# Supplementary material for: GC–MS analysis of the ruminal metabolome response to thiamine supplementation during high grain feeding in dairy cows
Source: Metabolomics. 2018 May 8;14(5):67. doi: 10.1007/s11306-018-1362-8 (PMC5940720; doi:10.1007/s11306-018-1362-8)
Supplement: Supplementary file 1 — Supplementary material 1 (ZIP 5089 KB) [file 11306_2018_1362_MOESM1_ESM.zip]

Archive with 61 entries (56 files):
- supplementary informations/
- supplementary informations/raw data/
- supplementary informations/raw data/DEG-PEAK.xlsx
- supplementary informations/raw data/MEAN.xlsx
- supplementary informations/raw data/ion current fig/
- supplementary informations/raw data/ion current fig/CON1.xps
- supplementary informations/raw data/ion current fig/CON2.xps
- supplementary informations/raw data/ion current fig/CON3.xps
- supplementary informations/raw data/ion current fig/CON4.xps
- supplementary informations/raw data/ion current fig/CON5.xps
- supplementary informations/raw data/ion current fig/CON6.xps
- supplementary informations/raw data/ion current fig/D-TOTAL.xps
- supplementary informations/raw data/ion current fig/HC-TOTAL.xps
- supplementary informations/raw data/ion current fig/HTC-TOTAL.xps
- supplementary informations/raw data/ion current fig/SAID+T1.xps
- supplementary informations/raw data/ion current fig/SAID+T2.xps
- supplementary informations/raw data/ion current fig/SAID+T3.xps
- supplementary informations/raw data/ion current fig/SAID+T4.xps
- supplementary informations/raw data/ion current fig/SAID+T5.xps
- supplementary informations/raw data/ion current fig/SAID+T6.xps
- supplementary informations/raw data/ion current fig/SAID1.xps
- supplementary informations/raw data/ion current fig/SAID2.xps
- supplementary informations/raw data/ion current fig/SAID3.xps
- supplementary informations/raw data/ion current fig/SAID4.xps
- supplementary informations/raw data/ion current fig/SAID5.xps
- supplementary informations/raw data/ion current fig/SAID6.xps
- supplementary informations/raw data/ion current fig/TOTAL.xps
- supplementary informations/raw data/simility+QC20151214.csv
- supplementary informations/raw data/single/
- supplementary informations/raw data/single/CON1.csv
- supplementary informations/raw data/single/CON2.csv
- supplementary informations/raw data/single/CON3.csv
- supplementary informations/raw data/single/CON4.csv
- supplementary informations/raw data/single/CON5.csv
- supplementary informations/raw data/single/CON6.csv
- supplementary informations/raw data/single/QC_1.csv
- supplementary informations/raw data/single/QC_2.csv
- supplementary informations/raw data/single/QC_3.csv
- supplementary informations/raw data/single/QC_4.csv
- supplementary informations/raw data/single/QC_5.csv
- supplementary informations/raw data/single/QC_6.csv
- supplementary informations/raw data/single/SAID+T1.csv
- supplementary informations/raw data/single/SAID+T2.csv
- supplementary informations/raw data/single/SAID+T3.csv
- supplementary informations/raw data/single/SAID+T4.csv
- supplementary informations/raw data/single/SAID+T5.csv
- supplementary informations/raw data/single/SAID+T6.csv
- supplementary informations/raw data/single/SAID1.csv
- supplementary informations/raw data/single/SAID2.csv
- supplementary informations/raw data/single/SAID3.csv
- supplementary informations/raw data/single/SAID4.csv
- supplementary informations/raw data/single/SAID5.csv
- supplementary informations/raw data/single/SAID6.csv
- supplementary informations/supplementary information.docx
- supplementary informations/supplementary pathways/
- supplementary informations/supplementary pathways/Thiamine metabolism of SAID+T vs SAID.tiff
- supplementary informations/supplementary pathways/biogenesis of amino acis of SAID+T vs SAID.TIFF
- supplementary informations/supplementary pathways/carbon metabolism of SAID vs CON.TIFF
- supplementary informations/supplementary pathways/carbon metabolism of SAID+T vs SAID.TIFF
- supplementary informations/supplementary pathways/pyruvate metabolism of SAID vs CON.TIFF
- supplementary informations/supplementary pathways/thiamine metabolism of SAID vs CON.tiff
