# Supplementary material for: GC–MS analysis of the ruminal metabolome response to thiamine supplementation during high grain feeding in dairy cows
Source: Metabolomics. 2018 May 8;14(5):67. doi: 10.1007/s11306-018-1362-8 (PMC5940720; doi:10.1007/s11306-018-1362-8)
Supplement: Supplementary file 1 — Supplementary material 1 (ZIP 5089 KB) [file 11306_2018_1362_MOESM1_ESM.zip › supplementary informations/raw data/DEG-PEAK.xlsx]

## Sheet: file explanation
说明文件：
此文件为差异物挑选文件。
Var ID为导入软件中的数据编号，PEAK为定性出得各物质名称，similarity为定性出的物质与标准库中物质的匹配程度，满分为1000，越接近1000说明定性出的物质越准确。RT为保留时间。MASS值为物质特征离子的核质比。MEANXX为各组归一化后峰面积的平均值。Std.dev为两组之间的标准差。其中Std.dev为SIMCA-P软件中的计算统计值，若文章需要可提供。VIP值为差异物引起两组之间差异所占的权重。p-value为学生T检验的结果。P值=假设是正确但是被拒绝的概率=阴性个数/总个数，是对与样本数据的一个检验概率；Q值=被拒绝但却是正确的概率=假阳性/推测为阳性的个数，是对您得到的推论的一种检验概率，是基于P值计算出来的。可以说Q值是对P值的再统计。数据分析中常碰见多重检验问题(multiple testing).Benjamini于1995年提出一种方法,通过控制FD…
ROC曲线评价统计量计算。ROC曲线下的面积值在1.0和0.5之间。在AUC>0.5的情况下，AUC越接近于1，说明诊断效果越好。AUC在 0.5～0.7时有较低准确性，AUC在0.7～0.9时有一定准确性，AUC在0.9以上时有较高准确性。AUC=0.5时，说明诊断方法完全不起作用，无诊断价值。AUC<0.5不符合真实情况，在实际中极少出现。
Kind, Tobias； Wohlgemuth, Gert; Lee, Do Yup; Lu, Yun; Palazoglu, Mine; Shahbaz, Sevini; Fiehn, Oliver. FiehnLib – mass spectral and retention index libraries for metabolomics based on quadrupole and time-of-flight gas chromatography/mass spectrometry. Anal Chem. 2009 December 15; 81(24): 10038–10048. doi:10.1021/ac9019522. 对于我们检测物质出现同物质名称带有1，2，3…的情况，文献中的解释如下：For the GC-Quad FiehnLib library, we h…
如有任何疑问可联系销售人员！

## Sheet: HF VS HC
ID	Peak	Similarity	R.T.	Count	Mass	MEAN HF	MEAN HC	VIP	P-VALUE	Q-VALUE	FOLD CHANGE	LOG_FOLDCHANGE	HF VS HC即HF组比HC组
2	Analyte 2	0	6.18035,0	19	122	0.000956637	0.00101005	0.0142056	0.901607	0.492574	0.947122	-0.0783776
3	Analyte 3	0	6.18267,0	24	100	0.488597	0.575594	0.807784	0.344725	0.310922	0.848857	-0.236406
5	Analyte 5	0	6.2125,0	24	146	0.110679	0.122789	0.46185	0.507385	0.360298	0.901377	-0.149798
438	ribose	958.208	15.8556,0	24	103	0.32561	0.440109	1.53937	0.0347301	0.0964524	0.739838	-0.434718
7	Analyte 7	0	6.23444,0	24	163	0.0249559	0.027169	0.408142	0.5707	0.380596	0.918545	-0.122578
8	Analyte 9	0	6.25052,0	24	171	0.2801	0.354532	0.830726	0.254295	0.269895	0.790055	-0.339975
9	Analyte 10	0	6.27265,0	22	144	0.0159456	0.0182229	0.60598	0.48541	0.354891	0.875035	-0.192587
10	Analyte 11	0	6.27756,0	14	98	0.000746319	0.000439584	0.0190436	0.730591	0.440279	1.69778	0.763653
13	Analyte 14	0	6.30545,0	24	155	0.0194763	0.0234394	0.739494	0.36199	0.317394	0.830921	-0.267216
14	Analyte 15	0	6.33861,0	12	89	2.96558e-09	3.186e-09	0.355167	0.534931	0.366652	0.930814	-0.103435
15	Analyte 16	0	6.35913,0	23	83	0.00104861	0.00184795	0.852337	0.258138	0.271932	0.567442	-0.817454
17	Analyte 18	0	6.40448,0	24	119	0.00683218	0.00870857	0.755057	0.29696	0.29092	0.784535	-0.35009
18	Analyte 19	0	6.41587,0	21	149	0.00114051	0.00251837	0.477031	0.109455	0.172325	0.452878	-1.14281
20	Analyte 21	0	6.44382,0	24	86	0.00301309	0.00328351	0.529215	0.394648	0.328697	0.917644	-0.123993
21	Analyte 22	0	6.46957,0	23	220	0.0018114	0.00133257	0.932056	0.522386	0.363814	1.35933	0.4429
23	Analyte 24	0	6.49292,0	14	281	0.036435	0.0202557	1.49882	0.625479	0.402426	1.79876	0.847001
24	Analyte 25	0	6.50951,0	24	159	1.54123	2.17478	0.773741	0.188384	0.230678	0.708684	-0.496786
26	Analyte 27	0	6.53292,0	24	221	0.0624747	0.0800624	0.0224759	0.516833	0.362528	0.780325	-0.357852
30	Analyte 31	0	6.5586,0	22	66	0.00328157	0.00334078	0.0587966	0.953979	0.506689	0.982275	-0.0258015
31	Analyte 32	0	6.59399,0	24	155	0.0177079	0.0212465	0.823039	0.313095	0.298051	0.833449	-0.262834
33	Analyte 34	0	6.617,0	20	240	0.00285907	0.002455	1.31718	0.881455	0.486926	1.16459	0.219824
472	putrescine 2	948.5	16.5997,0	24	174	0.0408205	0.138274	2.01964	0.0212353	0.0710751	0.295215	-1.76016
35	Analyte 37	0	6.68283,0	20	267	0.000231197	0.000415127	1.07032	0.0626039	0.13349	0.556932	-0.844428
36	Analyte 38	0	6.71545,0	24	147	0.00252969	0.00316863	0.976622	0.179171	0.224711	0.798354	-0.324899
37	Analyte 39	0	6.74453,0	23	143	0.00106426	0.00123864	0.713315	0.379307	0.323532	0.859217	-0.218906
38	Analyte 40	0	6.75449,0	23	117	0.00695658	0.00607766	0.513076	0.57141	0.380889	1.14462	0.194863
39	Analyte 41	0	6.77562,0	24	121	0.0866269	0.0994188	0.699582	0.375473	0.322202	0.871332	-0.198705
40	Analyte 42	0	6.78955,0	24	155	0.00725685	0.00926898	0.828437	0.282459	0.284147	0.782918	-0.353067
42	Analyte 45	0	6.8362,0	16	147	0.000329182	0.00102886	1.20306	0.0568304	0.12704	0.319949	-1.64409
43	Analyte 46	0	6.84542,0	24	281	0.0117169	0.0138398	0.685477	0.550087	0.372299	0.846605	-0.240239
44	Analyte 47	0	6.87286,0	23	56	0.00288196	0.00420105	1.14302	0.250459	0.267832	0.686009	-0.543701
45	Analyte 48	0	6.90806,0	24	248	0.00244173	0.00310595	1.12885	0.128882	0.187831	0.786147	-0.347129
48	Analyte 51	0	6.92872,0	24	157	0.00595303	0.00676892	0.604788	0.433042	0.340618	0.879465	-0.185302
49	Analyte 52	0	6.96029,0	23	207	0.00293066	0.00615382	0.141279	0.111959	0.174139	0.476234	-1.07026
50	Analyte 53	0	6.97333,0	24	160	0.0349538	0.0344764	0.106686	0.935334	0.501755	1.01385	0.0198393
51	Analyte 56	0	7.01125,0	24	158	0.00143511	0.00169748	1.02489	0.203563	0.239914	0.845432	-0.24224
52	Analyte 58	0	7.03828,0	17	145	0.000358045	0.000562214	0.986424	0.165352	0.215201	0.636847	-0.65098
53	Analyte 59	0	7.08387,0	20	211	0.000128756	0.000255001	1.05797	0.155874	0.208251	0.504924	-0.985863
54	Analyte 60	0	7.10816,0	24	248	0.0160643	0.0193472	1.13563	0.119772	0.180525	0.830317	-0.268266
58	Analyte 64	0	7.14191,0	24	147	0.120346	0.147547	1.18521	0.0735181	0.144447	0.815643	-0.293991
59	Analyte 65	0	7.17762,0	20	136	0.00185106	0.002008	0.111955	0.791428	0.460074	0.92184	-0.117411
60	Analyte 66	0	7.20466,0	22	102	0.0149344	0.0252449	0.839147	0.138382	0.194951	0.591583	-0.757347
61	Analyte 67	0	7.21003,0	24	117	0.172556	0.159133	0.587061	0.869143	0.483412	1.08435	0.116833
62	Analyte 69	0	7.26059,0	24	207	0.128068	0.217184	1.64532	0.0507161	0.119693	0.589678	-0.762002
64	2-hydroxypyridine	891.875	7.32021,0	24	152	0.215552	0.265774	1.01025	0.173298	0.220755	0.811036	-0.302163
66	Analyte 74	0	7.34253,0	24	318	0.00834269	0.00910109	0.495941	0.454933	0.34684	0.91667	-0.125526
67	Analyte 75	0	7.35233,0	24	117	0.0761667	0.059818	0.804948	0.567192	0.379143	1.27331	0.348579
68	Analyte 76	234.5	7.35788,0	22	173	0.00184542	0.0015178	0.778236	0.437507	0.341919	1.21586	0.281975
69	Analyte 77	0	7.37632,0	24	221	0.00213373	0.00243145	0.723564	0.355622	0.315049	0.877555	-0.188439
70	Analyte 78	0	7.42021,0	24	147	0.00143642	0.00123563	0.819281	0.420731	0.336943	1.1625	0.217232
422	5-Aminovaleric acid 1	947.833	15.345,0	24	174	0.0566827	0.11592	1.51831	0.046089	0.113717	0.48898	-1.03215	取阈值VIP>1 P-VALUE<0.05的差异物，蓝色表示下调，红色表示上调
73	unknown	445.952	7.5171,0	23	176	0.0429401	0.0372546	0.767027	0.57585	0.382716	1.15261	0.204909
74	unknown	341.591	7.52604,0	24	207	0.204849	1.26324	0.342145	0.0486278	0.117062	0.162162	-2.62449
75	unknown	465.375	7.57795,0	24	130	0.0356755	0.0406347	0.16382	0.798676	0.46234	0.877957	-0.187777
76	unknown	323.214	7.60623,0	23	151	0.00191891	0.0032853	0.775886	0.0707309	0.141816	0.584091	-0.775736
77	lactic acid	956.333	7.6117,0	24	117	0.0925463	0.151449	0.847386	0.180645	0.225685	0.611074	-0.710582
78	Analyte 87	267	7.63892,0	24	146	0.00529287	0.00836121	1.3191	0.16206	0.212828	0.633027	-0.659662
79	unknown	528.81	7.66967,0	23	131	0.00340424	0.00451867	0.894239	0.224446	0.252972	0.753373	-0.408563
80	unknown	547.083	7.68396,0	12	148	0.0011636	0.00113873	0.116799	0.974314	0.511961	1.02184	0.0311708
248	glycine 2	943.917	11.2196,0	24	174	0.0366167	0.0736583	1.78396	0.01566	0.0637959	0.497115	-1.00835
82	unknown	391.3	7.71677,0	24	221	0.00511001	0.00513952	0.0290096	0.984929	0.514668	0.994257	-0.00830896
84	Analyte 96	0	7.80899,0	24	225	0.0115041	0.0127377	0.586907	0.425324	0.338329	0.903152	-0.146959
86	Analyte 98	0	7.85396,0	24	173	0.949043	0.594664	1.12607	0.154761	0.207411	1.59593	0.674398
87	glycolic acid	804.391	7.85802,0	24	147	0.0441137	0.0456525	0.0765227	0.800521	0.462913	0.966292	-0.0494685
88	Analyte 100	622.5	7.87021,0	8	52	2.96558e-09	0.00328049	0.573263	0.363217	0.31784	9.04004e-07	-20.0772
90	Analyte 103	0	7.9113,0	23	258	0.000858076	0.000906221	0.830784	0.839201	0.474664	0.946873	-0.0787575
91	Analyte 104	0	7.94361,0	15	144	0.00029525	0.000759525	0.882631	0.0884855	0.156946	0.38873	-1.36316
92	Analyte 105	0	7.99229,0	8	116	2.96558e-09	0.000734959	1.13085	0.19276	0.233413	4.03502e-06	-17.919
95	Analyte 108	0	8.01083,0	24	89	0.000830151	0.000868143	0.142401	0.865181	0.482271	0.956238	-0.0645577
96	Analyte 109	0	8.02465,0	24	147	0.00628728	0.00568549	0.748027	0.716104	0.435349	1.10585	0.145149
98	Analyte 111	0	8.08354,0	24	163	0.00176052	0.00174885	0.123722	0.950056	0.505659	1.00667	0.00959324
101	Analyte 115	163.143	8.14163,0	21	101	0.00116355	0.000560326	1.43508	0.0842299	0.153646	2.07657	1.0542
102	Analyte 116	195.4	8.17063,0	24	151	0.00190701	0.00156748	1.18342	0.156606	0.208801	1.21661	0.282865
368	oxoproline	940	14.0658,0	24	156	0.185954	0.0959922	1.95421	0.00451867	0.0331889	1.93718	0.953959	利用另一个删选方法，FOLD CHANGE>2 或<0.5 P-VALUE<0.05也可以删选
104	alanine 1	943.958	8.26479,0	24	116	0.408934	0.584533	1.25472	0.0688857	0.140014	0.69959	-0.515418
105	Analyte 119	338.75	8.26973,0	22	131	0.0107938	0.0115218	0.568744	0.882662	0.487268	0.936814	-0.0941655
502	azelaic acid	936.75	17.2345,0	24	55	0.0633847	0.0389539	1.77362	0.00389332	0.0318194	1.62717	0.702367	另可自行根据文献选择适合的方法
622	heptadecanoic acid	934.375	20.71,0	24	117	0.0141506	0.0102166	1.60326	0.0159212	0.0642068	1.38505	0.469942
111	Analyte 125	0	8.37882,0	17	147	0.000910968	0.00049375	1.12996	0.320712	0.30128	1.845	0.883619
113	Analyte 127	620.429	8.44997,0	24	131	0.0205968	0.0120697	0.882106	0.108538	0.17165	1.70649	0.771032
114	hydroxylamine	669.571	8.47144,0	22	146	0.0147344	0.0158048	0.643418	0.819554	0.46876	0.932277	-0.101169
115	Analyte 129	0	8.48257,0	24	116	0.158606	0.169138	0.399512	0.547425	0.371235	0.937731	-0.0927534
117	Analyte 131	182.375	8.52255,0	18	238	0.00126985	0.00234863	1.22487	0.446567	0.344507	0.540677	-0.887161
119	glycine 1	815.792	8.55344,0	24	102	0.0573141	0.0606482	0.171052	0.804165	0.464043	0.945025	-0.0815757
290	Pelargonic acid	933	11.9986,0	24	215	0.00708083	0.00861961	1.53784	0.0220706	0.0723191	0.821479	-0.283705
124	unknown	492.182	8.67066,0	24	147	0.00265979	0.00232033	0.709269	0.563043	0.377417	1.1463	0.19698
125	Analyte 140	0	8.71434,0	24	130	0.0329486	0.0303966	0.354089	0.783811	0.457673	1.08396	0.116307
126	Analyte 141	95	8.73951,0	24	267	0.00585862	0.0148652	0.871016	0.143197	0.198382	0.394117	-1.3433
127	sarcosine	627.565	8.77764,0	23	116	0.00305226	0.00174956	0.865813	0.0487443	0.117211	1.74459	0.802887
128	unknown	518.75	8.83059,0	24	147	2.05262	1.8485	0.40072	0.557924	0.375406	1.11043	0.151116
129	unknown	308.733	8.83324,0	17	79	0.00816874	0.0163386	0.872476	0.165845	0.215552	0.499965	-1.0001
130	3-Hydroxypyridine	662.636	8.87061,0	11	152	2.96558e-09	3.186e-09	0.355167	0.534931	0.366652	0.930814	-0.103435
436	xylose 1	923.208	15.6795,0	24	103	0.043986	0.0317982	1.47303	0.0199699	0.0696603	1.38328	0.468098
147	3-hydroxybutyric acid	919.125	9.10941,0	24	117	0.0044252	0.0022313	1.20626	0.0402284	0.10532	1.98323	0.987854
134	unknown	280	8.90572,0	22	191	0.00288617	0.00331896	0.667362	0.663609	0.416735	0.869602	-0.201572
135	5-aminovaleric acid lactam	606.909	8.92597,0	12	156	0.00106669	0.00278346	0.118199	0.447611	0.344801	0.383225	-1.38374
136	Analyte 152	436.471	8.93007,0	24	119	0.00756432	0.00979014	0.793699	0.222111	0.251559	0.772647	-0.372119
138	unknown	224.778	8.96018,0	23	142	0.0109963	0.0148378	0.688671	0.463321	0.349123	0.741102	-0.432256
139	unknown	286.857	9.00129,0	20	165	0.000959744	0.00107704	0.0590803	0.735769	0.44202	0.891095	-0.166349
140	unknown	322.333	9.02844,0	24	115	0.00163075	0.00521585	0.38593	0.0457469	0.113253	0.312652	-1.67737
688	inosine	912.833	24.2732,0	24	217	0.0130479	0.0034953	2.04654	4.78941e-05	0.00422129	3.73298	1.90033
143	unknown	320.417	9.06778,0	24	174	0.00701929	0.00857325	0.678035	0.496848	0.357745	0.818743	-0.288517
145	Analyte 163	123.5	9.09266,0	21	267	0.000520037	0.000725858	0.979925	0.457539	0.347555	0.716445	-0.481072
361	salicylic acid	909.083	13.9244,0	24	267	0.0133454	0.0183122	1.98773	0.000933589	0.0193956	0.728768	-0.456468
148	unknown	475.875	9.15681,0	24	145	0.0020639	0.00527372	1.0039	0.106575	0.170183	0.391356	-1.35345
149	Analyte 170	398.167	9.16175,0	21	179	0.000783547	0.000485801	0.87574	0.0312528	0.0902656	1.6129	0.689653
151	Analyte 172	311.4	9.20006,0	15	201	0.000244328	0.000261787	0.780228	0.895396	0.490847	0.933307	-0.0995766
227	phosphate	908	10.7063,0	24	299	0.31811	0.173944	1.76454	0.00862613	0.0484009	1.82881	0.870905
154	Analyte 175	28.6818	9.2525,0	24	84	0.0826544	0.0829811	0.385297	0.991225	0.516259	0.996063	-0.00569117
155	Analyte 176	236	9.26163,0	22	267	0.000471332	0.0010929	0.178111	0.057579	0.12789	0.431268	-1.21334
156	Lactamide 1	321.333	9.2742,0	24	187	0.0692197	0.061743	0.522491	0.620232	0.400402	1.12109	0.164907
158	N-Methyl-DL-alanine	854.125	9.28944,0	24	130	0.0242877	0.0282881	0.482186	0.670883	0.419388	0.858585	-0.219967
159	Analyte 180	327.3	9.3083,0	23	215	0.00114417	0.00137361	0.91954	0.230554	0.256604	0.832966	-0.263671
433	Lyxose 1	901.625	15.5972,0	24	103	0.0130608	0.00922598	1.57732	0.0156482	0.0637772	1.41566	0.501471
161	Analyte 183	266	9.35938,0	24	281	0.00130062	0.00165384	0.768685	0.331499	0.305709	0.786427	-0.346616
162	Methyl Phosphate	632.85	9.37511,0	23	241	0.00453984	0.00230132	0.953368	0.013865	0.0607292	1.97271	0.980179
163	Analyte 185	0	9.40073,0	24	221	0.00843761	0.00819784	0.204618	0.914798	0.496205	1.02925	0.0415909
166	Analyte 188	0	9.45365,0	24	129	0.0106608	0.0140367	0.620732	0.34876	0.312468	0.759492	-0.396893
167	Analyte 189	343	9.44729,0	8	69	0.000282689	0.000344337	0.386657	0.864612	0.482107	0.820965	-0.284607
168	Analyte 190	374	9.46563,0	24	103	0.00611996	0.00545997	0.76321	0.610379	0.396564	1.12088	0.164629
169	Analyte 192	326.75	9.52329,0	20	117	0.00106882	0.000729006	0.8519	0.0995094	0.1647	1.46613	0.552017
170	succinate semialdehyde 2	266.5	9.53785,0	24	132	0.0110594	0.00894843	1.28109	0.114567	0.176123	1.2359	0.305563
171	unknown	190.5	9.51358,0	10	186	1.26838e-05	0.000354753	1.19824	0.0822242	0.152025	0.0357538	-4.80576
173	N-Ethylglycine 2	263.25	9.58042,0	22	210	0.000615966	0.000699877	0.420607	0.489524	0.355927	0.880107	-0.18425
174	beta-Alanine 1	833.087	9.59292,0	24	102	0.00571189	0.00851913	0.349366	0.35971	0.31656	0.670478	-0.576738
175	Analyte 199	222.2	9.62373,0	23	207	0.0039334	0.00493141	0.80959	0.196167	0.235502	0.797622	-0.326222
176	Analyte 200	305.4	9.64253,0	24	221	0.00320708	0.00373117	0.923234	0.198781	0.23708	0.859535	-0.218371
177	malonic acid 1	519.619	9.64993,0	24	147	0.00375795	0.00462417	1.19287	0.0986469	0.164131	0.812675	-0.299249
180	Analyte 204	307.222	9.72761,0	23	117	0.000824931	0.000997568	0.630002	0.481989	0.35402	0.826942	-0.274142
181	Methylmalonic acid	546.682	9.7679,0	23	151	0.00126141	0.00132511	0.137854	0.722341	0.437482	0.951927	-0.0710765
182	unknown	435.792	9.77556,0	24	281	0.00808709	0.0141465	0.587574	0.140315	0.196342	0.571668	-0.80675
244	Phenylacetic acid	898.125	11.159,0	24	164	0.170659	0.285697	2.02197	0.00980327	0.0517387	0.597342	-0.743372
185	2-Hydroxyvaleric acid	560.478	9.84615,0	24	131	0.00141621	0.00117859	0.78241	0.41482	0.33513	1.20161	0.264965
186	Analyte 211	159.5	9.85628,0	24	207	0.00402589	0.00360494	1.04911	0.199681	0.237619	1.11677	0.159331
251	succinic acid	882.042	11.3271,0	24	147	0.053958	0.0288114	1.89582	0.011069	0.0549117	1.8728	0.905194
189	valine	957.75	9.92462,0	24	144	0.0880192	0.0981629	0.716133	0.451002	0.345751	0.896665	-0.15736
190	canavanine degr prod	291.417	9.96583,0	23	174	0.0011381	0.00149267	0.541449	0.48814	0.35558	0.762463	-0.39126
191	Analyte 217	294.5	9.97797,0	16	70	0.000384854	0.00121414	0.948232	0.0457477	0.113254	0.316977	-1.65755
192	Analyte 218	243.5	9.98785,0	24	221	0.00238166	0.0032415	0.428407	0.338787	0.30861	0.73474	-0.444695
312	Glutaric Acid	874.667	12.5616,0	24	147	0.0336578	0.0208238	1.80893	0.0122092	0.0574609	1.61631	0.692706
195	Analyte 221	0	10.0308,0	24	281	0.0170271	0.123251	0.23202	0.0488385	0.117332	0.13815	-2.85569
200	unknown	226.067	10.1783,0	23	116	0.00414869	0.00431863	0.0608638	0.7924	0.460379	0.960651	-0.0579164
201	unknown	407.5	10.1731,0	15	103	0.00130374	0.00062395	1.20106	0.403544	0.331582	2.08949	1.06315
550	sorbitol	867.25	18.579,0	24	217	0.00165372	0.00325574	1.63312	0.0351131	0.0971047	0.50794	-0.97727
203	hydroxyurea	475.643	10.2154,0	15	159	0.000240815	0.000525433	0.127276	0.397312	0.329569	0.458318	-1.12558
204	4-hydroxybutyrate	730.389	10.2274,0	21	117	0.000767702	0.00232041	0.570966	0.0588498	0.12931	0.330847	-1.59576
205	Analyte 233	402.727	10.2694,0	24	144	0.002109	0.00361358	0.352998	0.300636	0.292581	0.583633	-0.776867
207	Analyte 235	241	10.31,0	22	184	0.000894797	0.00137728	0.595606	0.202518	0.239301	0.649682	-0.622194
209	Carbobenzyloxy-L-leucine degr1	278.091	10.335,0	24	117	0.00088473	0.00107563	0.124134	0.534824	0.366628	0.82252	-0.281877
210	2-ketoadipate 3	555.409	10.3805,0	23	171	0.00112626	0.00144539	1.11052	0.524171	0.364223	0.779207	-0.359922
211	unknown	384.875	10.3893,0	24	96	0.00907474	0.0087793	0.421393	0.833815	0.473058	1.03365	0.047751
213	Dihydroxyacetone	520.5	10.4394,0	19	231	0.000217564	0.0003594	0.631176	0.358549	0.316133	0.605353	-0.724152
215	benzoic acid	976.417	10.466,0	24	179	0.0478082	0.0688089	0.786358	0.107112	0.170588	0.694796	-0.525339
216	Analyte 244	0	10.5129,0	14	220	0.000790871	0.000542112	0.0673428	0.655688	0.413819	1.45887	0.54485
217	unknown	393.615	10.5371,0	14	116	0.000631055	0.0012084	0.103952	0.372582	0.321188	0.522225	-0.937257
417	glutamic acid	858.333	15.2205,0	24	246	0.0123369	0.00721536	1.70011	0.0226065	0.07309	1.70981	0.773838
121	2-hydroxybutanoic acid	836.273	8.60264,0	23	131	0.00125615	0.00447886	1.04096	0.000751232	0.0183935	0.280462	-1.83412
220	Analyte 248	150	10.6037,0	24	98	0.0515659	0.068586	0.944196	0.228026	0.255112	0.751842	-0.411498
221	Analyte 249	233.75	10.6165,0	14	227	9.09739e-05	0.000253168	0.530158	0.104044	0.16825	0.359342	-1.47657
505	hypoxanthine 1	814.174	17.3677,0	23	265	0.0358894	0.00972684	1.07539	0.000202717	0.0107202	3.68973	1.88351
480	D-(glycerol 1-phosphate)	805.826	16.8003,0	23	299	0.00852239	0.00168443	2.2612	4.79366e-07	0.000126751	5.05951	2.339
229	leucine	782.292	10.7254,0	24	158	0.0838143	0.0811666	0.000833491	0.838165	0.474355	1.03262	0.0463106
230	glycerol	949.625	10.7351,0	24	205	0.162448	0.218701	0.703277	0.186927	0.229752	0.742787	-0.42898
584	xanthine	803.182	19.4764,0	22	353	0.00509252	0.00139534	1.27331	0.0023191	0.0264632	3.64967	1.86776
232	Analyte 260	150	10.815,0	15	280	0.00119512	0.00153168	0.746293	0.824993	0.470408	0.780268	-0.357958
233	unknown	348.25	10.9159,0	21	258	0.000146655	0.000341806	0.579301	0.0582105	0.1286	0.429059	-1.22075
234	unknown	268.5	10.9365,0	12	177	2.96558e-09	3.186e-09	0.355167	0.534931	0.366652	0.930814	-0.103435
235	unknown	434.522	10.9665,0	23	117	0.00095129	0.00194768	0.95658	0.315387	0.299032	0.488422	-1.0338
236	butyraldehyde 1	222.556	10.9861,0	19	204	0.000355814	0.000787081	0.40075	0.246994	0.265941	0.452068	-1.14539
237	unknown	489.059	11.0218,0	17	117	0.000796553	0.00255785	0.471437	0.149232	0.203157	0.311415	-1.68309
238	Isoleucine	938.583	11.0294,0	24	158	0.0557094	0.0472713	0.585877	0.386244	0.325898	1.1785	0.236957
240	proline	941.708	11.1086,0	24	142	0.0436773	0.0367339	0.527019	0.488035	0.355553	1.18902	0.249773
242	Analyte 273	185.625	11.1573,0	23	180	0.0278316	0.0485852	0.706935	0.0180376	0.067254	0.57284	-0.803795
513	2,8-Dihydroxyquinoline	777.708	17.4967,0	24	290	0.0138411	0.0261307	2.02331	0.00656723	0.0414236	0.529687	-0.916789
245	unknown	310.062	11.1299,0	23	341	0.00177508	0.000576145	0.86611	0.470885	0.351138	3.08095	1.62338
72	Pyruvic acid	767.211	7.47254,0	20	174	0.000456948	0.00537982	1.64693	0.0073682	0.0443344	0.0849376	-3.55745
250	Analyte 283	233.571	11.2811,0	24	198	0.0011307	0.00134139	0.707354	0.237026	0.260353	0.842935	-0.246507
224	caprylic acid	700.053	10.6572,0	19	143	0.000741944	0.00162971	1.15299	0.0201639	0.069885	0.455261	-1.13523
252	2,3-Dihydroxypyridine	623.25	11.333,0	20	240	0.00190693	0.00122169	1.39866	0.294585	0.289835	1.56089	0.642371
253	Analyte 286	239.889	11.3426,0	24	209	0.0041922	0.004432	0.208823	0.654425	0.413352	0.945894	-0.0802494
254	unknown	436.8	11.3728,0	17	155	3.41317e-05	2.32306e-05	0.480018	0.636964	0.40681	1.46926	0.555085
255	catechol	813.083	11.3805,0	24	254	0.00730642	0.0103219	1.08788	0.142282	0.197739	0.707853	-0.498478
257	2-amino-2-methylpropane-1,3-diol 1	219.2	11.4065,0	24	130	0.00491831	0.00364356	1.29285	0.119657	0.18043	1.34987	0.432816
258	Analyte 292	190	11.4309,0	22	341	0.000362433	0.000622654	0.798665	0.0110961	0.0549755	0.582079	-0.780714
628	Phytol	686.25	20.9653,0	24	143	0.00562965	0.00840711	1.30529	0.0493145	0.117939	0.66963	-0.578565
260	2,2-Dimethylsuccinic Acid	630.042	11.4847,0	24	69	0.0026401	0.00292249	0.771098	0.324254	0.302752	0.903374	-0.146604
261	Analyte 295	0	11.4955,0	11	267	0.000105579	0.000149268	0.0959197	0.670761	0.419343	0.707307	-0.499592
262	D-Glyceric acid	928.458	11.5141,0	24	189	0.0237292	0.0236522	0.0910915	0.991691	0.516376	1.00326	0.00469004
131	3-Hydroxypropionic acid 1	677.636	8.8814,0	22	177	0.00134947	0.00298108	1.28356	0.025332	0.0786122	0.452677	-1.14344
266	Allylmalonic acid	263.889	11.5618,0	11	215	2.96558e-09	3.186e-09	0.355167	0.534931	0.366652	0.930814	-0.103435
267	Itaconic acid	611.625	11.5819,0	24	147	0.00847425	0.0215103	0.525458	0.190196	0.231818	0.393963	-1.34387
268	Analyte 303	371	11.6161,0	24	117	0.00399691	0.0049968	0.813049	0.234754	0.259048	0.799894	-0.322119
269	uracil	927.917	11.6496,0	24	99	0.0476944	0.0401874	1.12493	0.142987	0.198235	1.1868	0.247078
270	Analyte 305	374.667	11.6531,0	17	72	0.000859894	0.00223838	1.2332	0.249283	0.267193	0.384159	-1.38022
275	Analyte 310	0	11.7173,0	20	117	0.00115567	0.00124906	0.360154	0.874249	0.484875	0.925233	-0.112112
277	Pyrrole-2-Carboxylic Acid	291.588	11.747,0	19	240	0.000491884	0.000379049	0.0798313	0.606592	0.395075	1.29768	0.375934
278	Analyte 313	225.667	11.7718,0	18	80	0.00195525	0.00217551	0.452251	0.791898	0.460222	0.898753	-0.154003
279	Citraconic acid 4	629.579	11.8207,0	20	147	0.0023765	0.00353262	0.711189	0.436154	0.341526	0.672729	-0.571903
281	fumaric acid	496.077	11.8341,0	15	245	0.00144712	0.000691479	0.624953	0.0712261	0.142291	2.09279	1.06542
514	citrulline 1	666	17.5129,0	24	157	0.00193312	0.00374983	2.06164	0.00115726	0.0202752	0.515522	-0.955895
710	Leucrose 1	661.87	25.8218,0	23	166	0.00147667	0.000613662	1.5407	0.00374915	0.0314587	2.40632	1.26683
286	serine 1	845.25	11.9321,0	24	204	0.0426439	0.0389846	0.375086	0.511268	0.361221	1.09387	0.129436
231	thymidine 1	639.25	10.7955,0	24	170	0.000856556	0.00162864	2.08636	0.00112064	0.0201506	0.525935	-0.927044
509	citric acid	632.85	17.4273,0	22	273	0.00161603	0.000237708	1.43477	0.00319516	0.0298731	6.79837	2.76519
291	cycloleucine 1	232.846	12.0259,0	21	255	0.000904961	0.000479596	0.125963	0.0987255	0.164183	1.88692	0.916036
292	Pipecolinic acid	773.75	12.0352,0	24	156	0.00863715	0.00737445	0.186136	0.603949	0.394032	1.17123	0.22802
293	Analyte 331	13	12.0664,0	24	221	0.000747708	0.00217255	0.378987	0.0713978	0.142455	0.344162	-1.53884
295	Analyte 333	916.5	12.1387,0	24	103	0.00280366	0.00265462	0.352502	0.839407	0.474725	1.05614	0.078805
296	3-Methylamino-1,2-propanediol 2	440.889	12.1635,0	11	117	0.000665039	0.000980623	0.36118	0.677657	0.421836	0.67818	-0.560261
298	threonine 1	904.917	12.2733,0	24	57	0.0339862	0.0354299	0.428778	0.802512	0.463531	0.959253	-0.0600169
299	unknown	351.333	12.2805,0	20	240	0.00355721	0.00345667	0.738552	0.902753	0.492892	1.02909	0.0413663
300	Tartronic acid	484.8	12.2963,0	24	221	0.00788873	0.0398463	0.311595	0.0541181	0.123863	0.197979	-2.33658
302	L-Allothreonine 1	357.444	12.3279,0	21	103	0.00506574	0.00245265	0.96815	0.0422715	0.108361	2.06541	1.04643
340	Capric Acid	630.957	13.2921,0	24	117	0.00229447	0.00270315	1.40492	0.0392708	0.103849	0.848813	-0.236481
304	unknown	303.5	12.3857,0	24	131	0.00206597	0.00204374	0.158823	0.95076	0.505844	1.01088	0.0156052
306	Analyte 344	274	12.4485,0	12	143	0.000237679	0.000114838	0.507652	0.368882	0.319877	2.0697	1.04942
307	Analyte 345	430.2	12.484,0	15	204	0.000337051	0.000341126	0.086752	0.980827	0.513625	0.988055	-0.0173367
308	thymine	663.708	12.4895,0	24	102	0.00628887	0.00446215	0.86255	0.537457	0.367213	1.40938	0.49506
309	Analyte 347	308.375	12.5007,0	14	184	0.000214007	0.000635384	0.400503	0.136449	0.193542	0.336815	-1.56997
311	hydroquinone	323.696	12.5402,0	24	100	0.00233803	0.00259047	0.372162	0.506866	0.360174	0.902551	-0.14792
303	4-Methylcatechol	630.87	12.3642,0	23	73	0.00925943	0.0213272	1.10012	0.00900281	0.049514	0.43416	-1.2037
646	2-aminoethanethiol	619.5	21.4323,0	14	174	0.00167742	0.00437468	1.46934	0.0130003	0.0590811	0.383438	-1.38293
317	2-Methylglutaric Acid	403.588	12.6946,0	19	229	0.000346439	0.000126145	0.953467	0.0388219	0.10315	2.74636	1.45752
318	unknown	442.263	12.7172,0	23	69	0.00085553	0.00123669	0.828922	0.0872594	0.156014	0.691789	-0.531597
319	unknown	224.579	12.7473,0	20	142	0.00145349	0.000915779	1.3369	0.0911298	0.158905	1.58717	0.666453
322	hydrocinnamic acid	928.792	12.7992,0	24	104	2.17885	2.51935	0.873395	0.224567	0.253045	0.864845	-0.209486
323	unknown	622.625	12.8604,0	24	248	0.000898098	0.00253377	1.56971	0.0650828	0.13614	0.354452	-1.49634
324	2-Deoxytetronic acid	531.211	12.8843,0	22	233	0.000867286	0.000575067	0.0318053	0.33084	0.305443	1.50815	0.592778
325	unknown	428.75	12.9033,0	24	174	0.00488379	0.0066448	1.24444	0.165308	0.215169	0.734979	-0.444225
326	Erythrose 2	526.524	12.933,0	22	201	0.000642775	0.0016044	0.991663	0.0014323	0.02104	0.400632	-1.31965
103	Maleimide	617.25	8.20996,0	20	154	0.00403651	0.00192463	1.0312	0.0207595	0.0705568	2.0973	1.06853
329	Analyte 367	214.364	13.0501,0	22	243	0.00145948	0.00129144	0.868376	0.323678	0.302514	1.13012	0.176471
331	Glutaconic acid	454	13.084,0	24	55	0.00131754	0.00186589	1.22485	0.110377	0.172998	0.706119	-0.502017
333	Analyte 371	320	13.1139,0	16	253	0.000217677	0.000178037	0.292446	0.799655	0.462644	1.22265	0.290012
334	L-homoserine 1	876.375	13.1214,0	24	218	0.00304365	0.00575277	1.34493	0.10289	0.167353	0.529076	-0.918454
336	unknown	517.667	13.1714,0	24	147	0.043372	0.0400737	0.304521	0.740084	0.443463	1.08231	0.114109
337	unknown	271.833	13.2385,0	18	128	0.00129607	0.000718096	1.25445	0.305896	0.29492	1.80487	0.851891
338	3-Aminoisobutyric acid 1	543.458	13.2644,0	24	174	0.00673027	0.00858647	1.18877	0.173086	0.22061	0.783823	-0.3514
339	unknown	240.9	13.2726,0	24	143	0.00129006	0.00184959	1.32057	0.0965524	0.162724	0.697487	-0.519761
202	2-Butyne-1,4-diol	617	10.2031,0	24	244	0.0037294	0.00566431	1.79602	0.00352219	0.0308501	0.658403	-0.602958
341	Aminomalonic acid	488.958	13.3791,0	24	281	0.00105795	0.00159724	0.703107	0.248803	0.266931	0.66236	-0.594313
345	Analyte 385	218.222	13.4415,0	16	58	0.000398393	0.000312551	0.346338	0.757819	0.449315	1.27465	0.350098
346	Analyte 386	188.556	13.4644,0	20	155	0.000508087	0.000453054	0.514132	0.777782	0.455757	1.12147	0.165392
347	Analyte 387	0	13.5145,0	14	240	8.04939e-05	6.8058e-05	0.424461	0.866145	0.48255	1.18273	0.242115
349	L-Malic acid	835.348	13.6002,0	24	73	0.010875	0.00722222	1.33173	0.0626467	0.133537	1.50577	0.590504
350	Analyte 391	306.929	13.6586,0	23	243	0.00043304	0.000358222	0.708633	0.345548	0.31124	1.20886	0.273648
351	Analyte 392	265.6	13.6802,0	12	155	3.97095e-05	0.000164886	0.857797	0.231303	0.257043	0.24083	-2.05391
352	Ethyl cinnamate	287.538	13.7416,0	23	73	0.00250484	0.00293603	0.672175	0.5304	0.365638	0.853138	-0.229149
354	unknown	352.5	13.7982,0	12	170	2.96558e-09	3.186e-09	0.355167	0.534931	0.366652	0.930814	-0.103435
355	Analyte 396	349	13.8309,0	24	217	0.000705595	0.000676965	0.266123	0.768958	0.452928	1.04229	0.0597589
357	adipic acid	768.667	13.8671,0	24	111	0.00443926	0.00582192	0.872291	0.181362	0.226156	0.762507	-0.391177
697	Analyte 775	603.667	24.9501,0	15	204	0.000893283	0.00464036	1.38599	0.0178358	0.0669834	0.192503	-2.37705
564	conduritol b epoxide 2	596.739	18.8451,0	24	217	0.00407239	0.00242196	1.35669	0.0161298	0.064529	1.68144	0.749698
362	unknown	379.611	13.9509,0	21	56	0.000861803	0.00126631	0.844803	0.140249	0.196295	0.680562	-0.555202
363	4-Acetamidobutyric acid 2	453.125	13.9532,0	24	174	0.0065817	0.00702515	0.266325	0.903186	0.493012	0.936878	-0.0940676
365	aspartic acid 1	933.333	14.0113,0	24	232	0.0394793	0.0313044	0.491498	0.396408	0.329274	1.26114	0.33473
367	methionine 1	878.833	14.0257,0	24	176	0.0145032	0.0139487	0.0503637	0.798114	0.462165	1.03975	0.0562374
652	spermidine 1	574.214	21.6832,0	14	144	0.000484842	0.00206012	1.74119	0.00346814	0.0306973	0.235347	-2.08714
370	Analyte 413	389.5	14.1069,0	12	145	2.96558e-09	3.186e-09	0.355167	0.534931	0.366652	0.930814	-0.103435
372	4-aminobutyric acid 1	846.81	14.1607,0	21	174	0.0101326	0.0188044	0.805064	0.295572	0.290287	0.538842	-0.892065
374	unknown	366.5	14.1745,0	23	205	0.00205258	0.00289866	1.32706	0.0869648	0.155788	0.708113	-0.497949
375	unknown	166.938	14.2099,0	24	447	0.000606626	0.000528082	0.731093	0.349564	0.312773	1.14874	0.200047
376	Analyte 420	226.316	14.2306,0	24	125	0.00218617	0.00245917	0.563525	0.406249	0.332444	0.888986	-0.169768
377	Analyte 422	284.714	14.2699,0	18	179	0.000327497	0.00023293	1.10481	0.599397	0.392228	1.40599	0.491587
378	Analyte 423	432.8	14.2983,0	24	245	0.00145172	0.00155202	0.38182	0.592832	0.389605	0.935369	-0.0963926
379	Cumic Acid	414.042	14.311,0	24	221	0.00342509	0.0184456	0.251029	0.0457418	0.113247	0.185686	-2.42907
380	Analyte 425	201.667	14.3545,0	22	174	0.00086502	0.00112465	0.622332	0.557671	0.375307	0.769149	-0.378665
219	oxamic acid	571.783	10.5687,0	24	147	0.00568002	0.00936503	1.946	0.0115757	0.0560778	0.606514	-0.721388
383	creatine	618.174	14.4565,0	23	115	0.000490115	8.56608e-05	0.0203957	0.0853345	0.154521	5.72158	2.51641
385	Analyte 432	222.6	14.5138,0	9	177	2.96558e-09	3.186e-09	0.355167	0.534931	0.366652	0.930814	-0.103435
390	3-hydroxybenzoic acid	804.333	14.6291,0	24	267	0.00332929	0.00284491	0.135817	0.724793	0.438317	1.17026	0.226833
391	phenylethylamine	706.043	14.6498,0	24	174	0.00454397	0.0068195	0.611076	0.227714	0.254926	0.66632	-0.585713
392	2-hydroxy-3-isopropylbutanedioic acid	422.565	14.6774,0	23	129	0.00405153	0.00218432	0.89192	0.0569697	0.127199	1.85482	0.89128
393	4-Hydroxyphenylethanol	784.292	14.7025,0	24	179	0.00570711	0.0053537	0.745126	0.802177	0.463427	1.06601	0.0922252
394	Analyte 441	309.5	14.7135,0	12	173	0.000327771	0.00014361	0.492536	0.194367	0.234403	2.28238	1.19054
395	Analyte 442	230.333	14.7422,0	11	143	0.000362058	0.000180572	0.525531	0.408389	0.333121	2.00506	1.00365
397	unknown	310	14.764,0	15	117	9.9618e-05	0.000511875	1.24851	0.0661302	0.137229	0.194614	-2.36131
398	Analyte 447	205	14.8339,0	24	217	0.00125128	0.00131051	0.0912138	0.76795	0.452603	0.954805	-0.0667224
399	3-Phenyllactic acid	337.273	14.8548,0	24	268	0.00218308	0.00233565	0.407485	0.522736	0.363895	0.934678	-0.097459
637	Fructose 2,6-biphosphate degr prod 2	561.81	21.2616,0	22	211	0.00354113	0.000625796	1.23684	4.51089e-06	0.000596372	5.6586	2.50045
402	D-erythronolactone 2	391.85	14.9648,0	22	103	0.000818835	0.000626514	1.12578	0.402576	0.331272	1.30697	0.386226
403	Analyte 453	321	14.979,0	24	217	0.00113211	0.00139304	0.881982	0.359374	0.316436	0.81269	-0.299222
405	1,2,4-Benzenetriol	593.652	15.0082,0	23	239	0.000832325	0.000831452	0.704661	0.996958	0.517699	1.00105	0.00151489
81	unknown	480.652	7.68917,0	24	100	0.0117537	0.00801606	1.72399	0.018531	0.0678994	1.46626	0.552145
411	Analyte 461	278.75	15.0918,0	24	217	0.00136662	0.00192641	0.824137	0.135344	0.192727	0.709412	-0.495305
709	guanosine	469.571	25.7483,0	14	324	0.00080905	3.186e-09	2.41149	0.00185282	0.0239536	253939	17.9541
413	3-hydroxyphenylacetic acid	772.417	15.1316,0	24	164	0.00461729	0.00680777	0.608065	0.415122	0.335223	0.678237	-0.560138
414	beta-Glutamic acid 1	693.091	15.1412,0	22	232	0.00270074	0.001431	1.13268	0.0897529	0.157893	1.88731	0.916332
415	unknown	613.13	15.1705,0	23	142	0.00333131	0.00138352	0.952621	0.0191696	0.0687024	2.40784	1.26774
424	4-Hydroxybenzoic acid	466.35	15.3737,0	20	223	0.00112779	0.000361985	1.56177	0.00383135	0.0316667	3.11559	1.6395
418	Analyte 469	286.615	15.2395,0	24	231	0.001656	0.00182867	0.768165	0.373592	0.321543	0.905578	-0.143089
419	unknown	304.222	15.262,0	23	319	0.000376136	0.000494026	1.02426	0.193802	0.234056	0.761369	-0.393332
421	phenylalanine 1	858.458	15.3374,0	24	218	0.0151185	0.0158	0.350855	0.812208	0.466519	0.956872	-0.0636018
285	Analyte 322	454	11.8989,0	24	171	0.00461069	0.00616706	1.806	0.00865179	0.0484782	0.747633	-0.419599
423	Fluorene	274.2	15.3641,0	18	355	0.000417644	0.000483566	0.151819	0.736077	0.442124	0.863675	-0.211439
407	Digitoxose 1	448.087	15.0619,0	24	155	0.00128021	0.000936653	1.52705	0.02111	0.0709401	1.36679	0.450797
427	unknown	269.867	15.455,0	17	265	1.30333e-05	2.86139e-05	1.2063	0.362419	0.31755	0.455488	-1.13452
428	4-hydroxyphenylacetic acid	755.292	15.5002,0	24	179	0.00603535	0.00756721	1.28068	0.0847305	0.154044	0.797566	-0.326324
429	unknown	556.737	15.507,0	19	102	0.00586256	0.00119097	1.34172	0.0709001	0.141979	4.92253	2.2994
287	3-Hydroxynorvaline 2	437	11.9443,0	24	188	0.0185306	0.0127888	1.48855	0.0259816	0.0798826	1.44897	0.535025
607	N-Acetyl-beta-D-mannosamine 4	434.95	20.3087,0	20	205	0.000407478	0.000133841	1.47938	0.0130418	0.0591629	3.04449	1.6062
434	unknown	276.438	15.6291,0	17	248	0.000730134	0.000203882	0.927336	0.0352953	0.0974133	3.58116	1.84043
435	lauric acid	718.562	15.6678,0	18	117	0.00772827	0.00485294	0.302566	0.40723	0.332755	1.59249	0.671286
589	Analyte 655	430.857	19.6405,0	23	117	0.00750156	0.00565424	1.64412	0.0274005	0.0828071	1.32671	0.407858
596	Glucoheptonic acid 2	430.667	19.8807,0	23	225	0.000720138	0.00103788	2.03504	0.00130035	0.0207065	0.693854	-0.527295
669	Analyte 744	427.5	22.889,0	24	179	0.00192151	0.00131339	1.92581	0.00115766	0.0202766	1.46301	0.548944
439	3-ureidopropionate 2	357.857	15.8599,0	17	52	0.00154444	0.00529369	0.433927	0.087867	0.156477	0.291751	-1.77719
449	Ribonic acid, gamma-lactone	418.526	16.0581,0	24	215	0.00164033	0.000730285	2.20046	0.00347272	0.0307104	2.24615	1.16745
443	dihydrocoumarin 1	423.429	15.9756,0	15	177	0.000317067	0.000387994	0.149003	0.525343	0.364491	0.817195	-0.291247
444	Synephrine 2	352.417	15.9859,0	12	209	2.96558e-09	3.186e-09	0.355167	0.534931	0.366652	0.930814	-0.103435
448	unknown	207	16.0395,0	10	313	2.96558e-09	3.186e-09	0.355167	0.534931	0.366652	0.930814	-0.103435
462	unknown	416.864	16.3945,0	22	243	0.00118184	0.00055677	2.07471	0.000321276	0.0135844	2.12266	1.08588
450	unknown	362.125	16.0793,0	21	129	0.000855472	0.00134749	0.481154	0.27726	0.281629	0.634861	-0.655487
453	unknown	421.348	16.1199,0	24	221	0.00236823	0.00914755	0.333489	0.0569208	0.127143	0.258892	-1.94958
152	sulfuric acid	416.667	9.20701,0	24	281	0.0461291	0.0628216	1.42868	0.0417882	0.107653	0.734287	-0.445584
455	xylitol	406.812	16.1785,0	18	217	0.000737542	0.000661153	0.693238	0.695836	0.428305	1.11554	0.157742
456	glutamine 2	469.136	16.2353,0	23	84	0.0168008	0.00532556	0.394341	0.105821	0.169613	3.15474	1.65752
457	Analyte 510	309.143	16.299,0	21	102	0.000610001	0.000780332	0.0174628	0.536587	0.36702	0.78172	-0.355277
458	fucose 1	779.958	16.3184,0	24	117	0.00634541	0.00813475	0.779751	0.312782	0.297917	0.780038	-0.358384
459	ribitol	733.913	16.3371,0	24	217	0.00212855	0.00263146	0.907439	0.25306	0.269234	0.808887	-0.305991
460	Analyte 513	256.75	16.3632,0	24	154	0.0397929	0.0498838	1.34123	0.0840508	0.153503	0.797712	-0.32606
461	6-deoxy-D-glucose 1	351.571	16.3592,0	8	159	2.96558e-09	0.000165193	0.576289	0.363217	0.31784	1.79522e-05	-15.7655
188	Analyte 213	408.833	9.88898,0	9	200	2.96558e-09	0.000205623	1.68477	0.0347151	0.0964266	1.44224e-05	-16.0813
466	Lyxonic acid, 1,4-lactone	489.591	16.4957,0	23	147	0.0093496	0.0103488	0.353967	0.87498	0.485084	0.903444	-0.146493
471	2,3-dihydroxybenzoic acid	460.364	16.5928,0	22	355	0.000637875	0.000699449	0.698454	0.443054	0.343512	0.911967	-0.132946
718	Analyte 797	408.7	26.6607,0	19	73	0.0193531	0.00247055	2.23464	0.000182516	0.0101834	7.83352	2.96966
473	unknown	544.238	16.6686,0	21	205	0.000747841	0.000557997	0.0636194	0.472681	0.35161	1.34022	0.422475
474	unknown	321.588	16.6973,0	20	73	0.00788727	0.00969682	0.526792	0.622879	0.401425	0.813387	-0.297986
477	unknown	496.261	16.7164,0	23	231	0.00117733	0.00132852	0.655218	0.699769	0.429686	0.886195	-0.174304
478	unknown	288.214	16.7505,0	19	174	0.000252141	0.000414452	1.08688	0.36636	0.318975	0.608374	-0.71697
479	unknown	234.8	16.7664,0	10	117	2.96558e-09	0.000405328	1.45973	0.139957	0.196086	7.31649e-06	-17.0604
727	Analyte 809	408	28.1338,0	16	73	0.0040528	0.000342731	1.43826	0.0182555	0.0675418	11.825	3.56377
720	Analyte 801	407.733	27.0501,0	23	221	0.0011759	0.00260437	1.79115	0.0144489	0.0617761	0.451511	-1.14717
484	Glucose-1-phosphate	715.043	16.8728,0	23	217	0.00486889	0.00422492	0.70738	0.287293	0.286445	1.15242	0.204667
519	Dehydroascorbic Acid 1	403.688	17.6968,0	16	157	0.000933688	0.000227615	1.34203	0.0172725	0.0662069	4.10205	2.03635
488	Farnesal 2	409.267	16.9416,0	15	79	0.0132492	0.00896085	0.423751	0.61919	0.399999	1.47857	0.564202
489	S-carboxymethylcysteine 1	126.833	16.9483,0	15	36	0.132483	0.0696188	0.82715	0.158756	0.210403	1.90298	0.92826
490	unknown	440.8	16.9744,0	11	156	0.00188004	3.186e-09	1.42308	0.0854434	0.154606	590093	19.1706
491	gentisic acid	648.13	16.9825,0	23	355	0.00261982	0.00237806	0.203171	0.748837	0.446367	1.10166	0.139684
492	O-Phosphorylethanolamine	243.692	17.0032,0	18	87	0.00169938	0.0024223	0.374365	0.37516	0.322092	0.701554	-0.511374
496	2-deoxy-D-glucose 2	374.458	17.0549,0	24	277	0.00294475	0.00484745	1.04461	0.1564	0.208647	0.607485	-0.719079
498	3,6-Anhydro-D-galactose 4	544.87	17.1158,0	23	231	0.000364705	0.000348001	0.432081	0.856917	0.479875	1.048	0.0676419
499	terephthalic acid	840.583	17.1959,0	24	295	0.00751028	0.00710778	0.562366	0.562586	0.377238	1.05663	0.0794693
454	Acetol 4	388.435	16.153,0	24	55	0.00533632	0.00326416	1.89261	0.00139248	0.0209449	1.63482	0.709134
503	shikimic acid	327	17.2561,0	19	292	0.000553188	0.000356396	0.894553	0.389984	0.327152	1.55217	0.634289
431	unknown	379.136	15.5429,0	24	193	0.015474	0.00866049	1.98736	0.00488403	0.0346904	1.78673	0.837324
218	unknown	361.81	10.554,0	24	117	0.00357538	0.00543332	1.92335	0.00315206	0.0297344	0.658047	-0.603738
586	Analyte 652	361.625	19.529,0	24	204	0.000753871	0.000572506	1.4057	0.0446262	0.111713	1.31679	0.397028
510	ornithine 1	874.208	17.4367,0	24	142	0.0167287	0.02165	1.18167	0.229079	0.255735	0.772685	-0.372048
511	3,4-dihydroxybenzoic acid	633.391	17.4713,0	23	193	0.00498892	0.00211096	0.954709	0.00449964	0.0331514	2.36335	1.24083
512	Analyte 569	327.333	17.4928,0	19	134	0.00179924	0.00173724	0.700125	0.874155	0.484848	1.03569	0.0505868
259	Analyte 293	358.875	11.4526,0	24	117	0.0022371	0.00420366	2.01927	0.00172212	0.0231258	0.532179	-0.910016
730	21-hydroxypregnenolone 1	356.474	28.5828,0	20	215	1.85663e-05	0.000214862	1.32287	0.0462569	0.113943	0.0864104	-3.53265
515	Analyte 573	568	17.552,0	24	217	0.00189651	0.00166616	0.883143	0.269401	0.277728	1.13825	0.18682
518	N(alpha),N(alpha)-dimethyl-L-histidine	406.333	17.6745,0	24	174	0.0366538	0.0673971	1.25708	0.123114	0.183263	0.543849	-0.878723
142	p-cresol	351.286	9.06076,0	23	242	0.000699074	0.00141107	2.08879	0.00317281	0.0298015	0.495421	-1.01327
520	Tagatose 1	632.85	17.7241,0	20	103	0.00318878	0.00478772	0.801865	0.217726	0.248869	0.666034	-0.586332
523	Analyte 581	412.722	17.7543,0	24	221	0.00211914	0.00722755	0.364292	0.0650663	0.136122	0.293203	-1.77003
525	Myristic Acid	908.417	17.8168,0	24	117	0.0152624	0.0162829	0.292745	0.56354	0.377624	0.937325	-0.0933785
283	unknown	350.833	11.8591,0	24	221	0.00080391	0.0014318	1.95031	0.017144	0.0660254	0.561469	-0.832723
527	unknown	469.043	17.9022,0	23	133	0.00232039	0.00302313	0.63326	0.644572	0.409678	0.767545	-0.381677
528	quinic acid	252.111	17.9279,0	21	202	0.000434357	0.00149231	0.732135	0.0595026	0.130028	0.291063	-1.7806
529	fructose 1	945.583	17.9674,0	24	103	0.0274963	0.0262551	0.312293	0.670609	0.419288	1.04728	0.066642
530	Lumazine	352	17.9749,0	11	137	2.96558e-09	3.186e-09	0.355167	0.534931	0.366652	0.930814	-0.103435
531	adenine	639.15	18.0194,0	20	264	0.00281701	0.0024029	0.818367	0.676355	0.421367	1.17234	0.229389
532	Analyte 591	198.857	18.0284,0	24	149	0.0996197	0.119821	0.989235	0.123708	0.183742	0.831407	-0.266373
533	unknown	418.174	18.0569,0	23	157	0.00203125	0.00301184	1.07759	0.203902	0.240112	0.674424	-0.568273
534	fructose 2	909.333	18.0658,0	24	103	0.0204147	0.0196534	0.205344	0.721461	0.437183	1.03874	0.0548316
535	glucose 1	898.208	18.1207,0	24	73	0.0414696	0.0456056	0.790285	0.341352	0.309615	0.90931	-0.137157
536	glucose 1	928.958	18.1719,0	24	319	0.00427573	0.00377711	0.692403	0.37536	0.322162	1.13201	0.178888
537	D-Talose 1	911.083	18.2502,0	24	319	0.42625	0.452891	0.0436223	0.85296	0.47872	0.941174	-0.0874661
538	D-Altrose 1	775.783	18.2583,0	23	331	0.00442337	0.00400237	0.406368	0.747737	0.446003	1.10519	0.144289
539	Analyte 600	211.5	18.2631,0	8	79	2.96558e-09	0.00648793	1.37851	0.0931241	0.16034	4.57091e-07	-21.061
540	galactose 2	573.3	18.3101,0	20	273	0.00085289	0.000895132	0.0475525	0.882037	0.487091	0.952809	-0.0697406
542	Analyte 606	214	18.3905,0	18	183	0.000131133	0.000305294	0.346737	0.158062	0.209888	0.429529	-1.21917
543	unknown	436.368	18.4117,0	19	273	0.00240023	0.00174982	0.420986	0.409665	0.333523	1.3717	0.455962
544	D-Talose 2	956.417	18.4443,0	24	319	0.0711326	0.0842023	0.766897	0.497939	0.358012	0.844782	-0.24335
545	unknown	432	18.4625,0	24	299	0.00152883	0.00131832	0.573929	0.470743	0.3511	1.15969	0.213735
546	tyramine	884.208	18.4811,0	24	174	0.04962	0.0443823	0.180081	0.793381	0.460687	1.11801	0.160938
547	lysine	887.042	18.5315,0	24	156	0.0379822	0.0478034	1.10533	0.24068	0.262428	0.794549	-0.331792
481	unknown	344.591	16.8113,0	24	355	0.00302292	0.00395873	1.89396	0.00236153	0.0266627	0.763609	-0.389095
555	Sedoheptulose	336.545	18.6802,0	11	204	0.000878698	0.000294487	0.975814	0.284744	0.285238	2.98383	1.57716
556	unknown	690.458	18.693,0	24	159	0.00666141	0.00898416	0.781297	0.311037	0.297164	0.741461	-0.431557
557	tyrosine 1	842.958	18.7044,0	24	218	0.0225912	0.0205236	0.202902	0.647272	0.410689	1.10074	0.138476
559	unknown	322.364	18.7404,0	11	194	2.96558e-09	3.186e-09	0.355167	0.534931	0.366652	0.930814	-0.103435
441	unknown	342.182	15.9627,0	17	103	0.00015046	0.00185732	1.66209	0.0227137	0.0732418	0.0810093	-3.62577
561	4-hydroxycinnamic acid	514.391	18.7702,0	23	219	0.00118652	0.00107567	0.690726	0.470757	0.351104	1.10305	0.1415
562	pentadecanoic acid	791.333	18.8199,0	24	117	0.0240296	0.0234452	0.344097	0.805285	0.464389	1.02493	0.0355226
563	D-galacturonic acid 2	347	18.8265,0	7	175	2.96558e-09	7.89853e-05	0.768604	0.363216	0.317839	3.75459e-05	-14.701
560	o-Hydroxyhippuric acid 1	321.167	18.7605,0	24	179	0.00375404	0.00259753	1.84179	0.0044778	0.033108	1.44524	0.531305
566	1-Hexadecanol	796.875	18.9484,0	24	299	0.000730902	0.00088222	0.76562	0.329868	0.30505	0.82848	-0.271461
567	N-alpha-Acetyl-L-ornithine 1	355.5	19.1227,0	14	187	0.000209418	7.95156e-05	0.45028	0.288732	0.287121	2.63367	1.39708
568	indole-3-acetic acid	828.667	18.9791,0	24	202	0.00530714	0.00642988	0.722402	0.358545	0.316131	0.825387	-0.276857
569	Analyte 635	230.722	19.0116,0	20	281	0.000618732	0.000426193	0.938994	0.500221	0.35857	1.45177	0.537808
571	Analyte 637	252	19.035,0	24	204	0.001984	0.00173624	0.626554	0.41249	0.334407	1.1427	0.192443
573	indole-3-acetamide 2	232.684	19.0538,0	23	318	0.000676606	0.000655784	0.267782	0.835974	0.473703	1.03175	0.0450955
575	2,6-Diaminopimelic acid 1	612.045	19.1681,0	22	200	0.000898088	0.0008698	0.0170204	0.920849	0.497853	1.03252	0.0461719
576	gly-pro	229.769	19.19,0	20	116	0.00232321	0.00274665	0.546875	0.718085	0.436029	0.845833	-0.241555
577	pantothenic acid	834.5	19.2161,0	24	103	0.00665545	0.00573221	0.766265	0.516662	0.362489	1.16106	0.215445
578	Galactonic acid	447.556	19.2222,0	22	55	0.00438595	0.00278052	0.856787	0.0470377	0.114986	1.57739	0.657537
579	gluconic acid 1	348.059	19.2418,0	24	221	0.00205208	0.0058342	0.410704	0.0689108	0.140039	0.351733	-1.50745
580	unknown	368.318	19.2722,0	24	317	0.000514376	0.000406161	0.771549	0.333384	0.306466	1.26643	0.340771
412	unknown	320.2	15.1222,0	20	221	0.000934806	0.0024404	2.04655	0.000697512	0.0180262	0.383055	-1.38438
582	unknown	410.762	19.4298,0	24	117	0.00658422	0.00799795	1.4012	0.0516311	0.120814	0.823238	-0.280618
437	Analyte 488	314.889	15.7419,0	23	207	0.00067104	0.00270723	1.10473	0.017894	0.0670618	0.24787	-2.01234
526	unknown	302.053	17.8392,0	24	174	0.00373893	0.00535684	1.71403	0.0185067	0.0678682	0.697974	-0.518754
587	beta-Hydroxymyristic acid	456.929	19.5709,0	23	117	0.00288222	0.00268761	0.0384819	0.826144	0.470755	1.07241	0.100856
725	unknown	291.8	27.926,0	19	221	0.000547721	0.00216031	1.56425	0.00905482	0.0496642	0.253538	-1.97973
594	palmitic acid	969.667	19.7901,0	24	117	0.779421	0.705029	0.823106	0.395492	0.328974	1.10552	0.144721
401	unknown	291.286	14.931,0	17	360	0.000104988	0.00131386	1.668	0.0147291	0.0622609	0.0799084	-3.64551
598	N-Acetyl-D-galactosamine 1	879.5	20.0322,0	24	205	0.00367274	0.00361826	0.185071	0.918869	0.497315	1.01506	0.0215631
599	unknown	680.267	20.0094,0	15	73	0.00327342	0.0136185	1.29841	0.0964161	0.162631	0.240366	-2.0567
601	unknown	258.053	20.145,0	19	290	0.00148659	0.00156939	0.893684	0.888391	0.488884	0.947236	-0.0782038
602	unknown	431	20.1597,0	14	203	0.000445209	0.000669995	0.00308725	0.58845	0.387842	0.664495	-0.589669
603	myo-inositol	855.125	20.1659,0	24	217	0.00872679	0.0131228	0.64779	0.30774	0.29573	0.665009	-0.588553
581	Guanidinosuccinic acid 3	290.947	19.3382,0	24	170	0.00040391	0.000794211	1.97478	0.00139786	0.020958	0.508568	-0.975488
610	unknown	375.462	20.3763,0	17	117	0.00461266	0.00337463	0.833731	0.188516	0.230761	1.36686	0.45087
611	Analyte 678	190.5	20.4148,0	10	254	2.96558e-09	3.186e-09	0.355167	0.534931	0.366652	0.930814	-0.103435
613	unknown	408.667	20.426,0	24	117	0.00408986	0.00378391	0.427514	0.668058	0.418361	1.08085	0.112172
614	cis-Phytol	358.125	20.478,0	24	57	0.00339739	0.00392557	0.677632	0.324364	0.302797	0.865453	-0.208473
616	d-Glucoheptose 1	670.652	20.5369,0	23	319	0.00262138	0.00234144	0.619969	0.406763	0.332607	1.11956	0.162931
618	unknown	620.625	20.5924,0	24	319	0.00300417	0.00265521	0.626332	0.362987	0.317756	1.13142	0.178141
619	Analyte 686	320.667	20.6072,0	22	221	0.00207012	0.00338041	0.980079	0.298438	0.29159	0.612387	-0.707484
620	caffeic acid	574.042	20.6264,0	24	219	0.00185189	0.00160551	1.05794	0.17395	0.221201	1.15346	0.205966
621	Isoxanthopterin	283.533	20.6734,0	15	394	0.00038662	0.000167081	0.967131	0.078804	0.149157	2.31397	1.21037
504	unknown	286.111	17.3274,0	20	231	0.000479685	0.00135554	1.90704	0.000829217	0.0188627	0.353869	-1.49871
623	Analyte 690	265.667	20.7042,0	11	306	0.000483689	3.186e-09	1.3869	0.143408	0.19853	151817	17.212
625	Octadecanol	716.833	20.8175,0	24	75	0.0073195	0.00663831	0.836486	0.383355	0.324919	1.10261	0.140928
626	noradrenaline	395.5	20.8771,0	9	112	2.96558e-09	4.14198e-06	0.774381	0.363212	0.317838	0.000715981	-10.4478
327	Analyte 365	277.125	12.9643,0	19	218	0.000384987	9.28891e-05	1.74433	0.00318865	0.0298523	4.14459	2.05123
629	Analyte 697	300.778	20.9733,0	15	290	0.000500483	0.00129304	1.09784	0.259557	0.272676	0.387058	-1.36938
630	L-kynurenine 2	204.2	21.0407,0	20	262	0.000226399	0.000149945	0.471492	0.331358	0.305652	1.50988	0.594433
631	unknown	440.588	21.0594,0	23	143	0.00159869	0.00123253	1.08373	0.20258	0.239337	1.29708	0.375267
632	Analyte 700	371.5	21.0711,0	12	458	2.96558e-09	3.186e-09	0.355167	0.534931	0.366652	0.930814	-0.103435
634	Analyte 703	0	21.1234,0	21	243	0.00111599	0.00112637	0.688298	0.972505	0.511496	0.990785	-0.0133563
635	Phytanic acid	913.167	21.1777,0	24	159	0.00856621	0.00898041	0.12048	0.807951	0.465211	0.953878	-0.0681239
729	5-Dihydrocortisone 1	271.5	28.3858,0	16	237	0.00104947	0.000328281	1.79462	0.0211135	0.0709439	3.19688	1.67667
638	unknown	354.7	21.2617,0	10	117	0.00025342	0.000126888	0.375159	0.550065	0.37229	1.9972	0.997979
639	linoleic acid	930.25	21.3166,0	24	67	0.0210986	0.0180426	0.761099	0.469868	0.350869	1.16938	0.22574
640	tryptophan 1	653.476	21.3321,0	21	202	0.00278751	0.00269518	0.0112135	0.920063	0.49764	1.03426	0.0485988
644	oleic acid	896.111	21.3861,0	18	117	0.0249227	0.0210689	0.325449	0.735944	0.442079	1.18292	0.242351
107	Analyte 121	269.333	8.29424,0	23	146	0.00164201	0.00349152	2.09096	0.00541222	0.0366941	0.470286	-1.08839
648	Elaidic acid	918.789	21.454,0	19	42	0.0072536	0.00749393	0.436485	0.953581	0.506585	0.96793	-0.0470251
649	trans-sinapinic acid	338.9	21.6091,0	13	458	2.96558e-09	3.186e-09	0.355167	0.534931	0.366652	0.930814	-0.103435
650	stearic acid	959.083	21.6153,0	24	117	1.78852	1.35098	0.802034	0.208891	0.243295	1.32387	0.404758
651	Analyte 723	24.25	21.6347,0	8	339	2.96558e-09	3.186e-09	0.355167	0.534931	0.366652	0.930814	-0.103435
109	Analyte 123	269.154	8.33885,0	24	174	0.00143494	0.00229263	1.65806	0.0169282	0.0657164	0.625892	-0.676013
656	unknown	345.929	21.8698,0	23	221	0.00193055	0.00447948	0.4703	0.0919809	0.159522	0.430977	-1.21432
657	fructose-6-phosphate	367.571	22.0024,0	22	204	0.00138642	0.00106597	0.828084	0.280071	0.282996	1.30061	0.37919
658	unknown	309.4	22.0756,0	17	233	0.000176226	0.000574001	0.758356	0.124033	0.184004	0.307013	-1.70363
660	Analyte 735	358	22.3135,0	21	117	0.00504483	0.00301225	0.512461	0.208964	0.243341	1.67477	0.743963
662	glucose-6-phosphate 2	322.333	22.3914,0	18	180	0.000246269	0.000359968	0.719872	0.629885	0.404116	0.684141	-0.547634
664	Analyte 739	0	22.6162,0	12	237	2.96558e-09	3.186e-09	0.355167	0.534931	0.366652	0.930814	-0.103435
665	Analyte 740	323.5	22.6653,0	13	191	0.00026447	0.000243288	0.114609	0.901187	0.492458	1.08707	0.120441
666	Analyte 741	276	22.7157,0	19	267	0.000548484	0.000847377	0.0740326	0.283512	0.284651	0.647273	-0.627553
667	Analyte 742	295.2	22.7338,0	11	194	2.96558e-09	3.186e-09	0.355167	0.534931	0.366652	0.930814	-0.103435
382	MALONAMIDE 3	253.333	14.414,0	24	118	0.00433717	0.0110064	2.04314	0.0108422	0.0543715	0.394058	-1.34352
670	Analyte 745	0	22.9141,0	8	259	6.0189e-05	7.88682e-05	0.851892	0.809142	0.465577	0.763159	-0.389945
671	Analyte 747	367.667	23.0402,0	22	221	0.00156962	0.00339806	0.474856	0.0978683	0.163612	0.461915	-1.1143
673	unknown	437.2	23.1072,0	13	215	0.000784601	0.000285272	0.0496755	0.145537	0.20024	2.75036	1.45962
674	Analyte 750	0	23.1023,0	10	194	2.96558e-09	3.186e-09	0.355167	0.534931	0.366652	0.930814	-0.103435
675	Analyte 751	449	23.2293,0	17	173	0.00149394	0.00125458	0.288115	0.771647	0.453793	1.19079	0.251925
676	Arachidic acid	807	23.2756,0	20	117	0.00392108	0.00372733	0.520949	0.925304	0.49906	1.05198	0.0731072
679	salicin	735.739	23.6538,0	23	204	0.00156409	0.00133377	0.672045	0.61763	0.399393	1.17268	0.22981
680	Neohesperidin	456.615	23.7081,0	16	131	0.000556872	0.000921396	0.775213	0.560655	0.376481	0.604379	-0.726475
681	unknown	291.25	23.7735,0	11	71	8.3265e-05	3.186e-09	1.72408	0.0775653	0.148085	26134.6	14.6737
686	2-Monopalmitin	539.846	24.1391,0	22	221	0.001527	0.00295949	0.519674	0.142069	0.197589	0.515966	-0.954653
687	unknown	524.571	24.3293,0	8	73	2.96558e-09	3.186e-09	0.355167	0.534931	0.366652	0.930814	-0.103435
193	Analyte 219	234	10.0233,0	11	227	0.000586096	0.000144491	1.71701	0.0499053	0.118684	4.05629	2.02016
689	Analyte 766	273.188	24.3639,0	18	180	0.00150003	0.00109854	0.0390027	0.528142	0.365128	1.36547	0.4494
690	1-Monopalmitin	787.8	24.4083,0	21	371	0.000363757	0.00053683	0.564655	0.405933	0.332344	0.677602	-0.56149
692	Analyte 769	304	24.5164,0	20	192	0.00173834	0.00292906	0.142316	0.336435	0.307682	0.593481	-0.752726
694	adenosine	677.235	24.7625,0	17	236	0.000514504	0.000420904	0.791829	0.698144	0.429117	1.22238	0.289692
486	Homovanillic acid	222.714	16.9001,0	14	207	0.000250764	0.00240759	2.12606	0.000786087	0.0186118	0.104155	-3.26319
698	unknown	350.4	25.1687,0	23	221	0.0012894	0.00225736	0.551568	0.236638	0.260132	0.571199	-0.807935
699	cellobiose 1	869	25.231,0	20	436	0.000531533	0.000326527	1.02723	0.333819	0.30664	1.62784	0.702958
700	unknown	646.312	25.299,0	16	289	0.000122024	0.000266245	0.797836	0.295624	0.290311	0.458315	-1.12559
701	lactose 1	847.75	25.334,0	20	204	0.00826759	0.00436017	0.270863	0.394991	0.32881	1.89616	0.923084
704	maltose	945.348	25.5266,0	23	361	0.335772	0.377994	0.289544	0.606475	0.39503	0.8883	-0.170881
708	maltose	949.696	25.7198,0	23	204	0.0915679	0.121721	0.846709	0.24522	0.264963	0.752278	-0.410663
132	unknown	219	8.89628,0	24	267	0.00219301	0.00368035	1.74589	0.0195643	0.0691813	0.59587	-0.746932
263	Bis(2-hydroxypropyl)amine 2	206	11.525,0	19	196	0.00206574	0.00349727	1.97931	0.00793492	0.046237	0.590673	-0.759569
711	Sophorose 2	542.909	26.0589,0	15	166	0.00216495	0.00029451	0.258266	0.114424	0.176015	7.35103	2.87795
712	maltitol	355	26.1206,0	14	180	0.0008842	0.000421058	0.512621	0.213748	0.246385	2.09995	1.07036
713	Analyte 792	348.333	26.1317,0	16	221	0.000511511	0.00186593	0.497696	0.125307	0.185023	0.274132	-1.86706
715	Palatinose	520.125	26.311,0	16	117	0.00129509	0.000331693	0.113292	0.204733	0.240597	3.90449	1.96514
716	melibiose 1	654.368	26.4767,0	19	204	0.000426952	0.000278694	0.0972885	0.456897	0.347379	1.53197	0.615391
717	piceatannol 1	562.636	26.5638,0	14	73	0.0471409	0.00683884	0.501179	0.12259	0.182838	6.89312	2.78516
183	Analyte 207	169.167	9.80232,0	23	185	0.00512036	0.00253216	1.61658	0.00857405	0.0482435	2.02213	1.01588
719	Analyte 799	446	26.8961,0	8	194	2.96558e-09	3.186e-09	0.355167	0.534931	0.366652	0.930814	-0.103435
314	Analyte 352	167.692	12.6025,0	19	373	0.00068223	0.00023051	1.51622	0.00404743	0.0321848	2.95965	1.56543
724	Analyte 806	432	27.6096,0	7	73	0.000680056	3.186e-09	1.46888	0.0846839	0.154007	213451	17.7035
359	Analyte 401	165	13.9066,0	23	221	0.00136147	0.0036342	1.93835	0.00526987	0.0361722	0.374628	-1.41647
34	Analyte 36	0	6.66962,0	22	132	0.000516953	0.00120966	1.09992	0.0236239	0.0751557	0.427352	-1.2265
728	7-alpha-Hydroxycholesterol	341.188	28.2953,0	20	143	0.00108025	0.000890587	1.08678	0.615747	0.398661	1.21297	0.278543
160	Analyte 182	0	9.34458,0	24	207	0.00364275	0.0055988	1.63594	0.03987	0.104773	0.65063	-0.62009
6	Analyte 6	0	6.2221,0	23	142	0.00718321	0.0106928	1.48106	0.0254792	0.0789023	0.67178	-0.57394
734	Cholestan-3beta-ol	395.737	28.9369,0	19	81	0.000351583	0.000374514	0.345505	0.912228	0.495502	0.93877	-0.0911557
735	unknown	446.13	29.2351,0	23	81	0.000761227	0.000779737	0.208566	0.956409	0.507325	0.976262	-0.0346605
736	Ergosterol	333.091	29.2939,0	11	129	0.00036372	3.59014e-05	0.933411	0.110772	0.173285	10.1311	3.34071
737	5-alpha-Cholestan-3-one 1	512.348	29.3595,0	23	215	0.00134794	0.0014344	0.701123	0.8527	0.478644	0.939728	-0.0896844
738	Analyte 820	190.273	29.4194,0	12	309	0.000167028	0.000188961	0.15149	0.896356	0.491115	0.883928	-0.177999
741	?-Sitosterol	511.217	30.0142,0	23	81	0.00145111	0.00139085	0.676094	0.892502	0.490038	1.04333	0.0611898
743	unknown	515.45	30.1141,0	20	75	0.0102788	0.00629931	1.00329	0.168237	0.217245	1.63173	0.706402
744	Analyte 826	0	30.2724,0	23	204	0.0133499	0.00591405	1.09761	0.0997621	0.164866	2.25732	1.17461
745	Analyte 827	0	30.6092,0	15	291	0.000268605	0.00072334	1.73306	0.0805491	0.150638	0.37134	-1.42919
746	Analyte 828	0	30.6337,0	16	204	0.00186175	0.000393473	1.21609	0.0467866	0.114653	4.7316	2.24233
747	Analyte 830	0	31.0413,0	21	203	0.000913145	0.00195434	0.177772	0.0793545	0.149628	0.467241	-1.09776
748	Analyte 831	0	31.8993,0	21	204	0.00722582	0.0165827	0.177934	0.084677	0.154002	0.435743	-1.19845
750	Analyte 833	0	32.1538,0	8	232	0.000189909	3.186e-09	0.61281	0.363218	0.31784	59607.3	15.8632

## Sheet: HC VS HCT
ID	Peak	Similarity	R.T.	Count	Mass	MEAN HC	MEAN HCT	VIP	P-VALUE	Q-VALUE	FOLD CHANGE	LOG_FOLDCHANGE	HC VS HCT即HC组比HCT组
2	Analyte 2	0	6.18035,0	19	122	0.00101005	0.000906005	0.0388098	0.767343	0.50105	1.11483	0.15683
3	Analyte 3	0	6.18267,0	24	100	0.575594	0.420457	1.1994	0.171527	0.256778	1.36897	0.453094
5	Analyte 5	0	6.2125,0	24	146	0.122789	0.0892444	1.25508	0.120847	0.238135	1.37588	0.460352
6	Analyte 6	0	6.2221,0	23	142	0.0106928	0.0046237	0.855965	0.00321015	0.0393521	2.31261	1.20952
189	valine	957.75	9.92462,0	24	144	0.0981629	0.0416833	1.44079	0.0402534	0.166934	2.35497	1.23571
8	Analyte 9	0	6.25052,0	24	171	0.354532	0.347461	0.0764588	0.930089	0.548979	1.02035	0.0290664
9	Analyte 10	0	6.27265,0	22	144	0.0182229	0.00930218	1.16424	0.0944358	0.224534	1.95899	0.970109
248	glycine 2	943.917	11.2196,0	24	174	0.0736583	0.0354116	1.60208	0.0214415	0.122604	2.08006	1.05663
13	Analyte 14	0	6.30545,0	24	155	0.0234394	0.0167343	1.10781	0.207366	0.273438	1.40068	0.486126
290	Pelargonic acid	933	11.9986,0	24	215	0.00861961	0.00666026	1.49636	0.039295	0.165273	1.29418	0.372044	取阈值VIP>1 P-VALUE<0.05的差异物，蓝色表示下调，红色表示上调
15	Analyte 16	0	6.35913,0	23	83	0.00184795	0.00181983	0.749989	0.962726	0.557503	1.01545	0.0221239
17	Analyte 18	0	6.40448,0	24	119	0.00870857	0.00581906	0.871507	0.124624	0.239708	1.49656	0.58165
18	Analyte 19	0	6.41587,0	21	149	0.00251837	0.00173497	0.553132	0.336289	0.337937	1.45153	0.537578
20	Analyte 21	0	6.44382,0	24	86	0.00328351	0.00253009	1.29728	0.0742894	0.209674	1.29778	0.376046
21	Analyte 22	0	6.46957,0	23	220	0.00133257	0.00170407	0.85865	0.627326	0.450842	0.781989	-0.35478
23	Analyte 24	0	6.49292,0	14	281	0.0202557	0.027112	0.404332	0.802139	0.512134	0.747111	-0.420606
295	Analyte 333	916.5	12.1387,0	24	103	0.00265462	0.535373	2.41599	0.000243332	0.00702268	0.00495845	-7.6559
26	Analyte 27	0	6.53292,0	24	221	0.0800624	0.0585614	0.658695	0.337735	0.338493	1.36715	0.451173
30	Analyte 31	0	6.5586,0	22	66	0.00334078	0.00384592	0.686845	0.596761	0.438508	0.868656	-0.203143
31	Analyte 32	0	6.59399,0	24	155	0.0212465	0.016266	0.999753	0.234526	0.289919	1.30619	0.385367
33	Analyte 34	0	6.617,0	20	240	0.002455	0.0055943	0.757097	0.262332	0.305084	0.438839	-1.18824
34	Analyte 36	0	6.66962,0	22	132	0.00120966	0.00155553	0.7325	0.287712	0.317437	0.777653	-0.362802
35	Analyte 37	0	6.68283,0	20	267	0.000415127	0.00039374	0.776472	0.85672	0.528563	1.05432	0.0763071
36	Analyte 38	0	6.71545,0	24	147	0.00316863	0.00229871	1.3236	0.0737646	0.209212	1.37843	0.463031
37	Analyte 39	0	6.74453,0	23	143	0.00123864	0.000995242	0.846356	0.312218	0.32822	1.24456	0.315633
38	Analyte 40	0	6.75449,0	23	117	0.00607766	0.00433937	0.851492	0.271124	0.309511	1.40059	0.486032
39	Analyte 41	0	6.77562,0	24	121	0.0994188	0.0776539	1.01812	0.196519	0.267606	1.28028	0.356462
40	Analyte 42	0	6.78955,0	24	155	0.00926898	0.00681751	0.881026	0.248125	0.297567	1.35959	0.443167
42	Analyte 45	0	6.8362,0	16	147	0.00102886	0.000700745	0.0369475	0.352608	0.344051	1.46824	0.554083
43	Analyte 46	0	6.84542,0	24	281	0.0138398	0.0142085	0.648129	0.93391	0.549994	0.974052	-0.0379298
44	Analyte 47	0	6.87286,0	23	56	0.00420105	0.00249779	1.07327	0.129676	0.241699	1.6819	0.750095
45	Analyte 48	0	6.90806,0	24	248	0.00310595	0.0025242	0.916477	0.287838	0.317496	1.23047	0.29921
48	Analyte 51	0	6.92872,0	24	157	0.00676892	0.00519955	1.00488	0.207364	0.273436	1.30183	0.380539
49	Analyte 52	0	6.96029,0	23	207	0.00615382	0.00380914	0.563823	0.241551	0.293928	1.61554	0.692017
50	Analyte 53	0	6.97333,0	24	160	0.0344764	0.0280268	1.32135	0.0945665	0.224615	1.23012	0.298801
51	Analyte 56	0	7.01125,0	24	158	0.00169748	0.00118767	1.41604	0.0667546	0.202581	1.42925	0.515257
701	lactose 1	847.75	25.334,0	20	204	0.00436017	0.0124265	1.00782	0.0286168	0.142975	0.350878	-1.51096	利用另一个删选方法，FOLD CHANGE>2 或<0.5 P-VALUE<0.05也可以删选
53	Analyte 59	0	7.08387,0	20	211	0.000255001	0.000192447	0.105969	0.402209	0.360633	1.32504	0.40604
54	Analyte 60	0	7.10816,0	24	248	0.0193472	0.0167576	0.85131	0.34404	0.340886	1.15453	0.20731
58	Analyte 64	0	7.14191,0	24	147	0.147547	0.152806	0.259502	0.770581	0.502102	0.965583	-0.0505281
59	Analyte 65	0	7.17762,0	20	136	0.002008	0.00148491	0.480068	0.46159	0.379218	1.35227	0.435385
60	Analyte 66	0	7.20466,0	22	102	0.0252449	0.0269949	0.589017	0.760114	0.498683	0.935172	-0.0966961
61	Analyte 67	0	7.21003,0	24	117	0.159133	0.0924546	0.594372	0.405309	0.36158	1.7212	0.783416
62	Analyte 69	0	7.26059,0	24	207	0.217184	0.158435	1.04966	0.244677	0.295671	1.37081	0.455029
64	2-hydroxypyridine	891.875	7.32021,0	24	152	0.265774	0.23489	0.608599	0.484499	0.389195	1.13149	0.178217
66	Analyte 74	0	7.34253,0	24	318	0.00910109	0.00493604	1.36528	0.1451	0.247421	1.8438	0.882686
67	Analyte 75	0	7.35233,0	24	117	0.059818	0.0426389	0.472327	0.524355	0.406955	1.4029	0.488411
68	Analyte 76	234.5	7.35788,0	22	173	0.0015178	0.00187771	0.70332	0.442067	0.372128	0.808322	-0.306999
69	Analyte 77	0	7.37632,0	24	221	0.00243145	0.00188556	1.19632	0.126986	0.240655	1.28951	0.366827
70	Analyte 78	0	7.42021,0	24	147	0.00123563	0.00143071	0.883223	0.397196	0.35908	0.863645	-0.21149
513	2,8-Dihydroxyquinoline	777.708	17.4967,0	24	290	0.0261307	0.0180709	1.43926	0.0333213	0.153752	1.44602	0.532083	另可自行根据文献选择适合的方法
73	unknown	445.952	7.5171,0	23	176	0.0372546	0.0343165	0.634958	0.767962	0.501251	1.08562	0.118515
74	unknown	341.591	7.52604,0	24	207	1.26324	0.765564	0.388831	0.441284	0.371916	1.65007	0.72253
75	unknown	465.375	7.57795,0	24	130	0.0406347	0.031361	0.683209	0.667386	0.46621	1.29571	0.373743
76	unknown	323.214	7.60623,0	23	151	0.0032853	0.00219391	0.739074	0.163675	0.254245	1.49747	0.582523
77	lactic acid	956.333	7.6117,0	24	117	0.151449	0.073183	1.07426	0.115988	0.235993	2.06945	1.04925
78	Analyte 87	267	7.63892,0	24	146	0.00836121	0.00531163	1.36021	0.174187	0.257595	1.57413	0.654558
79	unknown	528.81	7.66967,0	23	131	0.00451867	0.00291631	0.754922	0.0430384	0.171508	1.54945	0.631756
80	unknown	547.083	7.68396,0	12	148	0.00113873	0.000241447	0.895442	0.161422	0.253483	4.71627	2.23764
81	unknown	480.652	7.68917,0	24	100	0.00801606	0.00831379	0.145567	0.812162	0.515237	0.964189	-0.0526122
82	unknown	391.3	7.71677,0	24	221	0.00513952	0.0051048	0.0433461	0.981611	0.56229	1.0068	0.0097795
84	Analyte 96	0	7.80899,0	24	225	0.0127377	0.0115836	0.711342	0.689833	0.474451	1.09963	0.137016
86	Analyte 98	0	7.85396,0	24	173	0.594664	0.631951	1.15251	0.86354	0.530538	0.940998	-0.0877366
87	glycolic acid	804.391	7.85802,0	24	147	0.0456525	0.0252902	0.7777	0.0205729	0.119732	1.80515	0.852118
88	Analyte 100	622.5	7.87021,0	8	52	0.00328049	0.00700707	0.877422	0.445051	0.372933	0.468168	-1.0949
72	Pyruvic acid	767.211	7.47254,0	20	174	0.00537982	0.00109424	1.066	0.0128497	0.0888473	4.9165	2.29763
91	Analyte 104	0	7.94361,0	15	144	0.000759525	0.000389198	0.581532	0.159623	0.252862	1.95151	0.964592
92	Analyte 105	0	7.99229,0	8	116	0.000734959	0.000764774	0.443378	0.961693	0.557238	0.961015	-0.0573697
95	Analyte 108	0	8.01083,0	24	89	0.000868143	0.000662731	0.892099	0.311903	0.328088	1.30995	0.389508
96	Analyte 109	0	8.02465,0	24	147	0.00568549	0.00440225	0.44672	0.457684	0.377756	1.2915	0.369045
98	Analyte 111	0	8.08354,0	24	163	0.00174885	0.00125259	1.04098	0.311882	0.328079	1.39618	0.481487
101	Analyte 115	163.143	8.14163,0	21	101	0.000560326	0.000938795	1.40404	0.207649	0.273585	0.596856	-0.744545
102	Analyte 116	195.4	8.17063,0	24	151	0.00156748	0.00162131	0.73912	0.884852	0.536606	0.966798	-0.0487143
103	Maleimide	617.25	8.20996,0	20	154	0.00192463	0.00235233	0.0662587	0.709286	0.48139	0.818181	-0.289508
104	alanine 1	943.958	8.26479,0	24	116	0.584533	0.379915	1.04952	0.215763	0.278559	1.53859	0.621608
105	Analyte 119	338.75	8.26973,0	22	131	0.0115218	0.00919404	0.0333083	0.662474	0.464372	1.25318	0.325593
107	Analyte 121	269.333	8.29424,0	23	146	0.00349152	0.00120878	0.939414	0.00150379	0.0232528	2.88848	1.53031
224	caprylic acid	700.053	10.6572,0	19	143	0.00162971	0.000752236	1.12848	0.0350204	0.157251	2.16649	1.11536
111	Analyte 125	0	8.37882,0	17	147	0.00049375	0.00075445	0.706005	0.558551	0.422288	0.654451	-0.611644
113	Analyte 127	620.429	8.44997,0	24	131	0.0120697	0.0194979	0.733889	0.253797	0.300624	0.619026	-0.691927
114	hydroxylamine	669.571	8.47144,0	22	146	0.0158048	0.013005	0.675308	0.546444	0.416951	1.21529	0.281297
130	3-Hydroxypyridine	662.636	8.87061,0	11	152	3.186e-09	0.00809276	1.74555	0.0257579	0.135507	3.93686e-07	-21.2765
117	Analyte 131	182.375	8.52255,0	18	238	0.00234863	0.00305525	0.328658	0.632921	0.453041	0.768718	-0.379473
119	glycine 1	815.792	8.55344,0	24	102	0.0606482	0.0618786	0.631967	0.952393	0.554839	0.980116	-0.0289756
121	2-hydroxybutanoic acid	836.273	8.60264,0	23	131	0.00447886	0.00225431	0.81638	0.0226814	0.126535	1.9868	0.990447
124	unknown	492.182	8.67066,0	24	147	0.00232033	0.00160065	0.0555853	0.2872	0.317201	1.44962	0.535672
125	Analyte 140	0	8.71434,0	24	130	0.0303966	0.0285755	0.177935	0.826889	0.519723	1.06373	0.0891303
126	Analyte 141	95	8.73951,0	24	267	0.0148652	0.00727353	0.906559	0.182175	0.259932	2.04373	1.03121
127	sarcosine	627.565	8.77764,0	23	116	0.00174956	0.00336614	0.315558	0.244849	0.295767	0.519751	-0.944107
128	unknown	518.75	8.83059,0	24	147	1.8485	1.65164	1.04283	0.204615	0.271994	1.11919	0.16245
129	unknown	308.733	8.83324,0	17	79	0.0163386	0.00568875	0.260199	0.029211	0.144433	2.87209	1.5221
700	unknown	646.312	25.299,0	16	289	0.000266245	0.00103413	1.24695	0.0100889	0.0747859	0.257458	-1.95759
131	3-Hydroxypropionic acid 1	677.636	8.8814,0	22	177	0.00298108	0.00250648	0.56984	0.373251	0.351295	1.18935	0.250172
132	unknown	219	8.89628,0	24	267	0.00368035	0.00257216	1.32665	0.120316	0.237908	1.43084	0.516864
134	unknown	280	8.90572,0	22	191	0.00331896	0.0023114	0.853623	0.233463	0.289301	1.43591	0.521962
135	5-aminovaleric acid lactam	606.909	8.92597,0	12	156	0.00278346	0.00357068	0.333953	0.765391	0.500413	0.779534	-0.359316
136	Analyte 152	436.471	8.93007,0	24	119	0.00979014	0.00815652	1.17241	0.11106	0.233675	1.20028	0.263376
138	unknown	224.778	8.96018,0	23	142	0.0148378	0.00946736	0.402161	0.399906	0.359923	1.56726	0.648244
139	unknown	286.857	9.00129,0	20	165	0.00107704	0.000646817	0.133426	0.20853	0.274041	1.66514	0.73564
140	unknown	322.333	9.02844,0	24	115	0.00521585	0.00358483	0.412872	0.494515	0.393775	1.45498	0.540998
142	p-cresol	351.286	9.06076,0	23	242	0.00141107	0.000523112	0.979407	0.00111189	0.0185267	2.69746	1.4316
143	unknown	320.417	9.06778,0	24	174	0.00857325	0.00509864	0.619865	0.148183	0.248644	1.68148	0.749729
145	Analyte 163	123.5	9.09266,0	21	267	0.000725858	0.000662397	1.04568	0.820123	0.517672	1.09581	0.131991
147	3-hydroxybutyric acid	919.125	9.10941,0	24	117	0.0022313	0.00316002	0.461498	0.448347	0.374205	0.706104	-0.502048
148	unknown	475.875	9.15681,0	24	145	0.00527372	0.00295305	0.738883	0.24608	0.296446	1.78586	0.836615
149	Analyte 170	398.167	9.16175,0	21	179	0.000485801	0.000448928	0.547761	0.839364	0.52346	1.08213	0.11388
151	Analyte 172	311.4	9.20006,0	15	201	0.000261787	4.00814e-05	0.913257	0.123742	0.239348	6.53138	2.70739
152	sulfuric acid	416.667	9.20701,0	24	281	0.0628216	0.0461929	1.3467	0.0773146	0.21225	1.35998	0.44359
154	Analyte 175	28.6818	9.2525,0	24	84	0.0829811	0.0382969	1.0971	0.182737	0.260091	2.16678	1.11555
155	Analyte 176	236	9.26163,0	22	267	0.0010929	0.000769859	0.15163	0.422958	0.366798	1.41961	0.505494
156	Lactamide 1	321.333	9.2742,0	24	187	0.061743	0.0459139	1.15457	0.189266	0.26349	1.34476	0.427345
158	N-Methyl-DL-alanine	854.125	9.28944,0	24	130	0.0282881	0.0120717	0.596613	0.115249	0.235656	2.34334	1.22856
159	Analyte 180	327.3	9.3083,0	23	215	0.00137361	0.000934836	0.797571	0.144762	0.247284	1.46936	0.555186
160	Analyte 182	0	9.34458,0	24	207	0.0055988	0.00439987	0.991274	0.210242	0.275022	1.27249	0.347657
161	Analyte 183	266	9.35938,0	24	281	0.00165384	0.0013707	0.555212	0.461617	0.379228	1.20657	0.270912
162	Methyl Phosphate	632.85	9.37511,0	23	241	0.00230132	0.00240261	0.068534	0.915466	0.545052	0.957841	-0.0621416
163	Analyte 185	0	9.40073,0	24	221	0.00819784	0.0083854	0.0859365	0.929568	0.54884	0.977633	-0.0326357
166	Analyte 188	0	9.45365,0	24	129	0.0140367	0.0107788	0.54173	0.305003	0.325153	1.30225	0.381002
167	Analyte 189	343	9.44729,0	8	69	0.000344337	2.5884e-09	1.42069	0.265826	0.306863	133031	17.0214
168	Analyte 190	374	9.46563,0	24	103	0.00545997	0.00291168	0.939774	0.183542	0.260316	1.8752	0.907043
169	Analyte 192	326.75	9.52329,0	20	117	0.000729006	0.000632203	0.0768718	0.677979	0.470131	1.15312	0.205542
520	Tagatose 1	632.85	17.7241,0	20	103	0.00478772	0.000867873	1.55532	0.00338791	0.0408094	5.51662	2.46378
171	unknown	190.5	9.51358,0	10	186	0.000354753	2.5884e-09	1.69212	0.0742839	0.209669	137055	17.0644
173	N-Ethylglycine 2	263.25	9.58042,0	22	210	0.000699877	0.000405266	1.07545	0.107678	0.23199	1.72696	0.788231
174	beta-Alanine 1	833.087	9.59292,0	24	102	0.00851913	0.00596109	0.657564	0.429698	0.368715	1.42912	0.515131
175	Analyte 199	222.2	9.62373,0	23	207	0.00493141	0.00469217	0.147409	0.798966	0.511144	1.05099	0.0717445
176	Analyte 200	305.4	9.64253,0	24	221	0.00373117	0.0033014	0.754472	0.383488	0.3547	1.13018	0.176551
177	malonic acid 1	519.619	9.64993,0	24	147	0.00462417	0.00331093	0.716362	0.129914	0.24179	1.39664	0.481959
180	Analyte 204	307.222	9.72761,0	23	117	0.000997568	0.000780507	0.599652	0.373916	0.35152	1.2781	0.354003
181	Methylmalonic acid	546.682	9.7679,0	23	151	0.00132511	0.00114773	0.72748	0.407985	0.362391	1.15455	0.207331
182	unknown	435.792	9.77556,0	24	281	0.0141465	0.0148727	0.64285	0.890127	0.538083	0.95117	-0.072225
183	Analyte 207	169.167	9.80232,0	23	185	0.00253216	0.00145346	0.853377	0.203948	0.271641	1.74216	0.800879
185	2-Hydroxyvaleric acid	560.478	9.84615,0	24	131	0.00117859	0.00101666	0.0466786	0.662444	0.464361	1.15929	0.213236
186	Analyte 211	159.5	9.85628,0	24	207	0.00360494	0.00376403	0.67034	0.855909	0.528327	0.957734	-0.0623032
303	4-Methylcatechol	630.87	12.3642,0	23	73	0.0213272	0.00944467	1.91505	0.00253551	0.0333183	2.25812	1.17512
279	Citraconic acid 4	629.579	11.8207,0	20	147	0.00353262	0.00982895	1.0603	0.000718758	0.0129868	0.35941	-1.4763
190	canavanine degr prod	291.417	9.96583,0	23	174	0.00149267	0.00111567	0.428638	0.460916	0.378966	1.33791	0.419982
191	Analyte 217	294.5	9.97797,0	16	70	0.00121414	0.000541957	0.986132	0.122318	0.238757	2.24029	1.16369
192	Analyte 218	243.5	9.98785,0	24	221	0.0032415	0.00252024	0.514593	0.523994	0.4068	1.28618	0.363097
193	Analyte 219	234	10.0233,0	11	227	0.000144491	2.5884e-09	0.68298	0.363216	0.347839	55822.5	15.7686
195	Analyte 221	0	10.0308,0	24	281	0.123251	0.0730733	0.303596	0.433382	0.369745	1.68667	0.754179
200	unknown	226.067	10.1783,0	23	116	0.00431863	0.00383615	0.375675	0.520818	0.405428	1.12577	0.170915
201	unknown	407.5	10.1731,0	15	103	0.00062395	0.000857853	0.49044	0.799246	0.511231	0.727339	-0.4593
202	2-Butyne-1,4-diol	617	10.2031,0	24	244	0.00566431	0.00393198	1.42782	0.067168	0.202997	1.44057	0.526643
203	hydroxyurea	475.643	10.2154,0	15	159	0.000525433	0.00051169	0.0724792	0.971914	0.559845	1.02686	0.0382379
204	4-hydroxybutyrate	730.389	10.2274,0	21	117	0.00232041	0.000997662	0.63916	0.128697	0.241323	2.32585	1.21776
205	Analyte 233	402.727	10.2694,0	24	144	0.00361358	0.00138154	0.625568	0.13805	0.24474	2.61561	1.38715
207	Analyte 235	241	10.31,0	22	184	0.00137728	0.00147927	0.664011	0.829269	0.520441	0.931055	-0.103062
209	Carbobenzyloxy-L-leucine degr1	278.091	10.335,0	24	117	0.00107563	0.000783506	0.0839285	0.353482	0.344368	1.37285	0.457169
210	2-ketoadipate 3	555.409	10.3805,0	23	171	0.00144539	0.00187604	1.03576	0.105346	0.23078	0.770449	-0.376228
211	unknown	384.875	10.3893,0	24	96	0.0087793	0.00803772	0.213895	0.64431	0.457464	1.09226	0.127318
213	Dihydroxyacetone	520.5	10.4394,0	19	231	0.0003594	9.10566e-05	0.335093	0.0862649	0.21911	3.947	1.98076
215	benzoic acid	976.417	10.466,0	24	179	0.0688089	0.0616055	0.702107	0.412692	0.363799	1.11693	0.159536
216	Analyte 244	0	10.5129,0	14	220	0.000542112	0.000290256	0.884294	0.541417	0.414706	1.8677	0.901266
217	unknown	393.615	10.5371,0	14	116	0.0012084	0.00178132	0.792592	0.437237	0.370811	0.678372	-0.559851
646	2-aminoethanethiol	619.5	21.4323,0	14	174	0.00437468	0.0010706	1.76358	0.00187986	0.0271896	4.08619	2.03076
652	spermidine 1	574.214	21.6832,0	14	144	0.00206012	0.000823726	1.49183	0.0227879	0.126863	2.50098	1.32249
220	Analyte 248	150	10.6037,0	24	98	0.068586	0.0537339	0.819463	0.310157	0.327353	1.2764	0.352082
219	oxamic acid	571.783	10.5687,0	24	147	0.00936503	0.00666482	1.52307	0.0476113	0.178625	1.40514	0.490717
338	3-Aminoisobutyric acid 1	543.458	13.2644,0	24	174	0.00858647	0.00583463	1.6075	0.0308748	0.148362	1.47164	0.557423
227	phosphate	908	10.7063,0	24	299	0.173944	0.195437	0.737296	0.712498	0.482518	0.890025	-0.168082
229	leucine	782.292	10.7254,0	24	158	0.0811666	0.0361739	1.44664	0.087014	0.219638	2.24379	1.16594
230	glycerol	949.625	10.7351,0	24	205	0.218701	0.126113	1.06952	0.0668516	0.202679	1.73416	0.79424
231	thymidine 1	639.25	10.7955,0	24	170	0.00162864	0.000860001	1.41391	0.102736	0.229377	1.89376	0.921253
232	Analyte 260	150	10.815,0	15	280	0.00153168	0.00222955	0.0255621	0.721843	0.485772	0.686992	-0.541635
233	unknown	348.25	10.9159,0	21	258	0.000341806	0.00034531	0.0130968	0.981068	0.562154	0.989853	-0.0147136
687	unknown	524.571	24.3293,0	8	73	3.186e-09	0.0017168	1.71576	0.0472451	0.178055	1.85578e-06	-19.0395
235	unknown	434.522	10.9665,0	23	117	0.00194768	0.00135694	0.375026	0.590241	0.435805	1.43535	0.521399
236	butyraldehyde 1	222.556	10.9861,0	19	204	0.000787081	0.000766649	0.733825	0.952421	0.554846	1.02665	0.0379454
237	unknown	489.059	11.0218,0	17	117	0.00255785	0.00136416	0.00421488	0.309481	0.327067	1.87504	0.906923
238	Isoleucine	938.583	11.0294,0	24	158	0.0472713	0.0488766	0.671832	0.928052	0.548436	0.967155	-0.0481813
240	proline	941.708	11.1086,0	24	142	0.0367339	0.0611245	1.19535	0.110376	0.23334	0.600968	-0.734639
242	Analyte 273	185.625	11.1573,0	23	180	0.0485852	0.0348637	1.13033	0.297036	0.321663	1.39358	0.478791
244	Phenylacetic acid	898.125	11.159,0	24	164	0.285697	0.247729	0.720015	0.329701	0.335364	1.15326	0.205723
245	unknown	310.062	11.1299,0	23	341	0.000576145	0.00321781	0.316383	0.136181	0.244088	0.179049	-2.48158
490	unknown	440.8	16.9744,0	11	156	3.186e-09	0.00342393	1.74625	0.0353297	0.157867	9.30512e-07	-20.0355
254	unknown	436.8	11.3728,0	17	155	2.32306e-05	0.00263947	1.99614	0.000392961	0.00917088	0.00880122	-6.82808
251	succinic acid	882.042	11.3271,0	24	147	0.0288114	0.0420267	0.926052	0.185113	0.261049	0.685551	-0.544664
252	2,3-Dihydroxypyridine	623.25	11.333,0	20	240	0.00122169	0.00198065	1.39162	0.256078	0.301832	0.616812	-0.697097
253	Analyte 286	239.889	11.3426,0	24	209	0.004432	0.00380268	0.755232	0.338216	0.338678	1.16549	0.22094
589	Analyte 655	430.857	19.6405,0	23	117	0.00565424	0.00365952	2.09793	0.000678728	0.0126135	1.54508	0.62768
255	catechol	813.083	11.3805,0	24	254	0.0103219	0.00745321	0.999554	0.178653	0.258922	1.3849	0.46978
257	2-amino-2-methylpropane-1,3-diol 1	219.2	11.4065,0	24	130	0.00364356	0.00405373	0.635886	0.487744	0.390688	0.898816	-0.153903
258	Analyte 292	190	11.4309,0	22	341	0.000622654	0.000586173	0.500179	0.597114	0.438654	1.06224	0.0871037
325	unknown	428.75	12.9033,0	24	174	0.0066448	0.00390503	1.67649	0.0270385	0.138948	1.7016	0.766893
260	2,2-Dimethylsuccinic Acid	630.042	11.4847,0	24	69	0.00292249	0.00185849	1.06054	0.152832	0.250417	1.57251	0.653068
261	Analyte 295	0	11.4955,0	11	267	0.000149268	0.000119344	0.370991	0.801349	0.511888	1.25074	0.322779
262	D-Glyceric acid	928.458	11.5141,0	24	189	0.0236522	0.0119982	0.539299	0.103965	0.230044	1.97132	0.979162
443	dihydrocoumarin 1	423.429	15.9756,0	15	177	0.000387994	2.5884e-09	2.13091	0.00471935	0.0505678	149898	17.1936
188	Analyte 213	408.833	9.88898,0	9	200	0.000205623	2.5884e-09	1.76104	0.0347149	0.156635	79440.5	16.2776
267	Itaconic acid	611.625	11.5819,0	24	147	0.0215103	0.0209687	0.685359	0.95712	0.556062	1.02583	0.036791
268	Analyte 303	371	11.6161,0	24	117	0.0049968	0.00261501	0.877089	0.0267793	0.138264	1.91082	0.93419
269	uracil	927.917	11.6496,0	24	99	0.0401874	0.0340115	1.11005	0.648824	0.459198	1.18158	0.240719
370	Analyte 413	389.5	14.1069,0	12	145	3.186e-09	0.0813637	2.43071	0.000139527	0.00689758	3.91575e-08	-24.6061
275	Analyte 310	0	11.7173,0	20	117	0.00124906	0.000791754	0.0340438	0.409971	0.362988	1.57758	0.657714
277	Pyrrole-2-Carboxylic Acid	291.588	11.747,0	19	240	0.000379049	0.00053894	0.49817	0.390729	0.357039	0.703324	-0.50774
278	Analyte 313	225.667	11.7718,0	18	80	0.00217551	0.00108069	0.943033	0.156176	0.251642	2.01307	1.0094
610	unknown	375.462	20.3763,0	17	117	0.00337463	2.5884e-09	2.07744	0.00777139	0.0664453	1.30375e+06	20.3142
281	fumaric acid	496.077	11.8341,0	15	245	0.000691479	0.000183328	0.873199	0.0681851	0.204008	3.77181	1.91526
283	unknown	350.833	11.8591,0	24	221	0.0014318	0.00142602	0.0149202	0.9829	0.562613	1.00405	0.00583346
285	Analyte 322	454	11.8989,0	24	171	0.00616706	0.00530297	0.915554	0.280945	0.314269	1.16294	0.217782
286	serine 1	845.25	11.9321,0	24	204	0.0389846	0.0459691	0.289358	0.467917	0.381557	0.848061	-0.23776
287	3-Hydroxynorvaline 2	437	11.9443,0	24	188	0.0127888	0.0146429	0.673043	0.440655	0.371745	0.87338	-0.195318
270	Analyte 305	374.667	11.6531,0	17	72	0.00223838	0.00856516	1.24915	6.97344e-05	0.00689758	0.261336	-1.93602
291	cycloleucine 1	232.846	12.0259,0	21	255	0.000479596	0.000520208	0.49882	0.882961	0.536074	0.921931	-0.11727
292	Pipecolinic acid	773.75	12.0352,0	24	156	0.00737445	0.0101657	0.58013	0.498194	0.395437	0.725421	-0.46311
293	Analyte 331	13	12.0664,0	24	221	0.00217255	0.00189946	0.507331	0.799589	0.511339	1.14377	0.193799
632	Analyte 700	371.5	21.0711,0	12	458	3.186e-09	0.00214413	1.99013	0.00718276	0.0639028	1.48592e-06	-19.3602
296	3-Methylamino-1,2-propanediol 2	440.889	12.1635,0	11	117	0.000980623	0.000840913	0.765542	0.895312	0.539527	1.16614	0.221742
298	threonine 1	904.917	12.2733,0	24	57	0.0354299	0.043936	0.633143	0.304061	0.324746	0.806397	-0.310438
299	unknown	351.333	12.2805,0	20	240	0.00345667	0.00173435	1.23787	0.241025	0.293632	1.99306	0.994988
300	Tartronic acid	484.8	12.2963,0	24	221	0.0398463	0.0282826	0.362671	0.586242	0.434134	1.40886	0.49453
302	L-Allothreonine 1	357.444	12.3279,0	21	103	0.00245265	0.00283385	0.483153	0.779701	0.505044	0.865483	-0.208423
218	unknown	361.81	10.554,0	24	117	0.00543332	0.00405723	1.60563	0.0244676	0.131872	1.33917	0.421338
304	unknown	303.5	12.3857,0	24	131	0.00204374	0.00151014	0.839553	0.283139	0.315306	1.35334	0.436526
306	Analyte 344	274	12.4485,0	12	143	0.000114838	4.38953e-05	0.102199	0.388116	0.356201	2.61617	1.38746
307	Analyte 345	430.2	12.484,0	15	204	0.000341126	9.6282e-05	1.3188	0.140287	0.245503	3.54298	1.82496
308	thymine	663.708	12.4895,0	24	102	0.00446215	0.00467443	0.335054	0.940768	0.551804	0.954587	-0.0670515
309	Analyte 347	308.375	12.5007,0	14	184	0.000635384	0.000388337	0.390734	0.487291	0.39048	1.63617	0.710318
311	hydroquinone	323.696	12.5402,0	24	100	0.00259047	0.00146049	1.07603	0.0796827	0.214171	1.7737	0.826759
312	Glutaric Acid	874.667	12.5616,0	24	147	0.0208238	0.0232523	0.160033	0.553153	0.41992	0.89556	-0.159138
314	Analyte 352	167.692	12.6025,0	19	373	0.00023051	0.00020619	0.0256454	0.87014	0.532434	1.11795	0.16086
317	2-Methylglutaric Acid	403.588	12.6946,0	19	229	0.000126145	0.000402476	0.992934	0.0427858	0.171108	0.313421	-1.67382
318	unknown	442.263	12.7172,0	23	69	0.00123669	0.000943082	0.836992	0.238299	0.292087	1.31133	0.391033
319	unknown	224.579	12.7473,0	20	142	0.000915779	0.00055406	1.28506	0.321755	0.332175	1.65285	0.724958
322	hydrocinnamic acid	928.792	12.7992,0	24	104	2.51935	1.78352	0.761072	0.127069	0.240688	1.41257	0.498323
323	unknown	622.625	12.8604,0	24	248	0.00253377	0.00103329	0.882555	0.0810211	0.215221	2.45213	1.29403
324	2-Deoxytetronic acid	531.211	12.8843,0	22	233	0.000575067	0.000737548	0.754472	0.529915	0.409503	0.779701	-0.359007
259	Analyte 293	358.875	11.4526,0	24	117	0.00420366	0.00262061	1.78668	0.00985148	0.0740349	1.60408	0.681744
326	Erythrose 2	526.524	12.933,0	22	201	0.0016044	0.000813975	0.831234	0.00935413	0.0723923	1.97107	0.978979
660	Analyte 735	358	22.3135,0	21	117	0.00301225	0.00646055	1.18092	0.0193033	0.115344	0.466253	-1.10082
329	Analyte 367	214.364	13.0501,0	22	243	0.00129144	0.00119851	0.288912	0.523522	0.406596	1.07755	0.107748
331	Glutaconic acid	454	13.084,0	24	55	0.00186589	0.00138061	1.0575	0.156492	0.251755	1.3515	0.434557
354	unknown	352.5	13.7982,0	12	170	3.186e-09	0.00564969	2.42997	0.000224191	0.00700717	5.63926e-07	-20.758
334	L-homoserine 1	876.375	13.1214,0	24	218	0.00575277	0.00363019	0.716957	0.200055	0.269549	1.5847	0.66421
336	unknown	517.667	13.1714,0	24	147	0.0400737	0.0533537	0.709922	0.301659	0.323702	0.751094	-0.412934
337	unknown	271.833	13.2385,0	18	128	0.000718096	0.00183695	0.863647	0.175755	0.258067	0.390918	-1.35506
444	Synephrine 2	352.417	15.9859,0	12	209	3.186e-09	0.0592444	2.43079	0.000105038	0.00689758	5.37773e-08	-24.1484
339	unknown	240.9	13.2726,0	24	143	0.00184959	0.00124269	0.736262	0.158507	0.252472	1.48837	0.573732
340	Capric Acid	630.957	13.2921,0	24	117	0.00270315	0.00277807	0.1004	0.816708	0.51663	0.973033	-0.0394398
341	Aminomalonic acid	488.958	13.3791,0	24	281	0.00159724	0.000977605	0.813973	0.111354	0.233817	1.63383	0.70826
530	Lumazine	352	17.9749,0	11	137	3.186e-09	0.00251612	2.43186	0.000715707	0.0129591	1.26624e-06	-19.591
346	Analyte 386	188.556	13.4644,0	20	155	0.000453054	0.000252927	0.433721	0.322553	0.3325	1.79124	0.84096
347	Analyte 387	0	13.5145,0	14	240	6.8058e-05	0.000274006	0.613479	0.0648444	0.200609	0.248381	-2.00937
349	L-Malic acid	835.348	13.6002,0	24	73	0.00722222	0.00761251	0.757652	0.890114	0.53808	0.948731	-0.0759291
350	Analyte 391	306.929	13.6586,0	23	243	0.000358222	0.000271973	1.01843	0.406362	0.3619	1.31712	0.397391
351	Analyte 392	265.6	13.6802,0	12	155	0.000164886	0.000111762	0.372643	0.659593	0.463288	1.47532	0.56103
352	Ethyl cinnamate	287.538	13.7416,0	23	73	0.00293603	0.00237707	0.0924361	0.508955	0.400238	1.23515	0.304682
441	unknown	342.182	15.9627,0	17	103	0.00185732	0.0150261	1.24281	0.000143156	0.00689758	0.123606	-3.01618
355	Analyte 396	349	13.8309,0	24	217	0.000676965	0.000467236	0.734331	0.117505	0.236677	1.44887	0.534929
357	adipic acid	768.667	13.8671,0	24	111	0.00582192	0.00560767	0.0925225	0.800468	0.511613	1.03821	0.0540943
359	Analyte 401	165	13.9066,0	23	221	0.0036342	0.00200116	0.909809	0.119638	0.237615	1.81605	0.860805
361	salicylic acid	909.083	13.9244,0	24	267	0.0183122	0.0156733	1.12904	0.141132	0.245786	1.16837	0.224495
362	unknown	379.611	13.9509,0	21	56	0.00126631	0.000600487	1.40556	0.0691868	0.204984	2.10881	1.07643
363	4-Acetamidobutyric acid 2	453.125	13.9532,0	24	174	0.00702515	0.00797066	0.452239	0.81103	0.514888	0.881376	-0.18217
365	aspartic acid 1	933.333	14.0113,0	24	232	0.0313044	0.0227326	1.15316	0.43345	0.369764	1.37707	0.461601
367	methionine 1	878.833	14.0257,0	24	176	0.0139487	0.0115994	1.08375	0.638329	0.455151	1.20254	0.26608
368	oxoproline	940	14.0658,0	24	156	0.0959922	0.0958862	1.10868	0.997906	0.566338	1.00111	0.00159364
649	trans-sinapinic acid	338.9	21.6091,0	13	458	3.186e-09	0.00586154	1.9917	0.00830678	0.0685917	5.43544e-07	-20.8111
372	4-aminobutyric acid 1	846.81	14.1607,0	21	174	0.0188044	0.0114775	1.07919	0.444176	0.372698	1.63837	0.71226
374	unknown	366.5	14.1745,0	23	205	0.00289866	0.00204087	0.727727	0.203018	0.271145	1.4203	0.5062
375	unknown	166.938	14.2099,0	24	447	0.000528082	0.000647863	0.896164	0.279332	0.313501	0.815113	-0.294927
376	Analyte 420	226.316	14.2306,0	24	125	0.00245917	0.0027576	0.416691	0.57107	0.427704	0.89178	-0.16524
377	Analyte 422	284.714	14.2699,0	18	179	0.00023293	0.000430515	1.26979	0.307352	0.326161	0.541049	-0.886169
378	Analyte 423	432.8	14.2983,0	24	245	0.00155202	0.00169501	0.616329	0.484121	0.389021	0.915641	-0.127146
379	Cumic Acid	414.042	14.311,0	24	221	0.0184456	0.0123262	0.348734	0.508327	0.39996	1.49646	0.581553
380	Analyte 425	201.667	14.3545,0	22	174	0.00112465	0.000487753	0.459128	0.13069	0.242084	2.30577	1.20525
382	MALONAMIDE 3	253.333	14.414,0	24	118	0.0110064	0.0117237	0.615164	0.824593	0.51903	0.938817	-0.0910842
383	creatine	618.174	14.4565,0	23	115	8.56608e-05	0.00773257	0.50526	0.097876	0.226615	0.0110779	-6.49617
559	unknown	322.364	18.7404,0	11	194	3.186e-09	0.00281792	2.09496	0.0145995	0.0968208	1.13062e-06	-19.7544
390	3-hydroxybenzoic acid	804.333	14.6291,0	24	267	0.00284491	0.00344247	0.811314	0.545222	0.416407	0.826413	-0.275065
391	phenylethylamine	706.043	14.6498,0	24	174	0.0068195	0.00564148	0.720107	0.529323	0.409233	1.20881	0.273593
392	2-hydroxy-3-isopropylbutanedioic acid	422.565	14.6774,0	23	129	0.00218432	0.003997	0.00490117	0.221442	0.282102	0.546492	-0.871729
393	4-Hydroxyphenylethanol	784.292	14.7025,0	24	179	0.0053537	0.00422369	0.0606032	0.50339	0.397766	1.26754	0.342031
394	Analyte 441	309.5	14.7135,0	12	173	0.00014361	3.22787e-05	0.837782	0.165001	0.254686	4.44905	2.1535
395	Analyte 442	230.333	14.7422,0	11	143	0.000180572	9.36664e-05	0.3888	0.513251	0.402129	1.92782	0.946972
397	unknown	310	14.764,0	15	117	0.000511875	0.00029437	0.462339	0.343297	0.340607	1.73888	0.798159
398	Analyte 447	205	14.8339,0	24	217	0.00131051	0.000574329	1.39379	0.0562817	0.190742	2.28181	1.19018
399	3-Phenyllactic acid	337.273	14.8548,0	24	268	0.00233565	0.00200158	0.917868	0.173324	0.257332	1.1669	0.222684
401	unknown	291.286	14.931,0	17	360	0.00131386	0.00147442	0.00733982	0.817078	0.516743	0.891099	-0.166343
402	D-erythronolactone 2	391.85	14.9648,0	22	103	0.000626514	0.000733254	0.0469165	0.784461	0.506565	0.85443	-0.226966
403	Analyte 453	321	14.979,0	24	217	0.00139304	0.0014281	0.613875	0.91528	0.545002	0.97545	-0.0358604
405	1,2,4-Benzenetriol	593.652	15.0082,0	23	239	0.000831452	0.000682861	0.00804783	0.590309	0.435834	1.2176	0.28404
407	Digitoxose 1	448.087	15.0619,0	24	155	0.000936653	0.00110951	0.779246	0.344949	0.341226	0.844202	-0.24434
411	Analyte 461	278.75	15.0918,0	24	217	0.00192641	0.00142596	0.716725	0.167926	0.255639	1.35096	0.433986
412	unknown	320.2	15.1222,0	20	221	0.0024404	0.00134943	1.19271	0.0858561	0.218819	1.80847	0.854766
413	3-hydroxyphenylacetic acid	772.417	15.1316,0	24	164	0.00680777	0.00388754	0.0324083	0.285042	0.316198	1.75118	0.808327
414	beta-Glutamic acid 1	693.091	15.1412,0	22	232	0.001431	0.00257401	1.08809	0.233411	0.289271	0.555941	-0.846997
415	unknown	613.13	15.1705,0	23	142	0.00138352	0.00220927	0.377602	0.42963	0.368695	0.626235	-0.675224
417	glutamic acid	858.333	15.2205,0	24	246	0.00721536	0.0114248	0.667865	0.33103	0.335888	0.631554	-0.663022
418	Analyte 469	286.615	15.2395,0	24	231	0.00182867	0.00214546	0.88567	0.179972	0.259304	0.852344	-0.230491
419	unknown	304.222	15.262,0	23	319	0.000494026	0.000510596	0.0524847	0.858388	0.529048	0.967548	-0.0475951
421	phenylalanine 1	858.458	15.3374,0	24	218	0.0158	0.0166779	0.64335	0.872086	0.53299	0.94736	-0.0780154
422	5-Aminovaleric acid 1	947.833	15.345,0	24	174	0.11592	0.0522388	0.834648	0.0646822	0.200439	2.21905	1.14994
423	Fluorene	274.2	15.3641,0	18	355	0.000483566	0.000203486	1.3634	0.198536	0.268719	2.37641	1.24878
424	4-Hydroxybenzoic acid	466.35	15.3737,0	20	223	0.000361985	0.000639596	0.464938	0.375002	0.351886	0.565958	-0.821232
333	Analyte 371	320	13.1139,0	16	253	0.000178037	0.000515675	1.65845	0.0315526	0.149899	0.34525	-1.53429
428	4-hydroxyphenylacetic acid	755.292	15.5002,0	24	179	0.00756721	0.00647699	1.00633	0.655629	0.46179	1.16832	0.224438
429	unknown	556.737	15.507,0	19	102	0.00119097	0.00444148	0.874632	0.192458	0.265324	0.268146	-1.89891
431	unknown	379.136	15.5429,0	24	193	0.00866049	0.0144471	1.0693	0.100477	0.228118	0.599462	-0.738259
433	Lyxose 1	901.625	15.5972,0	24	103	0.00922598	0.0115073	1.22974	0.10028	0.228006	0.801751	-0.318774
667	Analyte 742	295.2	22.7338,0	11	194	3.186e-09	0.0185813	2.42999	0.00496718	0.052151	1.71463e-07	-22.4756
435	lauric acid	718.562	15.6678,0	18	117	0.00485294	0.00938651	0.904753	0.152384	0.25025	0.517012	-0.95173
436	xylose 1	923.208	15.6795,0	24	103	0.0317982	0.0383914	1.15594	0.111522	0.233899	0.828264	-0.271837
437	Analyte 488	314.889	15.7419,0	23	207	0.00270723	0.00139361	1.41058	0.17305	0.257248	1.9426	0.957991
438	ribose	958.208	15.8556,0	24	103	0.440109	0.38086	0.671408	0.540608	0.414343	1.15557	0.208602
439	3-ureidopropionate 2	357.857	15.8599,0	17	52	0.00529369	0.00273271	0.059126	0.239679	0.292872	1.93716	0.953943
504	unknown	286.111	17.3274,0	20	231	0.00135554	0.000570596	1.49521	0.0349407	0.157091	2.37566	1.24833
327	Analyte 365	277.125	12.9643,0	19	218	9.28891e-05	0.000282038	1.68871	0.0249563	0.13327	0.32935	-1.60231
434	unknown	276.438	15.6291,0	17	248	0.000203882	0.000528442	1.34987	0.0150211	0.0986457	0.385817	-1.37401
427	unknown	269.867	15.455,0	17	265	2.86139e-05	0.00156336	1.73554	0.000213463	0.0069973	0.0183027	-5.7718
449	Ribonic acid, gamma-lactone	418.526	16.0581,0	24	215	0.000730285	0.00098984	0.873639	0.115894	0.235951	0.73778	-0.438737
450	unknown	362.125	16.0793,0	21	129	0.00134749	0.00107151	0.537857	0.592622	0.436795	1.25757	0.330638
453	unknown	421.348	16.1199,0	24	221	0.00914755	0.00635964	0.393472	0.530233	0.409648	1.43838	0.524442
454	Acetol 4	388.435	16.153,0	24	55	0.00326416	0.00453354	1.0911	0.164668	0.254576	0.720002	-0.473927
455	xylitol	406.812	16.1785,0	18	217	0.000661153	0.000217953	1.25471	0.0703771	0.206119	3.03346	1.60097
456	glutamine 2	469.136	16.2353,0	23	84	0.00532556	0.0180697	0.448961	0.1391	0.245101	0.294723	-1.76257
457	Analyte 510	309.143	16.299,0	21	102	0.000780332	0.00102654	0.276022	0.57607	0.429839	0.76016	-0.395624
458	fucose 1	779.958	16.3184,0	24	117	0.00813475	0.00462432	1.40075	0.177422	0.258561	1.75912	0.814857
459	ribitol	733.913	16.3371,0	24	217	0.00263146	0.00193334	1.02247	0.363373	0.347894	1.3611	0.444769
460	Analyte 513	256.75	16.3632,0	24	154	0.0498838	0.0311466	0.802724	0.0504083	0.182807	1.60158	0.679494
461	6-deoxy-D-glucose 1	351.571	16.3592,0	8	159	0.000165193	0.00146648	0.93699	0.123329	0.239177	0.112646	-3.15013
462	unknown	416.864	16.3945,0	22	243	0.00055677	0.000754156	1.23596	0.643997	0.457344	0.738269	-0.437782
466	Lyxonic acid, 1,4-lactone	489.591	16.4957,0	23	147	0.0103488	0.0139768	0.0311789	0.647631	0.45874	0.740428	-0.433569
471	2,3-dihydroxybenzoic acid	460.364	16.5928,0	22	355	0.000699449	0.000657936	0.771577	0.772168	0.502617	1.0631	0.0882729
472	putrescine 2	948.5	16.5997,0	24	174	0.138274	0.0789582	1.23356	0.141047	0.245758	1.75123	0.808367
473	unknown	544.238	16.6686,0	21	205	0.000557997	0.000722615	0.0932196	0.461909	0.379336	0.772191	-0.37297
474	unknown	321.588	16.6973,0	20	73	0.00969682	0.00394682	0.380767	0.144193	0.247053	2.45687	1.29682
477	unknown	496.261	16.7164,0	23	231	0.00132852	0.000784506	1.06184	0.183729	0.260368	1.69345	0.759963
478	unknown	288.214	16.7505,0	19	174	0.000414452	0.000289877	1.56451	0.628583	0.451338	1.42975	0.515764
479	unknown	234.8	16.7664,0	10	117	0.000405328	0.000439505	0.0422956	0.918833	0.545962	0.922237	-0.116791
480	D-(glycerol 1-phosphate)	805.826	16.8003,0	23	299	0.00168443	0.00428676	0.864862	0.284803	0.316086	0.392938	-1.34763
481	unknown	344.591	16.8113,0	24	355	0.00395873	0.00340743	1.11974	0.152052	0.250125	1.16179	0.216355
484	Glucose-1-phosphate	715.043	16.8728,0	23	217	0.00422492	0.00398434	0.690517	0.793377	0.50939	1.06038	0.0845857
486	Homovanillic acid	222.714	16.9001,0	14	207	0.00240759	0.00131054	1.20976	0.134868	0.24362	1.8371	0.877426
488	Farnesal 2	409.267	16.9416,0	15	79	0.00896085	0.0129151	0.463292	0.648877	0.459218	0.693826	-0.527354
489	S-carboxymethylcysteine 1	126.833	16.9483,0	15	36	0.0696188	0.0910965	0.305756	0.626722	0.450604	0.764232	-0.387918
109	Analyte 123	269.154	8.33885,0	24	174	0.00229263	0.00136672	1.79043	0.00774464	0.066334	1.67746	0.74628
491	gentisic acid	648.13	16.9825,0	23	355	0.00237806	0.00207546	1.06238	0.753092	0.496363	1.1458	0.196354
492	O-Phosphorylethanolamine	243.692	17.0032,0	18	87	0.0024223	0.00180604	0.044234	0.400861	0.360218	1.34123	0.423553
496	2-deoxy-D-glucose 2	374.458	17.0549,0	24	277	0.00484745	0.00546357	0.21409	0.741932	0.492631	0.887231	-0.172618
498	3,6-Anhydro-D-galactose 4	544.87	17.1158,0	23	231	0.000348001	0.000382443	0.631328	0.711425	0.482141	0.909942	-0.136154
499	terephthalic acid	840.583	17.1959,0	24	295	0.00710778	0.00665667	0.436936	0.598163	0.439086	1.06777	0.0945974
502	azelaic acid	936.75	17.2345,0	24	55	0.0389539	0.0488511	0.823037	0.300058	0.323	0.7974	-0.326625
503	shikimic acid	327	17.2561,0	19	292	0.000356396	0.000658401	1.39881	0.125237	0.239957	0.541305	-0.885486
234	unknown	268.5	10.9365,0	12	177	3.186e-09	0.00366238	2.43088	0.000203002	0.0069867	8.69926e-07	-20.1326
505	hypoxanthine 1	814.174	17.3677,0	23	265	0.00972684	0.0168632	0.47645	0.412572	0.363763	0.57681	-0.793832
509	citric acid	632.85	17.4273,0	22	273	0.000237708	0.000924949	0.3995	0.171533	0.256779	0.256996	-1.96018
510	ornithine 1	874.208	17.4367,0	24	142	0.02165	0.0229665	0.127368	0.812366	0.515299	0.942678	-0.0851633
511	3,4-dihydroxybenzoic acid	633.391	17.4713,0	23	193	0.00211096	0.00234768	0.669177	0.700221	0.478179	0.899166	-0.15334
512	Analyte 569	327.333	17.4928,0	19	134	0.00173724	0.000585888	1.27515	0.0522783	0.185452	2.96514	1.5681
170	succinate semialdehyde 2	266.5	9.53785,0	24	132	0.00894843	0.0202677	2.14249	0.00454715	0.0494289	0.441511	-1.17948
514	citrulline 1	666	17.5129,0	24	157	0.00374983	0.00237578	1.06039	0.16252	0.253856	1.57836	0.658426
515	Analyte 573	568	17.552,0	24	217	0.00166616	0.00134103	0.682377	0.358661	0.34623	1.24245	0.313184
518	N(alpha),N(alpha)-dimethyl-L-histidine	406.333	17.6745,0	24	174	0.0673971	0.0377436	0.822082	0.173184	0.257289	1.78566	0.836455
519	Dehydroascorbic Acid 1	403.688	17.6968,0	16	157	0.000227615	0.000635458	0.536338	0.236269	0.290925	0.358191	-1.4812
623	Analyte 690	265.667	20.7042,0	11	306	3.186e-09	0.000599735	1.7466	0.0274899	0.140123	5.31235e-06	-17.5222
523	Analyte 581	412.722	17.7543,0	24	221	0.00722755	0.00453742	0.374745	0.407309	0.362187	1.59288	0.671633
525	Myristic Acid	908.417	17.8168,0	24	117	0.0162829	0.015881	0.690609	0.921157	0.546588	1.02531	0.0360537
526	unknown	302.053	17.8392,0	24	174	0.00535684	0.00358626	1.52896	0.0528121	0.186185	1.49371	0.5789
527	unknown	469.043	17.9022,0	23	133	0.00302313	0.000733594	0.203901	0.115685	0.235855	4.12098	2.04299
528	quinic acid	252.111	17.9279,0	21	202	0.00149231	0.00149459	0.719928	0.996612	0.566019	0.998475	-0.00220163
529	fructose 1	945.583	17.9674,0	24	103	0.0262551	0.0221801	0.678878	0.425877	0.367633	1.18372	0.243328
266	Allylmalonic acid	263.889	11.5618,0	11	215	3.186e-09	0.000952129	2.43084	0.000267847	0.00703937	3.34619e-06	-18.189
531	adenine	639.15	18.0194,0	20	264	0.0024029	0.00247526	0.144015	0.946779	0.553378	0.970766	-0.0428046
532	Analyte 591	198.857	18.0284,0	24	149	0.119821	0.114212	0.262334	0.636995	0.454632	1.04911	0.0691666
533	unknown	418.174	18.0569,0	23	157	0.00301184	0.00153309	1.41877	0.0872487	0.219802	1.96456	0.974206
534	fructose 2	909.333	18.0658,0	24	103	0.0196534	0.0167601	0.675602	0.452696	0.375869	1.17263	0.229748
535	glucose 1	898.208	18.1207,0	24	73	0.0456056	0.0332148	0.714476	0.138644	0.244945	1.37305	0.457384
536	glucose 1	928.958	18.1719,0	24	319	0.00377711	0.00368967	0.678133	0.923033	0.547093	1.0237	0.0337927
537	D-Talose 1	911.083	18.2502,0	24	319	0.452891	0.288964	0.856262	0.356995	0.345635	1.56729	0.648274
538	D-Altrose 1	775.783	18.2583,0	23	331	0.00400237	0.00499744	0.559341	0.610157	0.443982	0.800885	-0.320333
539	Analyte 600	211.5	18.2631,0	8	79	0.00648793	0.00106161	0.893726	0.15094	0.249706	6.11143	2.61151
540	galactose 2	573.3	18.3101,0	20	273	0.000895132	0.000737295	0.427522	0.628371	0.451254	1.21408	0.279859
542	Analyte 606	214	18.3905,0	18	183	0.000305294	0.000452056	0.61265	0.320672	0.331733	0.675346	-0.566301
543	unknown	436.368	18.4117,0	19	273	0.00174982	0.00215018	0.382909	0.58934	0.43543	0.813804	-0.297246
544	D-Talose 2	956.417	18.4443,0	24	319	0.0842023	0.0483271	1.40535	0.176693	0.258346	1.74234	0.801028
545	unknown	432	18.4625,0	24	299	0.00131832	0.00125575	0.689002	0.836382	0.522572	1.04982	0.0701458
546	tyramine	884.208	18.4811,0	24	174	0.0443823	0.036515	0.733632	0.679588	0.470722	1.21545	0.281494
547	lysine	887.042	18.5315,0	24	156	0.0478034	0.0491102	0.193395	0.909848	0.543525	0.973391	-0.0389092
550	sorbitol	867.25	18.579,0	24	217	0.00325574	0.00200915	0.753096	0.135728	0.243927	1.62046	0.696405
555	Sedoheptulose	336.545	18.6802,0	11	204	0.000294487	0.00100517	0.514438	0.353545	0.344391	0.292974	-1.77116
556	unknown	690.458	18.693,0	24	159	0.00898416	0.00628099	1.02266	0.365763	0.348727	1.43037	0.516393
557	tyrosine 1	842.958	18.7044,0	24	218	0.0205236	0.0350951	0.958439	0.103661	0.22988	0.584799	-0.773986
221	Analyte 249	233.75	10.6165,0	14	227	0.000253168	2.79903e-05	1.2349	0.0380656	0.163072	9.04486	3.1771
560	o-Hydroxyhippuric acid 1	321.167	18.7605,0	24	179	0.00259753	0.00242663	0.987895	0.841445	0.524078	1.07043	0.0981839
561	4-hydroxycinnamic acid	514.391	18.7702,0	23	219	0.00107567	0.000865604	0.73243	0.381175	0.353941	1.24269	0.313461
562	pentadecanoic acid	791.333	18.8199,0	24	117	0.0234452	0.0123353	1.45745	0.0913174	0.222548	1.90066	0.926499
563	D-galacturonic acid 2	347	18.8265,0	7	175	7.89853e-05	0.000250567	0.818822	0.273292	0.310579	0.315226	-1.66554
564	conduritol b epoxide 2	596.739	18.8451,0	24	217	0.00242196	0.00186489	1.33523	0.576168	0.429881	1.29871	0.377084
566	1-Hexadecanol	796.875	18.9484,0	24	299	0.00088222	0.00100478	0.883345	0.37016	0.350243	0.878026	-0.187664
567	N-alpha-Acetyl-L-ornithine 1	355.5	19.1227,0	14	187	7.95156e-05	0.000301621	1.12137	0.0759247	0.211084	0.263627	-1.92343
568	indole-3-acetic acid	828.667	18.9791,0	24	202	0.00642988	0.00732212	0.888798	0.387205	0.355908	0.878145	-0.187469
569	Analyte 635	230.722	19.0116,0	20	281	0.000426193	0.000350877	0.363197	0.770651	0.502125	1.21465	0.280542
571	Analyte 637	252	19.035,0	24	204	0.00173624	0.00134194	1.07105	0.432968	0.36963	1.29383	0.371644
250	Analyte 283	233.571	11.2811,0	24	198	0.00134139	0.000686487	1.12172	0.045449	0.175188	1.95398	0.966419
575	2,6-Diaminopimelic acid 1	612.045	19.1681,0	22	200	0.0008698	0.000599271	0.952402	0.518691	0.404505	1.45143	0.537475
576	gly-pro	229.769	19.19,0	20	116	0.00274665	0.0024081	0.132809	0.742059	0.492674	1.14059	0.18978
577	pantothenic acid	834.5	19.2161,0	24	103	0.00573221	0.00515391	0.875714	0.839198	0.523411	1.11221	0.153424
578	Galactonic acid	447.556	19.2222,0	22	55	0.00278052	0.00498777	0.133262	0.137923	0.244697	0.557468	-0.84304
579	gluconic acid 1	348.059	19.2418,0	24	221	0.0058342	0.00379235	0.398563	0.412257	0.36367	1.53841	0.621444
580	unknown	368.318	19.2722,0	24	317	0.000406161	0.000441922	0.709363	0.739004	0.491643	0.919079	-0.121739
581	Guanidinosuccinic acid 3	290.947	19.3382,0	24	170	0.000794211	0.000620222	1.38657	0.0799044	0.214347	1.28053	0.356736
582	unknown	410.762	19.4298,0	24	117	0.00799795	0.00742597	0.564574	0.469052	0.381973	1.07702	0.10705
584	xanthine	803.182	19.4764,0	22	353	0.00139534	0.00354422	0.459692	0.250337	0.298768	0.393695	-1.34485
586	Analyte 652	361.625	19.529,0	24	204	0.000572506	0.00036882	1.38468	0.297133	0.321707	1.55226	0.634373
587	beta-Hydroxymyristic acid	456.929	19.5709,0	23	117	0.00268761	0.00239561	0.0659353	0.714683	0.483282	1.12189	0.165929
573	indole-3-acetamide 2	232.684	19.0538,0	23	318	0.000655784	0.000287256	1.42516	0.0499318	0.182115	2.28292	1.19088
594	palmitic acid	969.667	19.7901,0	24	117	0.705029	0.845085	1.06664	0.208554	0.274054	0.83427	-0.261414
596	Glucoheptonic acid 2	430.667	19.8807,0	23	225	0.00103788	0.000694327	0.877679	0.0555412	0.189799	1.4948	0.579954
598	N-Acetyl-D-galactosamine 1	879.5	20.0322,0	24	205	0.00361826	0.00253015	1.12954	0.2778	0.312767	1.43006	0.516071
599	unknown	680.267	20.0094,0	15	73	0.0136185	0.00778296	0.88544	0.417227	0.365136	1.74978	0.807177
601	unknown	258.053	20.145,0	19	290	0.00156939	0.00136466	0.739468	0.578284	0.43078	1.15003	0.201666
602	unknown	431	20.1597,0	14	203	0.000669995	0.00109467	0.87323	0.363354	0.347887	0.612053	-0.708271
603	myo-inositol	855.125	20.1659,0	24	217	0.0131228	0.0152402	0.725584	0.623397	0.449287	0.861067	-0.215803
607	N-Acetyl-beta-D-mannosamine 4	434.95	20.3087,0	20	205	0.000133841	0.000351726	0.979685	0.0644895	0.200235	0.380527	-1.39393
385	Analyte 432	222.6	14.5138,0	9	177	3.186e-09	0.00146722	1.71523	0.0336702	0.154486	2.17145e-06	-18.8129
345	Analyte 385	218.222	13.4415,0	16	58	0.000312551	0.00130095	1.72009	0.00245895	0.0326609	0.240248	-2.0574
613	unknown	408.667	20.426,0	24	117	0.00378391	0.00211572	1.44534	0.150836	0.249666	1.78847	0.838728
614	cis-Phytol	358.125	20.478,0	24	57	0.00392557	0.00297589	1.11922	0.420653	0.366133	1.31912	0.399578
616	d-Glucoheptose 1	670.652	20.5369,0	23	319	0.00234144	0.00162899	1.13349	0.250728	0.298979	1.43736	0.523418
618	unknown	620.625	20.5924,0	24	319	0.00265521	0.00275615	0.105525	0.797847	0.510794	0.963376	-0.0538294
619	Analyte 686	320.667	20.6072,0	22	221	0.00338041	0.00329154	0.335782	0.962539	0.557455	1.027	0.038435
620	caffeic acid	574.042	20.6264,0	24	219	0.00160551	0.00164194	0.308454	0.820458	0.517774	0.977816	-0.0323654
621	Isoxanthopterin	283.533	20.6734,0	15	394	0.000167081	0.00017798	0.0274144	0.923811	0.547301	0.938764	-0.0911659
622	heptadecanoic acid	934.375	20.71,0	24	117	0.0102166	0.0113369	0.730152	0.715436	0.483545	0.901181	-0.150111
448	unknown	207	16.0395,0	10	313	3.186e-09	0.00433534	2.42306	0.00777042	0.0664413	7.34891e-07	-20.376
625	Octadecanol	716.833	20.8175,0	24	75	0.00663831	0.00736191	0.736234	0.436897	0.370717	0.901711	-0.149263
626	noradrenaline	395.5	20.8771,0	9	112	4.14198e-06	7.67498e-05	1.324	0.123776	0.239362	0.0539673	-4.21177
628	Phytol	686.25	20.9653,0	24	143	0.00840711	0.00636352	0.829098	0.297488	0.321864	1.32114	0.401786
629	Analyte 697	300.778	20.9733,0	15	290	0.00129304	0.000696423	0.486465	0.33211	0.336312	1.85669	0.892736
630	L-kynurenine 2	204.2	21.0407,0	20	262	0.000149945	0.000114395	0.464502	0.64119	0.45626	1.31077	0.39041
631	unknown	440.588	21.0594,0	23	143	0.00123253	0.00119598	0.650361	0.930743	0.549153	1.03056	0.0434271
263	Bis(2-hydroxypropyl)amine 2	206	11.525,0	19	196	0.00349727	0.00145264	1.19152	0.00825361	0.0683851	2.40753	1.26756
634	Analyte 703	0	21.1234,0	21	243	0.00112637	0.000676492	0.847747	0.306222	0.325677	1.66502	0.735539
635	Phytanic acid	913.167	21.1777,0	24	159	0.00898041	0.0120022	1.05293	0.223484	0.283354	0.748229	-0.418448
637	Fructose 2,6-biphosphate degr prod 2	561.81	21.2616,0	22	211	0.000625796	0.00198271	0.256302	0.0808692	0.215103	0.315626	-1.66371
638	unknown	354.7	21.2617,0	10	117	0.000126888	0.000635266	0.873132	0.164262	0.254441	0.199739	-2.32381
639	linoleic acid	930.25	21.3166,0	24	67	0.0180426	0.0226353	1.04852	0.265443	0.306669	0.797101	-0.327165
640	tryptophan 1	653.476	21.3321,0	21	202	0.00269518	0.00186794	0.915325	0.515908	0.403293	1.44286	0.528932
644	oleic acid	896.111	21.3861,0	18	117	0.0210689	0.0129472	0.841264	0.403032	0.360885	1.62728	0.702467
611	Analyte 678	190.5	20.4148,0	10	254	3.186e-09	0.0042922	2.05872	0.010045	0.0746485	7.42278e-07	-20.3615
648	Elaidic acid	918.789	21.454,0	19	42	0.00749393	0.0109341	0.0762041	0.413863	0.364146	0.685373	-0.545038
14	Analyte 15	0	6.33861,0	12	89	3.186e-09	0.0298065	2.42834	0.0071765	0.0638746	1.06889e-07	-23.1574
650	stearic acid	959.083	21.6153,0	24	117	1.35098	0.931756	0.56586	0.346609	0.341845	1.44993	0.535982
651	Analyte 723	24.25	21.6347,0	8	339	3.186e-09	0.00126113	1.42143	0.0907309	0.222163	2.52631e-06	-18.5945
664	Analyte 739	0	22.6162,0	12	237	3.186e-09	0.0234017	2.43134	0.00012197	0.00689758	1.36144e-07	-22.8084
656	unknown	345.929	21.8698,0	23	221	0.00447948	0.00292066	0.421281	0.394278	0.358164	1.53372	0.617035
657	fructose-6-phosphate	367.571	22.0024,0	22	204	0.00106597	0.000926252	0.68446	0.694243	0.47604	1.15085	0.202694
658	unknown	309.4	22.0756,0	17	233	0.000574001	0.000587652	0.518168	0.956052	0.555786	0.97677	-0.0339087
674	Analyte 750	0	23.1023,0	10	194	3.186e-09	0.0145918	2.43158	7.52244e-05	0.00689758	2.18341e-07	-22.1269
662	glucose-6-phosphate 2	322.333	22.3914,0	18	180	0.000359968	0.000214257	1.11495	0.507621	0.399647	1.68008	0.748527
750	Analyte 833	0	32.1538,0	8	232	3.186e-09	0.00193078	1.77085	0.039198	0.165102	1.65011e-06	-19.209
665	Analyte 740	323.5	22.6653,0	13	191	0.000243288	0.000345764	0.0169639	0.609089	0.443549	0.703624	-0.507124
666	Analyte 741	276	22.7157,0	19	267	0.000847377	0.000646629	0.864703	0.607545	0.442923	1.31045	0.390066
10	Analyte 11	0	6.27756,0	14	98	0.000439584	0.0638631	2.17972	0.000621675	0.012043	0.00688322	-7.1827
669	Analyte 744	427.5	22.889,0	24	179	0.00131339	0.0015457	0.846518	0.271573	0.309733	0.849711	-0.234957
670	Analyte 745	0	22.9141,0	8	259	7.88682e-05	6.68546e-05	0.865935	0.884677	0.536556	1.1797	0.238417
671	Analyte 747	367.667	23.0402,0	22	221	0.00339806	0.00221726	0.230097	0.400954	0.360247	1.53255	0.615931
673	unknown	437.2	23.1072,0	13	215	0.000285272	4.57135e-05	1.58044	0.157649	0.252168	6.24043	2.64165
746	Analyte 828	0	30.6337,0	16	204	0.000393473	0.00192678	1.21177	0.0451882	0.174801	0.204213	-2.29185
675	Analyte 751	449	23.2293,0	17	173	0.00125458	0.00130682	0.253621	0.952292	0.554813	0.960021	-0.058862
676	Arachidic acid	807	23.2756,0	20	117	0.00372733	0.00584936	0.00624343	0.412951	0.363876	0.637221	-0.650135
679	salicin	735.739	23.6538,0	23	204	0.00133377	0.00114084	1.01021	0.669837	0.467122	1.16911	0.225415
680	Neohesperidin	456.615	23.7081,0	16	131	0.000921396	0.00294636	0.650837	0.0422011	0.170171	0.312723	-1.67704
681	unknown	291.25	23.7735,0	11	71	3.186e-09	4.91759e-05	0.96724	0.359988	0.346701	6.47879e-05	-13.9139
686	2-Monopalmitin	539.846	24.1391,0	22	221	0.00295949	0.00159741	0.588122	0.287346	0.317268	1.85268	0.889613
7	Analyte 7	0	6.23444,0	24	163	0.027169	0.0591086	2.08315	0.00188344	0.0272246	0.459646	-1.12141
688	inosine	912.833	24.2732,0	24	217	0.0034953	0.0150504	0.394354	0.107748	0.232025	0.23224	-2.10631
689	Analyte 766	273.188	24.3639,0	18	180	0.00109854	0.00142692	0.0476502	0.601415	0.440422	0.769871	-0.377311
690	1-Monopalmitin	787.8	24.4083,0	21	371	0.00053683	0.000736912	0.317256	0.423588	0.366979	0.728487	-0.457026
692	Analyte 769	304	24.5164,0	20	192	0.00292906	0.0024469	0.0380625	0.67942	0.47066	1.19705	0.259485
694	adenosine	677.235	24.7625,0	17	236	0.000420904	0.000816375	0.438043	0.264639	0.306261	0.515576	-0.955742
697	Analyte 775	603.667	24.9501,0	15	204	0.00464036	0.00186867	0.250833	0.0568392	0.191441	2.48324	1.31222
698	unknown	350.4	25.1687,0	23	221	0.00225736	0.00175052	0.497785	0.611208	0.444406	1.28953	0.366851
699	cellobiose 1	869	25.231,0	20	436	0.000326527	0.000852149	1.39766	0.0509995	0.183656	0.383181	-1.3839
90	Analyte 103	0	7.9113,0	23	258	0.000906221	0.00111639	1.46686	0.0386765	0.164176	0.811744	-0.300904
24	Analyte 25	0	6.50951,0	24	159	2.17478	1.41112	1.51657	0.0443212	0.173497	1.54117	0.624027
704	maltose	945.348	25.5266,0	23	361	0.377994	0.258106	1.03784	0.29915	0.3226	1.46449	0.5504
708	maltose	949.696	25.7198,0	23	204	0.121721	0.0733734	1.05801	0.18056	0.259473	1.65892	0.730247
709	guanosine	469.571	25.7483,0	14	324	3.186e-09	0.000442117	1.05118	0.215346	0.278295	7.20624e-06	-17.0823
710	Leucrose 1	661.87	25.8218,0	23	166	0.000613662	0.00138829	0.283072	0.065984	0.201795	0.442028	-1.17779
711	Sophorose 2	542.909	26.0589,0	15	166	0.00029451	0.00125159	0.96625	0.206116	0.272784	0.235309	-2.08737
712	maltitol	355	26.1206,0	14	180	0.000421058	0.000733815	0.347498	0.361275	0.347156	0.573793	-0.801399
713	Analyte 792	348.333	26.1317,0	16	221	0.00186593	0.00142724	0.133788	0.660474	0.46362	1.30737	0.386666
715	Palatinose	520.125	26.311,0	16	117	0.000331693	0.00139027	0.198891	0.0999549	0.227821	0.238582	-2.06745
716	melibiose 1	654.368	26.4767,0	19	204	0.000278694	0.000423987	0.0110209	0.401052	0.360277	0.657318	-0.605337
717	piceatannol 1	562.636	26.5638,0	14	73	0.00683884	0.0134576	0.522875	0.491798	0.39254	0.508177	-0.976596
718	Analyte 797	408.7	26.6607,0	19	73	0.00247055	0.00965494	0.77503	0.229546	0.286999	0.255884	-1.96644
719	Analyte 799	446	26.8961,0	8	194	3.186e-09	0.00595055	1.66451	0.0603571	0.195663	5.35414e-07	-20.8328
720	Analyte 801	407.733	27.0501,0	23	221	0.00260437	0.00127478	0.987055	0.0724142	0.208003	2.04299	1.03069
724	Analyte 806	432	27.6096,0	7	73	3.186e-09	0.000174658	0.585009	0.36322	0.34784	1.82414e-05	-15.7424
725	unknown	291.8	27.926,0	19	221	0.00216031	0.00103322	0.983623	0.0862258	0.219082	2.09085	1.06409
727	Analyte 809	408	28.1338,0	16	73	0.000342731	0.00336149	1.41978	0.102691	0.229352	0.101958	-3.29395
728	7-alpha-Hydroxycholesterol	341.188	28.2953,0	20	143	0.000890587	0.000982546	0.0504973	0.84672	0.525636	0.906407	-0.141769
729	5-Dihydrocortisone 1	271.5	28.3858,0	16	237	0.000328281	0.00107111	1.38358	0.0658983	0.201706	0.306487	-1.7061
730	21-hydroxypregnenolone 1	356.474	28.5828,0	20	215	0.000214862	0.000243759	0.0916987	0.80762	0.513835	0.881455	-0.182041
734	Cholestan-3beta-ol	395.737	28.9369,0	19	81	0.000374514	0.000657433	1.13994	0.095594	0.225247	0.569661	-0.811824
735	unknown	446.13	29.2351,0	23	81	0.000779737	0.00102982	0.649706	0.376075	0.352246	0.757158	-0.401334
736	Ergosterol	333.091	29.2939,0	11	129	3.59014e-05	0.000266303	0.830178	0.135331	0.243786	0.134814	-2.89096
737	5-alpha-Cholestan-3-one 1	512.348	29.3595,0	23	215	0.0014344	0.00235521	0.830258	0.10814	0.232225	0.609031	-0.715413
738	Analyte 820	190.273	29.4194,0	12	309	0.000188961	0.000427926	1.27279	0.156319	0.251693	0.441574	-1.17927
741	?-Sitosterol	511.217	30.0142,0	23	81	0.00139085	0.00197536	0.546022	0.291903	0.319357	0.704099	-0.50615
743	unknown	515.45	30.1141,0	20	75	0.00629931	0.00679313	0.0250203	0.884122	0.5364	0.927306	-0.108883
744	Analyte 826	0	30.2724,0	23	204	0.00591405	0.0128271	0.476924	0.089972	0.22166	0.461059	-1.11698
745	Analyte 827	0	30.6092,0	15	291	0.00072334	0.000508572	1.20354	0.465093	0.380517	1.4223	0.508222
52	Analyte 58	0	7.03828,0	17	145	0.000562214	0.000283088	1.1273	0.0300502	0.146443	1.98601	0.98987
747	Analyte 830	0	31.0413,0	21	203	0.00195434	0.00278733	0.887787	0.203178	0.27123	0.701149	-0.512207
748	Analyte 831	0	31.8993,0	21	204	0.0165827	0.00560281	0.510409	0.0652834	0.201069	2.95972	1.56546
115	Analyte 129	0	8.48257,0	24	116	0.169138	0.0786848	1.11611	0.00927872	0.0721347	2.14957	1.10404

## Sheet: Sheet1
ID	Peak	Similarity	R.T.	Count	Mass	MEAN HF	MEAN HC	VIP	P-VALUE	Q-VALUE	FOLD CHANGE	LOG_FOLDCHANGE	HF VS HC即HF组比HC组
438	ribose	958.208	15.8556,0	24	103	0.32561	0.440109	1.53937	0.0347301	0.0964524	0.739838	-0.434718
472	putrescine 2	948.5	16.5997,0	24	174	0.0408205	0.138274	2.01964	0.0212353	0.0710751	0.295215	-1.76016
422	5-Aminovaleric acid 1	947.833	15.345,0	24	174	0.0566827	0.11592	1.51831	0.046089	0.113717	0.48898	-1.03215	取阈值VIP>1 P-VALUE<0.05的差异物，蓝色表示下调，红色表示上调
248	glycine 2	943.917	11.2196,0	24	174	0.0366167	0.0736583	1.78396	0.01566	0.0637959	0.497115	-1.00835
368	oxoproline	940	14.0658,0	24	156	0.185954	0.0959922	1.95421	0.00451867	0.0331889	1.93718	0.953959	利用另一个删选方法，FOLD CHANGE>2 或<0.5 P-VALUE<0.05也可以删选
502	azelaic acid	936.75	17.2345,0	24	55	0.0633847	0.0389539	1.77362	0.00389332	0.0318194	1.62717	0.702367	另可自行根据文献选择适合的方法
622	heptadecanoic acid	934.375	20.71,0	24	117	0.0141506	0.0102166	1.60326	0.0159212	0.0642068	1.38505	0.469942
290	Pelargonic acid	933	11.9986,0	24	215	0.00708083	0.00861961	1.53784	0.0220706	0.0723191	0.821479	-0.283705
436	xylose 1	923.208	15.6795,0	24	103	0.043986	0.0317982	1.47303	0.0199699	0.0696603	1.38328	0.468098
147	3-hydroxybutyric acid	919.125	9.10941,0	24	117	0.0044252	0.0022313	1.20626	0.0402284	0.10532	1.98323	0.987854
688	inosine	912.833	24.2732,0	24	217	0.0130479	0.0034953	2.04654	4.78941e-05	0.00422129	3.73298	1.90033
361	salicylic acid	909.083	13.9244,0	24	267	0.0133454	0.0183122	1.98773	0.000933589	0.0193956	0.728768	-0.456468
227	phosphate	908	10.7063,0	24	299	0.31811	0.173944	1.76454	0.00862613	0.0484009	1.82881	0.870905
433	Lyxose 1	901.625	15.5972,0	24	103	0.0130608	0.00922598	1.57732	0.0156482	0.0637772	1.41566	0.501471
244	Phenylacetic acid	898.125	11.159,0	24	164	0.170659	0.285697	2.02197	0.00980327	0.0517387	0.597342	-0.743372
251	succinic acid	882.042	11.3271,0	24	147	0.053958	0.0288114	1.89582	0.011069	0.0549117	1.8728	0.905194
312	Glutaric Acid	874.667	12.5616,0	24	147	0.0336578	0.0208238	1.80893	0.0122092	0.0574609	1.61631	0.692706
550	sorbitol	867.25	18.579,0	24	217	0.00165372	0.00325574	1.63312	0.0351131	0.0971047	0.50794	-0.97727
417	glutamic acid	858.333	15.2205,0	24	246	0.0123369	0.00721536	1.70011	0.0226065	0.07309	1.70981	0.773838
121	2-hydroxybutanoic acid	836.273	8.60264,0	23	131	0.00125615	0.00447886	1.04096	0.000751232	0.0183935	0.280462	-1.83412
505	hypoxanthine 1	814.174	17.3677,0	23	265	0.0358894	0.00972684	1.07539	0.000202717	0.0107202	3.68973	1.88351
480	D-(glycerol 1-phosphate)	805.826	16.8003,0	23	299	0.00852239	0.00168443	2.2612	4.79366e-07	0.000126751	5.05951	2.339
584	xanthine	803.182	19.4764,0	22	353	0.00509252	0.00139534	1.27331	0.0023191	0.0264632	3.64967	1.86776
513	2,8-Dihydroxyquinoline	777.708	17.4967,0	24	290	0.0138411	0.0261307	2.02331	0.00656723	0.0414236	0.529687	-0.916789
72	Pyruvic acid	767.211	7.47254,0	20	174	0.000456948	0.00537982	1.64693	0.0073682	0.0443344	0.0849376	-3.55745
224	caprylic acid	700.053	10.6572,0	19	143	0.000741944	0.00162971	1.15299	0.0201639	0.069885	0.455261	-1.13523
628	Phytol	686.25	20.9653,0	24	143	0.00562965	0.00840711	1.30529	0.0493145	0.117939	0.66963	-0.578565
131	3-Hydroxypropionic acid 1	677.636	8.8814,0	22	177	0.00134947	0.00298108	1.28356	0.025332	0.0786122	0.452677	-1.14344
514	citrulline 1	666	17.5129,0	24	157	0.00193312	0.00374983	2.06164	0.00115726	0.0202752	0.515522	-0.955895
710	Leucrose 1	661.87	25.8218,0	23	166	0.00147667	0.000613662	1.5407	0.00374915	0.0314587	2.40632	1.26683
231	thymidine 1	639.25	10.7955,0	24	170	0.000856556	0.00162864	2.08636	0.00112064	0.0201506	0.525935	-0.927044
509	citric acid	632.85	17.4273,0	22	273	0.00161603	0.000237708	1.43477	0.00319516	0.0298731	6.79837	2.76519
340	Capric Acid	630.957	13.2921,0	24	117	0.00229447	0.00270315	1.40492	0.0392708	0.103849	0.848813	-0.236481
303	4-Methylcatechol	630.87	12.3642,0	23	73	0.00925943	0.0213272	1.10012	0.00900281	0.049514	0.43416	-1.2037
646	2-aminoethanethiol	619.5	21.4323,0	14	174	0.00167742	0.00437468	1.46934	0.0130003	0.0590811	0.383438	-1.38293
103	Maleimide	617.25	8.20996,0	20	154	0.00403651	0.00192463	1.0312	0.0207595	0.0705568	2.0973	1.06853
202	2-Butyne-1,4-diol	617	10.2031,0	24	244	0.0037294	0.00566431	1.79602	0.00352219	0.0308501	0.658403	-0.602958
564	conduritol b epoxide 2	596.739	18.8451,0	24	217	0.00407239	0.00242196	1.35669	0.0161298	0.064529	1.68144	0.749698
652	spermidine 1	574.214	21.6832,0	14	144	0.000484842	0.00206012	1.74119	0.00346814	0.0306973	0.235347	-2.08714
219	oxamic acid	571.783	10.5687,0	24	147	0.00568002	0.00936503	1.946	0.0115757	0.0560778	0.606514	-0.721388
637	Fructose 2,6-biphosphate degr prod 2	561.81	21.2616,0	22	211	0.00354113	0.000625796	1.23684	4.51089e-06	0.000596372	5.6586	2.50045
709	guanosine	469.571	25.7483,0	14	324	0.00080905	3.186e-09	2.41149	0.00185282	0.0239536	253939	17.9541
424	4-Hydroxybenzoic acid	466.35	15.3737,0	20	223	0.00112779	0.000361985	1.56177	0.00383135	0.0316667	3.11559	1.6395
407	Digitoxose 1	448.087	15.0619,0	24	155	0.00128021	0.000936653	1.52705	0.02111	0.0709401	1.36679	0.450797
287	3-Hydroxynorvaline 2	437	11.9443,0	24	188	0.0185306	0.0127888	1.48855	0.0259816	0.0798826	1.44897	0.535025
607	N-Acetyl-beta-D-mannosamine 4	434.95	20.3087,0	20	205	0.000407478	0.000133841	1.47938	0.0130418	0.0591629	3.04449	1.6062
596	Glucoheptonic acid 2	430.667	19.8807,0	23	225	0.000720138	0.00103788	2.03504	0.00130035	0.0207065	0.693854	-0.527295
449	Ribonic acid, gamma-lactone	418.526	16.0581,0	24	215	0.00164033	0.000730285	2.20046	0.00347272	0.0307104	2.24615	1.16745
152	sulfuric acid	416.667	9.20701,0	24	281	0.0461291	0.0628216	1.42868	0.0417882	0.107653	0.734287	-0.445584
519	Dehydroascorbic Acid 1	403.688	17.6968,0	16	157	0.000933688	0.000227615	1.34203	0.0172725	0.0662069	4.10205	2.03635
454	Acetol 4	388.435	16.153,0	24	55	0.00533632	0.00326416	1.89261	0.00139248	0.0209449	1.63482	0.709134
730	21-hydroxypregnenolone 1	356.474	28.5828,0	20	215	1.85663e-05	0.000214862	1.32287	0.0462569	0.113943	0.0864104	-3.53265
142	p-cresol	351.286	9.06076,0	23	242	0.000699074	0.00141107	2.08879	0.00317281	0.0298015	0.495421	-1.01327
560	o-Hydroxyhippuric acid 1	321.167	18.7605,0	24	179	0.00375404	0.00259753	1.84179	0.0044778	0.033108	1.44524	0.531305
581	Guanidinosuccinic acid 3	290.947	19.3382,0	24	170	0.00040391	0.000794211	1.97478	0.00139786	0.020958	0.508568	-0.975488
729	5-Dihydrocortisone 1	271.5	28.3858,0	16	237	0.00104947	0.000328281	1.79462	0.0211135	0.0709439	3.19688	1.67667
382	MALONAMIDE 3	253.333	14.414,0	24	118	0.00433717	0.0110064	2.04314	0.0108422	0.0543715	0.394058	-1.34352
486	Homovanillic acid	222.714	16.9001,0	14	207	0.000250764	0.00240759	2.12606	0.000786087	0.0186118	0.104155	-3.26319
263	Bis(2-hydroxypropyl)amine 2	206	11.525,0	19	196	0.00206574	0.00349727	1.97931	0.00793492	0.046237	0.590673	-0.759569
