# Supplementary material for: GC–MS analysis of the ruminal metabolome response to thiamine supplementation during high grain feeding in dairy cows
Source: Metabolomics. 2018 May 8;14(5):67. doi: 10.1007/s11306-018-1362-8 (PMC5940720; doi:10.1007/s11306-018-1362-8)
Supplement: Supplementary file 1 — Supplementary material 1 (ZIP 5089 KB) [file 11306_2018_1362_MOESM1_ESM.zip › supplementary informations/raw data/MEAN.xlsx]

## Sheet: sheet1
ID	Peak	Similarity	R.T.	Count	Mass	D1_1	D4_1	D24_1	D38_1	D27_1	D5_1	MEAN HF	HC1_1	HC2_1	HC3_1	HC6_1	HC4_1	HC5_1	MEAN HC	HTC3_1	HTC6_1	HTC2_1	HTC5_1	HTC4_1	HCT1_1	MEAN HCT	QC_1	QC_2	QC_3	QC_4	QC_5	QC_6	MEAN QC
2	Analyte 2	0	6.18035,0	19	122	0.00219791	0.000639561	0.00107436	0.000353015	2.84976e-09	0.00147497	0.000956637	0.00100354	0.000906845	0.00203024	0.000915065	0.00120458	2.68937e-09	0.00101005	0.000630615	3.04609e-09	0.00145646	0.00131854	0.000992101	0.00103831	0.000906005	0.000679412	0.000580608	3.13509e-09	0.000471495	2.52199e-09	0.00097644	0.000451327
3	Analyte 3	0	6.18267,0	24	100	0.365543	0.399418	0.553869	0.47283	0.367113	0.772809	0.488597	0.77614	0.621779	0.447207	0.425759	0.705228	0.477448	0.575594	0.31006	0.47755	0.295962	0.258404	0.355741	0.825023	0.420457	0.489983	0.442309	0.422155	0.462582	0.425897	0.478613	0.45359
5	Analyte 5	0	6.2125,0	24	146	0.119747	0.0749972	0.113013	0.0871078	0.110505	0.158706	0.110679	0.159439	0.118187	0.127551	0.0910523	0.15684	0.0836672	0.122789	0.0572757	0.103001	0.087068	0.0697478	0.0629928	0.155381	0.0892444	0.116717	0.110494	0.107556	0.099928	0.0971496	0.103536	0.105897
6	Analyte 6	0	6.2221,0	23	142	0.00880873	0.00547141	0.00603081	0.00646565	0.00646402	0.00985865	0.00718321	0.0142597	0.01052	0.0116651	0.00901545	0.0123898	0.00630669	0.0106928	0.00426	0.00565409	0.00556877	2.05922e-09	0.00414173	0.00811762	0.0046237	0.00770707	0.00713042	0.00689833	0.0057629	0.00537764	0.0047349	0.00626854
7	Analyte 7	0	6.23444,0	24	163	0.0204141	0.0207455	0.0288676	0.0237032	0.0208383	0.0351669	0.0249559	0.0356461	0.0311032	0.0208494	0.0201662	0.0337205	0.0215285	0.027169	0.0472002	0.0751095	0.0509164	0.0462606	0.0485339	0.0866308	0.0591086	0.0378334	0.036086	0.034535	0.0320238	0.0308748	0.0317619	0.0338525
8	Analyte 9	0	6.25052,0	24	171	0.256006	0.204192	0.3276	0.257655	0.223119	0.412029	0.2801	0.557889	0.38858	0.248527	0.260903	0.437218	0.234077	0.354532	0.220716	0.403525	0.291488	0.266521	0.291521	0.610996	0.347461	0.389791	0.368802	0.356055	0.329715	0.324864	0.335167	0.350732
9	Analyte 10	0	6.27265,0	22	144	0.0126108	0.0130028	0.0156988	0.0161569	0.0114624	0.0267421	0.0159456	0.0265068	0.0206071	0.0133548	0.0137356	0.0207987	0.0143343	0.0182229	0.0100145	3.04609e-09	0.00915837	0.00775297	1.98066e-09	0.0288872	0.00930218	0.0145388	0.0134544	0.0128491	0.0117131	0.0111093	0.0095277	0.0121987
10	Analyte 11	0	6.27756,0	14	98	2.97852e-09	2.85427e-09	2.81827e-09	2.4897e-09	2.84976e-09	0.0044779	0.000746319	4.03476e-09	3.0699e-09	3.1547e-09	2.20271e-09	3.96458e-09	0.00263749	0.000439584	0.0552831	0.0899767	0.0521382	0.0435344	0.0525906	0.0896555	0.0638631	0.0188326	0.0166834	0.0156379	0.0144074	0.0130597	0.0116137	0.0150391
13	Analyte 14	0	6.30545,0	24	155	0.0147528	0.014802	0.0230486	0.0183402	0.0147221	0.0311921	0.0194763	0.0333606	0.0250406	0.0161968	0.0169583	0.0316271	0.017453	0.0234394	0.0110179	0.0219873	0.0113267	0.00902049	0.0134642	0.0335894	0.0167343	0.0213713	0.0195449	0.0199359	0.0168773	0.0173904	0.0159645	0.018514
14	Analyte 15	0	6.33861,0	12	89	2.97852e-09	2.85427e-09	2.81827e-09	2.4897e-09	2.84976e-09	3.80293e-09	2.96558e-09	4.03476e-09	3.0699e-09	3.1547e-09	2.20271e-09	3.96458e-09	2.68937e-09	3.186e-09	0.022258	0.0291072	0.0145075	0.0187099	0.0334057	0.0608508	0.0298065	0.00819471	0.00869167	0.0100301	0.00866301	0.00810095	0.00795338	0.00860564
15	Analyte 16	0	6.35913,0	23	83	2.97852e-09	0.00268004	0.00202474	2.4897e-09	0.00158686	3.80293e-09	0.00104861	0.00290483	0.001278	0.00229961	2.20271e-09	0.00287489	0.00173039	0.00184795	0.00123309	0.00214677	0.0015595	0.000933643	0.00154538	0.00350061	0.00181983	0.00221114	0.00142804	0.00271831	0.0024065	0.0015069	0.00156474	0.0019726
17	Analyte 18	0	6.40448,0	24	119	0.00872467	2.85427e-09	0.00790351	0.00627689	0.00767831	0.0104097	0.00683218	0.0113521	0.00825892	0.00874775	0.00639416	0.0109234	0.006575	0.00870857	2.10755e-09	0.00781465	0.00635442	0.00497436	0.0047427	0.0110282	0.00581906	0.00804117	0.00793982	0.00718021	0.0062919	0.0060818	0.00549282	0.00683795
18	Analyte 19	0	6.41587,0	21	149	0.00178596	2.85427e-09	0.0014751	2.4897e-09	0.00153898	0.00204303	0.00114051	0.00505293	0.00214814	0.002673	0.00178092	0.0034552	2.68937e-09	0.00251837	0.000911295	0.00159418	0.00161291	0.0017332	0.00118527	0.00337296	0.00173497	0.00261318	0.00228088	0.00214776	0.00166363	0.00158112	0.00142886	0.00195257
20	Analyte 21	0	6.44382,0	24	86	0.00318975	0.00270536	0.00309967	0.00247573	0.00288876	0.00371928	0.00301309	0.00397688	0.00328663	0.00341564	0.00239128	0.00383503	0.00279558	0.00328351	0.00191065	0.00323805	0.00266817	0.00207853	0.00183054	0.00345463	0.00253009	0.0028712	0.0027619	0.00234964	0.00217481	0.00182839	0.00172522	0.0022852
21	Analyte 22	0	6.46957,0	23	220	0.00200503	0.00187119	0.00221174	0.00193035	2.84976e-09	0.00285009	0.0018114	0.00319589	0.00242248	0.00237701	2.20271e-09	3.96458e-09	2.68937e-09	0.00133257	0.00140207	0.00224265	0.00190705	0.00152914	1.98066e-09	0.00314352	0.00170407	0.00237193	0.00230152	0.00211543	0.00178811	0.00189184	0.00181207	0.00204682
23	Analyte 24	0	6.49292,0	14	281	0.00308394	0.00643402	2.81827e-09	0.159131	0.0265459	0.0234152	0.036435	0.121534	3.0699e-09	3.1547e-09	2.20271e-09	3.96458e-09	2.68937e-09	0.0202557	2.10755e-09	3.04609e-09	0.0721891	2.05922e-09	1.98066e-09	0.0904828	0.027112	0.0818853	0.0762247	0.084719	0.164583	0.245513	0.266504	0.153238
24	Analyte 25	0	6.50951,0	24	159	1.70514	2.85427e-09	1.63034	1.49195	1.71037	2.7096	1.54123	3.16162	1.69851	2.36326	1.56189	2.68858	1.57483	2.17478	0.850471	1.57398	1.41892	1.25701	1.15342	2.21295	1.41112	2.02093	1.89814	1.85363	1.70925	1.79542	1.69326	1.82844
26	Analyte 27	0	6.53292,0	24	221	0.0543176	0.0482208	2.81827e-09	0.0606525	0.0777501	0.133907	0.0624747	0.115663	0.0829297	3.1547e-09	0.0656238	0.136149	0.0800086	0.0800624	0.0331847	0.0697491	0.0645972	0.0421433	0.0457169	0.0959774	0.0585614	0.0921421	0.0951148	0.0957891	0.0831561	0.0892706	0.0859129	0.0902309
30	Analyte 31	0	6.5586,0	22	66	0.00363004	0.00394979	2.81827e-09	0.00440722	0.00380748	0.00389486	0.00328157	4.03476e-09	0.0053716	0.00365193	0.00353904	0.00446388	0.00301824	0.00334078	0.00229371	0.00435566	0.00338431	0.00311058	0.00375696	0.00617431	0.00384592	0.00333737	0.00358898	0.00385407	0.00375225	0.00429123	0.00401425	0.00380636
31	Analyte 32	0	6.59399,0	24	155	0.0126923	0.0150695	0.0203846	0.0187283	0.0124569	0.0269154	0.0177079	0.0292499	0.0224427	0.0137464	0.0162878	0.0266574	0.0190946	0.0212465	0.0123942	0.0208242	0.0108212	0.00950977	0.0146955	0.0293509	0.016266	0.0210046	0.0197067	0.0198435	0.0165994	0.0168282	0.0154156	0.018233
33	Analyte 34	0	6.617,0	20	240	0.000455472	2.85427e-09	0.00165355	2.4897e-09	0.0150454	3.80293e-09	0.00285907	0.00242023	0.00300323	0.000977682	0.00695573	0.000823249	0.000549847	0.002455	0.00716951	0.016131	2.30209e-09	0.00654282	0.00372247	4.03476e-09	0.0055943	0.00431324	0.00428128	0.00418513	0.00389109	0.00376365	0.0036981	0.00402208
34	Analyte 36	0	6.66962,0	22	132	0.000643003	2.85427e-09	0.000704506	2.4897e-09	0.000665532	0.00108867	0.000516953	0.0013176	0.000973115	0.00101267	0.000982246	0.00211016	0.000862196	0.00120966	0.000717052	0.00236905	0.0018517	0.00130621	0.00119718	0.00189199	0.00155553	0.0024433	0.00259594	0.00277585	0.00207856	0.00244224	0.00238928	0.0024542
35	Analyte 37	0	6.68283,0	20	267	0.000434862	0.000278732	0.000369547	2.4897e-09	0.000304035	3.80293e-09	0.000231197	0.000484079	0.000349212	0.000384256	0.00031053	0.00059622	0.000366462	0.000415127	2.10755e-09	0.000458443	0.000362899	0.000342704	0.000379671	0.000818724	0.00039374	0.000293076	0.000317542	0.000290917	0.000292235	2.52199e-09	0.000283549	0.00024622
36	Analyte 38	0	6.71545,0	24	147	0.00230254	0.00233098	0.0027027	0.00175697	0.00247353	0.0036114	0.00252969	0.00434845	0.00286387	0.00319446	0.00250749	0.00405527	0.00204221	0.00316863	0.00177919	0.00249399	0.00246334	0.00210375	0.00167615	0.00327584	0.00229871	0.0022891	0.00203625	0.00183505	0.00148996	0.00268064	0.00250042	0.00213857
37	Analyte 39	0	6.74453,0	23	143	0.000545847	0.00118627	0.00119828	0.00119004	0.00078272	0.00148238	0.00106426	0.00152443	0.00164846	0.000799637	0.000986063	0.00125211	0.00122111	0.00123864	0.000834676	0.0012179	0.00072498	0.000465651	0.000939077	0.00178916	0.000995242	0.00114211	0.00112933	0.00110361	0.00100045	0.00111205	2.40242e-09	0.000914594
38	Analyte 40	0	6.75449,0	23	117	0.00654785	0.00459964	0.00762576	0.00416966	0.0067723	0.0120243	0.00695658	0.010249	0.00636629	0.00583582	0.00418934	0.00636356	0.00346197	0.00607766	2.10755e-09	0.00241111	0.00569213	0.00761969	0.00408308	0.00623018	0.00433937	0.00724486	0.00678712	0.0067946	0.00522387	0.00524186	0.0050263	0.0060531
39	Analyte 41	0	6.77562,0	24	121	0.0636698	0.0831289	0.0941046	0.0882153	0.0655825	0.12506	0.0866269	0.132832	0.103018	0.0740584	0.0684957	0.120747	0.0973627	0.0994188	0.0654086	0.0898063	0.0547506	0.0512874	0.0749703	0.1297	0.0776539	0.100152	0.0944513	0.0915499	0.085924	0.0821923	0.0807265	0.089166
40	Analyte 42	0	6.78955,0	24	155	0.00416149	0.00738528	0.00838637	0.00800204	0.00411236	0.0114936	0.00725685	0.0135643	0.0100455	0.0047773	0.00663245	0.0121087	0.00848568	0.00926898	0.00639566	0.00868558	0.00348133	0.00265453	0.00714611	0.0125418	0.00681751	0.00938849	0.0093652	0.00878624	0.00704614	0.00698641	0.00652133	0.00801564
42	Analyte 45	0	6.8362,0	16	147	2.97852e-09	2.85427e-09	0.000676537	2.4897e-09	2.84976e-09	0.00129855	0.000329182	0.00169641	0.00111246	0.00101278	2.20271e-09	0.00142236	0.000929138	0.00102886	0.000406285	3.04609e-09	0.000791519	0.000743398	0.000514002	0.00174926	0.000700745	0.00052131	0.000691302	3.13509e-09	2.64503e-09	0.000602228	2.40242e-09	0.000302475
43	Analyte 46	0	6.84542,0	24	281	0.0107402	0.00859992	0.0104906	0.0114811	0.0116763	0.0173131	0.0117169	4.03476e-09	0.015535	0.0172559	0.0117199	0.0237641	0.0147641	0.0138398	0.00840599	0.0128677	0.0114808	0.0119446	0.0121415	0.0284106	0.0142085	0.00977738	0.00939858	0.00921204	0.00782899	0.0091421	0.0111542	0.00941889
44	Analyte 47	0	6.87286,0	23	56	2.97852e-09	0.00353173	0.00419478	0.00386393	2.84976e-09	0.00570129	0.00288196	0.00582257	0.00418649	0.00286786	0.00295857	0.00538615	0.00398466	0.00420105	0.00316778	0.00443677	0.00211331	2.05922e-09	1.98066e-09	0.0052689	0.00249779	0.00569479	0.00534017	0.0045264	0.00496766	0.00414483	0.00413961	0.00480224
45	Analyte 48	0	6.90806,0	24	248	0.00257845	0.00228401	0.00244831	0.00214694	0.00224057	0.0029521	0.00244173	0.00447956	0.00289281	0.00286041	0.00199445	0.00375945	0.00264902	0.00310595	0.00180706	0.00243391	0.00218144	0.00226023	0.00211698	0.00434556	0.0025242	0.00114719	0.00140709	0.00106636	0.00103527	0.0010072	0.000983681	0.0011078
48	Analyte 51	0	6.92872,0	24	157	0.00464744	0.00596805	0.00625202	0.00655876	0.00388249	0.0084094	0.00595303	0.0091035	0.00686166	0.0045538	0.0048736	0.0086286	0.00659234	0.00676892	0.00445659	0.00603509	0.00305941	0.00346366	0.00519297	0.00898957	0.00519955	0.00673346	0.00681509	0.00654353	0.00556611	0.00553159	0.00558316	0.00612882
49	Analyte 52	0	6.96029,0	23	207	0.00123978	0.0036575	2.81827e-09	0.00454275	0.00208724	0.00605668	0.00293066	0.00713724	0.00714255	3.1547e-09	0.00443078	0.0120493	0.00616301	0.00615382	0.00302759	0.00465004	0.00180138	0.00131669	0.00409869	0.00796045	0.00380914	0.0112224	0.0108765	0.0104648	0.00889374	0.00922637	0.00980446	0.0100814
50	Analyte 53	0	6.97333,0	24	160	0.0322751	0.0254022	0.0266901	0.0320199	0.032321	0.0610144	0.0349538	0.0316893	0.0313994	0.0384494	0.0287368	0.0382343	0.0383493	0.0344764	0.021417	0.0333227	0.0267449	0.0215936	0.0249474	0.0401355	0.0280268	0.027514	0.026253	0.0255525	0.0237993	0.0247853	0.0288004	0.0261174
51	Analyte 56	0	7.01125,0	24	158	0.00100318	0.00158738	0.00144972	0.00127584	0.00136956	0.00192496	0.00143511	0.00217785	0.00165237	0.0013696	0.00139754	0.00209994	0.0014876	0.00169748	0.00111149	0.00131211	0.000849217	0.000728592	0.00102395	0.00210069	0.00118767	0.00168453	0.00156762	0.00165773	0.00128925	0.00162326	0.00176044	0.00159714
52	Analyte 58	0	7.03828,0	17	145	0.000489213	0.000412226	0.000471146	2.4897e-09	2.84976e-09	0.000775677	0.000358045	0.000626875	0.000528197	0.000455343	0.000570339	0.000662154	0.000530376	0.000562214	0.000552544	3.04609e-09	0.000349211	0.000369224	0.00042754	4.03476e-09	0.000283088	3.86841e-09	0.000527172	0.000501619	2.64503e-09	2.52199e-09	0.000492758	0.000253593
53	Analyte 59	0	7.08387,0	20	211	2.97852e-09	0.000311246	0.000257567	0.000203713	2.84976e-09	3.80293e-09	0.000128756	0.000390858	3.0699e-09	0.000240233	0.000268686	0.000372781	0.000257444	0.000255001	0.00019988	0.000322398	0.000190321	0.000223938	0.000218141	4.03476e-09	0.000192447	0.000290175	7.07924e-05	3.13509e-09	2.64503e-09	0.000144818	0.000177418	0.000113868
54	Analyte 60	0	7.10816,0	24	248	0.0151732	0.0154606	0.0147486	0.013765	0.0156512	0.0215871	0.0160643	0.0249487	0.0187627	0.019324	0.0142507	0.0221547	0.0166423	0.0193472	0.0127287	0.0177746	0.0149436	0.0143109	0.0141462	0.0266416	0.0167576	0.00864418	0.00785635	0.00814579	0.00635921	0.00649502	0.00700931	0.00741831
58	Analyte 64	0	7.14191,0	24	147	0.137372	0.107234	0.111574	0.103105	0.124215	0.138574	0.120346	0.184264	0.142581	0.169357	0.103669	0.15931	0.126102	0.147547	0.139591	0.161429	0.148553	0.138728	0.118765	0.209772	0.152806	0.143662	0.134989	0.13051	0.107338	0.101707	0.101424	0.119938
59	Analyte 65	0	7.17762,0	20	136	0.00199895	0.00212732	0.00206749	2.4897e-09	0.00208895	0.00282363	0.00185106	0.00279477	0.00188084	0.00222704	2.20271e-09	0.00278241	0.00236295	0.002008	2.10755e-09	3.04609e-09	0.00190839	0.00174045	0.00182887	0.00343176	0.00148491	3.86841e-09	0.002806	0.00275572	0.00403412	0.00457395	0.00479919	0.0031615
60	Analyte 66	0	7.20466,0	22	102	0.0289533	0.0144179	0.0166574	0.0171254	0.0124526	3.80293e-09	0.0149344	0.0474484	0.0253223	0.0217499	0.012632	0.0296602	0.0146564	0.0252449	0.0207105	0.027387	0.0247756	0.0322431	0.0244443	0.0324088	0.0269949	0.0335458	0.033215	0.0312147	0.0188972	0.014622	2.40242e-09	0.0219158
61	Analyte 67	0	7.21003,0	24	117	0.200707	0.0915236	0.211091	0.0506909	0.178133	0.303191	0.172556	0.498754	0.117568	0.123425	0.0332454	0.140383	0.0414217	0.159133	0.0320623	0.0128754	0.103617	0.169107	0.0876912	0.149374	0.0924546	0.143601	0.132714	0.128192	0.110179	0.106363	0.109968	0.121836
62	Analyte 69	0	7.26059,0	24	207	0.12856	0.105515	0.134421	0.108563	0.130101	0.16125	0.128068	0.362912	0.189188	0.190406	0.129984	0.27107	0.159542	0.217184	0.0877604	0.124909	0.145727	0.150573	0.128418	0.31322	0.158435	0.152843	0.129606	0.121408	0.108125	0.108683	0.124236	0.12415
64	2-hydroxypyridine	891.875	7.32021,0	24	152	0.229289	0.191603	0.204509	0.168491	0.216598	0.282823	0.215552	0.34281	0.233735	0.233757	0.198069	0.375299	0.210975	0.265774	0.178365	0.282442	0.199792	0.191024	0.194455	0.36326	0.23489	0.173702	0.156017	0.151872	0.122608	0.123242	0.132081	0.143254
66	Analyte 74	0	7.34253,0	24	318	0.0090828	0.00655988	0.00801774	0.00656747	0.00868064	0.0111476	0.00834269	0.0103831	0.00880652	0.0103119	0.00631441	0.0105027	0.0082879	0.00910109	0.0067736	0.00923823	2.30209e-09	2.05922e-09	1.98066e-09	0.0136044	0.00493604	0.00641711	0.00606285	0.00561176	0.00477804	0.00494991	0.00569804	0.00558628
67	Analyte 75	0	7.35233,0	24	117	0.0875888	0.0456151	0.0904644	0.0242219	0.0806753	0.128435	0.0761667	0.17062	0.0538935	0.0437827	0.017573	0.0558161	0.0172233	0.059818	0.00992023	0.0103595	0.0484312	0.0788557	0.0393285	0.0689383	0.0426389	0.0614066	0.0566766	0.0543765	0.0463332	0.0453243	0.04635	0.0517445
68	Analyte 76	234.5	7.35788,0	22	173	0.001942	0.00141137	0.00156506	0.00165226	0.00162217	0.0028797	0.00184542	4.03476e-09	0.00144546	0.00210959	0.0015392	0.00242695	0.00158556	0.0015178	0.00154865	0.00209501	0.00166978	0.00116115	0.00158161	0.00321006	0.00187771	0.00215441	0.00204412	0.0019343	0.0015573	0.00162191	2.40242e-09	0.00155201
69	Analyte 77	0	7.37632,0	24	221	0.00188099	0.00191118	0.00233201	0.00200687	0.0016751	0.00299625	0.00213373	0.00321091	0.00234805	0.00215136	0.00177649	0.00308065	0.00202126	0.00243145	0.00159556	0.00209428	0.00161008	0.00148885	0.0016026	0.00292197	0.00188556	0.00294834	0.00304191	0.00275923	0.00186855	0.00189233	0.00183037	0.00239012
70	Analyte 78	0	7.42021,0	24	147	0.00191376	0.0016225	0.00146993	0.00131698	0.00114162	0.00115371	0.00143642	0.00193347	0.00140505	0.000756876	0.00100558	0.00163626	0.000676522	0.00123563	0.00128529	0.00142816	0.00134659	0.00163962	0.00120111	0.0016835	0.00143071	0.00260632	0.00249825	0.00248599	0.00173513	0.00159378	0.00138885	0.00205139
72	Pyruvic acid	767.211	7.47254,0	20	174	2.97852e-09	0.000616718	2.81827e-09	0.000705575	2.84976e-09	0.00141939	0.000456948	0.00999566	0.00417371	0.00300356	0.003184	0.00772844	0.00419352	0.00537982	0.000908574	0.00116855	0.0011	0.00214202	0.00124627	4.03476e-09	0.00109424	0.00379745	0.00360969	0.0034329	0.00295125	0.0028243	0.0030488	0.0032774
73	unknown	445.952	7.5171,0	23	176	0.0441083	0.0334819	0.0332492	0.0387657	0.0389825	0.0690532	0.0429401	4.03476e-09	0.0446649	0.0450924	0.0301985	0.0552252	0.0483463	0.0372546	0.0282542	0.0324784	0.0276801	0.0260387	0.0315053	0.0599422	0.0343165	0.039499	0.0380904	0.0375184	0.0311339	0.032074	0.0354852	0.0356335
74	unknown	341.591	7.52604,0	24	207	0.169792	0.0804361	0.124603	0.322073	0.195164	0.337028	0.204849	4.03476e-09	1.39257	1.61407	0.73135	2.95113	0.890306	1.26324	0.0606628	0.0827826	0.375292	0.6576	0.358565	3.05848	0.765564	0.218078	0.199967	0.195712	0.180277	0.301695	0.474272	0.261667
75	unknown	465.375	7.57795,0	24	130	0.042523	0.0139049	0.0509238	0.00770833	0.0403212	0.058672	0.0356755	0.118769	0.0482695	0.0117563	0.0115279	0.041507	0.0119786	0.0406347	0.00565253	0.0105148	0.0573464	2.05922e-09	0.0432873	0.0713648	0.031361	0.0423854	0.0398118	0.0389429	0.0325487	0.0321155	0.0327512	0.0364259
76	unknown	323.214	7.60623,0	23	151	0.00273055	0.00180525	0.00183156	0.00191834	2.84976e-09	0.00322779	0.00191891	0.00536093	0.00343322	0.00298611	0.00245206	0.00371807	0.00176143	0.0032853	0.00161637	0.00231067	0.00307838	2.05922e-09	0.002496	0.00366203	0.00219391	0.00680998	0.00528042	0.00521883	0.00386332	0.00372766	0.00366409	0.00476072
77	lactic acid	956.333	7.6117,0	24	117	0.161021	0.0810203	0.0895268	0.0533948	0.0783228	0.0919927	0.0925463	0.312544	0.155822	0.0953592	0.101064	0.193673	0.0502307	0.151449	0.108785	0.0719889	0.136722	2.05922e-09	1.98066e-09	0.121602	0.073183	0.146067	0.140869	0.131828	0.11783	0.115489	0.118889	0.128495
78	Analyte 87	267	7.63892,0	24	146	0.00231213	0.00427071	0.00424822	0.00260148	0.00640811	0.0119166	0.00529287	0.00948249	0.00514365	0.00677028	0.00680608	0.0148712	0.00709359	0.00836121	0.00253252	0.00396505	0.00306025	0.00469547	0.00491112	0.0127053	0.00531163	0.00197065	0.00240921	0.00270626	0.00530863	0.00691493	0.00900506	0.00471912
79	unknown	528.81	7.66967,0	23	131	2.97852e-09	0.0037023	0.00368557	0.00311223	0.00378946	0.00613589	0.00340424	0.00470464	0.0043459	0.00495372	0.00360533	0.00563754	0.00386489	0.00451867	0.00296961	0.00382753	0.00341776	2.05922e-09	0.00295317	0.00432977	0.00291631	0.00351489	0.00339078	0.00406561	0.00324643	0.00303583	0.00311728	0.00339514
80	unknown	547.083	7.68396,0	12	148	0.00256776	0.00216512	2.81827e-09	0.00224871	2.84976e-09	3.80293e-09	0.0011636	4.03476e-09	0.00183739	0.00310691	2.20271e-09	3.96458e-09	0.00188807	0.00113873	2.10755e-09	3.04609e-09	2.30209e-09	0.00144867	1.98066e-09	4.03476e-09	0.000241447	0.00264857	0.00212904	0.00194188	0.00147326	2.52199e-09	2.40242e-09	0.00136546
81	unknown	480.652	7.68917,0	24	100	0.0116771	0.0100228	0.011361	0.00890609	0.0116867	0.0168684	0.0117537	0.00929701	0.00657251	0.0109922	0.00661325	0.00760023	0.00702114	0.00801606	0.0090755	0.0125569	0.00832946	0.00607949	0.00605652	0.00778482	0.00831379	0.0128261	0.00955689	0.00840218	0.00824771	0.00713569	0.00780232	0.00899515
82	unknown	391.3	7.71677,0	24	221	0.00801093	0.00236051	0.00752444	0.00224719	0.00698715	0.00352981	0.00511001	0.00576889	0.00403345	0.0093944	0.00235516	0.00632847	0.00295677	0.00513952	0.00276143	0.00308448	0.00811835	0.00799035	0.0031231	0.00555108	0.0051048	0.00847371	0.00820748	0.00799762	0.00680139	0.00655611	0.00675593	0.00746537
84	Analyte 96	0	7.80899,0	24	225	0.0119511	0.0104669	0.0102544	0.00944813	0.0105898	0.0163141	0.0115041	0.0172037	0.0119202	0.0133665	0.00936076	0.0133467	0.0112283	0.0127377	0.0117255	0.0138562	0.0120533	0.0124554	1.98066e-09	0.0194113	0.0115836	0.0105556	0.0101238	0.0106071	0.00850634	0.00821333	0.00847438	0.00941343
86	Analyte 98	0	7.85396,0	24	173	0.963219	0.725733	0.765217	0.926222	0.837418	1.47645	0.949043	1.06456	0.676961	3.1547e-09	2.20271e-09	1.10986	0.716604	0.594664	0.573693	0.712773	0.570781	0.531567	0.560435	0.842456	0.631951	0.896485	0.862023	0.837455	0.754543	0.740222	0.761946	0.808779
87	glycolic acid	804.391	7.85802,0	24	147	0.0378886	0.0354103	0.048606	0.0375925	0.0492346	0.05595	0.0441137	0.0542903	0.0477788	0.0534328	0.0331417	0.0567269	0.0285446	0.0456525	0.0227548	0.0298746	0.0253675	2.05922e-09	0.0361029	0.0376413	0.0252902	0.0491307	0.0450183	0.0438337	0.0401789	0.0403198	0.0420544	0.0434226
88	Analyte 100	622.5	7.87021,0	8	52	2.97852e-09	2.85427e-09	2.81827e-09	2.4897e-09	2.84976e-09	3.80293e-09	2.96558e-09	4.03476e-09	0.0196829	3.1547e-09	2.20271e-09	3.96458e-09	2.68937e-09	0.00328049	2.10755e-09	0.0191511	0.0124697	0.0104216	1.98066e-09	4.03476e-09	0.00700707	3.86841e-09	3.32253e-09	0.0274595	0.0151811	0.0181512	2.40242e-09	0.010132
90	Analyte 103	0	7.9113,0	23	258	2.97852e-09	0.000869938	0.000820651	0.000800586	0.00097072	0.00168656	0.000858076	0.000782784	0.000832937	0.00115895	0.000790769	0.000904715	0.000967174	0.000906221	0.000932496	0.00138825	0.00107268	0.00107576	0.00101134	0.0012178	0.00111639	0.00101785	0.000819658	0.000765926	0.00081997	0.000814401	0.000911992	0.000858299
91	Analyte 104	0	7.94361,0	15	144	2.97852e-09	0.00047157	0.000484369	2.4897e-09	2.84976e-09	0.000815552	0.00029525	0.00149928	0.000797207	0.00095156	0.000527368	3.96458e-09	0.000781727	0.000759525	0.000317848	3.04609e-09	0.000611284	0.000628891	1.98066e-09	0.000777162	0.000389198	3.86841e-09	3.32253e-09	0.00059805	0.000615706	2.52199e-09	0.000639555	0.000308887
92	Analyte 105	0	7.99229,0	8	116	2.97852e-09	2.85427e-09	2.81827e-09	2.4897e-09	2.84976e-09	3.80293e-09	2.96558e-09	0.00278634	3.0699e-09	3.1547e-09	2.20271e-09	3.96458e-09	0.0016234	0.000734959	0.00116029	0.00196364	2.30209e-09	2.05922e-09	0.00146471	4.03476e-09	0.000764774	3.86841e-09	0.00160856	0.00154985	2.64503e-09	0.00108378	2.40242e-09	0.000707035
95	Analyte 108	0	8.01083,0	24	89	0.00122781	0.000565406	0.000608465	0.000612823	0.00141036	0.000556039	0.000830151	0.000768949	0.000712388	0.00151668	0.000537882	0.00108614	0.000586815	0.000868143	0.000271364	0.000589896	0.000955669	0.000903761	0.000382183	0.000873514	0.000662731	0.000379171	0.000563222	0.000476137	0.00044031	0.000721838	0.000643853	0.000537422
96	Analyte 109	0	8.02465,0	24	147	0.00720724	0.00525738	0.006244	0.00576059	0.0063177	0.00693675	0.00628728	0.00520514	0.00443647	0.00377599	0.00331348	0.0132815	0.00410039	0.00568549	0.00552248	0.00595527	0.00318108	0.00312104	0.00473712	0.00389649	0.00440225	0.0132529	0.00926408	0.00764595	0.00437466	0.00396943	0.00388093	0.00706466
98	Analyte 111	0	8.08354,0	24	163	0.00178803	0.00179375	0.00147771	0.00152954	0.00165816	0.00231591	0.00176052	0.00200139	0.00152635	0.0020651	0.00127	0.00202076	0.00160948	0.00174885	0.00145188	0.00193989	0.00153345	2.05922e-09	1.98066e-09	0.00259033	0.00125259	0.000901377	0.00101708	0.00121791	0.000890487	0.000794304	0.001119	0.000990026
101	Analyte 115	163.143	8.14163,0	21	101	0.000884738	0.00114591	0.0011935	0.0011424	0.000642656	0.00197213	0.00116355	0.00116319	0.00129898	3.1547e-09	0.000899775	3.96458e-09	2.68937e-09	0.000560326	0.00101443	0.00103651	0.000660516	0.000617994	0.000911602	0.00139172	0.000938795	0.00135939	0.00144275	0.00109969	0.00132563	0.00110614	0.00120802	0.00125694
102	Analyte 116	195.4	8.17063,0	24	151	0.0024525	0.00172579	0.00159376	0.00141639	0.00183469	0.00241895	0.00190701	0.00169013	0.00169172	0.0019727	0.000994497	0.00145209	0.00160374	0.00156748	2.10755e-09	0.00188192	0.00195052	0.00163541	0.00193176	0.00232826	0.00162131	0.00154361	0.00183513	0.00164551	0.00146414	0.00143361	0.00156288	0.00158081
103	Maleimide	617.25	8.20996,0	20	154	0.00413874	0.00324259	0.0043603	0.00385977	0.00455016	0.00406753	0.00403651	0.00287792	3.0699e-09	0.00229249	0.0025382	0.00383915	2.68937e-09	0.00192463	2.10755e-09	0.0059809	0.00242313	0.00269519	0.00301472	4.03476e-09	0.00235233	0.00443377	0.00386938	0.00363456	0.00275792	0.00302728	2.40242e-09	0.00295382
104	alanine 1	943.958	8.26479,0	24	116	0.415863	0.348826	0.464754	0.542151	0.414641	0.267368	0.408934	0.7497	0.732568	0.450034	0.503562	0.75874	0.312596	0.584533	0.744936	0.721688	0.42827	2.05922e-09	1.98066e-09	0.384596	0.379915	0.57812	0.629603	0.616021	0.50605	0.505501	0.52097	0.559378
105	Analyte 119	338.75	8.26973,0	22	131	0.0140685	0.00999391	0.014444	2.4897e-09	0.0126047	0.0136514	0.0107938	4.03476e-09	0.0202734	0.0159324	2.20271e-09	0.024542	0.00838295	0.0115218	0.0130623	0.0119372	0.0141462	2.05922e-09	1.98066e-09	0.0160185	0.00919404	0.0184791	0.0191198	0.0184313	0.0155854	0.015705	0.0163998	0.0172868
107	Analyte 121	269.333	8.29424,0	23	146	0.00151296	0.0018867	0.00170796	0.00168295	0.00121734	0.00184417	0.00164201	0.00512001	0.00346339	0.00357052	0.00262463	0.00388322	0.00228736	0.00349152	0.00102353	0.001458	0.00113384	2.05922e-09	0.00109741	0.00253988	0.00120878	0.00263681	0.0020387	0.00198464	0.00164334	0.00172012	0.00182251	0.00197435
109	Analyte 123	269.154	8.33885,0	24	174	0.00111697	0.00102218	0.00108163	0.00113163	0.00211221	0.002145	0.00143494	0.00156073	0.00221849	0.00226165	0.00275534	0.00293732	0.00202222	0.00229263	0.000977533	0.00205985	0.000902037	0.0017783	0.0013816	0.00110102	0.00136672	0.000892461	0.00100245	0.00133592	0.00144833	0.00195635	0.00174932	0.00139747
111	Analyte 125	0	8.37882,0	17	147	0.00104809	0.00108941	0.00114369	0.00103593	0.00114869	3.80293e-09	0.000910968	0.00213379	3.0699e-09	3.1547e-09	0.000828702	3.96458e-09	2.68937e-09	0.00049375	2.10755e-09	0.00129544	0.00106129	2.05922e-09	0.000932269	0.00123769	0.00075445	0.00196141	0.00222629	0.00185765	0.00106748	0.00122239	2.40242e-09	0.0013892
113	Analyte 127	620.429	8.44997,0	24	131	0.018783	0.0190358	0.0180072	0.0105316	0.0234288	0.0337947	0.0205968	4.03476e-09	0.0135427	0.015871	0.0075516	0.0266679	0.00878503	0.0120697	0.00583966	0.00481095	0.0242359	0.030902	0.0187718	0.0324271	0.0194979	0.0176101	0.0184439	0.0181575	0.0143453	0.0158495	0.02116	0.0175944
114	hydroxylamine	669.571	8.47144,0	22	146	0.0103758	0.0127493	0.0129241	0.00978576	0.016335	0.0262367	0.0147344	0.0217673	0.0139766	3.1547e-09	0.0147024	0.0280888	0.0162935	0.0158048	0.00932167	0.012143	0.00942134	0.011014	0.0117353	0.0243946	0.013005	3.86841e-09	0.0103762	0.0104595	0.0122288	0.0159075	0.0186511	0.0112705
115	Analyte 129	0	8.48257,0	24	116	0.156312	0.147771	0.148263	0.13106	0.158698	0.209533	0.158606	0.204751	0.157459	0.181859	0.123352	0.199158	0.148251	0.169138	0.128701	3.04609e-09	0.119586	0.113582	0.110239	4.03476e-09	0.0786848	0.137169	0.158938	0.151619	0.128884	0.135085	0.136917	0.141435
117	Analyte 131	182.375	8.52255,0	18	238	2.97852e-09	2.85427e-09	0.00063006	2.4897e-09	0.00698902	3.80293e-09	0.00126985	0.00378792	0.00206389	0.00368081	2.20271e-09	0.00409532	0.000463819	0.00234863	2.10755e-09	0.00425028	0.00567755	0.00703719	0.0013665	4.03476e-09	0.00305525	0.000821018	0.00114096	0.00100363	0.00161772	0.00198015	0.00226194	0.0014709
119	glycine 1	815.792	8.55344,0	24	102	0.0741493	0.0542068	0.0597906	0.0840684	0.045987	0.0256823	0.0573141	0.0977008	0.0841765	0.0483176	0.0418111	0.0541146	0.0377684	0.0606482	0.107173	0.107204	0.046712	2.05922e-09	0.075861	0.0343218	0.0618786	0.0912827	0.0944628	0.088559	0.0480124	0.0358268	0.0248671	0.0638351
121	2-hydroxybutanoic acid	836.273	8.60264,0	23	131	0.00138197	2.85427e-09	0.00208299	0.000919769	0.00133586	0.00181631	0.00125615	0.00658308	0.00468176	0.00466697	0.00288726	0.00535143	0.00270265	0.00447886	0.00223085	0.00209805	0.00244965	2.05922e-09	0.0043495	0.00239779	0.00225431	0.00333071	0.00372786	0.00368601	0.0027163	0.00296821	0.00302682	0.00324265
124	unknown	492.182	8.67066,0	24	147	0.00279893	0.00254909	0.002215	0.00208607	0.00300477	0.00330485	0.00265979	0.00368955	0.00254496	3.1547e-09	0.00221715	0.00324827	0.00222206	0.00232033	0.00143663	3.04609e-09	0.00200428	0.00201132	0.00147065	0.00268102	0.00160065	0.00252022	0.00281759	0.0026626	0.00288842	0.00332752	0.00367382	0.0029817
125	Analyte 140	0	8.71434,0	24	130	0.0541143	0.0233436	0.019706	0.0205866	0.049497	0.0304439	0.0329486	0.0299541	0.0248233	0.0624211	0.0178515	0.0254309	0.0218985	0.0303966	0.0185219	0.0206799	0.0438015	0.0411209	0.0180951	0.0292335	0.0285755	0.0194571	0.0218062	0.0212978	0.0160777	0.0171937	0.0176606	0.0189155
126	Analyte 141	95	8.73951,0	24	267	0.0026878	0.00157693	0.00449036	2.4897e-09	0.00289076	0.0235058	0.00585862	0.00601813	0.0169528	0.0330297	0.00592182	0.00716568	0.0201029	0.0148652	0.00113498	0.0039773	0.0182432	0.0135794	1.98066e-09	0.00670629	0.00727353	0.0144028	0.0142971	0.0163294	0.0408422	0.0794398	0.123048	0.04806
127	sarcosine	627.565	8.77764,0	23	116	0.00471115	0.00329425	0.00250466	0.00201476	0.00262718	0.00316156	0.00305226	0.0028342	0.00289074	0.00183352	0.00133701	0.00160187	2.68937e-09	0.00174956	0.00533492	0.00452564	0.00321655	2.05922e-09	1.98066e-09	0.00711974	0.00336614	0.00439413	0.00400492	0.00399183	0.00191214	0.00268664	0.000122189	0.00285197
128	unknown	518.75	8.83059,0	24	147	1.97868	1.5878	1.45363	2.02973	1.72509	3.54081	2.05262	1.84473	1.64537	2.33643	1.63512	1.68611	1.94322	1.8485	1.45008	1.86737	1.60949	1.41773	1.56681	1.99837	1.65164	1.46599	1.63172	1.61017	1.42299	1.50542	1.56881	1.53418
129	unknown	308.733	8.83324,0	17	79	0.0109018	2.85427e-09	2.81827e-09	0.0255049	0.0126057	3.80293e-09	0.00816874	4.03476e-09	0.0232677	0.0148333	0.0172874	0.0218343	0.020809	0.0163386	0.0034935	0.00495285	2.30209e-09	0.00557445	0.00365457	0.0164571	0.00568875	0.0164898	0.00589108	0.00725151	2.64503e-09	2.52199e-09	0.00590527	0.00592294
130	3-Hydroxypyridine	662.636	8.87061,0	11	152	2.97852e-09	2.85427e-09	2.81827e-09	2.4897e-09	2.84976e-09	3.80293e-09	2.96558e-09	4.03476e-09	3.0699e-09	3.1547e-09	2.20271e-09	3.96458e-09	2.68937e-09	3.186e-09	0.0108221	3.04609e-09	0.0118576	0.0127058	0.013171	4.03476e-09	0.00809276	0.00933887	0.00978999	0.0105169	0.00812194	0.00829236	0.00974679	0.00930114
131	3-Hydroxypropionic acid 1	677.636	8.8814,0	22	177	2.97852e-09	0.00159622	0.00190218	0.00260762	0.00199079	3.80293e-09	0.00134947	0.00466083	0.00261772	0.00238879	0.00168562	0.00373167	0.00280187	0.00298108	0.00228936	0.00344831	0.00181914	0.00238083	0.0019287	0.00317256	0.00250648	0.00256298	0.00273794	0.00263453	0.00239038	0.0023727	0.00249856	0.00253285
132	unknown	219	8.89628,0	24	267	0.00173264	0.00177089	0.00172425	0.00234418	0.00217028	0.00341581	0.00219301	0.00564902	0.0028401	0.00353046	0.00238444	0.0041091	0.00356897	0.00368035	0.00170799	0.00189125	0.00205905	0.00249311	0.00251565	0.00476589	0.00257216	0.00175858	0.00156904	0.0015247	0.00159965	0.00158528	0.00225461	0.00171531
134	unknown	280	8.90572,0	22	191	0.00451384	0.00194384	2.81827e-09	0.00196309	0.00508447	0.0038118	0.00288617	0.0041083	0.00221327	0.00565575	0.00199951	0.00334158	0.00259534	0.00331896	2.10755e-09	0.00210746	0.00379774	0.00325734	0.00169205	0.00301383	0.0023114	0.00192868	0.00211697	0.00200652	0.00188694	0.00176427	0.00191934	0.00193712
135	5-aminovaleric acid lactam	606.909	8.92597,0	12	156	2.97852e-09	2.85427e-09	2.81827e-09	0.00277446	2.84976e-09	0.00362569	0.00106669	4.03476e-09	3.0699e-09	0.00464617	2.20271e-09	0.0120546	2.68937e-09	0.00278346	2.10755e-09	3.04609e-09	0.00783244	2.05922e-09	0.00697055	0.00662107	0.00357068	0.0104865	0.0097534	0.00836512	0.00514667	2.52199e-09	2.40242e-09	0.00562528
136	Analyte 152	436.471	8.93007,0	24	119	0.0100269	0.00956746	0.00725237	0.00880635	0.00973282	3.80293e-09	0.00756432	0.0113819	0.00777914	0.010705	0.00759214	0.011056	0.0102267	0.00979014	0.00717457	0.00938875	0.00775383	0.00612189	0.00802715	0.0104729	0.00815652	0.0172446	0.0190386	0.0202869	0.0161619	0.0170862	0.016246	0.0176773
138	unknown	224.778	8.96018,0	23	142	0.0102094	0.00834769	0.017311	0.00746175	0.0142785	0.00836965	0.0109963	0.0291562	0.0271902	0.00989717	2.20271e-09	0.0146398	0.00814349	0.0148378	0.0068767	0.00818513	2.30209e-09	2.05922e-09	0.0243726	0.0173697	0.00946736	0.0270613	0.0270336	0.0252143	0.0149499	0.0123231	0.0109068	0.0195815
139	unknown	286.857	9.00129,0	20	165	0.00129482	0.00101439	2.81827e-09	0.00117204	0.00119847	0.00107874	0.000959744	0.000540426	0.00147228	0.00181967	0.00126007	3.96458e-09	0.00136978	0.00107704	0.00119122	0.000823517	0.000774725	0.000460016	1.98066e-09	0.000631425	0.000646817	0.000306886	0.000336116	3.13509e-09	2.64503e-09	0.000453111	0.000570194	0.000277719
140	unknown	322.333	9.02844,0	24	115	0.00127479	0.00115431	0.00171564	0.00189251	0.0012671	0.00248013	0.00163075	4.03476e-09	0.00616647	0.00920668	0.00300683	0.00776213	0.00515302	0.00521585	0.00103198	0.000945916	0.00221175	0.00268118	0.00187472	0.0127635	0.00358483	0.00110601	0.000883846	0.000836752	0.000709903	0.00106019	0.00125346	0.000975026
142	p-cresol	351.286	9.06076,0	23	242	0.00064171	0.000612947	0.000637392	0.000744201	0.000673188	0.000885009	0.000699074	0.00169532	0.00173067	0.00175633	0.00105969	0.00112895	0.00109547	0.00141107	0.000484313	0.000660575	0.00048	0.000484085	1.98066e-09	0.0010297	0.000523112	0.000730442	0.000524504	0.000424023	0.000451742	0.000392772	0.00048496	0.000501407
143	unknown	320.417	9.06778,0	24	174	0.00420426	0.00658888	0.0045956	0.00806663	0.0111786	0.00748173	0.00701929	0.00684258	0.0125088	0.00975392	2.20271e-09	0.0129402	0.00939396	0.00857325	0.0031552	0.00950417	0.00335096	0.0064279	0.00554008	0.00261354	0.00509864	0.00375879	0.00511737	0.0055167	0.00687928	0.00796317	0.00795134	0.00619778
145	Analyte 163	123.5	9.09266,0	21	267	0.00045841	0.000431324	0.000651118	0.000373476	0.000453049	0.000752848	0.000520037	0.00152316	0.000753429	0.00105343	2.20271e-09	0.00102512	2.68937e-09	0.000725858	0.000522976	0.000523912	0.000471427	0.000687	0.000605674	0.00116339	0.000662397	0.00074843	0.000530557	0.000510507	2.64503e-09	0.000394466	0.000534755	0.00045312
147	3-hydroxybutyric acid	919.125	9.10941,0	24	117	0.00350785	0.00346081	0.00294788	0.00579441	0.00614222	0.004698	0.0044252	4.03476e-09	0.00294369	0.00385302	0.00234618	3.96458e-09	0.00424494	0.0022313	0.00329996	0.00439513	0.00221719	2.05922e-09	0.0024929	0.00655497	0.00316002	0.00636703	0.00709386	0.00713153	0.00541615	0.00598933	0.00564319	0.00627352
148	unknown	475.875	9.15681,0	24	145	0.00186134	0.000860807	0.00398812	0.000819573	0.00330461	0.00154896	0.0020639	0.0113976	0.00720658	0.00515576	0.00106885	0.00584001	0.000973525	0.00527372	0.00177111	0.000742122	0.00466844	2.05922e-09	0.00532307	0.00521356	0.00295305	0.00363061	0.00418532	0.00435732	0.0031142	0.0034909	0.00305535	0.00363895
149	Analyte 170	398.167	9.16175,0	21	179	0.000904113	0.000852183	0.0005724	0.00061878	0.000796676	0.000957127	0.000783547	4.03476e-09	0.000574914	0.000592851	0.000507646	0.000544557	0.000694834	0.000485801	2.10755e-09	3.04609e-09	0.00062505	0.000648499	0.000589553	0.000830463	0.000448928	0.000381359	0.000332981	0.000451859	0.000355759	0.000355106	0.000265683	0.000357124
151	Analyte 172	311.4	9.20006,0	15	201	0.000369559	0.000309522	0.000248792	2.4897e-09	0.000213604	0.000324485	0.000244328	0.00054852	3.0699e-09	0.00046834	2.20271e-09	0.000553854	2.68937e-09	0.000261787	2.10755e-09	3.04609e-09	2.30209e-09	2.05922e-09	0.000240475	4.03476e-09	4.00814e-05	0.000191024	0.000434658	0.000382385	0.000281523	0.000394687	0.000268241	0.00032542
152	sulfuric acid	416.667	9.20701,0	24	281	0.0463986	0.0369137	0.0437266	0.0441073	0.0445287	0.0610997	0.0461291	0.0786199	0.0597922	0.0668694	0.0498798	0.0804194	0.0413491	0.0628216	0.0416659	0.0439641	0.0425089	0.0377945	0.0377239	0.0735004	0.0461929	0.0512235	0.0529883	0.0510907	0.0423144	0.0449528	0.0444352	0.0478341
154	Analyte 175	28.6818	9.2525,0	24	84	0.111058	0.0403924	0.117296	0.0304182	0.0948185	0.101943	0.0826544	0.152796	0.153629	0.0482588	0.0280798	0.0947252	0.0203984	0.0829811	0.019698	0.0195083	2.30209e-09	2.05922e-09	0.11715	0.0734252	0.0382969	0.091575	0.103399	0.101708	0.0799654	0.0847219	0.0781114	0.0899134
155	Analyte 176	236	9.26163,0	22	267	0.000679993	0.00037768	0.000561476	0.000626354	0.000582486	3.80293e-09	0.000471332	4.03476e-09	0.00124356	0.00141968	0.000931355	0.00200533	0.00095747	0.0010929	0.000509706	0.000461079	0.000684512	0.000978437	1.98066e-09	0.00198542	0.000769859	0.000563322	0.000682435	0.000531565	0.000453721	0.000568352	0.00071063	0.000585004
156	Lactamide 1	321.333	9.2742,0	24	187	0.0690585	0.0538337	0.055706	0.0602901	0.056104	0.120326	0.0692197	0.0512931	0.0464228	0.109965	0.0611008	0.0614235	0.0402527	0.061743	0.0534809	0.0406577	0.0453644	0.0374632	0.0420484	0.0564687	0.0459139	0.054535	0.0615156	0.0606195	0.0466391	0.0474066	0.0478127	0.0530881
158	N-Methyl-DL-alanine	854.125	9.28944,0	24	130	0.020009	0.0153832	0.0397093	0.0236611	0.0282735	0.0186903	0.0242877	0.0563019	3.0699e-09	0.0308569	0.021996	0.0458326	0.0147412	0.0282881	0.0239524	0.0165643	0.0207485	2.05922e-09	1.98066e-09	0.0111651	0.0120717	0.0338793	0.0382661	0.0379547	0.0289238	0.0283386	0.0288065	0.0326948
159	Analyte 180	327.3	9.3083,0	23	215	0.000800197	0.0011933	0.00139604	0.00119865	0.000747045	0.0015298	0.00114417	0.00170878	0.0016322	0.00108083	0.00104251	0.00161264	0.0011647	0.00137361	0.000963265	0.00114862	2.30209e-09	0.000622799	0.00104324	0.00183108	0.000934836	0.00110173	0.00126483	0.00130935	0.00107402	0.000961176	0.00100885	0.00111999
160	Analyte 182	0	9.34458,0	24	207	0.0033298	0.00378018	0.00366086	0.00299658	0.00372456	0.00436453	0.00364275	0.00834204	0.00531062	0.00537787	0.00369844	0.00683356	0.00403028	0.0055988	0.00338773	0.00406644	0.00383911	0.00410571	0.0039438	0.00705643	0.00439987	0.00165843	0.00176791	0.00176378	0.00120762	0.0012009	0.00136621	0.00149414
161	Analyte 183	266	9.35938,0	24	281	0.000585605	0.00142241	0.00167311	0.00144832	0.000559664	0.00211463	0.00130062	0.00226583	0.0019136	0.000683332	0.00144673	0.00213953	0.00147403	0.00165384	0.0013681	0.0014881	0.000656601	0.000629184	0.00157409	0.00250809	0.0013707	0.00164687	0.00158458	0.00158857	0.00129251	0.00121508	0.00123272	0.00142672
162	Methyl Phosphate	632.85	9.37511,0	23	241	0.00446366	0.00358806	0.00552849	0.00522129	0.00490998	0.00352755	0.00453984	0.00119339	0.00335918	0.00241635	0.00213808	3.96458e-09	0.00470091	0.00230132	2.10755e-09	0.00441201	0.0020624	0.00284099	0.00363888	0.0014614	0.00240261	0.00561511	0.00497543	0.00424932	0.00402081	0.00352049	0.00315173	0.00425548
163	Analyte 185	0	9.40073,0	24	221	0.0131887	0.00595867	0.00569567	0.00516792	0.0123586	0.00825603	0.00843761	0.00755777	0.00659441	0.0161852	0.00504121	0.00754738	0.00626104	0.00819784	0.00562691	0.00579715	0.0119316	0.0121137	0.00585696	0.00898601	0.0083854	0.00476579	0.0050006	0.00469173	0.00375516	0.00369864	0.00388058	0.00429875
166	Analyte 188	0	9.45365,0	24	129	0.00928074	0.00555854	0.0148762	0.00539445	0.00995917	0.0188954	0.0106608	0.0232185	0.00990401	0.0187788	0.00478892	0.0148838	0.0126462	0.0140367	0.0121965	0.00482499	0.00918343	0.013655	0.0105662	0.0142469	0.0107788	0.0129521	0.0138897	0.0139449	0.0103456	0.00998099	0.00984928	0.0118271
167	Analyte 189	343	9.44729,0	8	69	2.97852e-09	2.85427e-09	2.81827e-09	2.4897e-09	0.00134723	0.000348891	0.000282689	7.61581e-05	3.0699e-09	0.00169983	2.20271e-09	0.000290031	2.68937e-09	0.000344337	2.10755e-09	3.04609e-09	2.30209e-09	2.05922e-09	1.98066e-09	4.03476e-09	2.5884e-09	3.86841e-09	3.32253e-09	3.13509e-09	0.000319163	0.000793593	0.00100693	0.000353283
168	Analyte 190	374	9.46563,0	24	103	0.00646494	0.00542232	0.00617787	0.00504661	0.00599954	0.00760848	0.00611996	4.03476e-09	0.00676113	0.00798515	0.00534155	0.00728649	0.00538551	0.00545997	2.10755e-09	3.04609e-09	0.00641275	2.05922e-09	0.00434492	0.00671238	0.00291168	0.00667952	0.00639075	0.00674691	0.00531149	0.00520412	0.00549865	0.00597191
169	Analyte 192	326.75	9.52329,0	20	117	0.00111196	0.00111219	0.00102856	0.000810381	0.000920066	0.00142977	0.00106882	4.03476e-09	0.00102008	0.00114886	0.000627876	0.00088	0.000697211	0.000729006	0.000659629	0.000457688	2.30209e-09	0.000966169	0.000668851	0.00104088	0.000632203	3.86841e-09	0.000787977	0.0010321	2.64503e-09	0.000732523	0.000600104	0.000525451
170	succinate semialdehyde 2	266.5	9.53785,0	24	132	0.0142517	0.0111796	0.00800494	0.0100958	0.00935743	0.0134668	0.0110594	0.00884883	0.0101353	0.0109942	0.00586091	0.00845463	0.00939674	0.00894843	0.022199	0.0144935	0.019048	0.0175197	0.0170485	0.0312977	0.0202677	0.0150031	0.0145829	0.0145079	0.0111081	0.0100387	0.00967904	0.0124866
171	unknown	190.5	9.51358,0	10	186	2.97852e-09	2.85427e-09	2.81827e-09	2.4897e-09	2.84976e-09	7.60886e-05	1.26838e-05	0.000717285	0.000726479	0.000677187	7.55764e-06	3.96458e-09	2.68937e-09	0.000354753	2.10755e-09	3.04609e-09	2.30209e-09	2.05922e-09	1.98066e-09	4.03476e-09	2.5884e-09	6.08095e-05	3.32253e-09	0.000691719	0.000290683	0.000419404	1.89373e-05	0.000246926
173	N-Ethylglycine 2	263.25	9.58042,0	22	210	0.000742403	0.000537414	0.00048414	0.000498245	0.000558905	0.000874689	0.000615966	0.000510262	0.000567185	0.001054	0.000686448	0.000922499	0.000458863	0.000699877	0.000537147	0.000753441	2.30209e-09	2.05922e-09	0.000457636	0.000683368	0.000405266	0.000639877	0.000633456	0.000529592	2.64503e-09	0.000502759	0.000469975	0.00046261
174	beta-Alanine 1	833.087	9.59292,0	24	102	0.0059332	0.0039933	0.00977425	0.00526625	0.00576423	0.00354013	0.00571189	0.0186313	0.0142906	0.00382169	0.00245219	0.00810772	0.00381128	0.00851913	0.00562722	0.00349572	0.00997478	2.05922e-09	0.00974085	0.00692795	0.00596109	0.00877417	0.00883518	0.00906214	0.00568064	0.00457746	0.00388617	0.00680263
175	Analyte 199	222.2	9.62373,0	23	207	0.00412389	0.00391043	0.00314358	0.00339965	0.00386419	0.00515867	0.0039334	0.00729369	0.00424334	0.00615184	0.00264859	0.00492856	0.00432242	0.00493141	0.00388783	0.00420348	0.00432842	0.00391483	0.00398735	0.00783111	0.00469217	0.00297139	3.32253e-09	0.00280557	0.00198369	0.00185345	0.00226989	0.00198067
176	Analyte 200	305.4	9.64253,0	24	221	0.00314893	0.00367613	0.00269315	0.0027993	0.00278195	0.00414298	0.00320708	0.00487405	0.00349799	0.00366632	0.00269585	0.00413094	0.0035219	0.00373117	0.00332634	0.00261754	0.00281289	0.00307031	0.0029139	0.00506743	0.0033014	0.00246426	0.00240899	0.00245464	0.00191273	0.00180245	0.00194804	0.00216519
177	malonic acid 1	519.619	9.64993,0	24	147	0.00350574	0.0036716	0.00395028	0.00374565	0.0039159	0.00375852	0.00375795	0.00599067	0.00548007	0.00475919	0.00312242	0.00453315	0.00385951	0.00462417	0.00366253	0.00364312	0.00410956	2.05922e-09	0.00434176	0.00410858	0.00331093	0.00357447	0.00330274	0.00286803	0.00297135	0.0028313	0.00288377	0.00307194
180	Analyte 204	307.222	9.72761,0	23	117	0.00110535	0.000816559	0.000757781	0.000825036	0.000600964	0.000843895	0.000824931	0.00154051	0.00116489	0.00103589	0.000892801	0.00135131	2.68937e-09	0.000997568	0.000650792	0.000708437	0.000789827	0.000929977	0.00080094	0.000803068	0.000780507	0.000819897	0.000855167	0.000925574	0.000727015	0.00078935	2.40242e-09	0.000686168
181	Methylmalonic acid	546.682	9.7679,0	23	151	0.00138926	0.00116559	0.000829879	0.00130514	0.00140667	0.00147189	0.00126141	0.00141588	0.00126676	0.00192131	0.000857421	0.00137378	0.0011155	0.00132511	0.000859929	0.0010128	0.00116163	0.00112439	0.00089581	0.00183179	0.00114773	0.000730022	0.000687111	0.00066182	0.000817985	0.000712337	2.40242e-09	0.000601546
182	unknown	435.792	9.77556,0	24	281	0.00806534	0.00721203	0.00709275	0.00792986	0.00820402	0.0100185	0.00808709	4.03476e-09	0.0166801	0.018329	0.0109039	0.0252347	0.0137311	0.0141465	0.00715841	0.00922196	0.0129193	0.0140694	0.0128234	0.0330438	0.0148727	0.00801401	0.00721854	0.00746249	0.00582836	0.00631121	0.00817137	0.00716766
183	Analyte 207	169.167	9.80232,0	23	185	0.0050955	0.00557816	0.0058644	0.00582767	0.00487797	0.00347847	0.00512036	0.005499	0.00328232	0.000694514	0.00235209	0.00226255	0.00110249	0.00253216	2.10755e-09	0.00147913	0.00214244	0.00260691	0.00126358	0.0012287	0.00145346	0.0027011	0.0025371	0.00305065	0.00246583	0.0021126	0.0024171	0.0025474
185	2-Hydroxyvaleric acid	560.478	9.84615,0	24	131	0.00137619	0.00121022	0.00135254	0.00117786	0.00152753	0.0018529	0.00141621	4.03476e-09	0.00144563	0.00137276	0.000975886	0.00182549	0.00145179	0.00117859	0.000731678	0.000903874	0.00153257	2.05922e-09	0.00129445	0.00163736	0.00101666	0.00112968	0.00122224	0.0014019	0.00113382	0.00108854	0.00115577	0.00118866
186	Analyte 211	159.5	9.85628,0	24	207	0.00422728	0.00412936	0.00344603	0.00368782	0.00385335	0.00481147	0.00402589	0.00364995	0.00346502	0.0043729	0.00264494	0.00396761	0.00352922	0.00360494	0.00434354	0.00494214	0.00404089	0.00364059	1.98066e-09	0.00561701	0.00376403	0.00229038	0.00210719	0.0024009	0.00169535	0.00164106	0.00179955	0.00198907
188	Analyte 213	408.833	9.88898,0	9	200	2.97852e-09	2.85427e-09	2.81827e-09	2.4897e-09	2.84976e-09	3.80293e-09	2.96558e-09	4.03476e-09	0.000333664	0.000272702	0.000203122	0.000424246	2.68937e-09	0.000205623	2.10755e-09	3.04609e-09	2.30209e-09	2.05922e-09	1.98066e-09	4.03476e-09	2.5884e-09	0.000176906	3.32253e-09	0.000325825	0.000147334	0.00015477	0.000229324	0.00017236
189	valine	957.75	9.92462,0	24	144	0.086248	0.0824736	0.0730401	0.138567	0.0826503	0.0651359	0.0880192	0.103175	0.11745	0.096439	0.0872533	0.115398	0.0692619	0.0981629	2.10755e-09	0.122446	0.0679414	2.05922e-09	1.98066e-09	0.0597117	0.0416833	0.0929847	0.0942227	0.0968277	0.0806374	0.0774586	0.0791771	0.0868847
190	canavanine degr prod	291.417	9.96583,0	23	174	2.97852e-09	0.00169197	0.00134892	0.00182006	2.84976e-09	0.00196768	0.0011381	0.00223866	0.00197656	3.1547e-09	0.00128199	0.00179793	0.00166087	0.00149267	0.00139226	0.00156414	2.30209e-09	2.05922e-09	0.00158122	0.0021564	0.00111567	0.00131084	0.00134788	0.00134512	0.00122563	0.0010875	0.00128965	0.00126777
191	Analyte 217	294.5	9.97797,0	16	70	2.97852e-09	2.85427e-09	0.000553392	2.4897e-09	0.000723435	0.00103229	0.000384854	4.03476e-09	0.00112776	0.00112446	0.00115548	0.00239568	0.00148146	0.00121414	2.10755e-09	3.04609e-09	2.30209e-09	0.00123604	0.00101614	0.000999545	0.000541957	3.86841e-09	0.000766348	0.000750884	0.000813093	2.52199e-09	0.000822515	0.000525474
192	Analyte 218	243.5	9.98785,0	24	221	0.00266366	0.00213846	0.00177411	0.00243509	0.00217128	0.00310734	0.00238166	0.00674362	0.00354801	0.00171083	0.00112854	0.00312371	0.00319428	0.0032415	0.00189395	0.0015239	0.00105351	0.00199226	0.00256016	0.00609768	0.00252024	0.00202271	0.00196966	0.00196949	0.00156841	0.00154189	0.00183124	0.00181723
193	Analyte 219	234	10.0233,0	11	227	0.000633347	0.000645446	2.81827e-09	0.000507395	0.000724285	0.0010061	0.000586096	4.03476e-09	0.000866928	3.1547e-09	2.20271e-09	3.96458e-09	2.68937e-09	0.000144491	2.10755e-09	3.04609e-09	2.30209e-09	2.05922e-09	1.98066e-09	4.03476e-09	2.5884e-09	0.000869606	0.000785003	3.13509e-09	0.000735695	0.000438216	0.000352787	0.000530218
195	Analyte 221	0	10.0308,0	24	281	0.0133428	0.00596981	0.00884107	0.0304382	0.0171198	0.0264511	0.0170271	4.03476e-09	0.138843	0.156628	0.0655518	0.294046	0.0844355	0.123251	0.00394817	0.00527575	0.0323318	0.0650495	0.0346164	0.297218	0.0730733	0.0164064	0.0156382	0.0158814	0.0139849	0.0241839	0.0370641	0.0205265
200	unknown	226.067	10.1783,0	23	116	0.00460431	0.00466455	0.00349261	0.00363827	0.0042505	0.00424193	0.00414869	0.00649868	0.00448218	0.00326067	0.00249595	0.00526308	0.00391121	0.00431863	0.00356719	0.00361551	0.0026931	0.00379395	0.00352029	0.00582686	0.00383615	3.86841e-09	0.00500656	0.00500653	0.00430574	0.003692	0.00401923	0.00367168
201	unknown	407.5	10.1731,0	15	103	2.97852e-09	2.85427e-09	0.00254787	0.00108574	0.00248059	0.00170822	0.00130374	4.03476e-09	0.00374368	3.1547e-09	2.20271e-09	3.96458e-09	2.68937e-09	0.00062395	0.00124148	3.04609e-09	2.30209e-09	2.05922e-09	1.98066e-09	0.00390563	0.000857853	0.00373443	0.00260848	0.00310901	0.00310242	0.0029791	0.00314171	0.00311252
202	2-Butyne-1,4-diol	617	10.2031,0	24	244	0.00416602	0.0036659	0.00380193	0.00396235	0.00262539	0.00415479	0.0037294	0.00703255	0.00561014	0.00545723	0.00375464	0.0064285	0.00570281	0.00566431	0.00207995	0.00289146	0.0038876	0.00388973	0.00365307	0.00719009	0.00393198	0.00498774	0.00470581	0.00487571	0.00426181	0.00392316	0.00416105	0.00448588
203	hydroxyurea	475.643	10.2154,0	15	159	0.000394461	2.85427e-09	0.00050063	2.4897e-09	0.000549791	3.80293e-09	0.000240815	0.00174739	3.0699e-09	3.1547e-09	0.000380391	0.00102481	2.68937e-09	0.000525433	2.10755e-09	3.04609e-09	0.000711012	2.05922e-09	0.00103965	0.00131947	0.00051169	0.000722511	0.000743353	0.000727524	2.64503e-09	0.000538993	0.000643328	0.000562619
204	4-hydroxybutyrate	730.389	10.2274,0	21	117	0.00082171	0.00125828	2.81827e-09	0.000937281	0.00158894	3.80293e-09	0.000767702	4.03476e-09	0.00292173	0.00271379	0.00140973	0.00494858	0.00192865	0.00232041	2.10755e-09	0.000414067	0.00173533	2.05922e-09	0.00129501	0.00254156	0.000997662	0.00241288	0.00217078	0.0022687	0.00197664	0.00169676	0.00203225	0.002093
205	Analyte 233	402.727	10.2694,0	24	144	0.00156752	0.00142075	0.00358478	0.00241029	0.00259333	0.00107736	0.002109	0.00864121	3.0699e-09	0.00242259	0.00228597	0.00594072	0.00239098	0.00361358	0.00338381	0.00195512	0.00215387	2.05922e-09	1.98066e-09	0.000796446	0.00138154	0.00446636	0.00467382	0.0043981	0.00382142	0.003722	0.00357962	0.00411022
207	Analyte 235	241	10.31,0	22	184	0.00074127	0.000828187	0.000844404	0.000745489	0.000867958	0.00134147	0.000894797	0.00232522	0.00142697	0.00183889	0.00109428	3.96458e-09	0.00157833	0.00137728	0.000963577	0.000727369	0.00121556	0.00147786	0.00148355	0.00300772	0.00147927	3.86841e-09	0.000642007	0.000592594	0.000499219	0.000596029	0.000698291	0.000504691
209	Carbobenzyloxy-L-leucine degr1	278.091	10.335,0	24	117	2.97852e-09	0.00103173	0.00108022	0.00108255	0.000926199	0.00118768	0.00088473	0.0015183	0.00111758	0.00146212	0.000907728	0.00144806	2.68937e-09	0.00107563	0.000792205	0.000885479	0.000852769	0.000752342	1.98066e-09	0.00141824	0.000783506	0.00101076	0.00115442	0.00115021	0.0010606	0.000987691	0.00121232	0.001096
210	2-ketoadipate 3	555.409	10.3805,0	23	171	2.97852e-09	0.00250031	2.81827e-09	0.001787	0.00181047	0.000659786	0.00112626	0.00195838	0.00168472	0.00141151	0.00154444	0.00040354	0.00166977	0.00144539	0.00204149	0.00177517	0.00146033	0.00188998	0.00214577	0.00194351	0.00187604	0.00297492	0.00311428	0.00329634	0.00236214	0.00291826	0.00312896	0.00296582
211	unknown	384.875	10.3893,0	24	96	0.0106949	0.00996563	0.0075825	0.00779344	0.00892793	0.00948403	0.00907474	0.0135067	0.00829127	0.0062532	0.00496966	0.0111128	0.00854208	0.0087793	0.00765292	0.00745798	0.00507828	0.00797895	0.00820473	0.0118535	0.00803772	0.00878319	0.00919561	0.00908359	0.00729879	0.00680725	0.00673585	0.00798405
213	Dihydroxyacetone	520.5	10.4394,0	19	231	2.97852e-09	0.000233615	2.81827e-09	0.000283105	0.000301269	0.000487389	0.000217564	0.000520954	3.0699e-09	4.70038e-05	0.000460366	0.000814825	0.00031325	0.0003594	8.7134e-05	9.09346e-05	3.31806e-05	0.000187726	0.000147361	4.03476e-09	9.10566e-05	2.54243e-05	9.85038e-05	7.59494e-05	0.000161863	2.52199e-09	0.000416367	0.000129685
215	benzoic acid	976.417	10.466,0	24	179	0.0530605	2.85427e-09	0.059693	0.048079	0.0497491	0.0762675	0.0478082	0.0878127	0.0642341	0.0597505	0.0507988	0.0816681	0.0685895	0.0688089	0.046503	0.0474157	0.0596232	0.0663903	0.0612565	0.0884445	0.0616055	0.0674538	0.0666352	0.0662301	0.0599677	0.057684	0.0613589	0.0632216
216	Analyte 244	0	10.5129,0	14	220	0.00210373	0.000198969	2.81827e-09	2.4897e-09	0.00204446	0.000398061	0.000790871	0.000367379	3.0699e-09	0.00227594	0.000347525	3.96458e-09	0.000261819	0.000542112	2.10755e-09	3.04609e-09	0.000937084	0.00080444	1.98066e-09	4.03476e-09	0.000290256	3.86841e-09	0.000301467	0.000274379	2.64503e-09	0.000214551	0.00021578	0.000167697
217	unknown	393.615	10.5371,0	14	116	0.000919421	0.00144182	2.81827e-09	0.00142508	2.84976e-09	3.80293e-09	0.000631055	4.03476e-09	3.0699e-09	0.00252823	0.00261701	0.00210513	2.68937e-09	0.0012084	0.00166964	0.00347607	0.00167449	0.00201194	0.00185577	4.03476e-09	0.00178132	3.86841e-09	0.00163053	3.13509e-09	0.00150905	0.00139669	2.40242e-09	0.000756047
218	unknown	361.81	10.554,0	24	117	0.00340536	0.00358747	0.00299845	0.00323059	0.00360812	0.00462228	0.00357538	0.00674286	0.00451498	0.00553424	0.0040045	0.00630052	0.00550281	0.00543332	0.0034618	0.00388323	0.00342262	0.00422756	0.00390999	0.00543819	0.00405723	0.0042899	0.0045078	0.0042249	0.00386444	0.00360518	0.00386907	0.00406021
219	oxamic acid	571.783	10.5687,0	24	147	0.00557096	0.00576125	0.00492616	0.00542305	0.00507593	0.00732275	0.00568002	0.0134595	0.00731255	0.00894797	0.00684021	0.0105571	0.00907287	0.00936503	0.00509832	0.00638367	0.00560139	0.00668184	0.00637187	0.00985186	0.00666482	0.00663033	0.0072949	0.0067125	0.00586943	0.00575039	0.00620064	0.0064097
220	Analyte 248	150	10.6037,0	24	98	0.0537986	0.0449248	0.0375996	0.0404854	0.0421699	0.0904171	0.0515659	0.111387	0.0553033	0.0798205	0.0488959	0.0748018	0.0413075	0.068586	0.0404041	0.0162211	0.0631909	0.0780396	0.0561955	0.0683525	0.0537339	0.055245	0.0563141	0.0572861	0.0507127	0.048976	0.0501878	0.0531203
221	Analyte 249	233.75	10.6165,0	14	227	2.97852e-09	2.85427e-09	0.000201116	0.000174606	0.000170113	3.80293e-09	9.09739e-05	0.000421439	0.000353557	0.000342069	2.20271e-09	3.96458e-09	0.000401939	0.000253168	2.10755e-09	3.04609e-09	2.30209e-09	2.05922e-09	0.000167928	4.03476e-09	2.79903e-05	5.18301e-05	3.32253e-09	0.000236139	0.000322632	0.000382366	0.000496632	0.000248267
224	caprylic acid	700.053	10.6572,0	19	143	0.00108392	0.00108064	0.00117736	0.00110973	2.84976e-09	3.80293e-09	0.000741944	0.00265087	0.00145432	0.00166984	0.0010712	0.00152904	0.001403	0.00162971	0.000770659	0.00074192	0.00119329	2.05922e-09	1.98066e-09	0.00180754	0.000752236	3.86841e-09	0.00132921	0.00136993	0.00119219	0.00121518	0.0014788	0.00109755
227	phosphate	908	10.7063,0	24	299	0.263513	0.368532	0.351263	0.235261	0.451039	0.239051	0.31811	0.0874495	0.209209	0.135267	0.164298	0.168391	0.279047	0.173944	2.10755e-09	0.378314	0.195672	0.198669	0.240715	0.159251	0.195437	0.314365	0.273746	0.255591	0.212843	0.195077	0.186485	0.239685
229	leucine	782.292	10.7254,0	24	158	0.0878384	0.0890185	0.0699196	0.129352	0.077382	0.0493756	0.0838143	0.0652846	0.0972502	0.0634677	0.0858199	0.100239	0.0749383	0.0811666	2.10755e-09	0.131465	0.0511398	2.05922e-09	1.98066e-09	0.0344391	0.0361739	0.0845533	0.0876961	0.0890068	0.0790965	0.07559	0.0775655	0.0822514
230	glycerol	949.625	10.7351,0	24	205	0.218386	0.197417	2.81827e-09	0.161125	0.168521	0.22924	0.162448	0.254179	0.189512	0.217533	0.155836	0.294043	0.201104	0.218701	0.176246	0.191491	0.17378	2.05922e-09	1.98066e-09	0.215163	0.126113	0.190276	0.190112	0.190321	0.177114	0.173411	0.184298	0.184255
231	thymidine 1	639.25	10.7955,0	24	170	0.000752557	0.000807508	0.00101469	0.00091474	0.00107818	0.000571664	0.000856556	0.00214348	0.00151466	0.00153252	0.00140811	0.00201474	0.00115831	0.00162864	2.10755e-09	0.00171079	0.00130542	2.05922e-09	1.98066e-09	0.00214379	0.000860001	0.00155723	0.00155438	0.00145486	0.00122751	0.0013913	0.00130947	0.00141579
232	Analyte 260	150	10.815,0	15	280	0.000272725	2.85427e-09	2.81827e-09	2.4897e-09	0.00689799	3.80293e-09	0.00119512	4.03476e-09	0.000630511	0.00609503	0.00164995	0.000814582	2.68937e-09	0.00153168	0.000433886	0.00185353	0.0103823	2.05922e-09	0.000707508	4.03476e-09	0.00222955	3.86841e-09	3.32253e-09	0.000258823	0.000341763	0.000485993	0.000569541	0.000276021
233	unknown	348.25	10.9159,0	21	258	0.000153856	2.85427e-09	0.000206865	0.000227732	2.84976e-09	0.000291471	0.000146655	0.000420881	0.000319927	3.1547e-09	0.000405047	0.000561119	0.000343859	0.000341806	0.000261857	0.000254768	0.00038003	0.000276547	1.98066e-09	0.000898655	0.00034531	0.000221115	0.000420878	0.000479306	0.000342375	0.000323456	0.00030787	0.000349167
234	unknown	268.5	10.9365,0	12	177	2.97852e-09	2.85427e-09	2.81827e-09	2.4897e-09	2.84976e-09	3.80293e-09	2.96558e-09	4.03476e-09	3.0699e-09	3.1547e-09	2.20271e-09	3.96458e-09	2.68937e-09	3.186e-09	0.00361152	0.00346101	0.00330195	0.00254453	0.00368997	0.00536531	0.00366238	0.00162978	0.00175378	0.00148635	0.00106804	0.0010254	0.00110967	0.0013455
235	unknown	434.522	10.9665,0	23	117	0.000892401	0.000563506	0.00166345	0.000281983	0.000977274	0.00132913	0.00095129	4.03476e-09	0.00456325	0.00153414	2.20271e-09	0.00468753	0.000901158	0.00194768	0.000149714	0.000336157	0.00199063	2.05922e-09	0.00195736	0.00370779	0.00135694	0.00207094	0.00212794	0.0019495	0.00164528	0.00171656	0.00179142	0.00188361
236	butyraldehyde 1	222.556	10.9861,0	19	204	0.000635252	0.000510263	2.81827e-09	2.4897e-09	0.000475957	0.000513406	0.000355814	0.00217159	0.00116919	0.000441132	0.000352409	3.96458e-09	0.000588151	0.000787081	0.00071681	0.000668517	0.000488827	0.000963993	0.000751265	0.00101048	0.000766649	3.86841e-09	0.000746235	0.000476322	0.00057431	2.52199e-09	0.000582746	0.000396603
237	unknown	489.059	11.0218,0	17	117	2.97852e-09	0.00130532	0.00178779	2.4897e-09	0.00168619	3.80293e-09	0.000796553	0.00655242	0.00330844	0.00209545	2.20271e-09	0.00339079	2.68937e-09	0.00255785	0.00204947	3.04609e-09	0.00127145	2.05922e-09	0.0028176	0.00204642	0.00136416	0.00255409	0.00228625	0.00220584	0.0020526	0.00219162	0.00204716	0.00222293
238	Isoleucine	938.583	11.0294,0	24	158	0.0577017	0.0542522	0.0396463	0.0949852	0.0472798	0.0403913	0.0557094	0.0301424	0.0490401	0.0426134	0.056243	0.0566775	0.0489113	0.0472713	0.0916776	0.0904429	0.0239987	2.05922e-09	0.0714612	0.0156795	0.0488766	0.0503908	0.0508931	0.0522016	0.0449468	0.0433558	0.0433087	0.0475161
240	proline	941.708	11.1086,0	24	142	0.0614253	0.05088	0.0443679	2.4897e-09	0.0510011	0.0543897	0.0436773	0.0449472	0.0430516	0.0272722	0.0308478	0.0447248	0.0295598	0.0367339	0.0939956	0.0969498	0.0256857	0.061634	0.0596876	0.0287945	0.0611245	0.0536313	0.0520266	0.0527538	0.0437027	0.0396259	0.0376221	0.0465604
242	Analyte 273	185.625	11.1573,0	23	180	0.0330927	0.0371127	0.0354034	2.4897e-09	0.0348737	0.0265068	0.0278316	0.0550071	0.0534067	0.0462165	0.0342035	0.0642052	0.0384723	0.0485852	2.10755e-09	0.0673078	0.040025	0.0479818	1.98066e-09	0.0538677	0.0348637	0.046947	0.0464501	0.0466852	0.0438111	0.0425577	0.0435619	0.0450022
244	Phenylacetic acid	898.125	11.159,0	24	164	0.157753	0.16688	0.150672	0.210162	0.17683	0.161655	0.170659	0.389593	0.241979	0.197767	0.23696	0.316926	0.330957	0.285697	0.172972	0.312531	0.193335	0.287196	0.279475	0.240866	0.247729	0.21821	0.225627	0.228545	0.216749	0.211951	0.229786	0.221811
245	unknown	310.062	11.1299,0	23	341	0.000385763	0.000536418	0.00027801	2.4897e-09	2.84976e-09	0.00945027	0.00177508	0.000697179	0.000564194	0.000525139	0.000419655	0.000624974	0.000625732	0.000576145	0.000425105	0.00251402	0.00848959	0.00702156	1.98066e-09	0.000856605	0.00321781	0.00634544	0.00608447	0.00648963	0.0145646	0.0247972	0.0403452	0.0164378
248	glycine 2	943.917	11.2196,0	24	174	0.0156444	0.0284781	0.0364484	0.0419135	0.0497825	0.0474332	0.0366167	0.098955	0.0550684	0.041737	0.071148	0.116271	0.0587699	0.0736583	0.0247585	0.0432139	0.0111121	0.0660891	0.0425111	0.0247846	0.0354116	0.0144546	0.019597	0.0245734	0.0496457	0.066737	0.0831017	0.0430183
250	Analyte 283	233.571	11.2811,0	24	198	0.00130941	0.00109369	0.00123321	0.000800221	0.00105636	0.00129131	0.0011307	0.00183776	0.0012335	0.00143444	0.000794448	0.00158543	0.00116273	0.00134139	0.000596832	3.04609e-09	0.000989616	2.05922e-09	0.00104971	0.00148277	0.000686487	0.00114614	0.00101746	0.000921163	0.000920375	0.000983111	0.00105908	0.00100789
251	succinic acid	882.042	11.3271,0	24	147	0.0472468	0.0463071	0.0410902	0.075452	0.0398215	0.0738302	0.053958	0.023009	0.0235096	0.0325835	0.0330857	0.0364649	0.0242159	0.0288114	0.068678	0.0640444	0.0197776	0.0332094	0.0437628	0.0226881	0.0420267	0.0345622	0.0344098	0.0344325	0.030405	0.029764	0.0308218	0.0323992
252	2,3-Dihydroxypyridine	623.25	11.333,0	20	240	0.00221326	0.00185706	0.00178811	0.00146009	0.00191146	0.00221159	0.00190693	4.03476e-09	0.00220189	3.1547e-09	0.00185176	0.00327649	2.68937e-09	0.00122169	0.00189238	0.00248511	0.00155831	0.00179307	0.00165833	0.00249671	0.00198065	0.00301996	0.00250179	0.0022702	0.0019868	0.0018355	2.40242e-09	0.00193571
253	Analyte 286	239.889	11.3426,0	24	209	0.00423227	0.00423535	0.00387774	0.00329358	0.00436118	0.00515309	0.0041922	0.0060908	0.00402923	0.00421183	0.00295731	0.00536212	0.00394072	0.004432	0.00326843	0.00429821	0.00329553	0.00321112	0.00300845	0.00573438	0.00380268	0.00331493	0.00353575	0.00320744	0.00248894	0.00222448	0.00177339	0.00275749
254	unknown	436.8	11.3728,0	17	155	2.97852e-09	0.000105934	3.36719e-05	1.62097e-05	2.84976e-09	4.89684e-05	3.41317e-05	7.32215e-07	3.0699e-09	5.12906e-05	2.20271e-09	3.96458e-09	8.73516e-05	2.32306e-05	0.00372756	0.00325609	0.00200979	0.00169533	0.00238065	0.00276742	0.00263947	3.86841e-09	0.00125915	3.13509e-09	0.00159831	0.00163035	0.00163882	0.00102111
255	catechol	813.083	11.3805,0	24	254	0.00782518	0.00785833	0.00777692	0.004856	0.00925684	0.00626523	0.00730642	0.0177457	0.0103799	0.00748361	0.00562825	0.0107604	0.00993382	0.0103219	0.00405197	0.00467939	0.00937276	0.00902355	0.00748474	0.0101068	0.00745321	0.00724375	0.00755686	0.00736164	0.00659021	0.00653789	0.00685218	0.00702375
257	2-amino-2-methylpropane-1,3-diol 1	219.2	11.4065,0	24	130	0.00786393	0.00451626	0.00358153	0.0047002	0.00416994	0.004678	0.00491831	0.00499424	0.00414713	0.00310687	0.00188774	0.00384323	0.00388214	0.00364356	0.00430021	0.00326485	0.00275663	0.00493354	0.00399586	0.00507128	0.00405373	0.00328357	0.00348416	0.00328298	0.00259578	0.00231693	0.00214766	0.00285185
258	Analyte 292	190	11.4309,0	22	341	0.00044989	0.000328677	2.81827e-09	0.000461666	0.000505224	0.00042914	0.000362433	0.000687585	0.000702856	0.000547255	0.000499047	0.000684165	0.000615013	0.000622654	0.000463775	0.000611164	0.000515079	0.00052961	0.00054163	0.000855778	0.000586173	0.000301762	0.000296585	0.000300901	0.000315611	2.52199e-09	0.000282891	0.000249625
259	Analyte 293	358.875	11.4526,0	24	117	0.00246017	0.00200864	0.00178791	0.00192246	0.00207609	0.00316733	0.0022371	0.00580937	0.00363897	0.0039691	0.00318352	0.00506888	0.00355211	0.00420366	0.00177878	0.00189123	0.00272095	0.003239	0.00267197	0.0034217	0.00262061	0.00275994	0.00260862	0.00246077	0.00228937	0.00219262	0.00230661	0.00243632
260	2,2-Dimethylsuccinic Acid	630.042	11.4847,0	24	69	0.00262856	0.00216579	0.00242665	0.00254277	0.00280367	0.00327319	0.0026401	0.00347759	0.00244584	0.00266219	0.00229	0.00363223	0.00302712	0.00292249	0.00265035	0.00244184	0.00242633	2.05922e-09	1.98066e-09	0.00363242	0.00185849	0.00184869	0.00168594	0.00193164	0.00240327	0.00208632	0.00218922	0.00202418
261	Analyte 295	0	11.4955,0	11	267	2.97852e-09	0.000241359	0.000246599	2.4897e-09	0.000145505	3.80293e-09	0.000105579	4.03476e-09	3.0699e-09	0.000176068	2.20271e-09	0.000545625	0.000173908	0.000149268	0.00030237	3.04609e-09	2.30209e-09	2.05922e-09	0.000413685	4.03476e-09	0.000119344	3.86841e-09	0.000320823	0.000311143	0.000331428	2.52199e-09	2.40242e-09	0.000160567
262	D-Glyceric acid	928.458	11.5141,0	24	189	0.0254172	0.0257412	0.0270095	2.4897e-09	0.0303593	0.0338482	0.0237292	0.0325472	0.0279738	0.0277732	0.0184586	0.0351606	2.68937e-09	0.0236522	2.10755e-09	0.0189874	0.0158948	0.0175164	0.0195905	4.03476e-09	0.0119982	0.0226049	0.022757	0.0226063	0.0211591	0.0206781	0.0211395	0.0218241
263	Bis(2-hydroxypropyl)amine 2	206	11.525,0	19	196	0.00185391	0.00232302	0.0019481	0.00214988	0.00165252	0.00246702	0.00206574	0.00430828	0.00319688	0.00317362	0.00243776	0.00475357	0.00311351	0.00349727	0.0018558	3.04609e-09	0.00184925	0.00173662	1.98066e-09	0.00327416	0.00145264	0.00236957	3.32253e-09	0.00243944	2.64503e-09	0.00271155	2.40242e-09	0.00125343
266	Allylmalonic acid	263.889	11.5618,0	11	215	2.97852e-09	2.85427e-09	2.81827e-09	2.4897e-09	2.84976e-09	3.80293e-09	2.96558e-09	4.03476e-09	3.0699e-09	3.1547e-09	2.20271e-09	3.96458e-09	2.68937e-09	3.186e-09	0.00106866	0.000983079	0.000631264	0.000771909	0.000888366	0.00136949	0.000952129	0.000957982	3.32253e-09	0.00107247	0.000867664	0.000973471	0.000975726	0.000807887
267	Itaconic acid	611.625	11.5819,0	24	147	0.00737379	0.00459248	0.0154052	0.00533643	0.0129136	0.00522397	0.00847425	4.03476e-09	0.0385503	0.0187654	0.0060023	0.0542967	0.011447	0.0215103	0.00710642	0.0115955	0.0177457	0.0303918	0.0196418	0.0393308	0.0209687	0.023826	0.0262905	0.0259375	0.0238348	0.0235231	0.0234126	0.0244708
268	Analyte 303	371	11.6161,0	24	117	0.00408903	0.00337245	0.0035583	0.00329448	0.00381694	0.00585029	0.00399691	0.0074191	0.00473236	0.00451558	0.00290709	0.00654266	0.00386402	0.0049968	0.00215019	3.04609e-09	0.00293665	0.00330235	0.00283954	0.00446131	0.00261501	0.00394129	0.00438126	0.00395265	0.00482793	0.00392181	0.00372389	0.0041248
269	uracil	927.917	11.6496,0	24	99	0.0436804	0.0446296	0.0473403	0.0607574	0.0480837	0.0416752	0.0476944	0.0321473	0.0430309	0.0459313	0.0333841	0.0548214	0.0318093	0.0401874	2.10755e-09	0.0788416	0.0364701	0.0445066	1.98066e-09	0.0442509	0.0340115	0.0554489	0.0531333	0.0526076	0.0483192	0.0463171	0.0455475	0.050229
270	Analyte 305	374.667	11.6531,0	17	72	2.97852e-09	2.85427e-09	2.81827e-09	0.00515935	2.84976e-09	3.80293e-09	0.000859894	0.0027174	0.00404294	0.00338148	0.00328845	3.96458e-09	2.68937e-09	0.00223838	0.00943424	0.0108853	0.00629041	0.00744712	0.00868551	0.00864837	0.00856516	0.00753818	0.0077421	0.00738196	0.00683016	0.0067018	0.00667234	0.00714442
275	Analyte 310	0	11.7173,0	20	117	0.00186219	0.00121342	2.81827e-09	0.000191261	0.00188332	0.0017838	0.00115567	0.00291482	3.0699e-09	0.00126247	2.20271e-09	0.0016306	0.00168644	0.00124906	0.000804	3.04609e-09	0.0015966	0.00134317	0.00100674	4.03476e-09	0.000791754	0.0019753	0.00027089	0.00163844	0.00101879	0.00128426	0.000117525	0.00105087
277	Pyrrole-2-Carboxylic Acid	291.588	11.747,0	19	240	0.000961963	0.00077071	0.000639255	0.000579373	2.84976e-09	3.80293e-09	0.000491884	0.000848168	0.000446378	0.000528174	0.000451569	3.96458e-09	2.68937e-09	0.000379049	0.000728953	0.000784364	0.000481343	2.05922e-09	0.000547542	0.000691438	0.00053894	0.00165336	0.0012284	0.00124782	0.000960593	0.000839403	0.000679285	0.00110148
278	Analyte 313	225.667	11.7718,0	18	80	2.97852e-09	0.00246786	0.00291739	2.4897e-09	0.00275799	0.00358826	0.00195525	0.00269378	0.00226248	0.00356007	0.00166479	0.00287196	2.68937e-09	0.00217551	2.10755e-09	3.04609e-09	2.30209e-09	0.00201927	0.00169254	0.00277234	0.00108069	0.00228424	0.00237285	0.00248617	0.00203416	0.002243	0.00198851	0.00223482
279	Citraconic acid 4	629.579	11.8207,0	20	147	0.00567364	2.85427e-09	0.0044349	2.4897e-09	2.84976e-09	0.00415043	0.0023765	0.00498157	0.00394912	0.00217802	2.20271e-09	0.00352844	0.00655856	0.00353262	0.0130135	0.00802401	0.00921685	0.00740389	0.0091165	0.0121989	0.00982895	0.0144482	0.00874525	0.00652526	0.00477135	0.00488041	0.00475741	0.00735464
281	fumaric acid	496.077	11.8341,0	15	245	0.00163457	0.0016403	0.00153277	2.4897e-09	0.00170599	0.00216908	0.00144712	4.03476e-09	0.00112001	3.1547e-09	0.00101971	0.00102428	0.000984868	0.000691479	2.10755e-09	3.04609e-09	0.000493865	2.05922e-09	0.000606093	4.03476e-09	0.000183328	3.86841e-09	3.32253e-09	0.000749823	0.000526158	2.52199e-09	0.000577967	0.000308993
283	unknown	350.833	11.8591,0	24	221	0.000680732	0.000791493	0.000793774	0.000757355	0.000812412	0.000987695	0.00080391	0.00203903	0.00129396	0.00109788	0.00098323	0.00193618	0.00124053	0.0014318	0.000999643	0.00118517	0.00139453	0.00125764	0.00139195	0.0023272	0.00142602	0.000859471	0.000797782	0.000747005	0.000580995	0.000669771	0.000801814	0.000742806
285	Analyte 322	454	11.8989,0	24	171	0.00460344	0.00458773	0.00357119	0.00529359	0.00482809	0.00478011	0.00461069	0.00714075	0.00445633	0.00648158	0.00596618	0.00719583	0.00576168	0.00616706	0.00526377	0.00752516	0.00348537	0.00396065	0.00493019	0.00665268	0.00530297	0.00538182	0.00536376	0.0051848	0.0047269	0.00468595	0.00460574	0.0049915
286	serine 1	845.25	11.9321,0	24	204	0.0443596	0.0412524	0.0349013	0.0650252	0.0387015	0.0316236	0.0426439	0.0427383	0.0392926	0.0322563	0.0346379	0.0479808	0.0370017	0.0389846	0.0684934	0.0682353	0.0209094	0.0486694	0.048339	0.021168	0.0459691	0.0415799	0.0420008	0.0421643	0.0370524	0.0356855	0.0354359	0.0389865
287	3-Hydroxynorvaline 2	437	11.9443,0	24	188	0.0192155	0.0164822	0.01417	0.0223578	0.0154926	0.0234656	0.0185306	0.0136444	0.0140341	0.011401	0.00604449	0.014185	0.0174241	0.0127888	0.0198096	0.0180923	0.00838453	0.0131481	0.0160072	0.0124159	0.0146429	0.0166519	0.0170673	0.0171512	0.0149815	0.0151195	0.0155073	0.0160798
290	Pelargonic acid	933	11.9986,0	24	215	0.00703279	0.00741813	0.00651685	0.00724782	0.00641111	0.00785827	0.00708083	0.0099143	0.00837448	0.00855739	0.00646849	0.00995609	0.00844693	0.00861961	0.00537222	0.00690017	0.00659727	0.00559509	0.00586398	0.00963286	0.00666026	0.00900081	0.00909005	0.00908672	0.00851148	0.00846641	0.00863487	0.00879839
291	cycloleucine 1	232.846	12.0259,0	21	255	0.000738331	0.00112636	0.00102557	0.00107205	0.00146745	3.80293e-09	0.000904961	0.000778365	0.000455171	0.000638554	0.000366103	0.000639379	2.68937e-09	0.000479596	2.10755e-09	0.00163319	0.000546106	0.000456187	1.98066e-09	0.000485765	0.000520208	0.000738773	0.000657619	0.000661495	0.000651452	0.000675737	0.000574299	0.000659896
292	Pipecolinic acid	773.75	12.0352,0	24	156	0.00913378	0.00574077	0.00689162	0.0180769	0.00893112	0.00304874	0.00863715	0.00336219	0.0087155	0.00730972	0.00526442	0.00927534	0.0103195	0.00737445	0.0127488	0.0247746	0.00467789	2.05922e-09	0.0148273	0.00396579	0.0101657	0.0100099	0.0096613	0.00994264	0.00815971	0.00703271	0.00639137	0.00853293
293	Analyte 331	13	12.0664,0	24	221	0.000459543	0.000776942	0.00055504	0.000817986	0.000488481	0.00138826	0.000747708	4.03476e-09	0.00224934	0.00300752	0.00136675	0.00452183	0.00188985	0.00217255	0.000495089	0.000788597	0.0013018	0.00173941	0.00105662	0.00601525	0.00189946	0.000726015	0.000711446	0.000990427	0.000839699	0.000831545	0.0011618	0.000876822
295	Analyte 333	916.5	12.1387,0	24	103	0.00310472	0.00195649	0.00305217	0.00149737	0.00274199	0.00446919	0.00280366	0.00533677	0.00245281	0.00219835	0.00134875	0.00286234	0.00172868	0.00265462	0.422519	0.550576	0.377223	0.487713	0.608272	0.765935	0.535373	0.175039	0.164183	0.159886	0.141949	0.128656	0.12471	0.14907
296	3-Methylamino-1,2-propanediol 2	440.889	12.1635,0	11	117	2.97852e-09	2.85427e-09	0.00181191	2.4897e-09	0.00217831	3.80293e-09	0.000665039	4.03476e-09	0.00378662	0.000764579	2.20271e-09	0.00133253	2.68937e-09	0.000980623	2.10755e-09	3.04609e-09	2.30209e-09	2.05922e-09	0.00504547	4.03476e-09	0.000840913	3.86841e-09	0.00195817	0.00186764	0.00187439	0.00161922	2.40242e-09	0.00121991
298	threonine 1	904.917	12.2733,0	24	57	0.0353593	0.0328353	0.0266561	0.0562597	0.0300432	0.0227636	0.0339862	0.0470151	0.034884	0.0290379	0.0314746	0.040654	0.0295136	0.0354299	0.062726	0.0629354	0.0239203	0.0482606	0.0433382	0.0224355	0.043936	0.0366648	0.0363707	0.035346	0.0330018	0.031585	0.0330304	0.0343331
299	unknown	351.333	12.2805,0	20	240	0.00375495	0.00365464	0.00331256	0.00316844	0.00356144	0.00389125	0.00355721	4.03476e-09	0.00391479	0.00389379	0.00336496	0.00582921	0.00373725	0.00345667	0.0039534	3.04609e-09	2.30209e-09	2.05922e-09	1.98066e-09	0.00645268	0.00173435	0.00355779	0.00315082	0.00308177	0.00279257	0.00273512	0.00273865	0.00300945
300	Tartronic acid	484.8	12.2963,0	24	221	0.00702984	0.00443768	0.00499661	0.0129503	0.00785601	0.0100619	0.00788873	4.03476e-09	0.0438321	0.049402	0.0235317	0.0929237	0.0293885	0.0398463	0.00207618	0.00272759	0.0145784	0.027687	0.0161126	0.106514	0.0282826	0.00863881	0.00829012	0.00825377	0.00709283	0.0115411	0.0160933	0.009985
302	L-Allothreonine 1	357.444	12.3279,0	21	103	0.00542163	0.00354832	0.00530028	0.00289364	0.00540828	0.00782226	0.00506574	0.006394	0.00267586	0.00230759	0.00148682	3.96458e-09	0.00185163	0.00245265	2.10755e-09	3.04609e-09	0.00476694	0.00448672	0.00226528	0.00548416	0.00283385	0.00274275	0.00390042	0.00451266	0.00250372	0.00256102	0.00464146	0.00347701
303	4-Methylcatechol	630.87	12.3642,0	23	73	0.0140882	0.013528	0.0138434	2.4897e-09	0.014097	3.80293e-09	0.00925943	0.0272565	0.0203117	0.017411	0.0137905	0.0285544	0.0206393	0.0213272	0.00470714	0.0056184	0.0112613	0.00950725	0.0082297	0.0173442	0.00944467	0.0239656	0.023263	0.00809955	0.00655543	0.00742652	0.00770389	0.0128357
304	unknown	303.5	12.3857,0	24	131	0.00218065	0.00269875	0.00208304	0.00237969	0.00129152	0.00176215	0.00206597	0.00272943	0.0017891	0.00253278	0.00153135	0.00266823	0.00101153	0.00204374	2.10755e-09	0.00105981	0.0016894	0.00173193	0.0018618	0.00271791	0.00151014	0.00174759	0.00190889	0.00211349	0.00176778	0.00168377	0.00166388	0.00181423
306	Analyte 344	274	12.4485,0	12	143	0.000461181	2.85427e-09	0.000400208	2.4897e-09	0.000564679	3.80293e-09	0.000237679	4.03476e-09	0.00035565	3.1547e-09	0.000333362	3.96458e-09	2.68937e-09	0.000114838	2.10755e-09	3.04609e-09	0.000175513	2.05922e-09	8.78476e-05	4.03476e-09	4.38953e-05	0.000282872	3.32253e-09	0.000206085	0.000211821	0.000355688	0.000341018	0.000232914
307	Analyte 345	430.2	12.484,0	15	204	0.00065342	0.000433415	0.000583626	2.4897e-09	0.000351838	3.80293e-09	0.000337051	4.03476e-09	0.000742097	0.000479054	0.000418381	3.96458e-09	0.000407213	0.000341126	2.10755e-09	3.04609e-09	2.30209e-09	2.05922e-09	1.98066e-09	0.00057768	9.6282e-05	0.001035	0.000979069	0.00089312	0.000469501	2.52199e-09	0.000383741	0.00062674
308	thymine	663.708	12.4895,0	24	102	0.0108818	0.00625698	0.00797129	0.00987315	0.00224768	0.000502292	0.00628887	0.0115943	0.0118478	0.000887342	0.000190825	0.00079599	0.00145667	0.00446215	0.0078986	0.00270157	0.00347879	2.05922e-09	0.0105696	0.00339801	0.00467443	0.0212493	0.0188288	0.0153202	0.00351194	0.000875673	0.000500018	0.0100477
309	Analyte 347	308.375	12.5007,0	14	184	0.00053529	2.85427e-09	2.81827e-09	0.000347607	2.84976e-09	0.000401135	0.000214007	0.00153233	0.000558768	0.000957316	2.20271e-09	0.000763886	2.68937e-09	0.000635384	0.000407051	3.04609e-09	0.000381715	2.05922e-09	1.98066e-09	0.00154125	0.000388337	0.00163463	3.32253e-09	0.000635732	2.64503e-09	0.000190423	0.000322898	0.000463947
311	hydroquinone	323.696	12.5402,0	24	100	0.00253074	0.00210276	0.00232463	0.0017966	0.00228701	0.00298643	0.00233803	0.00391866	0.00231753	0.00232888	0.00164028	0.00311783	0.00221963	0.00259047	0.0018794	0.00225112	0.00192128	2.05922e-09	1.98066e-09	0.00271115	0.00146049	0.00309259	0.00296492	0.00283169	0.00290095	0.00282294	0.00239708	0.00283503
312	Glutaric Acid	874.667	12.5616,0	24	147	0.0345257	0.0227224	0.0372541	0.0247525	0.0338642	0.0488279	0.0336578	0.024952	0.0255428	0.0170896	0.0175517	0.0232251	0.0165817	0.0208238	0.0104128	0.0149914	0.0261441	0.0309256	0.0248944	0.0321455	0.0232523	0.0279805	0.0281788	0.0285514	0.0253058	0.0239595	0.0232748	0.0262085
314	Analyte 352	167.692	12.6025,0	19	373	0.000676135	0.00097284	0.000640395	0.000634239	0.000608117	0.000561656	0.00068223	4.03476e-09	0.000435446	3.1547e-09	0.000382671	3.96458e-09	0.000564935	0.00023051	2.10755e-09	0.000498765	0.000250683	2.05922e-09	0.000487681	4.03476e-09	0.00020619	0.00122089	0.000965817	0.000952284	0.000827928	0.000931915	0.000638078	0.000922818
317	2-Methylglutaric Acid	403.588	12.6946,0	19	229	0.000452693	0.000408709	0.000367737	0.000474389	0.0003751	3.80293e-09	0.000346439	4.03476e-09	0.000173532	3.1547e-09	0.000298951	3.96458e-09	0.000284373	0.000126145	0.000550168	0.000756136	0.000308057	0.000438937	0.000361553	4.03476e-09	0.000402476	0.00104413	0.000991357	0.00101135	0.000448578	0.000359077	0.000401227	0.000709287
318	unknown	442.263	12.7172,0	23	69	0.00112672	0.000853426	0.00107568	0.00115638	0.000920974	3.80293e-09	0.00085553	0.000950591	0.00120961	0.00154015	0.00102315	0.00144604	0.00125062	0.00123669	2.10755e-09	0.00154627	0.00109578	0.00113868	0.00111918	0.000758573	0.000943082	0.00134375	0.00115495	0.00142394	0.00114055	0.00102137	0.00104135	0.00118765
319	unknown	224.579	12.7473,0	20	142	0.00226392	0.00144992	0.00138933	0.00143748	0.00129347	0.000886841	0.00145349	0.00164765	0.00142728	0.000443212	0.000246628	0.000839643	0.00089026	0.000915779	0.00140408	3.04609e-09	0.000673706	2.05922e-09	0.00124657	4.03476e-09	0.00055406	0.00138342	0.00144742	0.00150655	0.000824328	0.000620914	2.40242e-09	0.000963773
322	hydrocinnamic acid	928.792	12.7992,0	24	104	2.1356	2.06127	2.09659	1.98339	2.32445	2.47178	2.17885	3.43313	2.30681	2.27267	1.69718	2.8494	2.55689	2.51935	1.83157	1.94112	2.14623	2.21727	1.98066e-09	2.56493	1.78352	2.26071	2.22745	2.27706	2.29149	2.24772	2.37569	2.28002
323	unknown	622.625	12.8604,0	24	248	0.000286265	0.00042761	0.00157402	0.000607336	0.00165888	0.000834479	0.000898098	0.00497102	0.00289489	0.00102873	0.00123837	0.00399642	0.00107316	0.00253377	0.000377778	0.00048416	0.00144086	2.05922e-09	0.00202383	0.00187313	0.00103329	0.000427876	0.000705014	0.000618234	0.00170144	0.0024434	0.00312606	0.00150367
324	2-Deoxytetronic acid	531.211	12.8843,0	22	233	2.97852e-09	0.00112004	0.00130457	0.000975601	0.00125595	0.000547549	0.000867286	0.00144776	0.000694228	0.000335203	0.000500307	3.96458e-09	0.0004729	0.000575067	0.000350622	0.000439648	0.000688129	0.00140015	0.000709929	0.000836803	0.000737548	0.000593279	0.00081829	0.000532674	0.000578322	0.000555944	0.000570597	0.000608184
325	unknown	428.75	12.9033,0	24	174	0.00234596	0.0041759	0.00436861	0.0036875	0.0058428	0.00888197	0.00488379	0.00783159	0.00488628	0.00557823	0.00531066	0.00957026	0.00669178	0.0066448	0.00227468	0.00338649	0.00242245	0.0035761	0.0043744	0.00739604	0.00390503	0.00145427	0.00204583	0.00240666	0.00472591	0.00574136	0.00649699	0.00381184
326	Erythrose 2	526.524	12.933,0	22	201	0.000949835	0.000759896	0.000670371	0.000846119	0.000630428	3.80293e-09	0.000642775	0.00227341	0.00145197	0.00176847	0.00117177	0.00178341	0.00117739	0.0016044	0.000987681	0.000999244	0.000699041	0.00119548	0.00100241	4.03476e-09	0.000813975	0.00127537	0.00107718	0.00102482	0.000858666	0.000896761	0.00102619	0.0010265
327	Analyte 365	277.125	12.9643,0	19	218	0.000507252	0.000478632	0.000457689	0.000332632	0.000244335	0.000289384	0.000384987	4.03476e-09	3.0699e-09	0.000215096	2.20271e-09	3.96458e-09	0.000342225	9.28891e-05	0.000401796	0.00023054	0.000145334	0.000308025	0.000249707	0.000356827	0.000282038	0.000498684	0.000305612	0.000341383	0.000224396	2.52199e-09	0.000174541	0.000257436
329	Analyte 367	214.364	13.0501,0	22	243	0.00158149	0.00113931	0.00115745	0.00139963	0.00177204	0.00170697	0.00145948	0.00131959	0.00168214	0.00119603	0.000854277	0.00151385	0.00118277	0.00129144	0.00128451	0.00138909	0.000951588	0.00107564	0.00108088	0.00140932	0.00119851	3.86841e-09	0.0020382	0.00183166	0.00137675	2.52199e-09	0.00111684	0.00106057
331	Glutaconic acid	454	13.084,0	24	55	0.00118031	0.00115511	0.000941176	0.00146915	0.00128146	0.00187804	0.00131754	0.00242741	0.00149001	0.00187161	0.00115885	0.00293767	0.0013098	0.00186589	0.001374	0.000986197	0.00127111	0.00143019	0.00121181	0.00201037	0.00138061	0.00146247	0.00134433	0.00130384	0.00155809	0.00131355	0.00133398	0.00138604
333	Analyte 371	320	13.1139,0	16	253	2.97852e-09	0.000394456	0.000519873	2.4897e-09	0.000391723	3.80293e-09	0.000217677	4.03476e-09	3.0699e-09	3.1547e-09	0.000437869	3.96458e-09	0.000630338	0.000178037	0.000427358	0.000595243	0.000536076	0.000467799	0.000413886	0.000653691	0.000515675	3.86841e-09	0.000387403	0.00049705	0.000556803	0.000411059	0.000487276	0.000389932
334	L-homoserine 1	876.375	13.1214,0	24	218	0.00331307	0.00304473	0.00360379	0.00420316	0.00264322	0.00145394	0.00304365	0.01157	0.00655326	0.00338389	0.00393141	0.00655016	0.00252787	0.00575277	0.0046697	0.00396866	0.00413532	2.05922e-09	0.00527889	0.00372859	0.00363019	0.00416687	0.00430396	0.00433872	0.00392765	0.00372671	0.00371838	0.00403038
336	unknown	517.667	13.1714,0	24	147	0.0295389	0.0328269	0.035179	0.0367977	0.0484627	0.077427	0.043372	0.016978	0.0326192	0.0616185	0.0511643	0.0427821	0.0352801	0.0400737	0.03997	0.0959069	0.0704389	0.0478621	0.0404318	0.0255127	0.0533537	0.0466758	0.04861	0.0468481	0.046351	0.046207	0.0468196	0.0469186
337	unknown	271.833	13.2385,0	18	128	0.00170423	0.00163296	0.00174691	0.00170012	0.000992178	3.80293e-09	0.00129607	0.00215043	0.00215813	3.1547e-09	2.20271e-09	3.96458e-09	2.68937e-09	0.000718096	2.10755e-09	0.00292702	0.00253156	2.05922e-09	0.00358644	0.00197665	0.00183695	0.00205884	0.00229295	0.00232479	0.00125766	0.000899619	2.40242e-09	0.00147231
338	3-Aminoisobutyric acid 1	543.458	13.2644,0	24	174	0.00398289	0.00600571	0.00638946	0.00538233	0.00761157	0.0110097	0.00673027	0.0100951	0.00720693	0.00761528	0.00665712	0.011739	0.00820538	0.00858647	0.00391282	0.00587883	0.0043739	0.00552867	0.00614889	0.00916469	0.00583463	0.00369033	0.00393899	0.00424893	0.00619677	0.00660845	0.00722032	0.0053173
339	unknown	240.9	13.2726,0	24	143	0.0012031	0.00103089	0.00154765	0.00124358	0.00138199	0.00133316	0.00129006	0.00292794	0.0016497	0.00161516	0.00101364	0.00229701	0.00159406	0.00184959	0.0011423	0.00129311	0.00145893	2.05922e-09	0.00136086	0.00220095	0.00124269	0.00231779	0.00202482	0.00210189	0.0015706	0.00139425	0.0013754	0.00179746
340	Capric Acid	630.957	13.2921,0	24	117	0.00217449	0.00241885	0.00199342	0.00253223	0.00207738	0.00257045	0.00229447	0.00271906	0.00281612	0.00278365	0.00211861	0.00317367	0.0026078	0.00270315	0.00207282	0.00392396	0.00304309	0.00217245	0.00247395	0.00298213	0.00277807	0.0070477	0.00628068	0.00634302	0.00650616	0.00671361	0.00675079	0.006607
341	Aminomalonic acid	488.958	13.3791,0	24	281	0.000583267	0.00172314	0.000604473	2.4897e-09	0.000981932	0.00245488	0.00105795	0.00119855	0.00189333	0.00239834	0.000631497	0.00165404	0.0018077	0.00159724	0.000796717	0.000657312	0.00170809	0.00139727	1.98066e-09	0.00130623	0.000977605	0.00195749	0.00191978	0.00190362	0.00290036	0.00396182	0.00547121	0.00301905
345	Analyte 385	218.222	13.4415,0	16	58	2.97852e-09	0.000595479	0.000816329	2.4897e-09	0.000978539	3.80293e-09	0.000398393	4.03476e-09	3.0699e-09	0.000972825	2.20271e-09	3.96458e-09	0.00090247	0.000312551	0.00132483	0.00179798	0.000725254	0.0014335	0.00141029	0.00111386	0.00130095	0.00086497	0.00081508	0.000736234	0.000699125	0.00078226	2.40242e-09	0.000649612
346	Analyte 386	188.556	13.4644,0	20	155	0.000717842	0.000531577	0.000504834	0.000764501	0.000529763	3.80293e-09	0.000508087	0.000544594	0.000871089	0.000791998	2.20271e-09	3.96458e-09	0.000510638	0.000453054	2.10755e-09	0.000557564	0.000409825	2.05922e-09	1.98066e-09	0.00055017	0.000252927	0.000891762	0.000740426	0.000776998	0.000627513	0.000657217	0.000660097	0.000725669
347	Analyte 387	0	13.5145,0	14	240	2.97852e-09	0.00014651	2.81827e-09	0.000336441	2.84976e-09	3.80293e-09	8.04939e-05	4.03476e-09	3.0699e-09	8.34797e-05	2.20271e-09	0.000279458	4.54009e-05	6.8058e-05	0.000435711	0.000320077	0.000434994	2.05922e-09	0.000453249	4.03476e-09	0.000274006	0.000678421	0.000406958	3.13509e-09	0.000250035	0.000334999	0.000199412	0.000311638
349	L-Malic acid	835.348	13.6002,0	24	73	0.0118956	0.00929899	0.0076684	0.0146457	0.008737	0.0130044	0.010875	0.00283265	0.00571826	0.00835475	0.0127452	0.00634037	0.00734204	0.00722222	2.10755e-09	0.017131	0.00387272	0.0101218	0.00874883	0.0058007	0.00761251	0.00894276	0.0080458	0.00839983	0.00698501	0.00681392	0.00757879	0.00779435
350	Analyte 391	306.929	13.6586,0	23	243	0.000679739	0.000331228	0.00034371	0.000414923	0.000230948	0.000597692	0.00043304	0.000357404	0.000415046	0.00032378	0.000239798	0.000387348	0.000425954	0.000358222	0.000310836	0.00055826	2.30209e-09	2.05922e-09	0.000369954	0.000392781	0.000271973	0.000543125	0.00047995	0.000467461	0.00032485	0.000450251	0.00042482	0.000448409
351	Analyte 392	265.6	13.6802,0	12	155	2.97852e-09	2.85427e-09	2.81827e-09	0.000238242	2.84976e-09	3.80293e-09	3.97095e-05	0.000503653	0.000372479	3.1547e-09	2.20271e-09	3.96458e-09	0.000113174	0.000164886	2.10755e-09	3.04609e-09	2.30209e-09	2.05922e-09	0.00023792	0.000432646	0.000111762	3.86841e-09	0.00042087	3.13509e-09	0.000222482	0.000250461	0.000257572	0.000191899
352	Ethyl cinnamate	287.538	13.7416,0	23	73	0.0031276	0.00202448	0.00243601	0.00318122	0.00232667	0.00193305	0.00250484	4.03476e-09	0.0036487	0.00324839	0.00345327	0.004245	0.00302082	0.00293603	0.00238597	3.04609e-09	0.0020954	0.00323311	0.00268463	0.00386331	0.00237707	0.00272456	0.00260714	0.00232891	0.00183565	0.00181969	0.00243984	0.00229263
354	unknown	352.5	13.7982,0	12	170	2.97852e-09	2.85427e-09	2.81827e-09	2.4897e-09	2.84976e-09	3.80293e-09	2.96558e-09	4.03476e-09	3.0699e-09	3.1547e-09	2.20271e-09	3.96458e-09	2.68937e-09	3.186e-09	0.00479046	0.00612008	0.00365589	0.00535358	0.00596079	0.00801733	0.00564969	0.00148134	0.00148654	0.00152653	0.00147779	0.00135226	0.00126293	0.00143123
355	Analyte 396	349	13.8309,0	24	217	0.000752326	0.000770662	0.000829455	0.000623413	0.000473951	0.000783763	0.000705595	0.00095164	0.000526054	0.000605951	0.000635813	0.000866866	0.000475465	0.000676965	0.000570666	0.000611613	0.000508743	2.05922e-09	0.00053719	0.000575205	0.000467236	0.000763792	0.000637494	0.000636234	0.000659398	0.000374262	0.000358239	0.00057157
357	adipic acid	768.667	13.8671,0	24	111	0.00469394	0.00350624	0.00414289	0.00274787	0.00482907	0.00671554	0.00443926	0.00422176	0.00566934	0.00634494	0.00325791	0.00673308	0.0087045	0.00582192	0.005426	0.0050574	0.00569149	0.00591874	0.00628612	0.00526627	0.00560767	0.00545862	0.00568379	0.00545626	0.00507917	0.00482982	0.00487503	0.00523045
359	Analyte 401	165	13.9066,0	23	221	0.00130916	0.000874387	0.000760495	0.00190087	0.000970374	0.00235356	0.00136147	0.00624649	0.00304647	0.00370496	0.00201019	0.00381383	0.00298328	0.0036342	0.000854511	3.04609e-09	0.00150037	0.00201064	0.00221327	0.00542814	0.00200116	0.0015443	0.00139396	0.00150729	0.00125926	0.00164429	0.00195481	0.00155065
361	salicylic acid	909.083	13.9244,0	24	267	0.0126818	0.0124063	0.012829	0.0128537	0.0124332	0.0168682	0.0133454	0.01854	0.0185935	0.0187293	0.0148306	0.0209561	0.0182237	0.0183122	0.0113539	0.0111701	0.0184393	0.0190777	0.0164101	0.0175888	0.0156733	0.0165472	0.016239	0.0159283	0.014581	0.0145114	0.0145349	0.0153903
362	unknown	379.611	13.9509,0	21	56	0.00118887	0.000789392	0.000730749	0.00165019	0.000811614	3.80293e-09	0.000861803	0.00133122	0.00133213	0.00104795	0.00111503	0.000992697	0.00177885	0.00126631	2.10755e-09	0.00146388	0.000556354	2.05922e-09	0.00158269	4.03476e-09	0.000600487	0.00132026	0.00107221	0.00129856	0.000942616	0.000834924	0.000798637	0.00104453
363	4-Acetamidobutyric acid 2	453.125	13.9532,0	24	174	0.0121337	0.0082191	0.0088124	0.00659328	0.00282475	0.000907006	0.0065817	0.021388	0.00927537	0.00228268	0.00078171	0.00254528	0.00587784	0.00702515	0.0143589	0.00524844	0.00480077	2.05922e-09	0.0124221	0.0109937	0.00797066	0.0113473	0.0125963	0.0124197	0.00513797	0.0019519	0.00089275	0.00739098
365	aspartic acid 1	933.333	14.0113,0	24	232	0.0514177	0.0511348	0.0434329	2.4897e-09	0.044649	0.0462414	0.0394793	0.0101777	0.0370231	0.0289576	0.0406332	0.0322272	0.0388076	0.0313044	2.10755e-09	3.04609e-09	0.0230859	0.0429487	0.0567279	0.0136333	0.0227326	0.043879	0.0452846	0.0452708	0.0399663	0.0384731	0.0378892	0.0417938
367	methionine 1	878.833	14.0257,0	24	176	0.0150851	0.0137839	0.0124427	0.0229569	0.013138	0.00961245	0.0145032	0.011238	0.0162731	0.0115933	0.0145266	0.0173023	0.012759	0.0139487	2.10755e-09	0.025841	0.011787	2.05922e-09	0.0239871	0.00798136	0.0115994	0.0164526	0.0162427	0.0163623	0.014778	0.0141518	0.0143265	0.0153857
368	oxoproline	940	14.0658,0	24	156	0.167609	0.17172	0.159042	0.297955	0.179196	0.140204	0.185954	0.0582598	0.121844	0.0893147	0.0942815	0.108253	0.104	0.0959922	2.10755e-09	3.04609e-09	0.109059	0.157373	0.235605	0.0732802	0.0958862	0.190817	0.1785	0.175765	0.150416	0.136879	0.131437	0.160636
370	Analyte 413	389.5	14.1069,0	12	145	2.97852e-09	2.85427e-09	2.81827e-09	2.4897e-09	2.84976e-09	3.80293e-09	2.96558e-09	4.03476e-09	3.0699e-09	3.1547e-09	2.20271e-09	3.96458e-09	2.68937e-09	3.186e-09	0.077654	0.0904564	0.0477181	0.0775122	0.0916756	0.103166	0.0813637	0.0199285	0.0190295	0.0194682	0.0184318	0.0181169	0.0181525	0.0188546
372	4-aminobutyric acid 1	846.81	14.1607,0	21	174	0.00185521	0.00345501	0.0208203	0.00321666	0.0259486	0.00550002	0.0101326	0.0304657	0.0414088	0.00473358	0.00518122	0.026768	0.00426929	0.0188044	0.0022861	0.00326044	0.0305303	2.05922e-09	1.98066e-09	0.0327883	0.0114775	3.86841e-09	3.32253e-09	3.13509e-09	0.0296583	0.0364953	0.0419293	0.0180138
374	unknown	366.5	14.1745,0	23	205	0.00205054	0.00201941	0.00231385	0.00173845	0.00219136	0.00200188	0.00205258	0.00453296	0.00336277	0.00250774	0.00176725	0.00296405	0.0022572	0.00289866	0.00141723	0.00194554	0.00283979	2.05922e-09	0.00288646	0.00315623	0.00204087	0.00298792	0.00270665	0.00272862	0.00283361	2.52199e-09	0.00325755	0.00241906
375	unknown	166.938	14.2099,0	24	447	0.000666067	0.000617687	0.000773155	0.000403005	0.000604801	0.000575043	0.000606626	0.000553526	0.000359112	0.000590013	0.000451357	0.0007901	0.000424383	0.000528082	0.00066055	0.00103511	0.000545865	0.000499461	0.000665079	0.000481111	0.000647863	0.000892992	0.00074266	0.00065081	0.00069612	0.000547109	0.000546567	0.000679376
376	Analyte 420	226.316	14.2306,0	24	125	0.00207748	0.00228448	0.00202244	0.00301165	0.00184371	0.00187723	0.00218617	0.00143256	0.00252386	0.00224772	0.00237343	0.00283471	0.00334274	0.00245917	0.00271418	0.00475673	0.0019385	0.0018289	0.00297263	0.00233464	0.0027576	0.00335752	0.0034588	0.00330455	0.00310828	0.00298869	0.00302795	0.00320763
377	Analyte 422	284.714	14.2699,0	18	179	0.000489606	0.000234884	0.000459082	0.000345651	0.000435755	3.80293e-09	0.000327497	0.000910069	3.0699e-09	3.1547e-09	2.20271e-09	0.000487498	2.68937e-09	0.00023293	0.000374509	0.000440991	0.000633032	0.000517726	0.000616828	4.03476e-09	0.000430515	0.000395864	0.000408518	0.000508186	0.000415384	0.000403964	0.000456015	0.000431322
378	Analyte 423	432.8	14.2983,0	24	245	0.00126071	0.00142533	0.00140657	0.00138618	0.00190688	0.00132462	0.00145172	0.00204804	0.00152069	0.00126455	0.00167555	0.00180932	0.000993989	0.00155202	0.00203725	0.00196516	0.00124093	0.00156995	0.00156274	0.00179405	0.00169501	0.0016568	0.00158495	0.00168318	0.00134241	0.00138143	0.0014639	0.00151878
379	Cumic Acid	414.042	14.311,0	24	221	0.0027919	0.0013529	0.00214213	0.00530833	0.00371284	0.00524242	0.00342509	4.03476e-09	0.0202196	0.0218543	0.0113971	0.0420165	0.0151861	0.0184456	0.00112327	0.00151604	0.00635283	0.0118298	0.00742753	0.0457075	0.0123262	0.0040378	0.00379193	0.00364317	0.00308691	0.0057664	0.00848544	0.00480194
380	Analyte 425	201.667	14.3545,0	22	174	0.000633595	0.000408508	0.000405846	0.00069021	0.00108203	0.00196993	0.00086502	0.00118965	0.000990078	0.00103569	2.20271e-09	0.0026626	0.000869853	0.00112465	0.000677068	0.000594179	2.30209e-09	2.05922e-09	0.000897315	0.000757948	0.000487753	0.000548147	3.32253e-09	0.000698254	0.00086942	0.00107665	0.0011243	0.000719462
382	MALONAMIDE 3	253.333	14.414,0	24	118	0.00422308	0.00198904	0.00483229	0.00562352	0.00564391	0.00371117	0.00433717	0.0193281	0.00824521	0.00764978	0.00960341	0.0113712	0.00984078	0.0110064	0.00850572	0.0139835	0.0159603	2.05922e-09	0.0158437	0.016049	0.0117237	0.00726103	0.00731663	0.0070453	0.00718613	0.00708101	0.0071648	0.00717582
383	creatine	618.174	14.4565,0	23	115	0.000602397	0.0013144	0.000286665	0.000184429	2.84976e-09	0.000552797	0.000490115	5.15433e-05	3.49451e-05	0.000102494	7.1201e-05	0.000171509	8.22722e-05	8.56608e-05	0.012427	0.0118701	2.30209e-09	0.0220982	1.98066e-09	4.03476e-09	0.00773257	0.0139433	0.0139751	0.014091	0.0126247	0.0119839	0.0113141	0.0129887
385	Analyte 432	222.6	14.5138,0	9	177	2.97852e-09	2.85427e-09	2.81827e-09	2.4897e-09	2.84976e-09	3.80293e-09	2.96558e-09	4.03476e-09	3.0699e-09	3.1547e-09	2.20271e-09	3.96458e-09	2.68937e-09	3.186e-09	0.00172143	0.00295429	2.30209e-09	2.05922e-09	0.00249374	0.00163387	0.00146722	0.000469668	3.32253e-09	0.000428791	0.00138257	0.00140151	0.00142015	0.000850449
390	3-hydroxybenzoic acid	804.333	14.6291,0	24	267	0.00235352	0.00332247	0.00353904	2.4897e-09	0.00210856	0.00865215	0.00332929	0.00316602	0.00315812	0.00355607	2.20271e-09	0.00455582	0.00263341	0.00284491	0.00255616	0.00684528	0.0027703	0.00183863	0.0035779	0.00306657	0.00344247	0.0050139	0.00444358	0.00442104	0.00426473	0.00404955	0.0039419	0.00435578
391	phenylethylamine	706.043	14.6498,0	24	174	0.00227643	0.00331055	0.00415962	0.00454573	0.00580439	0.00716709	0.00454397	0.00966332	0.00663834	0.00575866	2.20271e-09	0.0115979	0.00725877	0.0068195	0.00322107	0.00806782	0.00350404	0.00541542	0.007065	0.00657551	0.00564148	0.00253192	0.00307659	0.00370417	0.00692184	0.00843016	0.00946436	0.00568818
392	2-hydroxy-3-isopropylbutanedioic acid	422.565	14.6774,0	23	129	0.00365816	0.00407414	0.00333158	0.00743288	0.00281898	0.00299346	0.00405153	4.03476e-09	0.00350131	0.00222789	0.0029698	0.00280981	0.00159714	0.00218432	2.10755e-09	0.00857285	0.00337429	0.00409999	0.00649653	0.00143831	0.003997	0.00392744	0.00363285	0.0034403	0.00382382	0.00360255	0.00366733	0.00368238
393	4-Hydroxyphenylethanol	784.292	14.7025,0	24	179	0.00475834	0.00478173	0.00547302	0.00535999	0.00499527	0.00887431	0.00570711	4.03476e-09	0.00694108	0.00727687	0.00512535	0.00826818	0.0045107	0.0053537	0.00370329	0.00247241	0.00637643	2.05922e-09	0.00614819	0.00664182	0.00422369	0.00629175	0.00627423	0.00637508	0.00622528	0.00593177	0.00597223	0.00617839
394	Analyte 441	309.5	14.7135,0	12	173	2.97852e-09	0.000344091	2.81827e-09	0.00046909	0.000449666	0.000703776	0.000327771	0.000371667	0.000244386	0.000245597	2.20271e-09	3.96458e-09	2.68937e-09	0.00014361	2.10755e-09	3.04609e-09	2.30209e-09	2.05922e-09	0.000193659	4.03476e-09	3.22787e-05	3.86841e-09	0.000306947	3.13509e-09	0.000301851	0.000343488	0.000298661	0.000208492
395	Analyte 442	230.333	14.7422,0	11	143	0.000928527	0.000829245	2.81827e-09	0.000414569	2.84976e-09	3.80293e-09	0.000362058	4.03476e-09	0.000525822	3.1547e-09	2.20271e-09	0.000557599	2.68937e-09	0.000180572	0.000100953	3.04609e-09	2.30209e-09	0.000367518	9.35175e-05	4.03476e-09	9.36664e-05	3.86841e-09	3.32253e-09	0.000575445	0.000495221	0.000269186	2.40242e-09	0.00022331
397	unknown	310	14.764,0	15	117	0.000597693	2.85427e-09	2.81827e-09	2.4897e-09	2.84976e-09	3.80293e-09	9.9618e-05	0.000620787	3.0699e-09	0.000644412	0.000758699	0.00104734	2.68937e-09	0.000511875	0.000578851	0.000513153	0.000674208	2.05922e-09	1.98066e-09	4.03476e-09	0.00029437	3.86841e-09	0.000959502	0.00109756	0.00103698	0.000916881	0.00102321	0.000839023
398	Analyte 447	205	14.8339,0	24	217	0.0013312	0.00100155	0.00141673	0.00151007	0.00109711	0.00115104	0.00125128	0.00151529	0.00144463	0.000877145	0.00111843	0.00201155	0.000896022	0.00131051	0.000656613	0.00107801	2.30209e-09	2.05922e-09	1.98066e-09	0.00171135	0.000574329	0.00156549	0.00134606	0.00128527	0.000870636	0.00107642	0.00119079	0.00122244
399	3-Phenyllactic acid	337.273	14.8548,0	24	268	0.00226531	0.00182176	0.00222844	0.00214769	0.00238281	0.00225246	0.00218308	0.00321911	0.00242991	0.00185475	0.00182517	0.00251638	0.00216858	0.00233565	0.00196669	0.002281	0.00187806	0.00218573	0.00199149	0.00170651	0.00200158	0.00262392	0.00214021	0.00204514	0.00190601	0.00199143	0.00215852	0.0021442
401	unknown	291.286	14.931,0	17	360	2.97852e-09	2.85427e-09	2.81827e-09	2.4897e-09	0.000629915	3.80293e-09	0.000104988	0.00173008	0.00081439	0.00182949	0.00232988	0.0011793	2.68937e-09	0.00131386	0.000383027	0.00192966	0.0033702	0.0028187	0.000344959	4.03476e-09	0.00147442	0.000545726	0.000581445	0.000530501	0.000508312	0.000509581	0.000574408	0.000541662
402	D-erythronolactone 2	391.85	14.9648,0	22	103	0.000573601	0.000660573	0.00114675	0.000958321	0.000821288	0.000752476	0.000818835	4.03476e-09	0.00104467	0.000823778	2.20271e-09	0.0010751	0.000815525	0.000626514	0.0005583	0.00103752	0.000694265	2.05922e-09	1.98066e-09	0.00210944	0.000733254	0.00110386	0.00117413	0.00108929	0.000818302	0.000755892	0.000866423	0.000967983
403	Analyte 453	321	14.979,0	24	217	0.00165452	0.000424975	0.00161618	0.00162371	0.00052341	0.000949878	0.00113211	0.00154688	0.00135481	0.00109539	0.00120612	0.00199216	0.00116291	0.00139304	0.00180303	0.00163939	0.00153526	2.05922e-09	0.00192079	0.00167014	0.0014281	0.00180838	0.00155166	0.0015311	0.0010949	0.00118197	0.00138486	0.00142548
405	1,2,4-Benzenetriol	593.652	15.0082,0	23	239	0.000852299	0.000867284	0.000748892	0.000881285	0.000746574	0.000897618	0.000832325	0.00105231	0.00111897	0.000696754	0.000579542	0.00154114	2.68937e-09	0.000831452	0.000636288	0.000744066	0.000719251	2.05922e-09	0.000825496	0.00117207	0.000682861	0.00138014	0.00121162	0.0011441	0.000815467	0.000872886	0.000762294	0.00103108
407	Digitoxose 1	448.087	15.0619,0	24	155	0.00117795	0.00131135	0.00140045	0.00153662	0.00103287	0.00122204	0.00128021	0.00056887	0.000945875	0.000806453	0.000922919	0.00104757	0.00132823	0.000936653	0.00104024	0.00173458	0.000925618	0.000845517	0.00126696	0.000844164	0.00110951	0.00122681	0.00119545	0.00134058	0.00111472	0.000880916	0.000951219	0.00111828
411	Analyte 461	278.75	15.0918,0	24	217	0.00214958	0.00136795	0.00192611	0.00146401	0.00129207	3.80293e-09	0.00136662	0.00223389	0.00157388	0.00163278	0.0017179	0.00255752	0.0018425	0.00192641	0.00167324	0.00157415	0.00145944	2.05922e-09	0.00180005	0.00204886	0.00142596	0.00224817	0.0016867	0.00205508	0.00116854	0.00125757	0.00182098	0.00170617
412	unknown	320.2	15.1222,0	20	221	0.000786551	0.00049839	0.000621573	0.00116674	0.000788793	0.00174679	0.000934806	0.00281581	0.00192602	0.00333794	0.00193498	0.00274862	0.00187903	0.0024404	2.10755e-09	0.00094624	0.0018629	0.00212414	1.98066e-09	0.0031633	0.00134943	0.00106076	0.00105976	3.13509e-09	0.00103144	2.52199e-09	0.00150502	0.000776164
413	3-hydroxyphenylacetic acid	772.417	15.1316,0	24	164	0.00562196	0.00377011	0.00560903	0.00247907	0.00614314	0.0040804	0.00461729	0.0170112	0.00400705	0.00449742	0.00534655	0.00998447	2.68937e-09	0.00680777	0.00343403	0.00384048	0.00422642	0.00519548	0.00662881	4.03476e-09	0.00388754	0.00699853	0.00688301	0.00672874	0.00625386	0.00656061	0.00645199	0.00664612
414	beta-Glutamic acid 1	693.091	15.1412,0	22	232	0.0016667	0.00227953	0.00221795	0.00484728	0.00332632	0.00186666	0.00270074	4.03476e-09	0.0021352	3.1547e-09	0.00247673	0.00164815	0.0023259	0.001431	0.00420111	0.00530554	0.000850234	0.00183935	0.00272082	0.000527005	0.00257401	0.002404	0.00251621	0.00230872	0.00208936	0.00215702	0.00196291	0.0022397
415	unknown	613.13	15.1705,0	23	142	0.00384184	0.00401726	0.00390298	0.00427933	0.00289957	0.00104686	0.00333131	0.00169576	0.00340957	3.1547e-09	0.000559017	0.000833176	0.0018036	0.00138352	2.10755e-09	0.00462223	0.0020375	0.00486827	1.98066e-09	0.00172761	0.00220927	0.00415079	0.00421015	0.00383567	0.00229363	0.00183485	0.00124995	0.00292917
417	glutamic acid	858.333	15.2205,0	24	246	0.0108409	0.0114996	0.0107582	0.0208937	0.0114389	0.00859015	0.0123369	0.00426288	0.0094901	0.00668255	0.00749049	0.00811345	0.00725267	0.00721536	2.10755e-09	0.026885	0.00773344	0.0115016	0.0169946	0.00543401	0.0114248	0.0120166	0.012351	0.0118833	0.0104793	0.0104578	0.0100713	0.0112099
418	Analyte 469	286.615	15.2395,0	24	231	0.00162201	0.00157196	0.00165695	0.00218212	0.00151355	0.00138943	0.001656	0.00199172	0.00175361	0.00161957	0.00189449	0.00239151	0.00132112	0.00182867	0.00139294	0.00223183	0.00206003	0.00244973	0.00246967	0.00226855	0.00214546	0.00173257	0.00155092	0.00149124	0.00114301	0.00149293	0.00186477	0.00154591
419	unknown	304.222	15.262,0	23	319	0.000462604	0.000351372	0.000407946	0.000578081	0.000311216	0.000145596	0.000376136	0.000558909	0.00051143	0.000369668	0.000474206	0.000731523	0.00031842	0.000494026	0.000375274	0.000281827	0.00048147	0.000572799	0.000613014	0.000739192	0.000510596	3.86841e-09	0.000269426	0.000364178	0.000226232	0.000350657	0.000495818	0.000284386
421	phenylalanine 1	858.458	15.3374,0	24	218	0.0154866	0.0151149	0.0123154	0.0257094	0.0134493	0.00863556	0.0151185	0.0119798	0.0200548	0.0112262	0.0172054	0.0193784	0.0149552	0.0158	0.0281083	0.0279506	0.0107065	2.05922e-09	0.0260687	0.00723322	0.0166779	0.0176059	0.0172262	0.0164036	0.0158429	0.0153974	0.0154036	0.0163133
422	5-Aminovaleric acid 1	947.833	15.345,0	24	174	0.0252805	0.0415993	0.0734023	0.0674535	0.0893126	0.043048	0.0566827	0.19978	0.153278	0.0563516	0.0723285	0.148249	0.0655358	0.11592	0.0236853	0.0412741	0.0343458	2.05922e-09	0.12688	0.0872474	0.0522388	0.0361245	0.0471793	0.0568059	0.0970823	0.109732	0.116831	0.0772924
423	Fluorene	274.2	15.3641,0	18	355	0.000164873	0.000892848	2.81827e-09	0.000581399	0.000352288	0.000514451	0.000417644	0.000652583	3.0699e-09	0.000413004	0.000350384	0.00102664	0.000458778	0.000483566	2.10755e-09	3.04609e-09	2.30209e-09	0.000324539	1.98066e-09	0.000896367	0.000203486	0.000610692	0.000660207	0.000655591	2.64503e-09	0.000849736	0.000983694	0.000626654
424	4-Hydroxybenzoic acid	466.35	15.3737,0	20	223	0.000687368	0.00108582	0.00119855	0.00115964	0.00104112	0.00159426	0.00112779	4.03476e-09	0.000839701	0.000773503	2.20271e-09	3.96458e-09	0.000558694	0.000361985	0.000485004	3.04609e-09	0.000656558	2.05922e-09	0.00129193	0.00140408	0.000639596	0.00119774	0.00124424	0.00118913	0.00120982	0.00123573	0.00135322	0.00123831
427	unknown	269.867	15.455,0	17	265	7.81848e-05	2.85427e-09	2.81827e-09	2.4897e-09	2.84976e-09	3.80293e-09	1.30333e-05	5.12837e-05	3.0699e-09	3.1547e-09	3.13418e-05	3.36186e-05	5.54328e-05	2.86139e-05	0.00117028	0.00214651	0.00107958	0.00156992	0.00179535	0.00161856	0.00156336	0.000468383	0.000636041	0.000557604	0.000524425	0.000437313	0.000520592	0.00052406
428	4-hydroxyphenylacetic acid	755.292	15.5002,0	24	179	0.00492583	0.0059045	0.00658303	0.00770856	0.00677799	0.00431219	0.00603535	0.00767462	0.00802933	0.00649647	0.00516589	0.00908975	0.00894721	0.00756721	0.0100543	0.013585	0.00725772	2.05922e-09	1.98066e-09	0.0079649	0.00647699	0.00839053	0.00845948	0.0081119	0.00746498	0.00743931	0.00775871	0.00793748
429	unknown	556.737	15.507,0	19	102	0.0134754	0.00423851	0.0107228	0.00303205	0.00370662	3.80293e-09	0.00586256	4.03476e-09	0.00603065	3.1547e-09	0.00111513	3.96458e-09	2.68937e-09	0.00119097	0.00329312	0.00284033	2.30209e-09	2.05922e-09	0.0135877	0.00692773	0.00444148	0.0108932	0.0106589	0.00961036	0.00355635	0.00129752	0.000745503	0.00612697
431	unknown	379.136	15.5429,0	24	193	0.0128328	0.0122067	0.0233672	0.0132632	0.0173762	0.0137977	0.015474	0.00884327	0.0120657	0.0071852	0.00775088	0.00880194	0.00731591	0.00866049	0.00605934	0.00635999	0.0180192	0.0185481	0.0143251	0.0233708	0.0144471	0.012137	0.0127314	0.0122487	0.0116321	0.0113946	0.0114403	0.0119307
433	Lyxose 1	901.625	15.5972,0	24	103	0.0134746	0.014722	0.0121308	0.0159757	0.011631	0.0104308	0.0130608	0.0089707	0.0110497	0.00758481	0.00982428	0.0124544	0.00547198	0.00922598	0.0128066	0.0125189	0.00986648	0.00859558	0.0129929	0.0122632	0.0115073	0.0108557	0.0113423	0.0114173	0.0104742	0.0102928	0.0104912	0.0108122
434	unknown	276.438	15.6291,0	17	248	0.000979889	0.000699533	0.000542173	0.000714524	2.84976e-09	0.00144468	0.000730134	4.03476e-09	3.0699e-09	0.000479373	0.000325059	3.96458e-09	0.000418848	0.000203882	0.000745276	0.000569735	0.000378119	0.000360134	0.000608457	0.000508934	0.000528442	3.86841e-09	3.32253e-09	0.000472464	0.000338416	2.52199e-09	0.000247209	0.00017635
435	lauric acid	718.562	15.6678,0	18	117	2.97852e-09	0.01162	0.0125435	0.0127515	0.00945454	3.80293e-09	0.00772827	0.0109919	3.0699e-09	0.00817344	2.20271e-09	3.96458e-09	0.0099523	0.00485294	0.0098977	0.0125444	0.0118571	0.0100507	0.0119691	4.03476e-09	0.00938651	0.0140102	0.0145378	0.0141864	0.013856	0.0141171	0.0144301	0.0141896
436	xylose 1	923.208	15.6795,0	24	103	0.0426489	0.0464766	0.0484465	0.0544467	0.0399617	0.0319353	0.043986	0.0352785	0.0339297	0.0268325	0.0342586	0.0410177	0.0194722	0.0317982	0.0378602	0.0326567	0.0402656	0.0322149	0.0411116	0.0462392	0.0383914	0.0367952	0.0364468	0.036041	0.0351463	0.0340747	0.0346152	0.0355199
437	Analyte 488	314.889	15.7419,0	23	207	0.00053544	2.85427e-09	0.000348825	0.00149384	0.000539632	0.0011085	0.00067104	0.00544544	0.00212552	0.00309891	0.00124656	0.00244936	0.00187756	0.00270723	0.000317973	0.000212536	0.000903326	0.00129889	0.00103532	0.0045936	0.00139361	0.000849646	0.000622981	0.000641044	0.000710524	0.00102819	0.00141794	0.000878387
438	ribose	958.208	15.8556,0	24	103	0.316836	0.291996	0.324495	0.436091	0.316836	0.267404	0.32561	0.47582	0.473988	0.426096	0.301916	0.590837	0.371998	0.440109	0.535007	0.543809	0.337761	2.05922e-09	0.50636	0.362221	0.38086	0.400552	0.393732	0.396311	0.402346	0.396718	0.410928	0.400098
439	3-ureidopropionate 2	357.857	15.8599,0	17	52	0.00261685	0.00264702	2.81827e-09	2.4897e-09	0.00400276	3.80293e-09	0.00154444	0.00755325	0.00876667	3.1547e-09	0.00477793	0.0106643	2.68937e-09	0.00529369	0.00473216	3.04609e-09	2.30209e-09	0.00325056	0.00413925	0.00427428	0.00273271	0.00545207	0.00432751	0.00389819	0.00817128	0.00651469	0.00715405	0.00591963
441	unknown	342.182	15.9627,0	17	103	2.97852e-09	2.85427e-09	0.000902745	2.4897e-09	2.84976e-09	3.80293e-09	0.00015046	0.00275326	0.00158045	0.00265025	0.000760089	0.00339985	2.68937e-09	0.00185732	0.0127733	0.0181537	0.00940569	0.0150354	0.0197062	0.0150821	0.0150261	0.00416264	0.00447018	0.00179234	2.64503e-09	0.00392635	0.00429497	0.00310775
443	dihydrocoumarin 1	423.429	15.9756,0	15	177	0.000348431	0.0002935	0.000453501	0.0003035	2.84976e-09	0.000503468	0.000317067	0.000510294	3.0699e-09	0.000491937	0.000379807	0.000505104	0.000440821	0.000387994	2.10755e-09	3.04609e-09	2.30209e-09	2.05922e-09	1.98066e-09	4.03476e-09	2.5884e-09	3.86841e-09	0.000821251	3.13509e-09	0.000686728	2.52199e-09	0.000501175	0.000334861
444	Synephrine 2	352.417	15.9859,0	12	209	2.97852e-09	2.85427e-09	2.81827e-09	2.4897e-09	2.84976e-09	3.80293e-09	2.96558e-09	4.03476e-09	3.0699e-09	3.1547e-09	2.20271e-09	3.96458e-09	2.68937e-09	3.186e-09	0.0547378	0.0677467	0.0356205	0.0585265	0.0703928	0.0684422	0.0592444	0.0140199	0.0134666	0.0134239	0.0110991	0.00954143	0.00812612	0.0116128
448	unknown	207	16.0395,0	10	313	2.97852e-09	2.85427e-09	2.81827e-09	2.4897e-09	2.84976e-09	3.80293e-09	2.96558e-09	4.03476e-09	3.0699e-09	3.1547e-09	2.20271e-09	3.96458e-09	2.68937e-09	3.186e-09	0.00182717	0.00225936	0.00586719	0.005298	0.00268348	0.00807686	0.00433534	0.000377838	0.000358654	0.000387244	2.64503e-09	2.52199e-09	0.000185861	0.000218267
449	Ribonic acid, gamma-lactone	418.526	16.0581,0	24	215	0.00157995	0.00133152	0.0015589	0.00119666	0.00168487	0.00249007	0.00164033	0.000493475	0.000870279	0.00075155	0.000677428	0.000820516	0.00076846	0.000730285	0.000727821	0.000419916	0.00125697	0.00128285	0.00117978	0.0010717	0.00098984	0.0011802	0.00115847	0.00107858	0.000959507	0.000975086	0.000954141	0.001051
450	unknown	362.125	16.0793,0	21	129	0.0015138	0.000971512	0.00157919	0.00106832	2.84976e-09	3.80293e-09	0.000855472	4.03476e-09	0.00152347	0.0017962	0.0015527	0.00223739	0.000975197	0.00134749	2.10755e-09	0.00091619	0.00190246	2.05922e-09	0.00137344	0.00223695	0.00107151	0.00199853	0.00192704	0.00161366	0.00122137	0.00128048	0.00100788	0.00150816
453	unknown	421.348	16.1199,0	24	221	0.00210156	0.00106923	0.00171168	0.00334856	0.0023617	0.00361667	0.00236823	4.03476e-09	0.0094335	0.0109512	0.00597301	0.0205112	0.00801649	0.00914755	0.000851438	0.00139011	0.00325682	0.00611782	0.00421967	0.022322	0.00635964	0.00229698	0.00201402	0.00197193	0.0019274	0.00283372	0.00424105	0.00254752
454	Acetol 4	388.435	16.153,0	24	55	0.00463629	0.00503272	0.00484331	0.00635971	0.00485317	0.00629273	0.00533632	0.00195542	0.00322986	0.00296799	0.0034407	0.00335802	0.00463296	0.00326416	0.00465454	0.00792346	0.00312697	0.00285919	0.00515719	0.00347991	0.00453354	0.00510014	0.00486152	0.00493355	0.00439822	0.00485514	0.00429414	0.00474045
455	xylitol	406.812	16.1785,0	18	217	0.000609758	0.000680345	0.000842823	0.000484538	0.00109291	0.000714877	0.000737542	0.00123278	0.000596316	3.1547e-09	0.000620431	0.000946701	0.000570689	0.000661153	2.10755e-09	3.04609e-09	0.000593021	0.000714686	1.98066e-09	4.03476e-09	0.000217953	0.000514669	3.32253e-09	0.000406707	0.000545602	0.000483349	0.000384279	0.000389102
456	glutamine 2	469.136	16.2353,0	23	84	0.0310356	0.0179364	0.0109863	0.0355274	0.00531885	3.80293e-09	0.0168008	0.00727471	0.0117672	0.00380991	0.00231298	0.00239381	0.00439478	0.00532556	2.10755e-09	0.0484049	0.0102005	0.021692	0.0241332	0.00398767	0.0180697	0.0370787	0.0319234	0.0265161	0.00665456	0.00207656	0.000873892	0.0175205
457	Analyte 510	309.143	16.299,0	21	102	0.000839216	0.000632184	0.000844811	0.000600623	0.000743169	3.80293e-09	0.000610001	0.00149126	0.00127637	0.000272616	2.20271e-09	0.000767419	0.000874325	0.000780332	0.00147501	0.00219847	0.00109969	2.05922e-09	1.98066e-09	0.00138605	0.00102654	0.00102109	0.00108764	0.00104546	0.000957104	0.000906197	2.40242e-09	0.00083625
458	fucose 1	779.958	16.3184,0	24	117	0.00830735	0.00743352	0.00733173	0.00787773	0.00712213	3.80293e-09	0.00634541	0.0120323	0.00783196	0.00616808	0.00495341	0.0105402	0.00728251	0.00813475	2.10755e-09	0.0102948	0.00650436	2.05922e-09	1.98066e-09	0.0109468	0.00462432	0.00815523	0.00810258	0.00622995	0.00569421	0.00629628	0.00699466	0.00691215
459	ribitol	733.913	16.3371,0	24	217	0.00238043	0.00204708	0.00233758	0.00227691	0.001955	0.00177433	0.00212855	0.00427165	0.00235169	0.00190173	0.00186411	0.00319846	0.00220113	0.00263146	0.00306247	0.00334851	0.00237422	2.05922e-09	1.98066e-09	0.00281484	0.00193334	0.00261382	0.00223855	0.0019809	0.00191938	0.00191474	0.00216711	0.00213908
460	Analyte 513	256.75	16.3632,0	24	154	0.0429743	0.0399551	0.0379841	0.03394	0.0420254	0.0418783	0.0397929	0.0652161	0.0408664	0.0613723	0.0431856	0.0512523	0.0374098	0.0498838	0.0260771	0.0449136	2.30209e-09	0.0373127	0.0314139	0.0471626	0.0311466	0.0449704	0.044321	0.0470091	0.0379145	0.0360605	0.0348349	0.0408517
461	6-deoxy-D-glucose 1	351.571	16.3592,0	8	159	2.97852e-09	2.85427e-09	2.81827e-09	2.4897e-09	2.84976e-09	3.80293e-09	2.96558e-09	4.03476e-09	0.000991143	3.1547e-09	2.20271e-09	3.96458e-09	2.68937e-09	0.000165193	2.10755e-09	3.04609e-09	0.00187365	0.00354774	0.00337747	4.03476e-09	0.00146648	3.86841e-09	0.00146654	0.00127332	0.00111717	2.52199e-09	0.00132942	0.00086441
462	unknown	416.864	16.3945,0	22	243	0.00115167	0.00116966	0.00122761	0.00127699	0.00116052	0.00110456	0.00118184	0.000296863	0.000655761	0.000530789	0.000359265	0.000706993	0.000790947	0.00055677	2.10755e-09	0.00242474	0.00094788	2.05922e-09	0.00115231	4.03476e-09	0.000754156	0.000844177	0.000848396	0.000743226	0.000854854	0.000606408	0.000888138	0.000797533
466	Lyxonic acid, 1,4-lactone	489.591	16.4957,0	23	147	0.0278669	0.00893975	2.81827e-09	0.00341984	2.84976e-09	0.0158711	0.0093496	0.00908265	0.0294736	0.00745684	0.00253604	0.0135439	2.68937e-09	0.0103488	0.00216246	0.00226744	0.0290337	2.05922e-09	0.0369039	0.0134936	0.0139768	0.0254118	0.0278461	0.0262387	0.0240371	0.0229453	0.0216965	0.0246959
471	2,3-dihydroxybenzoic acid	460.364	16.5928,0	22	355	0.000623824	0.000480806	0.000511784	0.000566394	0.000709037	0.000935403	0.000637875	0.000573818	0.000641035	0.000721069	0.000671249	0.000805681	0.000783843	0.000699449	2.10755e-09	0.000793683	0.000762916	0.000779029	0.000779627	0.000832355	0.000657936	0.000838739	0.000756671	3.13509e-09	0.000758184	0.00092177	0.000717747	0.000665519
472	putrescine 2	948.5	16.5997,0	24	174	0.0187263	0.0344463	0.0555812	0.0304825	0.0559191	0.0497679	0.0408205	0.230152	0.0743487	0.0913857	0.0723979	0.224999	0.136359	0.138274	0.0274244	0.043698	0.0263562	0.118634	0.101323	0.156314	0.0789582	0.0168774	0.0284874	0.0403972	0.113394	0.148711	0.168192	0.0860099
473	unknown	544.238	16.6686,0	21	205	0.00148166	0.000485913	0.000633983	0.000961754	0.000923729	3.80293e-09	0.000747841	0.000517315	0.00077995	0.0010942	0.000371263	0.000585255	2.68937e-09	0.000557997	0.000717699	0.00082137	0.00106657	2.05922e-09	0.000944832	0.000785222	0.000722615	0.000804239	0.000761688	0.000710704	0.000663586	0.000689702	0.000625614	0.000709255
474	unknown	321.588	16.6973,0	20	73	0.00908527	0.00904077	0.00988122	2.4897e-09	0.00764689	0.0116694	0.00788727	0.0143288	0.0175232	0.0118531	2.20271e-09	0.0144758	2.68937e-09	0.00969682	0.00700519	3.04609e-09	2.30209e-09	0.00728102	0.00939472	4.03476e-09	0.00394682	0.0199173	0.0209003	0.0198161	0.0178362	0.0173782	0.0185048	0.0190588
477	unknown	496.261	16.7164,0	23	231	0.00132918	0.00114526	0.00198259	0.00105292	2.84976e-09	0.00155401	0.00117733	0.00258199	0.000905207	0.00103489	0.000792575	0.00140926	0.00124719	0.00132852	0.000988603	0.00168773	0.000912429	2.05922e-09	1.98066e-09	0.00111827	0.000784506	0.00118767	0.00105457	0.000837048	0.000873593	0.000855702	0.000869571	0.000946359
478	unknown	288.214	16.7505,0	19	174	2.97852e-09	2.85427e-09	0.00036508	0.000488578	0.000395895	0.00026329	0.000252141	0.000112452	0.000594792	0.000745166	0.000872885	9.0417e-05	7.09971e-05	0.000414452	2.10755e-09	0.00118212	2.30209e-09	2.05922e-09	0.000557132	4.03476e-09	0.000289877	0.000334551	3.32253e-09	0.000491433	0.000633121	0.00076628	0.00073376	0.000493192
479	unknown	234.8	16.7664,0	10	117	2.97852e-09	2.85427e-09	2.81827e-09	2.4897e-09	2.84976e-09	3.80293e-09	2.96558e-09	0.000376545	3.0699e-09	3.1547e-09	2.20271e-09	0.0014371	0.00061831	0.000405328	2.10755e-09	3.04609e-09	0.000743044	0.000489746	1.98066e-09	0.00140423	0.000439505	0.00099073	3.32253e-09	0.00114956	0.00121086	2.52199e-09	0.00113225	0.000747234
480	D-(glycerol 1-phosphate)	805.826	16.8003,0	23	299	0.0071415	0.00986936	0.00824397	0.0102604	0.00814311	0.00747602	0.00852239	0.000618525	0.00229929	0.0015027	0.00131942	0.00164003	0.00272662	0.00168443	2.10755e-09	0.0141702	0.00384395	0.00224168	0.00546477	4.03476e-09	0.00428676	0.00506298	0.00468827	0.00444213	0.00401524	0.00395334	0.0034757	0.00427294
481	unknown	344.591	16.8113,0	24	355	0.00289344	0.00277487	0.00292867	0.00290966	0.00277542	0.00385547	0.00302292	0.00412135	0.00399145	0.00423745	0.00332539	0.00438212	0.00369464	0.00395873	0.00260516	0.00235699	0.00439392	0.00361548	0.0035676	0.00390543	0.00340743	0.00369806	0.00368122	0.00392978	0.00321934	0.00337754	0.00319173	0.00351628
484	Glucose-1-phosphate	715.043	16.8728,0	23	217	0.00610633	0.00462758	0.00560002	0.00474564	0.00518818	0.00294559	0.00486889	0.005584	0.00411257	0.00309761	0.00372049	0.00489116	0.00394372	0.00422492	0.00530665	0.0040195	2.30209e-09	0.00516553	0.00480524	0.0046091	0.00398434	0.00487836	0.00482201	0.00465812	0.00456552	0.00433987	0.00453159	0.00463258
486	Homovanillic acid	222.714	16.9001,0	14	207	2.97852e-09	2.85427e-09	2.81827e-09	0.00150457	2.84976e-09	3.80293e-09	0.000250764	0.00398899	0.00175159	0.00303632	0.00177727	0.00222974	0.00166164	0.00240759	2.10755e-09	3.04609e-09	0.00142373	0.0016331	0.0011006	0.00370582	0.00131054	3.86841e-09	0.000912317	3.13509e-09	2.64503e-09	0.00106395	0.00133251	0.000551464
488	Farnesal 2	409.267	16.9416,0	15	79	2.97852e-09	2.85427e-09	0.0252606	0.0209296	2.84976e-09	0.0333052	0.0132492	4.03476e-09	0.0278552	3.1547e-09	2.20271e-09	3.96458e-09	0.0259099	0.00896085	0.0176398	0.0243384	2.30209e-09	2.05922e-09	1.98066e-09	0.0355126	0.0129151	3.86841e-09	0.0207219	0.0200227	0.0253758	0.0310566	0.0244251	0.020267
489	S-carboxymethylcysteine 1	126.833	16.9483,0	15	36	0.175433	0.147493	2.81827e-09	0.167077	0.140242	0.164655	0.132483	4.03476e-09	3.0699e-09	0.138342	0.131842	0.147529	2.68937e-09	0.0696188	2.10755e-09	0.13142	0.150422	0.114755	0.149981	4.03476e-09	0.0910965	0.153366	3.32253e-09	0.14445	2.64503e-09	0.121452	2.40242e-09	0.0698779
490	unknown	440.8	16.9744,0	11	156	0.0034892	0.00293062	2.81827e-09	0.00486039	2.84976e-09	3.80293e-09	0.00188004	4.03476e-09	3.0699e-09	3.1547e-09	2.20271e-09	3.96458e-09	2.68937e-09	3.186e-09	0.0050661	0.00351724	2.30209e-09	0.00734414	0.00461607	4.03476e-09	0.00342393	3.86841e-09	0.00272533	0.00235748	0.00217542	2.52199e-09	0.00213454	0.00156546
491	gentisic acid	648.13	16.9825,0	23	355	0.00246853	0.00200598	0.00499255	0.000935689	0.00355357	0.0017626	0.00261982	0.00346021	0.00373716	0.00102254	0.00163129	0.00255655	0.0018606	0.00237806	2.10755e-09	0.00081902	0.00451825	2.05922e-09	0.00360974	0.00350573	0.00207546	0.00327703	0.00315335	0.00295825	0.00281228	0.0029087	0.00269444	0.00296734
492	O-Phosphorylethanolamine	243.692	17.0032,0	18	87	0.00259086	0.00248571	2.81827e-09	0.00233534	2.84976e-09	0.00278435	0.00169938	0.00412494	0.00303953	0.00202732	2.20271e-09	0.002664	0.00267802	0.0024223	2.10755e-09	0.00131109	0.002131	0.00230208	0.00208807	0.00300398	0.00180604	3.86841e-09	3.32253e-09	0.00275413	0.00251907	0.0043298	0.00256465	0.00202794
496	2-deoxy-D-glucose 2	374.458	17.0549,0	24	277	0.00228661	0.00304413	0.00255059	0.003839	0.00425917	0.00168901	0.00294475	0.00341003	0.00365455	0.00151454	0.00743537	0.00428087	0.00878933	0.00484745	0.00257775	0.0118177	0.00408897	0.00646237	0.00562304	0.0022116	0.00546357	0.00415155	0.00406651	0.00397839	0.00386471	0.00423428	0.00399411	0.00404826
498	3,6-Anhydro-D-galactose 4	544.87	17.1158,0	23	231	0.000400218	0.000285518	0.000482958	0.000371887	0.000352195	0.000295457	0.000364705	0.000694351	0.000204392	0.000269618	0.000158798	0.000494362	0.000266484	0.000348001	0.000325128	0.000354274	0.00025829	0.000474453	0.000432713	0.000449797	0.000382443	0.000232673	3.32253e-09	0.000206456	0.000216368	0.000262465	0.000174676	0.000182107
499	terephthalic acid	840.583	17.1959,0	24	295	0.00817082	0.0076478	0.00735707	0.00632546	0.00663923	0.00892133	0.00751028	0.00945897	0.00674064	0.00648347	0.00649337	0.00778686	0.00568335	0.00710778	0.00693071	0.00874506	0.00560026	0.00533965	0.00517909	0.00814526	0.00665667	0.0131776	0.010147	0.00904807	0.00859271	0.00713234	0.00652605	0.00910397
502	azelaic acid	936.75	17.2345,0	24	55	0.0549926	0.0628355	0.055162	0.0719133	0.0578358	0.0775691	0.0633847	0.0201654	0.0373068	0.0384421	0.0382311	0.0385906	0.0609873	0.0389539	0.0541861	0.0785168	0.0363183	0.034681	0.057298	0.0321066	0.0488511	0.0550803	0.0539273	0.0525272	0.0513989	0.0499713	0.0495301	0.0520725
503	shikimic acid	327	17.2561,0	19	292	0.000413105	0.000829808	0.000743373	0.000989889	2.84976e-09	0.000342953	0.000553188	4.03476e-09	0.000711968	3.1547e-09	0.000671651	3.96458e-09	0.000754747	0.000356396	0.0008006	0.000709157	0.000318983	0.000496487	0.000818626	0.000806555	0.000658401	0.000756025	0.000584664	0.000513389	2.64503e-09	0.000580415	6.88095e-05	0.000417218
504	unknown	286.111	17.3274,0	20	231	0.000741632	0.000375642	0.000751413	0.000410412	0.000137551	0.000461457	0.000479685	0.00192613	0.00097254	0.00119996	0.001053	0.00175297	0.00122865	0.00135554	2.10755e-09	3.04609e-09	0.000634925	0.0013285	1.98066e-09	0.00146015	0.000570596	0.000782893	0.000656008	3.13509e-09	0.000375376	0.0004547	0.000765326	0.000505718
505	hypoxanthine 1	814.174	17.3677,0	23	265	0.0334827	0.0321413	0.0353919	0.0514166	0.0361542	0.0267498	0.0358894	4.03476e-09	0.0128015	0.00686565	0.00926631	0.00669532	0.0227323	0.00972684	2.10755e-09	3.04609e-09	0.0196563	0.0279534	0.048031	0.00553829	0.0168632	0.021451	0.0293145	0.0262224	0.0254092	0.0224471	0.0210938	0.024323
509	citric acid	632.85	17.4273,0	22	273	0.00270099	0.001986	0.00180688	0.00103617	0.00111243	0.00105369	0.00161603	4.43246e-06	0.000355443	0.000282206	0.000359993	3.96458e-09	0.000424169	0.000237708	0.0024905	0.00200693	0.000467158	0.000203801	0.00038131	4.03476e-09	0.000924949	0.0117126	0.00682949	0.00564564	0.00347096	0.00340673	0.00320646	0.00571198
510	ornithine 1	874.208	17.4367,0	24	142	0.00888616	0.0150408	0.0165098	0.0312462	0.0172505	0.0114386	0.0167287	0.0224622	0.0241516	0.0135896	0.0235913	0.0285176	0.0175879	0.02165	0.0174207	0.0390282	0.0079579	0.0291964	0.0316274	0.0125686	0.0229665	0.00877733	0.0115261	0.0135937	0.0233436	0.0268653	0.0279547	0.0186768
511	3,4-dihydroxybenzoic acid	633.391	17.4713,0	23	193	0.00286383	0.00346821	0.00583116	0.00466467	0.0065256	0.00658004	0.00498892	4.03476e-09	0.00272241	0.00317579	0.00199924	0.00252727	0.00224102	0.00211096	0.00202774	0.00312307	0.00153896	0.00390977	0.00181555	0.001671	0.00234768	0.00337974	0.00318801	0.00272137	0.00281852	0.00301727	0.00294033	0.00301087
512	Analyte 569	327.333	17.4928,0	19	134	0.00167273	0.00169157	0.0017438	0.00182535	0.00172143	0.00214053	0.00179924	0.00207743	0.00199759	0.00216456	0.00164996	0.00253391	2.68937e-09	0.00173724	2.10755e-09	0.0015883	2.30209e-09	2.05922e-09	1.98066e-09	0.00192702	0.000585888	0.00194993	0.00179832	0.00165046	2.64503e-09	0.00162272	2.40242e-09	0.00117024
513	2,8-Dihydroxyquinoline	777.708	17.4967,0	24	290	0.0152561	0.0146047	0.0116061	0.0150606	0.0111443	0.015375	0.0138411	0.0377591	0.0243448	0.0240471	0.0167341	0.0294001	0.0244993	0.0261307	0.0185006	0.0104836	0.0201057	0.0191541	0.0185412	0.0216399	0.0180709	0.0200507	0.019175	0.0184565	0.0178298	0.0180601	0.0178923	0.0185774
514	citrulline 1	666	17.5129,0	24	157	0.00175412	0.00190876	0.00265983	0.00188169	0.0019737	0.00142062	0.00193312	0.00419358	0.0046207	0.00271972	0.00305761	0.00481985	0.00308754	0.00374983	0.00446578	0.00219791	0.00304918	2.05922e-09	1.98066e-09	0.0045418	0.00237578	0.00282226	0.00243103	0.00236439	0.0028546	0.00276947	0.00269951	0.00265688
515	Analyte 573	568	17.552,0	24	217	0.00199195	0.00164979	0.00202475	0.00214511	0.00170277	0.00186466	0.00189651	0.00205844	0.00200782	0.00161713	0.0014619	0.00194889	0.000902748	0.00166616	0.00150226	0.00160452	0.00191	2.05922e-09	0.00180653	0.00122285	0.00134103	0.00205689	0.00190744	0.00172767	0.0016216	0.00167241	0.00164126	0.00177121
518	N(alpha),N(alpha)-dimethyl-L-histidine	406.333	17.6745,0	24	174	0.0108555	0.0160915	0.0514652	0.0125135	0.0554011	0.073596	0.0366538	0.121028	0.0686885	0.0317511	0.0517205	0.0971613	0.0340326	0.0673971	0.00730413	0.0185485	0.0471331	2.05922e-09	0.0799229	0.0735528	0.0377436	0.0101354	0.0174688	0.0245898	0.0677226	0.0873079	0.0962366	0.0505769
519	Dehydroascorbic Acid 1	403.688	17.6968,0	16	157	0.00130689	0.000961878	0.0011287	0.000936828	0.00126783	3.80293e-09	0.000933688	4.03476e-09	0.000510948	3.1547e-09	2.20271e-09	3.96458e-09	0.000854728	0.000227615	0.00111736	3.04609e-09	2.30209e-09	0.00139267	0.00130271	4.03476e-09	0.000635458	0.000998125	0.000850707	0.00112334	0.000875668	0.00121284	0.00110211	0.00102713
520	Tagatose 1	632.85	17.7241,0	20	103	0.00235955	2.85427e-09	0.00573924	0.00256878	0.00403992	0.00442521	0.00318878	0.00692488	0.00290395	0.00217786	0.00335243	0.00695757	0.00640963	0.00478772	2.10755e-09	0.00303704	0.000734271	0.00143591	1.98066e-09	4.03476e-09	0.000867873	0.00337141	0.00359114	0.00473193	0.00453978	0.00232687	0.00316996	0.00362185
523	Analyte 581	412.722	17.7543,0	24	221	0.00172275	0.00116368	0.00130503	0.0028835	0.00217936	0.00346053	0.00211914	4.03476e-09	0.00748982	0.00833719	0.00475522	0.0162295	0.00655358	0.00722755	0.000832134	0.000882201	0.00236382	0.00455174	0.00330193	0.0152927	0.00453742	0.00195845	0.00169669	0.00170053	0.00152244	0.00254782	0.00348813	0.00215234
525	Myristic Acid	908.417	17.8168,0	24	117	0.0176917	0.0173533	0.0129368	0.0161758	0.0138854	0.0135312	0.0152624	0.0185673	0.0175989	0.0132176	0.0112332	0.0211963	0.0158841	0.0162829	0.0179526	0.026466	0.0152064	0.0141209	1.98066e-09	0.0215403	0.015881	0.0207428	0.0203329	0.0205473	0.0205302	0.0206499	0.0206402	0.0205739
526	unknown	302.053	17.8392,0	24	174	0.00250705	0.00302277	0.00286323	0.00499411	0.0043266	0.00471985	0.00373893	0.00571949	0.00416801	0.00555836	0.00512446	0.00684961	0.00472108	0.00535684	0.00310732	0.00697704	0.00205154	0.00265524	0.00366716	0.00305928	0.00358626	0.0025205	0.00301871	0.00333309	0.00525386	0.00564073	0.00531004	0.00417949
527	unknown	469.043	17.9022,0	23	133	0.00174072	0.00105334	0.0065365	0.00233376	0.00100623	0.00125177	0.00232039	0.00719689	0.00374223	0.00112694	0.000562782	0.00550992	2.68937e-09	0.00302313	0.000308915	0.000385208	0.00107468	0.00194958	0.000683177	4.03476e-09	0.000733594	0.00267626	0.00234348	0.00242525	0.00229483	0.00226546	0.00232139	0.00238778
528	quinic acid	252.111	17.9279,0	21	202	2.97852e-09	0.000623841	0.000597738	0.000847348	0.000537207	3.80293e-09	0.000434357	0.00313131	0.00161698	3.1547e-09	0.000944304	0.00207373	0.00118754	0.00149231	0.000598644	0.00179602	0.0011116	0.00126289	0.00149309	0.00270531	0.00149459	0.00118648	0.000964113	0.00108673	0.000973745	0.000980074	0.00107106	0.0010437
529	fructose 1	945.583	17.9674,0	24	103	0.0353585	0.0265456	0.0265365	0.0325448	0.0211123	0.0228802	0.0274963	0.028697	0.0268191	0.0233613	0.0253422	0.0327295	0.0205813	0.0262551	0.0266374	0.0226873	0.024626	2.05922e-09	0.0313356	0.0277945	0.0221801	0.0281946	0.02776	0.0276589	0.0271551	0.0264068	0.0266687	0.0273074
530	Lumazine	352	17.9749,0	11	137	2.97852e-09	2.85427e-09	2.81827e-09	2.4897e-09	2.84976e-09	3.80293e-09	2.96558e-09	4.03476e-09	3.0699e-09	3.1547e-09	2.20271e-09	3.96458e-09	2.68937e-09	3.186e-09	0.00349359	0.0022539	0.0015706	0.00298188	0.00321056	0.00158618	0.00251612	0.000381984	0.000374152	0.000388413	0.000483828	2.52199e-09	0.000293239	0.00032027
531	adenine	639.15	18.0194,0	20	264	0.00256239	0.00216708	0.00210484	0.00427116	0.00294254	0.00285403	0.00281701	0.00629505	0.00328974	0.00129246	2.20271e-09	0.00171075	0.00182936	0.0024029	0.00300309	0.0035769	0.00316271	2.05922e-09	0.00346964	0.0016392	0.00247526	0.00334042	0.00367701	0.00341438	2.64503e-09	2.52199e-09	2.40242e-09	0.00173864
532	Analyte 591	198.857	18.0284,0	24	149	0.11765	0.102517	0.121747	0.0918561	0.0697502	0.0941976	0.0996197	0.133973	0.138404	0.129736	0.0873953	0.134462	0.0949529	0.119821	0.0943568	0.117194	0.129606	0.108412	0.0983973	0.137304	0.114212	0.141062	0.135254	0.133882	0.128532	0.129451	0.125706	0.132314
533	unknown	418.174	18.0569,0	23	157	0.00361571	0.00240972	2.81827e-09	0.00332364	0.00283844	3.80293e-09	0.00203125	0.00343527	0.00298326	0.00289205	0.00245736	0.00338725	0.00291583	0.00301184	2.10755e-09	0.00352059	0.00264654	2.05922e-09	1.98066e-09	0.00303137	0.00153309	0.00322418	0.0032748	0.00338732	0.00296294	0.00271129	0.00247287	0.00300557
534	fructose 2	909.333	18.0658,0	24	103	0.0242731	0.0174494	0.024107	0.0236739	0.0166694	0.0163153	0.0204147	0.0225493	0.019436	0.0169827	0.0183945	0.0243156	0.0162421	0.0196534	0.0208067	0.0186331	0.018323	2.05922e-09	0.0240971	0.0187005	0.0167601	0.0211056	0.0202128	0.020773	0.0200585	0.019407	0.0194043	0.0201602
535	glucose 1	898.208	18.1207,0	24	73	0.0487988	0.0375473	0.0411703	0.0493928	0.0355391	0.0363694	0.0414696	0.0516244	0.0415302	0.0366319	0.0451145	0.0582876	0.0404451	0.0456056	0.0389108	0.03975	0.0347278	2.05922e-09	0.0495581	0.0363422	0.0332148	0.0412995	0.0379948	0.037678	0.0354182	0.0344558	0.0391093	0.0376592
536	glucose 1	928.958	18.1719,0	24	319	0.00468849	0.00456868	0.0044153	0.00490284	0.00414693	0.00293215	0.00427573	0.00518531	0.00393856	0.00252048	0.0037682	0.00475185	0.00249828	0.00377711	0.00440837	0.00419472	0.00389621	0.00449237	1.98066e-09	0.00514634	0.00368967	0.00442813	0.00407279	0.00408073	0.00390733	0.00394922	0.00378522	0.00403724
537	D-Talose 1	911.083	18.2502,0	24	319	0.709779	0.364775	0.489056	0.517155	0.476733	3.80293e-09	0.42625	0.68339	0.510658	3.1547e-09	0.408609	0.663744	0.450948	0.452891	2.10755e-09	0.50106	0.463583	2.05922e-09	1.98066e-09	0.769143	0.288964	0.595173	0.57513	0.567232	0.617702	0.624122	0.615175	0.599089
538	D-Altrose 1	775.783	18.2583,0	23	331	0.00637352	0.00454755	0.00512989	0.00653161	2.84976e-09	0.00395763	0.00442337	0.00463779	0.00436927	3.37243e-05	0.00424896	0.00521749	0.005507	0.00400237	0.00899823	0.00789124	0.0044207	0.00861471	1.98066e-09	5.97438e-05	0.00499744	0.00595932	0.00604741	0.0055308	0.00622146	0.00624793	0.00642167	0.00607143
539	Analyte 600	211.5	18.2631,0	8	79	2.97852e-09	2.85427e-09	2.81827e-09	2.4897e-09	2.84976e-09	3.80293e-09	2.96558e-09	4.03476e-09	0.00922254	3.1547e-09	0.0116322	0.0180728	2.68937e-09	0.00648793	2.10755e-09	0.00636962	2.30209e-09	2.05922e-09	1.98066e-09	4.03476e-09	0.00106161	0.00821247	0.00878471	3.13509e-09	0.0080575	0.00680097	2.40242e-09	0.00530928
540	galactose 2	573.3	18.3101,0	20	273	0.00117377	0.00113946	2.81827e-09	0.000701219	0.00113534	0.000967548	0.00085289	4.03476e-09	0.000853528	0.000787769	0.0010526	0.00118137	0.00149552	0.000895132	0.00114433	0.00132513	0.00101418	2.05922e-09	0.000940125	4.03476e-09	0.000737295	0.000861364	0.00128701	0.000782743	0.000663747	0.000782546	2.40242e-09	0.000729568
542	Analyte 606	214	18.3905,0	18	183	0.00026666	2.85427e-09	2.81827e-09	2.4897e-09	0.000215646	0.000304482	0.000131133	0.000425812	0.000429919	0.000471829	2.20271e-09	0.000504201	2.68937e-09	0.000305294	0.000609384	0.000626777	0.000359728	0.000465	0.000651442	4.03476e-09	0.000452056	0.000526116	0.000430371	0.000605912	0.000506174	0.00045812	0.000378929	0.00048427
543	unknown	436.368	18.4117,0	19	273	0.00241138	0.00288506	2.81827e-09	0.00306602	0.00258716	0.00345176	0.00240023	4.03476e-09	3.0699e-09	0.00237575	0.00230297	0.00276098	0.00305924	0.00174982	0.00270085	0.00295991	0.00216062	2.05922e-09	0.0026337	0.00244598	0.00215018	0.00250662	0.00265339	0.00267408	2.64503e-09	2.52199e-09	0.00229369	0.00168797
544	D-Talose 2	956.417	18.4443,0	24	319	0.115212	0.06316	0.085444	0.0857821	0.0771969	3.80293e-09	0.0711326	0.11759	0.0810302	0.0567559	0.0686661	0.108444	0.0727276	0.0842023	2.10755e-09	0.0858359	0.077118	2.05922e-09	1.98066e-09	0.127009	0.0483271	0.0944801	0.0923949	0.092342	0.0942736	0.0941099	0.0944569	0.0936762
545	unknown	432	18.4625,0	24	299	0.00270209	0.00144219	0.00112099	0.00174586	0.0010332	0.00112868	0.00152883	0.00106614	0.0015404	0.00119454	0.0011309	0.00175453	0.00122339	0.00131832	0.00147744	0.00202306	0.00142999	0.00127672	1.98066e-09	0.0013273	0.00125575	0.00147816	0.002632	0.0014005	0.00152158	0.0015244	0.0014706	0.00167121
546	tyramine	884.208	18.4811,0	24	174	0.0255741	0.021729	0.058942	0.0172387	0.0566944	0.117542	0.04962	0.0918601	0.0480746	0.0159024	0.0430815	0.0549882	0.0123868	0.0443823	0.00586192	0.0104454	0.0575354	2.05922e-09	0.0679303	0.077317	0.036515	0.0179111	0.0232853	0.0279513	0.0549144	0.0693272	0.0801748	0.045594
547	lysine	887.042	18.5315,0	24	156	0.0206813	0.0308716	0.0304171	0.0636302	0.0430351	0.0392579	0.0379822	0.0406739	0.0413782	0.0298684	0.0560172	0.0622296	0.0566534	0.0478034	0.0515649	0.0822053	0.01618	0.0505742	0.0674998	0.0266372	0.0491102	0.0162704	0.0224919	0.0269567	0.0509853	0.0594267	0.0613292	0.0395767
550	sorbitol	867.25	18.579,0	24	217	0.00197615	0.00181159	0.00164868	0.00149232	0.000950558	0.00204303	0.00165372	0.00541149	0.0038075	0.00220992	0.00199092	0.00400521	0.00210942	0.00325574	0.00337375	0.00144976	0.00191884	2.05922e-09	0.00340714	0.00190538	0.00200915	0.00252544	0.00248681	0.00242576	0.00241237	0.00239661	0.00234856	0.00243259
555	Sedoheptulose	336.545	18.6802,0	11	204	0.00148447	2.85427e-09	0.00247218	2.4897e-09	0.00131552	3.80293e-09	0.000878698	4.03476e-09	0.0017669	3.1547e-09	2.20271e-09	3.96458e-09	2.68937e-09	0.000294487	2.10755e-09	3.04609e-09	2.30209e-09	0.00381603	0.00221495	4.03476e-09	0.00100517	0.00205812	0.00160333	0.00154064	0.00186019	0.00141393	2.40242e-09	0.0014127
556	unknown	690.458	18.693,0	24	159	0.00773049	0.00693843	0.00715478	0.00638963	0.00737547	0.00437965	0.00666141	0.0184858	0.00773453	0.00486813	0.00626919	0.0100182	0.00652906	0.00898416	0.00807596	0.0102437	0.00967006	2.05922e-09	1.98066e-09	0.00969621	0.00628099	0.00849204	0.00825367	0.00786365	0.00771976	0.00777762	0.00753021	0.00793949
557	tyrosine 1	842.958	18.7044,0	24	218	0.0224887	0.0232254	0.0180301	0.039983	0.0194126	0.0124071	0.0225912	0.0129346	0.0240391	0.0154321	0.0253938	0.024917	0.0204248	0.0205236	0.0505364	0.0462563	0.0158245	0.047289	0.0412545	0.00940972	0.0350951	0.0256814	0.0254326	0.0249716	0.0251524	0.025069	0.0249763	0.0252139
559	unknown	322.364	18.7404,0	11	194	2.97852e-09	2.85427e-09	2.81827e-09	2.4897e-09	2.84976e-09	3.80293e-09	2.96558e-09	4.03476e-09	3.0699e-09	3.1547e-09	2.20271e-09	3.96458e-09	2.68937e-09	3.186e-09	0.00475761	0.00195596	0.00280101	0.00507419	0.00231872	4.03476e-09	0.00281792	0.00103095	0.000964957	0.00116707	0.0011514	0.00144282	0.00120163	0.0011598
560	o-Hydroxyhippuric acid 1	321.167	18.7605,0	24	179	0.0032181	0.00365453	0.00467053	0.0029855	0.00401431	0.0039813	0.00375404	0.00236986	0.00240986	0.00230693	0.00224014	0.00351883	0.00273956	0.00259753	0.00384001	0.00394543	0.00272849	2.05922e-09	1.98066e-09	0.00404587	0.00242663	0.00317485	0.0031232	0.00328081	0.00359435	0.00360282	0.00349751	0.00337892
561	4-hydroxycinnamic acid	514.391	18.7702,0	23	219	0.000995992	0.00124766	0.00102423	0.00114761	0.00147829	0.00122536	0.00118652	0.00112907	0.00118319	0.000891623	0.000726569	0.00162377	0.000899819	0.00107567	0.00117986	0.00113061	0.00091798	0.000729992	1.98066e-09	0.00123518	0.000865604	0.000972953	0.000772351	3.13509e-09	0.00115635	0.00133997	0.00137986	0.000936915
562	pentadecanoic acid	791.333	18.8199,0	24	117	0.0272727	0.0255555	0.0220682	0.0250994	0.0234938	0.0206882	0.0240296	0.0250281	0.024076	0.0206638	0.0148873	0.0296052	0.0264108	0.0234452	2.10755e-09	3.04609e-09	0.0221345	0.0239356	1.98066e-09	0.0279418	0.0123353	0.0294408	0.0288894	0.029048	0.0276474	0.028234	0.0284526	0.0286187
563	D-galacturonic acid 2	347	18.8265,0	7	175	2.97852e-09	2.85427e-09	2.81827e-09	2.4897e-09	2.84976e-09	3.80293e-09	2.96558e-09	4.03476e-09	3.0699e-09	3.1547e-09	2.20271e-09	3.96458e-09	0.000473895	7.89853e-05	2.10755e-09	3.04609e-09	0.000329995	0.000743968	0.000429432	4.03476e-09	0.000250567	0.000457833	3.32253e-09	0.000441376	2.64503e-09	2.52199e-09	0.00045891	0.000226355
564	conduritol b epoxide 2	596.739	18.8451,0	24	217	0.00493658	0.00392736	0.00441507	0.00453015	0.004079	0.00254615	0.00407239	0.000429467	0.00358331	0.00208525	0.00226491	0.00320841	0.00296043	0.00242196	2.10755e-09	0.00428533	0.00375973	2.05922e-09	1.98066e-09	0.00314428	0.00186489	0.00437347	0.00447558	0.00445394	0.0039512	0.00373593	0.00361837	0.00410141
566	1-Hexadecanol	796.875	18.9484,0	24	299	0.0010285	0.000542478	0.000604371	0.00106581	0.000458814	0.000685441	0.000730902	0.000900046	0.00102703	0.000738146	0.000591909	0.00130377	0.000732422	0.00088222	0.00101892	0.00127217	0.0010079	0.000732426	0.00113879	0.00085846	0.00100478	0.00110797	0.0013882	0.00127256	0.00102164	0.000746264	0.000887147	0.00107063
567	N-alpha-Acetyl-L-ornithine 1	355.5	19.1227,0	14	187	0.000445245	0.000228681	0.000582572	2.4897e-09	2.84976e-09	3.80293e-09	0.000209418	4.03476e-09	3.0699e-09	3.1547e-09	0.000220843	3.96458e-09	0.000256236	7.95156e-05	2.10755e-09	0.0006871	0.000361873	0.000334852	6.95425e-05	0.000356359	0.000301621	3.86841e-09	3.32253e-09	3.13509e-09	0.000237582	0.000283658	0.000216856	0.000123018
568	indole-3-acetic acid	828.667	18.9791,0	24	202	0.00407178	0.00385831	0.0081174	0.00565843	0.00685161	0.00328534	0.00530714	0.0073979	0.00902292	0.00545005	0.0036775	0.00831808	0.00471285	0.00642988	0.00661425	0.00801075	0.00690198	0.00846327	0.00835101	0.00559144	0.00732212	0.00706115	0.00702465	0.00695176	0.00636479	0.00618147	0.00633247	0.00665271
569	Analyte 635	230.722	19.0116,0	20	281	0.000422423	0.000618139	2.81827e-09	0.000582567	0.00116949	0.000919771	0.000618732	4.03476e-09	0.00131413	0.000468193	2.20271e-09	0.000774826	2.68937e-09	0.000426193	2.10755e-09	0.000309462	0.000534487	2.05922e-09	0.000602288	0.000659021	0.000350877	0.000892813	0.000590885	0.00072149	0.000620965	0.000623821	0.000869209	0.000719864
571	Analyte 637	252	19.035,0	24	204	0.00244116	0.00183915	0.00208213	0.00252738	0.00188618	0.00112798	0.001984	0.00179259	0.00249875	0.00132876	0.00188748	0.00184813	0.00106172	0.00173624	2.10755e-09	0.00215154	0.00203185	2.05922e-09	0.00232934	0.00153892	0.00134194	0.00371694	0.00369195	0.00469946	0.00332097	0.00349352	0.00333891	0.00371029
573	indole-3-acetamide 2	232.684	19.0538,0	23	318	0.000625745	0.000546275	0.000599272	0.000682281	0.000596944	0.00100912	0.000676606	0.000437726	0.000654865	0.000940431	0.000584709	0.000581487	0.000735485	0.000655784	2.10755e-09	0.000228885	0.000734609	2.05922e-09	0.000760035	4.03476e-09	0.000287256	0.000830249	0.000596943	0.000708914	0.000623639	0.000663606	0.000732484	0.000692639
575	2,6-Diaminopimelic acid 1	612.045	19.1681,0	22	200	0.000949815	0.00112122	0.00113925	0.00107041	0.00110782	3.80293e-09	0.000898088	4.03476e-09	0.00122104	0.000477667	0.00111813	0.00114547	0.0012565	0.0008698	2.10755e-09	3.04609e-09	0.000865843	0.00216025	1.98066e-09	0.000569529	0.000599271	0.00116109	0.00116039	0.00124923	0.00101623	0.00105181	0.000969302	0.00110134
576	gly-pro	229.769	19.19,0	20	116	2.97852e-09	0.0050608	0.0030947	0.00513386	2.84976e-09	0.000649897	0.00232321	4.03476e-09	0.00278853	0.00336353	0.00347697	0.00354936	0.00330153	0.00274665	0.0014789	0.000412722	2.30209e-09	0.00474621	0.00380316	0.0040076	0.0024081	0.00313096	0.00315775	0.00327755	0.0028018	0.00286056	0.0025838	0.00296874
577	pantothenic acid	834.5	19.2161,0	24	103	0.00723601	0.00688451	0.00658977	0.00826977	0.00661487	0.00433775	0.00665545	4.03476e-09	0.00724466	0.00568639	0.0052141	0.00894694	0.00730115	0.00573221	2.10755e-09	0.0141894	0.00762274	2.05922e-09	1.98066e-09	0.00911132	0.00515391	0.00854786	0.00820594	0.00853108	0.00792511	0.00809432	0.00812389	0.00823803
578	Galactonic acid	447.556	19.2222,0	22	55	0.00391731	0.00452887	0.00427984	0.00522773	0.00433184	0.00403014	0.00438595	4.03476e-09	0.00337805	0.00267786	0.00267858	0.00355296	0.00439565	0.00278052	0.0070665	0.00839603	0.00378443	0.00424803	0.0064316	4.03476e-09	0.00498777	0.00440676	0.00431739	0.00438133	0.00421276	0.00434781	0.00418858	0.00430911
579	gluconic acid 1	348.059	19.2418,0	24	221	0.00166111	0.00106468	0.00134457	0.00279223	0.00236185	0.00308803	0.00205208	4.03476e-09	0.00634347	0.0067378	0.00398352	0.0122986	0.00564179	0.0058342	0.000822283	0.00084613	0.00212947	0.00387356	0.00295254	0.0121301	0.00379235	0.00213788	0.00181541	0.00161965	0.00139348	0.0024846	0.0034185	0.00214492
580	unknown	368.318	19.2722,0	24	317	0.000447423	0.000580968	0.000423726	0.000446734	0.000482583	0.00070482	0.000514376	0.000498941	0.000536797	0.000473471	0.00026485	0.000662904	2.68937e-09	0.000406161	0.000435857	0.000414227	0.000325114	0.000507171	0.00040514	0.000564021	0.000441922	0.000739397	0.000556682	0.000386657	0.00044724	0.000495674	0.000455282	0.000513489
581	Guanidinosuccinic acid 3	290.947	19.3382,0	24	170	0.000464232	0.000447988	0.000231906	0.00048187	0.000329986	0.000467477	0.00040391	0.00108408	0.000645172	0.000721285	0.000587485	0.000974462	0.000752784	0.000794211	0.000601996	0.000588149	0.000624741	0.000601238	0.000693097	0.000612113	0.000620222	0.000794678	0.000831357	0.00062352	0.000638174	0.000551684	0.000795393	0.000705801
582	unknown	410.762	19.4298,0	24	117	0.0076048	0.00620362	0.00553255	0.00727681	0.00591167	0.00697585	0.00658422	0.00732192	0.00791361	0.00786672	0.00662493	0.0105404	0.00772015	0.00799795	0.00668938	0.00965807	0.0062986	0.00653387	0.00827649	0.00709943	0.00742597	0.00722315	0.00724361	0.00734484	0.00685787	0.00694856	0.00685136	0.00707823
584	xanthine	803.182	19.4764,0	22	353	0.00439029	0.00504685	0.00443457	0.00857511	0.00470332	0.00340501	0.00509252	4.03476e-09	0.0019323	3.1547e-09	0.00151639	0.00135279	0.00357055	0.00139534	2.10755e-09	0.0102661	0.00151298	0.00316956	0.00587487	0.000441767	0.00354422	0.00405773	0.00350627	0.00322362	0.00290541	0.00314894	0.00242765	0.0032116
586	Analyte 652	361.625	19.529,0	24	204	0.000989754	0.000669438	0.000719723	0.000863454	0.000784704	0.000496153	0.000753871	0.000683015	0.000612237	0.000480711	0.000461699	0.000662568	0.000534804	0.000572506	2.10755e-09	0.000656373	0.000593399	2.05922e-09	1.98066e-09	0.000963142	0.00036882	0.000800983	0.00052806	0.000625791	0.000734558	0.000792537	0.000702239	0.000697361
587	beta-Hydroxymyristic acid	456.929	19.5709,0	23	117	0.00313683	0.00340224	2.81827e-09	0.00331501	0.00284452	0.00459472	0.00288222	0.00281694	0.0033339	3.1547e-09	0.00274537	0.00439019	0.00283926	0.00268761	0.00255469	0.00302199	0.00347256	0.00252127	0.00280316	4.03476e-09	0.00239561	0.00411026	0.00368227	0.00327	0.00306178	0.00195677	0.00268539	0.00312775
589	Analyte 655	430.857	19.6405,0	23	117	0.00648026	0.00753646	0.00664686	0.0068905	0.00691373	0.0105416	0.00750156	0.00597831	0.00536801	0.00550277	0.0046905	0.00717321	0.00521264	0.00565424	0.00320391	0.00326971	0.00366396	0.00403197	0.00324537	0.0045422	0.00365952	0.00583171	0.0050547	3.13509e-09	0.0048145	0.00481726	0.00491672	0.00423915
594	palmitic acid	969.667	19.7901,0	24	117	0.816059	0.832565	0.701474	0.930069	0.713123	0.683237	0.779421	0.468942	0.916848	0.671256	0.528644	0.865356	0.779127	0.705029	0.990147	1.08339	0.674511	0.717218	0.934343	0.670898	0.845085	0.862265	0.820874	0.811797	0.842141	0.834529	0.848742	0.836725
596	Glucoheptonic acid 2	430.667	19.8807,0	23	225	0.000743224	0.000754003	0.000645411	0.000747419	0.000593895	0.000836878	0.000720138	0.00108914	0.000850837	0.00100399	0.000936561	0.00129973	0.00104702	0.00103788	2.10755e-09	0.000832124	0.000648713	0.000825041	0.000876774	0.000983306	0.000694327	0.000818452	0.000789393	0.000822772	0.000735104	0.00092802	0.000696653	0.000798399
598	N-Acetyl-D-galactosamine 1	879.5	20.0322,0	24	205	0.00420517	0.00332587	0.00337293	0.00494089	0.00338006	0.00281155	0.00367274	0.00490553	0.00422236	0.00331937	0.00244336	0.00431876	0.00250019	0.00361826	2.10755e-09	0.00483713	0.00280594	0.00424921	1.98066e-09	0.00328863	0.00253015	0.00367736	0.00408823	0.00378022	0.00324343	0.00328998	0.00308831	0.00352792
599	unknown	680.267	20.0094,0	15	73	2.97852e-09	0.00894371	2.81827e-09	0.0106968	2.84976e-09	3.80293e-09	0.00327342	0.00754215	0.0340109	3.1547e-09	0.0242675	0.00989149	0.00599903	0.0136185	2.10755e-09	0.00966155	2.30209e-09	0.00883887	1.98066e-09	0.0281973	0.00778296	3.86841e-09	0.0339866	3.13509e-09	0.00754164	0.0067767	0.0079509	0.00937598
601	unknown	258.053	20.145,0	19	290	0.00200588	0.0016684	2.81827e-09	2.4897e-09	0.00175849	0.00348674	0.00148659	0.000855833	0.00167938	0.00200379	0.00142963	0.00167023	0.00177749	0.00156939	0.00185217	3.04609e-09	0.00114569	0.00200407	0.0020203	0.00116573	0.00136466	0.00148205	3.32253e-09	0.00149884	2.64503e-09	0.00124803	0.00118295	0.000901979
602	unknown	431	20.1597,0	14	203	0.000831849	2.85427e-09	2.81827e-09	0.00150445	0.000334938	3.80293e-09	0.000445209	0.00175747	0.00122545	3.1547e-09	2.20271e-09	3.96458e-09	0.00103704	0.000669995	2.10755e-09	0.00234755	0.000778809	0.00106893	0.00141784	0.00095488	0.00109467	3.86841e-09	0.00106943	3.13509e-09	0.00106035	2.52199e-09	0.000968859	0.000516442
603	myo-inositol	855.125	20.1659,0	24	217	0.00858302	0.00894931	0.00807254	0.0111391	0.00773783	0.00787896	0.00872679	4.03476e-09	0.0280565	0.0113113	0.00765729	0.0168585	0.0148532	0.0131228	0.0147699	0.0143861	0.0101938	0.020225	0.0178763	0.0139899	0.0152402	0.0145758	0.0142679	0.0145927	0.01415	0.0139755	0.0138133	0.0142292
607	N-Acetyl-beta-D-mannosamine 4	434.95	20.3087,0	20	205	0.000299439	0.000522527	0.000464509	0.000591261	0.000412624	0.000154508	0.000407478	4.03476e-09	0.000315359	3.1547e-09	0.000316409	0.00017127	2.68937e-09	0.000133841	0.000589121	0.000431738	0.000243893	0.000437498	0.000408101	4.03476e-09	0.000351726	0.000660392	0.000445552	0.000498078	0.000445023	0.000338348	0.00017075	0.000426357
610	unknown	375.462	20.3763,0	17	117	0.00608943	0.00548227	0.00381368	0.0043642	0.00378464	0.00414176	0.00461266	0.00309501	0.00435963	0.00373884	0.00323933	3.96458e-09	0.00581498	0.00337463	2.10755e-09	3.04609e-09	2.30209e-09	2.05922e-09	1.98066e-09	4.03476e-09	2.5884e-09	0.00656593	0.00587214	0.0056343	0.00520868	0.00519223	0.0051539	0.00560453
611	Analyte 678	190.5	20.4148,0	10	254	2.97852e-09	2.85427e-09	2.81827e-09	2.4897e-09	2.84976e-09	3.80293e-09	2.96558e-09	4.03476e-09	3.0699e-09	3.1547e-09	2.20271e-09	3.96458e-09	2.68937e-09	3.186e-09	0.00224517	0.00520146	0.00585946	2.05922e-09	0.0068213	0.0056258	0.0042922	0.0005323	0.000704128	3.13509e-09	0.000800147	0.000833312	0.000636054	0.000584324
613	unknown	408.667	20.426,0	24	117	0.0057366	0.00389265	0.00299191	0.00410942	0.00513824	0.00267032	0.00408986	0.00214833	0.00427317	0.00327005	0.00288729	0.00524514	0.0048795	0.00378391	2.10755e-09	3.04609e-09	0.00390868	0.00410645	1.98066e-09	0.0046792	0.00211572	0.00405354	0.00427108	0.00418558	0.00388073	0.00406149	0.0039614	0.00406897
614	cis-Phytol	358.125	20.478,0	24	57	0.00475989	0.00353059	0.00339325	0.00384469	0.00272663	0.00212932	0.00339739	0.00477516	0.00454722	0.00393629	0.00253991	0.00443605	0.00331879	0.00392557	2.10755e-09	0.00642462	0.00431677	0.00301907	1.98066e-09	0.0040949	0.00297589	0.00514937	0.00513828	0.00492737	0.00363191	0.00463673	0.00391403	0.00456628
616	d-Glucoheptose 1	670.652	20.5369,0	23	319	0.00306116	0.00248426	0.00221623	0.00348883	0.00180964	0.00266814	0.00262138	0.00308271	0.00235899	0.00209424	0.00221664	0.00271517	0.00158089	0.00234144	2.10755e-09	0.00250901	2.30209e-09	0.00308486	0.00245918	0.00172088	0.00162899	0.00261711	0.00250913	0.00244762	0.00257302	0.00239576	0.00241957	0.0024937
618	unknown	620.625	20.5924,0	24	319	0.0037374	0.00301409	0.00234799	0.00398585	0.00197293	0.00296676	0.00300417	0.00310743	0.00268774	0.00257911	0.00252655	0.00313054	0.00189989	0.00265521	0.00392287	0.00240588	0.00166982	0.00339497	0.00292724	0.00221613	0.00275615	0.00364983	0.00331479	0.00346238	0.00359106	0.00368716	0.00365517	0.00356007
619	Analyte 686	320.667	20.6072,0	22	221	0.00176736	0.00129019	0.00142311	0.00286334	0.00216386	0.00291286	0.00207012	4.03476e-09	0.00527006	0.0061495	0.00390693	3.96458e-09	0.00495597	0.00338041	0.0010141	3.04609e-09	0.00206938	0.00362825	0.00285468	0.0101828	0.00329154	0.00284131	0.00217793	0.0023902	0.00202647	0.00314164	0.00422521	0.00280046
620	caffeic acid	574.042	20.6264,0	24	219	0.00206775	0.00150708	0.00158615	0.00176679	0.00195756	0.00222602	0.00185189	0.00189763	0.00147016	0.00152622	0.0012732	0.00205114	0.00141473	0.00160551	0.00195576	0.00185444	0.00138542	0.00138337	0.00166304	0.0016096	0.00164194	0.00221208	0.00193541	0.00191316	0.00175422	0.00179916	0.00169236	0.0018844
621	Isoxanthopterin	283.533	20.6734,0	15	394	0.000373177	0.000484776	2.81827e-09	0.000488376	0.000421658	0.000551731	0.00038662	4.03476e-09	0.000284126	3.1547e-09	0.000295556	3.96458e-09	0.000422793	0.000167081	2.10755e-09	0.000380668	2.30209e-09	0.000334304	0.000352899	4.03476e-09	0.00017798	3.86841e-09	0.000435597	0.000237785	0.000208865	0.000207674	2.40242e-09	0.000181654
622	heptadecanoic acid	934.375	20.71,0	24	117	0.0141972	0.0166883	0.0120291	0.015424	0.0135103	0.0130546	0.0141506	0.00676418	0.0114963	0.0106965	0.00661376	0.0132902	0.0124389	0.0102166	2.10755e-09	0.0202246	0.010818	0.0102894	0.0155289	0.0111606	0.0113369	0.0177057	0.0161616	0.0156198	0.0146128	0.01424	0.0145482	0.0154813
623	Analyte 690	265.667	20.7042,0	11	306	2.97852e-09	0.000386881	0.00079693	2.4897e-09	2.84976e-09	0.00171832	0.000483689	4.03476e-09	3.0699e-09	3.1547e-09	2.20271e-09	3.96458e-09	2.68937e-09	3.186e-09	0.000883088	0.000717588	2.30209e-09	0.00105267	0.000945052	4.03476e-09	0.000599735	3.86841e-09	0.00128969	0.00124698	0.00108163	2.52199e-09	0.000983162	0.000766912
625	Octadecanol	716.833	20.8175,0	24	75	0.00731066	0.00819656	0.00612811	0.00866332	0.00614211	0.00747623	0.0073195	0.00612194	0.0089626	0.00627744	0.00457481	0.00768584	0.00620724	0.00663831	0.00894235	0.0084457	0.00797972	0.00527521	0.00808506	0.00544342	0.00736191	0.0113509	0.0102722	0.00921186	0.00849756	0.00842166	0.00825008	0.00933405
626	noradrenaline	395.5	20.8771,0	9	112	2.97852e-09	2.85427e-09	2.81827e-09	2.4897e-09	2.84976e-09	3.80293e-09	2.96558e-09	2.48368e-05	3.0699e-09	3.1547e-09	2.20271e-09	3.96458e-09	2.68937e-09	4.14198e-06	9.48237e-06	0.000236045	2.30209e-09	7.14277e-05	0.000143537	4.03476e-09	7.67498e-05	0.00122825	3.32253e-09	0.00111817	2.64503e-09	0.00100074	0.000872313	0.000703246
628	Phytol	686.25	20.9653,0	24	143	0.00700756	0.00609845	0.00512438	0.00769517	0.00338136	0.00447097	0.00562965	0.0099153	0.011503	0.00776951	0.00528358	0.0103162	0.00565516	0.00840711	2.10755e-09	0.00427736	0.00966612	0.00619052	0.00850287	0.00954424	0.00636352	0.00877835	0.00848558	0.00840276	0.00746415	0.00729202	0.00749964	0.00798708
629	Analyte 697	300.778	20.9733,0	15	290	0.00300288	2.85427e-09	2.81827e-09	2.4897e-09	2.84976e-09	3.80293e-09	0.000500483	4.03476e-09	0.00255831	0.00203497	0.00150157	0.00166341	2.68937e-09	0.00129304	0.0015784	3.04609e-09	2.30209e-09	2.05922e-09	0.000394079	0.00220605	0.000696423	0.00249136	0.00262389	0.00250801	0.00235175	0.00247922	0.00255812	0.00250206
630	L-kynurenine 2	204.2	21.0407,0	20	262	2.97852e-09	0.00027409	0.000372456	0.000163822	0.000245623	0.000302402	0.000226399	4.03476e-09	0.000283114	0.000254216	0.000118717	3.96458e-09	0.000243616	0.000149945	2.10755e-09	0.000266243	2.30209e-09	0.000198718	0.000221402	4.03476e-09	0.000114395	0.000260292	0.000348825	0.00015262	0.000220836	0.000127651	0.000273346	0.000230595
631	unknown	440.588	21.0594,0	23	143	0.00172993	0.00120547	0.00209303	0.000983434	0.00160812	0.00197217	0.00159869	0.00197283	0.00159181	0.00105213	0.000672641	0.00131835	0.000787434	0.00123253	0.000776075	0.000553103	0.00210324	2.05922e-09	0.00169868	0.0020448	0.00119598	0.00156733	0.00149869	3.13509e-09	0.00135656	0.001313	0.00153982	0.00121257
632	Analyte 700	371.5	21.0711,0	12	458	2.97852e-09	2.85427e-09	2.81827e-09	2.4897e-09	2.84976e-09	3.80293e-09	2.96558e-09	4.03476e-09	3.0699e-09	3.1547e-09	2.20271e-09	3.96458e-09	2.68937e-09	3.186e-09	2.10755e-09	0.00288692	0.00218608	0.00177366	0.00255157	0.00346656	0.00214413	0.00106195	0.00145045	0.00144047	0.00133103	0.00125593	0.00135263	0.00131541
634	Analyte 703	0	21.1234,0	21	243	0.00119724	0.00112651	0.00109648	0.00137674	0.00101165	0.000887336	0.00111599	0.00172059	0.00112771	0.00079301	0.00120904	0.00190788	2.68937e-09	0.00112637	0.00107415	3.04609e-09	0.00142528	2.05922e-09	1.98066e-09	0.00155951	0.000676492	0.000916276	3.32253e-09	0.000886844	0.00085436	0.000836439	0.00126836	0.000793714
635	Phytanic acid	913.167	21.1777,0	24	159	0.00948211	0.00986014	0.00788844	0.0124608	0.00642192	0.00528382	0.00856621	0.00669991	0.014479	0.00653196	0.00840879	0.0107952	0.0069676	0.00898041	0.011432	0.020521	0.0122126	0.00668045	0.0126146	0.00855249	0.0120022	0.0110879	0.0109849	0.0106081	0.00967378	0.00954101	0.0096183	0.0102523
637	Fructose 2,6-biphosphate degr prod 2	561.81	21.2616,0	22	211	0.00444745	0.00396449	0.00302578	0.00402619	0.00264685	0.00313603	0.00354113	4.03476e-09	0.00084121	0.000673344	0.000521574	0.000556574	0.00116207	0.000625796	0.00346867	0.00394997	0.0013681	0.000938938	0.00217058	4.03476e-09	0.00198271	0.00226009	0.00240578	0.00210006	0.00225578	0.00196387	0.00182534	0.00213515
638	unknown	354.7	21.2617,0	10	117	2.97852e-09	2.85427e-09	0.000729469	2.4897e-09	0.000791038	3.80293e-09	0.00025342	4.03476e-09	3.0699e-09	3.1547e-09	2.20271e-09	0.00076131	2.68937e-09	0.000126888	0.00137531	0.0017284	2.30209e-09	2.05922e-09	1.98066e-09	0.000707878	0.000635266	0.00115064	0.00108278	0.000781813	2.64503e-09	2.52199e-09	2.40242e-09	0.000502541
639	linoleic acid	930.25	21.3166,0	24	67	0.0312774	0.0205701	0.0240802	0.0235379	0.0130316	0.0140946	0.0210986	0.0125588	0.0317091	0.014115	0.012531	0.0190341	0.0183078	0.0180426	0.0205431	0.0175937	0.0267742	0.0314623	0.0246778	0.0147607	0.0226353	0.0268836	0.0251705	0.0247609	0.0227285	0.0216689	0.0214197	0.023772
640	tryptophan 1	653.476	21.3321,0	21	202	0.00328051	0.00332601	0.00294989	0.00462927	0.0025394	3.80293e-09	0.00278751	4.03476e-09	0.00435378	0.00178994	0.00352187	0.0035889	0.00291658	0.00269518	2.10755e-09	0.00619764	0.00370322	2.05922e-09	1.98066e-09	0.00130677	0.00186794	3.86841e-09	0.00341065	0.00358855	0.00317877	0.00286801	0.00290449	0.00265841
644	oleic acid	896.111	21.3861,0	18	117	0.05077	0.0350223	0.0412598	2.4897e-09	0.0224842	3.80293e-09	0.0249227	0.0208896	0.0504185	0.0234529	0.0210227	3.96458e-09	0.0106294	0.0210689	0.032523	0.0297747	2.30209e-09	2.05922e-09	1.98066e-09	0.0153858	0.0129472	0.0511391	0.0445815	3.13509e-09	0.0396766	0.039587	0.0372851	0.0353782
646	2-aminoethanethiol	619.5	21.4323,0	14	174	2.97852e-09	0.0019535	2.81827e-09	0.00438781	2.84976e-09	0.0037232	0.00167742	0.00544542	0.00398774	0.00362574	0.00469237	0.00524017	0.00325666	0.00437468	2.10755e-09	0.00250131	2.30209e-09	0.00392229	1.98066e-09	4.03476e-09	0.0010706	3.86841e-09	3.32253e-09	3.13509e-09	0.00400062	0.00440055	0.00475095	0.00219202
648	Elaidic acid	918.789	21.454,0	19	42	2.97852e-09	0.0158326	0.0138818	2.4897e-09	0.0112047	0.00260258	0.0072536	0.00337907	0.0186053	0.0111528	0.00830476	0.00352169	2.68937e-09	0.00749393	0.0144842	0.0183481	0.0151148	0.0137595	1.98066e-09	0.00389781	0.0109341	0.0197672	3.32253e-09	0.0193216	0.0146619	0.0165797	0.0135304	0.0139768
649	trans-sinapinic acid	338.9	21.6091,0	13	458	2.97852e-09	2.85427e-09	2.81827e-09	2.4897e-09	2.84976e-09	3.80293e-09	2.96558e-09	4.03476e-09	3.0699e-09	3.1547e-09	2.20271e-09	3.96458e-09	2.68937e-09	3.186e-09	2.10755e-09	0.00879626	0.00538299	0.00453912	0.00730819	0.00914266	0.00586154	0.00332912	0.00389787	0.00419608	0.00392331	0.00441758	0.00438532	0.00402488
650	stearic acid	959.083	21.6153,0	24	117	1.63149	2.28253	1.66624	1.39488	1.8581	1.89787	1.78852	4.03476e-09	1.69557	1.65798	0.992725	1.91137	1.84823	1.35098	2.10755e-09	1.61432	1.24371	1.36847	1.98066e-09	1.36404	0.931756	2.06523	1.96291	1.92117	2.26221	2.02311	2.04447	2.04652
651	Analyte 723	24.25	21.6347,0	8	339	2.97852e-09	2.85427e-09	2.81827e-09	2.4897e-09	2.84976e-09	3.80293e-09	2.96558e-09	4.03476e-09	3.0699e-09	3.1547e-09	2.20271e-09	3.96458e-09	2.68937e-09	3.186e-09	0.00341663	3.04609e-09	2.30209e-09	0.00178757	0.00236257	4.03476e-09	0.00126113	0.00246085	0.0024886	0.00253746	0.0026596	0.00270156	2.40242e-09	0.00214135
652	spermidine 1	574.214	21.6832,0	14	144	2.97852e-09	2.85427e-09	2.81827e-09	2.4897e-09	0.00115424	0.0017548	0.000484842	0.00251543	0.00146866	0.00134342	0.0021436	0.00306616	0.00182344	0.00206012	2.10755e-09	3.04609e-09	2.30209e-09	0.00190572	0.00139329	0.00164334	0.000823726	3.86841e-09	3.32253e-09	3.13509e-09	0.00102153	0.00128847	0.00134406	0.000609011
656	unknown	345.929	21.8698,0	23	221	0.00149121	0.00123917	0.00127635	0.00245209	0.00230683	0.00281769	0.00193055	4.03476e-09	0.0046697	0.00540041	0.00320626	0.00918081	0.0044197	0.00447948	0.000808821	0.000911404	0.0016621	0.00273508	0.00240834	0.00899823	0.00292066	0.00184772	0.00172793	3.13509e-09	0.00140691	0.00199241	0.00281244	0.00163124
657	fructose-6-phosphate	367.571	22.0024,0	22	204	0.00164696	0.00108155	0.00160894	0.00155703	0.00106291	0.00136111	0.00138642	0.000631371	0.001488	0.00122579	2.20271e-09	0.0013429	0.00170778	0.00106597	0.00159708	0.00026293	0.00064268	0.00150195	0.00110222	0.000450656	0.000926252	0.00139593	0.00120618	0.00113579	0.00114747	0.00103276	2.40242e-09	0.000986355
658	unknown	309.4	22.0756,0	17	233	0.000540474	2.85427e-09	2.81827e-09	0.000516868	2.84976e-09	3.80293e-09	0.000176226	0.00130094	0.000918209	0.000583919	2.20271e-09	3.96458e-09	0.000640931	0.000574001	0.000689384	0.000615832	0.000652955	2.05922e-09	0.000746757	0.00082098	0.000587652	0.000685789	0.000381312	0.000517779	0.000588574	0.000581776	0.000640757	0.000565998
660	Analyte 735	358	22.3135,0	21	117	0.00617755	0.0064206	0.00570413	0.00741536	0.00455131	3.80293e-09	0.00504483	4.03476e-09	0.00617532	3.1547e-09	0.00302732	0.00532749	0.00354337	0.00301225	0.00804682	0.00777726	0.00718688	0.00432465	0.00665222	0.00477549	0.00646055	0.00501371	0.00513702	0.00496004	0.00423381	0.00421672	0.00440134	0.00466044
662	glucose-6-phosphate 2	322.333	22.3914,0	18	180	2.07441e-05	2.85427e-09	1.71264e-08	2.4897e-09	0.000536352	0.000920497	0.000246269	4.57336e-06	3.0699e-09	0.000882799	0.000582465	0.000675831	1.41394e-05	0.000359968	2.10755e-09	3.04609e-09	2.30209e-09	0.000636151	0.000649376	8.06951e-09	0.000214257	0.00100198	3.70304e-05	0.000950556	0.000927049	0.000871964	0.000885617	0.000779033
664	Analyte 739	0	22.6162,0	12	237	2.97852e-09	2.85427e-09	2.81827e-09	2.4897e-09	2.84976e-09	3.80293e-09	2.96558e-09	4.03476e-09	3.0699e-09	3.1547e-09	2.20271e-09	3.96458e-09	2.68937e-09	3.186e-09	0.0227016	0.0282918	0.0161156	0.0180003	0.0276222	0.0276786	0.0234017	0.00372313	0.00372836	0.00357807	0.0037146	0.00381966	0.00407279	0.00377277
665	Analyte 740	323.5	22.6653,0	13	191	2.97852e-09	0.000631399	2.81827e-09	0.000396867	0.000558546	3.80293e-09	0.00026447	4.03476e-09	3.0699e-09	0.000548354	0.000354059	3.96458e-09	0.000557303	0.000243288	0.000661149	0.000829869	2.30209e-09	2.05922e-09	0.00058356	4.03476e-09	0.000345764	0.000770391	0.000652684	0.000554696	2.64503e-09	2.52199e-09	0.000592739	0.000428419
666	Analyte 741	276	22.7157,0	19	267	0.000880104	0.000658061	0.000648438	0.000759287	0.000345011	3.80293e-09	0.000548484	0.00126673	0.0016385	0.000727142	0.000680092	3.96458e-09	0.000771798	0.000847377	2.10755e-09	3.04609e-09	0.00167793	0.00113364	0.00106819	4.03476e-09	0.000646629	0.0010047	0.000862544	0.000925601	0.000794645	0.000788046	0.000906985	0.000880421
667	Analyte 742	295.2	22.7338,0	11	194	2.97852e-09	2.85427e-09	2.81827e-09	2.4897e-09	2.84976e-09	3.80293e-09	2.96558e-09	4.03476e-09	3.0699e-09	3.1547e-09	2.20271e-09	3.96458e-09	2.68937e-09	3.186e-09	0.0229161	0.0179397	0.0213315	0.0328166	0.0104741	0.00600967	0.0185813	3.86841e-09	0.00206981	0.00218724	0.00220796	0.00223041	0.00247658	0.001862
669	Analyte 744	427.5	22.889,0	24	179	0.00195902	0.00206755	0.0016403	0.00221351	0.00166773	0.00198097	0.00192151	0.000882317	0.00132401	0.0013993	0.0012363	0.00144554	0.0015929	0.00131339	0.00173238	0.0022698	0.00134848	0.00108519	0.00159027	0.00124806	0.0015457	0.00196334	0.00183739	0.00171865	0.00165711	0.00159539	0.00156867	0.00172343
670	Analyte 745	0	22.9141,0	8	259	2.97852e-09	2.85427e-09	2.81827e-09	0.000361119	2.84976e-09	3.80293e-09	6.0189e-05	4.03476e-09	6.48326e-05	3.1547e-09	0.000129227	0.00027914	2.68937e-09	7.88682e-05	2.10755e-09	3.04609e-09	2.30209e-09	2.05922e-09	1.98066e-09	0.000401116	6.68546e-05	0.000280341	0.000342228	3.13509e-09	2.64503e-09	2.52199e-09	0.000224235	0.000141136
671	Analyte 747	367.667	23.0402,0	22	221	0.000977225	0.000934029	0.00116665	0.00211213	0.00188074	0.00234693	0.00156962	4.03476e-09	0.00363072	0.00378402	0.0025544	0.00677029	0.00364895	0.00339806	2.10755e-09	0.000879868	0.0013139	0.00216899	0.00194211	0.00699872	0.00221726	0.00157079	0.00130664	0.00118177	2.64503e-09	0.00156672	0.00233137	0.00132621
673	unknown	437.2	23.1072,0	13	215	0.00149966	2.85427e-09	0.00131172	0.00135368	2.84976e-09	0.000542533	0.000784601	7.60601e-06	0.000892331	0.000285713	0.000451772	3.96458e-09	7.42053e-05	0.000285272	2.10755e-09	3.04609e-09	0.000274268	2.05922e-09	1.98066e-09	4.03476e-09	4.57135e-05	0.00212216	0.00158847	3.13509e-09	0.00136641	2.52199e-09	2.40242e-09	0.000846175
674	Analyte 750	0	23.1023,0	10	194	2.97852e-09	2.85427e-09	2.81827e-09	2.4897e-09	2.84976e-09	3.80293e-09	2.96558e-09	4.03476e-09	3.0699e-09	3.1547e-09	2.20271e-09	3.96458e-09	2.68937e-09	3.186e-09	0.0148278	0.01788	0.0102463	0.0116536	0.0164307	0.0165128	0.0145918	0.00229771	3.32253e-09	3.13509e-09	0.00193211	0.00183083	0.00234909	0.00140162
675	Analyte 751	449	23.2293,0	17	173	0.00321791	2.85427e-09	0.00228262	2.4897e-09	0.00158192	0.00188119	0.00149394	4.03476e-09	0.00326048	7.91267e-06	2.20271e-09	0.00278393	0.00147512	0.00125458	2.10755e-09	0.00244584	2.30209e-09	0.00227537	1.98066e-09	0.0031197	0.00130682	3.86841e-09	0.00329156	0.00317572	2.64503e-09	2.52199e-09	0.00297736	0.00157411
676	Arachidic acid	807	23.2756,0	20	117	2.97852e-09	2.85427e-09	0.00706114	0.00085915	0.00798192	0.00762427	0.00392108	0.000647281	0.00602967	3.1547e-09	0.00329134	0.00567101	0.0067247	0.00372733	2.10755e-09	0.0143025	0.00661368	0.00562903	0.0082892	0.00026176	0.00584936	0.000968229	0.0146747	3.13509e-09	0.0127131	0.000762264	0.012696	0.00696904
679	salicin	735.739	23.6538,0	23	204	0.00317874	0.00166912	0.00153368	0.00192135	0.00108162	3.80293e-09	0.00156409	0.00136481	0.00169237	0.00144277	0.0012305	0.00126795	0.00100423	0.00133377	0.00140732	0.000916292	2.30209e-09	2.05922e-09	0.00234721	0.00217421	0.00114084	0.00461763	0.0030381	0.00299057	0.00154838	0.0012836	0.00131765	0.00246599
680	Neohesperidin	456.615	23.7081,0	16	131	0.00198715	2.85427e-09	0.00135408	2.4897e-09	2.84976e-09	3.80293e-09	0.000556872	0.000928211	3.0699e-09	3.1547e-09	0.00158345	0.00296735	4.93587e-05	0.000921396	0.00493538	3.04609e-09	0.00422971	0.00242479	0.00376601	0.00232229	0.00294636	3.86841e-09	0.00318241	0.00307022	0.000120122	0.00280606	0.00265244	0.00197188
681	unknown	291.25	23.7735,0	11	71	0.000246441	2.85427e-09	2.81827e-09	5.06306e-05	0.000110387	9.2125e-05	8.3265e-05	4.03476e-09	3.0699e-09	3.1547e-09	2.20271e-09	3.96458e-09	2.68937e-09	3.186e-09	2.10755e-09	3.04609e-09	0.000293235	1.80955e-06	1.98066e-09	4.03476e-09	4.91759e-05	3.86841e-09	0.000614997	0.000571305	0.00059035	0.000449184	0.000452312	0.000446359
686	2-Monopalmitin	539.846	24.1391,0	22	221	0.0012166	0.000934954	0.00116263	0.00194776	0.0016723	0.00222773	0.001527	4.03476e-09	0.00310158	0.00315607	0.00217363	0.00618664	0.00313903	0.00295949	0.00071182	3.04609e-09	0.00129673	2.05922e-09	0.00171279	0.00586314	0.00159741	0.00151515	5.52836e-05	0.00218292	0.00112844	0.00176096	0.00238177	0.00150409
687	unknown	524.571	24.3293,0	8	73	2.97852e-09	2.85427e-09	2.81827e-09	2.4897e-09	2.84976e-09	3.80293e-09	2.96558e-09	4.03476e-09	3.0699e-09	3.1547e-09	2.20271e-09	3.96458e-09	2.68937e-09	3.186e-09	0.00413823	3.04609e-09	0.00137761	2.05922e-09	0.00214705	0.00263791	0.0017168	3.86841e-09	0.00223926	0.00519652	0.0659179	0.0623593	2.40242e-09	0.0226188
688	inosine	912.833	24.2732,0	24	217	0.00845875	0.0130916	0.012273	0.0180234	0.013237	0.0132036	0.0130479	0.000884343	0.00426095	0.00268611	0.00393129	0.00356515	0.00564392	0.0034953	2.10755e-09	0.0388422	0.00896974	0.0137625	0.0246595	0.00406842	0.0150504	0.0118244	0.012767	0.0115571	0.0105377	0.0100427	0.00855349	0.0108804
689	Analyte 766	273.188	24.3639,0	18	180	0.00256357	0.00225905	0.00204055	0.00213701	2.84976e-09	3.80293e-09	0.00150003	0.00194596	3.0699e-09	0.00127325	0.00115511	0.00221694	2.68937e-09	0.00109854	2.10755e-09	0.00246804	0.00225357	0.00148602	0.00235389	4.03476e-09	0.00142692	0.00219913	0.00210721	0.00201488	0.00190334	0.00190206	2.40242e-09	0.00168777
690	1-Monopalmitin	787.8	24.4083,0	21	371	2.97852e-09	0.000467528	0.000411092	0.00047374	0.000398245	0.000431937	0.000363757	0.000770529	0.00118197	0.000702235	2.02282e-05	2.18107e-05	0.000524206	0.00053683	2.10755e-09	0.000930379	0.00101001	0.000835428	0.000910503	0.000735146	0.000736912	3.86841e-09	0.000980306	0.000976987	0.000843175	0.000852951	0.00101306	0.000777748
692	Analyte 769	304	24.5164,0	20	192	0.00128485	0.00579659	0.000142861	0.00160097	2.84976e-09	0.00160478	0.00173834	0.00308977	0.00603372	0.00242495	0.00233193	0.003694	2.68937e-09	0.00292906	0.00411082	0.00220131	0.000486559	2.05922e-09	0.00492625	0.00295644	0.0024469	0.00129698	0.00525191	0.00635818	0.0063234	0.00588677	2.40242e-09	0.00418621
694	adenosine	677.235	24.7625,0	17	236	0.000803652	0.000691709	0.000554855	2.4897e-09	0.000342634	0.00069417	0.000514504	0.00106783	3.0699e-09	3.1547e-09	0.000911291	3.96458e-09	0.000546296	0.000420904	0.00124222	0.0015358	2.30209e-09	0.00102291	0.00109731	4.03476e-09	0.000816375	0.000975756	0.000802532	0.00074778	2.64503e-09	0.000605067	0.000711527	0.000640444
697	Analyte 775	603.667	24.9501,0	15	204	2.97852e-09	2.85427e-09	0.00158016	2.4897e-09	2.84976e-09	0.00377952	0.000893283	0.0071105	3.0699e-09	0.00575115	0.00258466	0.00505035	0.00734553	0.00464036	0.0026701	0.00281806	0.00152829	2.05922e-09	0.00349648	0.000699119	0.00186867	0.00131291	0.00204023	0.00552878	2.64503e-09	2.52199e-09	2.40242e-09	0.00148032
698	unknown	350.4	25.1687,0	23	221	0.000973234	0.000828476	0.000881997	0.00157852	0.0014402	0.00203399	0.0012894	4.03476e-09	0.00102301	0.0029628	0.00186654	0.00499836	0.00269345	0.00225736	0.000493168	0.000750355	0.00109082	0.00162322	0.00163735	0.00490823	0.00175052	0.000925792	3.32253e-09	0.00107605	0.00019304	0.00131744	0.00158121	0.000848922
699	cellobiose 1	869	25.231,0	20	436	2.97852e-09	0.000461898	0.000970178	0.00107747	0.000679642	3.80293e-09	0.000531533	0.000426722	0.000392341	0.000324616	0.000271194	0.000346198	0.00019809	0.000326527	0.00156231	0.000402219	0.00099723	0.00109758	0.000897821	0.000155728	0.000852149	0.00581191	3.32253e-09	0.00248572	0.000688866	2.52199e-09	2.40242e-09	0.00149775
700	unknown	646.312	25.299,0	16	289	2.97852e-09	2.85427e-09	0.000548932	2.4897e-09	2.84976e-09	0.000183203	0.000122024	4.03476e-09	0.000597944	0.000333165	0.000361235	3.96458e-09	0.000305119	0.000266245	0.000855042	0.000643353	0.00159343	0.0017653	0.00099654	0.000351109	0.00103413	3.86841e-09	0.00128474	0.00117261	0.000635491	2.52199e-09	0.000492793	0.000597607
701	lactose 1	847.75	25.334,0	20	204	0.024078	0.0166238	2.81827e-09	2.4897e-09	0.00629437	0.00260942	0.00826759	0.00298853	0.00922028	3.1547e-09	0.00679142	0.00484951	0.00231125	0.00436017	0.0245682	0.00880533	0.0133144	0.0132895	0.0111198	0.00346145	0.0124265	0.0278813	0.0238864	0.0220593	0.0123719	0.00651269	2.40242e-09	0.0154519
704	maltose	945.348	25.5266,0	23	361	0.440588	0.327938	0.309656	0.463449	0.288782	0.184221	0.335772	0.62392	0.373045	0.251654	0.334659	0.508192	0.176495	0.377994	0.370349	0.2706	0.476709	2.05922e-09	1.98066e-09	0.430978	0.258106	3.86841e-09	0.370351	0.374525	0.422219	0.417369	0.408676	0.33219
708	maltose	949.696	25.7198,0	23	204	0.100886	0.0843961	0.0813819	0.122888	0.0943922	0.0654631	0.0915679	0.200911	0.109382	0.0775921	0.108889	0.172031	0.0615204	0.121721	0.0869851	0.0791306	0.132013	2.05922e-09	1.98066e-09	0.142112	0.0733734	0.0923406	0.0912311	0.095708	0.115919	0.130345	0.140695	0.11104
709	guanosine	469.571	25.7483,0	14	324	0.00104051	0.000695124	0.000764777	0.00115959	0.000961258	0.000233041	0.00080905	4.03476e-09	3.0699e-09	3.1547e-09	2.20271e-09	3.96458e-09	2.68937e-09	3.186e-09	2.10755e-09	0.00186023	0.000792466	2.05922e-09	1.98066e-09	4.03476e-09	0.000442117	3.86841e-09	0.00089923	0.000521091	0.000769535	0.000705815	0.00043615	0.000555304
710	Leucrose 1	661.87	25.8218,0	23	166	0.00179528	0.00134703	0.00200052	0.00162561	0.00148922	0.000602327	0.00147667	7.91117e-05	0.000891391	0.000593664	0.000633093	0.000679989	0.000804724	0.000613662	0.00238807	0.00160367	0.00105454	0.00155374	0.0017297	4.03476e-09	0.00138829	0.00109733	0.00108684	0.00113962	3.90357e-06	0.00103516	0.000947059	0.000884988
711	Sophorose 2	542.909	26.0589,0	15	166	2.97852e-09	0.0041558	0.00454618	0.00428773	2.84976e-09	3.80293e-09	0.00216495	4.03476e-09	6.29321e-05	3.1547e-09	2.20271e-09	5.76191e-05	0.0016465	0.00029451	2.23923e-05	0.00380717	0.00255143	2.05922e-09	2.11983e-05	0.00110735	0.00125159	0.00241405	0.00227316	3.13509e-09	0.00204368	2.52199e-09	0.00162649	0.0013929
712	maltitol	355	26.1206,0	14	180	0.00157419	0.000978468	2.81827e-09	2.4897e-09	0.00134257	0.00140998	0.0008842	0.000663935	3.0699e-09	0.000972116	2.20271e-09	3.96458e-09	0.000890287	0.000421058	2.10755e-09	0.000659839	0.00149111	0.00137891	1.98066e-09	0.000873027	0.000733815	3.86841e-09	0.00115303	0.00120009	0.0010496	2.52199e-09	2.40242e-09	0.000567121
713	Analyte 792	348.333	26.1317,0	16	221	0.000974941	2.85427e-09	0.000522493	0.00157162	2.84976e-09	3.80293e-09	0.000511511	4.03476e-09	0.00240993	0.00254239	0.00159384	0.00464941	2.68937e-09	0.00186593	2.10755e-09	3.04609e-09	0.00111292	0.0016786	0.00144553	0.00432638	0.00142724	0.0011813	0.00113196	0.00127751	2.64503e-09	2.52199e-09	0.00167025	0.000876836
715	Palatinose	520.125	26.311,0	16	117	0.00397768	0.00183276	2.81827e-09	2.4897e-09	2.84976e-09	0.00196011	0.00129509	4.03476e-09	0.000478098	3.1547e-09	0.000519967	0.000559742	0.000432341	0.000331693	0.00306436	0.00262522	2.30209e-09	2.05922e-09	0.00141831	0.00123373	0.00139027	0.00506821	0.00658178	0.00702706	0.00408671	0.00461646	2.40242e-09	0.00456337
716	melibiose 1	654.368	26.4767,0	19	204	0.00100818	0.000609974	0.000691762	0.000251788	2.84976e-09	3.80293e-09	0.000426952	0.000433034	0.000518284	0.000275623	0.000445219	3.96458e-09	2.68937e-09	0.000278694	2.10755e-09	0.000593576	0.000544015	2.05922e-09	0.000687684	0.000718645	0.000423987	0.000710982	0.000736612	0.000421121	0.000816639	0.000452664	0.000596815	0.000622472
717	piceatannol 1	562.636	26.5638,0	14	73	2.97852e-09	0.099311	0.0748524	0.108682	2.84976e-09	3.80293e-09	0.0471409	4.03476e-09	0.0105741	3.1547e-09	2.20271e-09	3.96458e-09	0.0304589	0.00683884	0.0101642	3.04609e-09	0.0227519	2.05922e-09	0.0478294	4.03476e-09	0.0134576	0.0304021	0.022187	0.0291518	0.00523722	0.0277136	0.0216081	0.0227166
718	Analyte 797	408.7	26.6607,0	19	73	0.018647	0.0132727	0.0151859	0.0265714	0.0228176	0.019624	0.0193531	0.00185523	0.00225259	0.00088094	0.00315298	0.00130984	0.0053717	0.00247055	0.0236478	0.0281881	2.30209e-09	0.001032	0.00506181	4.03476e-09	0.00965494	0.00621081	0.00498067	0.00376064	2.64503e-09	2.52199e-09	2.40242e-09	0.00249202
719	Analyte 799	446	26.8961,0	8	194	2.97852e-09	2.85427e-09	2.81827e-09	2.4897e-09	2.84976e-09	3.80293e-09	2.96558e-09	4.03476e-09	3.0699e-09	3.1547e-09	2.20271e-09	3.96458e-09	2.68937e-09	3.186e-09	2.10755e-09	0.0138223	0.00266071	2.05922e-09	0.00721434	0.0120059	0.00595055	0.00413681	0.00340302	0.00158899	2.64503e-09	0.00196058	2.40242e-09	0.00184823
720	Analyte 801	407.733	27.0501,0	23	221	0.00104582	0.00071313	0.000636297	0.00145264	0.00154767	0.00165987	0.0011759	0.00422152	0.00200802	0.00210266	0.00145483	0.003727	0.0021122	0.00260437	2.10755e-09	0.000629106	0.00089969	0.00135582	0.00127181	0.00349226	0.00127478	0.000804262	0.00118083	0.000865984	0.000925826	0.00109707	0.00145859	0.00105543
724	Analyte 806	432	27.6096,0	7	73	0.00175568	2.85427e-09	2.81827e-09	2.4897e-09	0.00120354	0.00112111	0.000680056	4.03476e-09	3.0699e-09	3.1547e-09	2.20271e-09	3.96458e-09	2.68937e-09	3.186e-09	2.10755e-09	3.04609e-09	2.30209e-09	2.05922e-09	1.98066e-09	0.00104794	0.000174658	3.86841e-09	0.00120656	3.13509e-09	0.00171721	2.52199e-09	0.00136713	0.000715152
725	unknown	291.8	27.926,0	19	221	2.97852e-09	0.000714899	2.81827e-09	0.00131849	0.00125292	3.80293e-09	0.000547721	0.00360649	0.00183991	0.00217341	0.000992435	0.00315203	0.00119758	0.00216031	2.10755e-09	0.0006648	0.000839913	0.000606162	0.00115255	0.00293589	0.00103322	0.00125179	0.00103558	0.000867876	2.64503e-09	0.000986403	0.00105531	0.00086616
727	Analyte 809	408	28.1338,0	16	73	0.00134189	0.00554918	2.81827e-09	0.00580741	0.00538403	0.00623431	0.0040528	4.03476e-09	0.000738765	3.1547e-09	2.20271e-09	3.96458e-09	0.00131761	0.000342731	0.00705077	0.0089102	0.00156035	0.000534931	0.00211269	4.03476e-09	0.00336149	0.00170204	0.00158314	3.13509e-09	2.64503e-09	0.00123674	0.000898295	0.000903371
728	7-alpha-Hydroxycholesterol	341.188	28.2953,0	20	143	0.00130643	0.00131707	0.00077345	0.00138333	0.00101787	0.000683382	0.00108025	0.00180907	0.00185317	3.1547e-09	0.000668407	3.96458e-09	0.00101287	0.000890587	0.00140906	3.04609e-09	0.00165136	2.05922e-09	0.00162618	0.00120868	0.000982546	0.0018473	0.00126242	0.00128004	0.00112948	0.000862764	0.00134474	0.00128779
729	5-Dihydrocortisone 1	271.5	28.3858,0	16	237	0.00124209	0.00163223	0.000998239	0.000794249	0.000926483	0.000703554	0.00104947	0.000654832	0.00131484	3.1547e-09	2.20271e-09	3.96458e-09	2.68937e-09	0.000328281	0.00174184	0.00176361	0.00137541	0.00065877	0.000887009	4.03476e-09	0.00107111	0.000851354	3.32253e-09	0.000991227	0.000909762	2.52199e-09	2.40242e-09	0.000458725
730	21-hydroxypregnenolone 1	356.474	28.5828,0	20	215	2.75811e-07	2.85427e-09	0.000105138	2.4897e-09	5.97526e-06	3.80293e-09	1.85663e-05	4.03476e-09	0.000400233	4.16053e-05	0.000158525	0.00024339	0.000445417	0.000214862	9.77772e-06	3.04609e-09	0.000320636	0.000513222	0.000435301	0.000183613	0.000243759	0.000300399	0.000171173	0.000263906	3.85889e-07	0.000351434	0.000402721	0.000248336
734	Cholestan-3beta-ol	395.737	28.9369,0	19	81	0.000612509	0.000851325	2.81827e-09	0.000645652	2.84976e-09	3.80293e-09	0.000351583	4.03476e-09	0.000686832	3.1547e-09	0.000438827	0.000622754	0.000498663	0.000374514	0.000734916	0.00104795	0.000648243	0.000387207	0.000580736	0.000545547	0.000657433	0.000682402	0.000544269	0.000729476	2.64503e-09	0.000386412	0.000527472	0.000478339
735	unknown	446.13	29.2351,0	23	81	0.00136822	0.00126801	0.00101963	2.4897e-09	0.000902555	8.95468e-06	0.000761227	0.0015265	3.0699e-09	0.00085606	0.000810259	0.00108899	0.00039661	0.000779737	0.00149381	0.000446763	0.00112862	0.000843912	0.00140749	0.000858331	0.00102982	0.00122006	0.00115597	0.00107875	0.000929425	0.00086819	0.00109484	0.00105787
736	Ergosterol	333.091	29.2939,0	11	129	0.000611127	0.000924568	2.81827e-09	0.000646615	2.84976e-09	3.80293e-09	0.00036372	4.03476e-09	3.0699e-09	3.1547e-09	2.20271e-09	3.96458e-09	0.000215392	3.59014e-05	2.10755e-09	0.000739037	0.00045312	2.05922e-09	1.98066e-09	0.000405656	0.000266303	3.86841e-09	0.000505587	0.000504839	0.000549767	0.000215651	2.40242e-09	0.000295975
737	5-alpha-Cholestan-3-one 1	512.348	29.3595,0	23	215	0.00152036	0.00109912	0.000591289	0.0023497	0.00159609	0.000931104	0.00134794	0.00169288	0.00288206	0.00122307	0.0013465	3.96458e-09	0.00146186	0.0014344	0.00294854	0.00371824	0.00134573	0.0021994	0.00236726	0.0015521	0.00235521	0.000955904	0.00286389	0.00189927	0.00169646	0.0012576	0.00163347	0.00171777
738	Analyte 820	190.273	29.4194,0	12	309	0.00044404	0.000558116	2.81827e-09	2.4897e-09	2.84976e-09	3.80293e-09	0.000167028	4.03476e-09	0.000705813	3.1547e-09	2.20271e-09	0.000427941	2.68937e-09	0.000188961	0.000505317	0.000522657	0.000593128	0.000345621	1.98066e-09	0.000600832	0.000427926	0.000520237	3.32253e-09	0.000515882	2.64503e-09	0.000546764	2.40242e-09	0.000263815
741	?-Sitosterol	511.217	30.0142,0	23	81	0.00193916	0.0024331	0.0012338	0.00192569	0.00117487	3.80293e-09	0.00145111	0.00149934	0.00250435	0.000695174	0.000945703	0.0011564	0.00154411	0.00139085	0.00312313	0.00222082	0.0025503	0.00255217	1.98066e-09	0.00140571	0.00197536	0.00225451	0.0026544	0.00235604	0.001448	0.00153358	0.00130492	0.00192524
743	unknown	515.45	30.1141,0	20	75	0.0142055	0.0115731	0.00628336	0.0140138	0.00949416	0.00610263	0.0102788	4.03476e-09	3.0699e-09	0.00776653	0.00574181	0.0123465	0.011941	0.00629931	0.00903237	0.0151828	0.00669346	2.05922e-09	0.00985013	4.03476e-09	0.00679313	0.011186	0.0108166	0.00859983	0.00904807	0.0073433	0.00678552	0.00896322
744	Analyte 826	0	30.2724,0	23	204	0.0209318	0.0152122	0.0102181	0.0256027	0.00572842	0.00240614	0.0133499	0.006891	0.0107655	0.00482594	0.00500067	0.00558619	0.00241499	0.00591405	0.0104949	3.04609e-09	0.0202293	0.020951	0.0162707	0.00901673	0.0128271	0.0201083	0.0203079	0.00793719	0.0114727	0.00379493	0.00406994	0.0112818
745	Analyte 827	0	30.6092,0	15	291	2.97852e-09	0.000786568	2.81827e-09	0.00082505	2.84976e-09	3.80293e-09	0.000268605	0.000761853	0.00142682	0.00027131	0.000637802	0.000773023	0.000469229	0.00072334	2.10755e-09	0.00110293	0.00117217	0.000765007	1.13169e-05	4.03476e-09	0.000508572	3.86841e-09	0.000401531	3.13509e-09	0.000705309	2.52199e-09	0.000184991	0.000215307
746	Analyte 828	0	30.6337,0	16	204	0.00178561	0.00274969	0.00205512	0.00402814	2.84976e-09	0.000551961	0.00186175	0.00108788	3.0699e-09	3.1547e-09	0.00127294	3.96458e-09	2.68937e-09	0.000393473	0.00187749	0.00141887	0.00352429	0.00390028	1.98066e-09	0.000839723	0.00192678	0.002928	0.00291968	0.00299891	0.00230884	2.52199e-09	2.40242e-09	0.00185924
747	Analyte 830	0	31.0413,0	21	203	2.97852e-09	0.00140978	0.000962895	0.000974109	0.00109254	0.00103954	0.000913145	0.00142989	0.00364344	0.00195214	2.20271e-09	0.00260607	0.00209447	0.00195434	0.00403694	0.00355746	0.00290392	0.00195947	0.00238304	0.00188318	0.00278733	0.00234005	3.32253e-09	0.00193427	0.00182587	0.00186216	0.000966307	0.00148811
748	Analyte 831	0	31.8993,0	21	204	0.00773993	0.0062114	0.0113952	0.0119553	0.00605305	3.80293e-09	0.00722582	0.0285926	0.0172214	3.1547e-09	0.017719	0.0279235	0.00803984	0.0165827	0.00617752	0.0026163	0.00708224	2.05922e-09	0.0177408	4.03476e-09	0.00560281	0.0027355	0.00773288	0.00227488	0.0133965	0.0116119	0.0215392	0.00988181
750	Analyte 833	0	32.1538,0	8	232	2.97852e-09	2.85427e-09	2.81827e-09	0.00113944	2.84976e-09	3.80293e-09	0.000189909	4.03476e-09	3.0699e-09	3.1547e-09	2.20271e-09	3.96458e-09	2.68937e-09	3.186e-09	0.00347846	0.00397089	0.00256124	2.05922e-09	0.0015741	4.03476e-09	0.00193078	3.86841e-09	0.00201686	0.0013866	2.64503e-09	2.52199e-09	0.000607712	0.000668531
