# Supplementary material for: GC–MS analysis of the ruminal metabolome response to thiamine supplementation during high grain feeding in dairy cows
Source: Metabolomics. 2018 May 8;14(5):67. doi: 10.1007/s11306-018-1362-8 (PMC5940720; doi:10.1007/s11306-018-1362-8)
Supplement: Supplementary file 1 — Supplementary material 1 (ZIP 5089 KB) [file 11306_2018_1362_MOESM1_ESM.zip › supplementary informations/raw data/simility+QC20151214.csv]

X	Analyte	Similarity	R.T...minutes.	Count	X.1	QC_1	X.2	X.3	X.4	QC_2	X.5	X.6	X.7	QC_3	X.8	X.9	X.10	QC_4	X.11	X.12	X.13	QC_5	X.14	X.15	X.16	QC_6	X.17	X.18	X.19	D1_1	X.20	X.21	X.22	D4_1	X.23	X.24	X.25	D24_1	X.26	X.27	X.28	D38_1	X.29	X.30	X.31	D27_1	X.32	X.33	X.34
Peak	NA	NA	Average	NA	Mass	Class	R.T. (minutes)	NA	Area	Class	R.T. (minutes)	NA	Area	Class	R.T. (minutes)	NA	Area	Class	R.T. (minutes)	NA	Area	Class	R.T. (minutes)	NA	Area	Class	R.T. (minutes)	NA	Area	Class	R.T. (minutes)	NA	Area	Class	R.T. (minutes)	NA	Area	Class	R.T. (minutes)	NA	Area	Class	R.T. (minutes)	NA	Area	Class	R.T. (minutes)	NA	Area
Analyte 2	2	0	6.18035,0	19	122	Class1	6.155,0	0	11416.005	Class1	6.15,0	0	11358.67			0		Class1	6.1675,0	0	11586.712			0		Class1	6.1825,0	0	26418.638	Class2	6.1825,0	0	47964.738	Class2	6.20333,0	0	14564.662	Class2	6.17667,0	0	24778.836	Class2	6.1925,0	0	9216.373			0
Analyte 3	3	0	6.18267,0	24	100	Class1	6.15917,0	0	8233067.78	Class1	6.15417,0	0	8653063.86	Class1	6.15083,0	0	8752561.02	Class1	6.17083,0	0	11367680.4	Class1	6.16833,0	0	10976777.3	Class1	6.18667,0	0	12949402.6	Class2	6.185,0	0	7977210.48	Class2	6.20917,0	0	9095895.27	Class2	6.18083,0	0	12774303.9	Class2	6.19667,0	0	12344437.2	Class2	6.17667,0	0	8373444.15
Analyte 5	5	0	6.2125,0	24	146	Class1	6.19083,0	0	1961167.03	Class1	6.18583,0	0	2161630.49	Class1	6.18333,0	0	2229976.86	Class1	6.2025,0	0	2455673.35	Class1	6.2025,0	0	2503867.26	Class1	6.22333,0	0	2801282	Class2	6.21333,0	0	2613228.08	Class2	6.23583,0	0	1707904.14	Class2	6.21083,0	0	2606508.17	Class2	6.225,0	0	2274172.58	Class2	6.20667,0	0	2520508.81
Analyte 6	6	0	6.2221,0	23	142	Class1	6.20167,0	0	129500.163	Class1	6.19667,0	0	139495.238	Class1	6.19333,0	0	143023.64	Class1	6.21167,0	0	141620.055	Class1	6.21,0	0	138599.699	Class1	6.2275,0	0	128107.702	Class2	6.22,0	0	192232.267	Class2	6.24917,0	0	124599.796	Class2	6.22333,0	0	139093.139	Class2	6.23833,0	0	168802.278	Class2	6.21917,0	0	147437.283
Analyte 7	7	0	6.23444,0	24	163	Class1	6.2125,0	0	635705.245	Class1	6.2075,0	0	705965.813	Class1	6.205,0	0	716016.544	Class1	6.22417,0	0	786966.498	Class1	6.22333,0	0	795746.42	Class1	6.24417,0	0	859353.151	Class2	6.23583,0	0	445494.697	Class2	6.25833,0	0	472435.655	Class2	6.2325,0	0	665796.476	Class2	6.24667,0	0	618833.975	Class2	6.22833,0	0	475298.903
Analyte 9	8	0	6.25052,0	24	171	Class1	6.23333,0	0	6549569.04	Class1	6.23,0	0	7215020.74	Class1	6.22917,0	0	7382112.22	Class1	6.24917,0	0	8102555.54	Class1	6.25083,0	0	8372833.13	Class1	6.27083,0	0	9068316.13	Class2	6.24833,0	0	5586798.86	Class2	6.2675,0	0	4650035.83	Class2	6.2475,0	0	7555684.12	Class2	6.2575,0	0	6726742.99	Class2	6.2425,0	0	5089099.05
Analyte 10	9	0	6.27265,0	22	144	Class1	6.25167,0	0	244292.649	Class1	6.24667,0	0	263213.066	Class1	6.24333,0	0	266400.663	Class1	6.26167,0	0	287842.072	Class1	6.25917,0	0	286323.23	Class1	6.27667,0	0	257782.217	Class2	6.27417,0	0	275203.755	Class2	6.29583,0	0	296112.155	Class2	6.27167,0	0	362074.091	Class2	6.285,0	0	421817.854	Class2	6.26667,0	0	261445.617
Analyte 11	10	0	6.27756,0	14	98	Class1	6.2625,0	0	316439.962	Class1	6.26,0	0	326383.974	Class1	6.26083,0	0	324221.517	Class1	6.28083,0	0	354053.159	Class1	6.28417,0	0	336591.363	Class1	6.3075,0	0	314221.151			0				0				0				0				0
Analyte 14	13	0	6.30545,0	24	155	Class1	6.2875,0	0	359096.865	Class1	6.28417,0	0	382365.461	Class1	6.2825,0	0	413332.092	Class1	6.30083,0	0	414749.463	Class1	6.3,0	0	448207.801	Class1	6.31667,0	0	431935.972	Class2	6.305,0	0	321948.784	Class2	6.32417,0	0	337085.391	Class2	6.30333,0	0	531587.549	Class2	6.31333,0	0	478817.873	Class2	6.29917,0	0	335794.437
Analyte 15	14	0	6.33861,0	12	89	Class1	6.3275,0	0	137693.771	Class1	6.32417,0	0	170038.632	Class1	6.32417,0	0	207954.833	Class1	6.34333,0	0	212888.577	Class1	6.34583,0	0	208788.233	Class1	6.36833,0	0	215187.147			0				0				0				0				0
Analyte 16	15	0	6.35913,0	23	83	Class1	6.345,0	0	37153.342	Class1	6.34167,0	0	27937.3	Class1	6.34,0	0	56358.908	Class1	6.36,0	0	59138.289	Class1	6.36333,0	0	38837.757	Class1	6.38583,0	0	42335.667	Class2	6.355,0	0	100033.356	Class2	6.375,0	0	61032.315	Class2	6.355,0	0	46698.054	Class2	6.3625,0	0	109423.822	Class2	6.35083,0	0	36194.492
Analyte 18	17	0	6.40448,0	24	119	Class1	6.3875,0	0	135114.033	Class1	6.38333,0	0	155329.871	Class1	6.3825,0	0	148867.737	Class1	6.39833,0	0	154619.867	Class1	6.3975,0	0	156748.07	Class1	6.415,0	0	148614.076	Class2	6.40417,0	0	190397.736	Class2	6.4225,0	0	127229.976	Class2	6.4025,0	0	182284.854	Class2	6.41167,0	0	163874.203	Class2	6.39833,0	0	175133.912
Analyte 19	18	0	6.41587,0	21	149	Class1	6.40417,0	0	43908.665	Class1	6.4025,0	0	44621.862	Class1	6.4025,0	0	44529.748	Class1	6.42,0	0	40882.777	Class1	6.4225,0	0	40750.691	Class1	6.44417,0	0	38659.382	Class2	6.41167,0	0	38974.829			0		Class2	6.415,0	0	34021.388			0		Class2	6.40917,0	0	35102.498
Analyte 21	20	0	6.44382,0	24	86	Class1	6.42,0	0	48244.138	Class1	6.42083,0	0	54032.196	Class1	6.41667,0	0	48715.323	Class1	6.435,0	0	53444.833	Class1	6.43333,0	0	47123.722	Class1	6.45083,0	0	46677.801	Class2	6.445,0	0	69609.599	Class2	6.465,0	0	61608.943	Class2	6.44333,0	0	71490.02	Class2	6.45417,0	0	64635.306	Class2	6.43917,0	0	65889.335
Analyte 22	21	0	6.46957,0	23	220	Class1	6.455,0	0	39854.922	Class1	6.45167,0	0	45025.613	Class1	6.45167,0	0	43859.392	Class1	6.46583,0	0	43941.667	Class1	6.46667,0	0	48758.991	Class1	6.4825,0	0	49027.385	Class2	6.46667,0	0	43755.605	Class2	6.48333,0	0	42612.404	Class2	6.4675,0	0	51011.079	Class2	6.475,0	0	50396.86	Class2	6.46333,0	0	39483.596
Analyte 24	23	0	6.49292,0	14	281	Class1	6.48917,0	0	1375900.83	Class1	6.48667,0	0	1491214.87	Class1	6.48583,0	0	1756484.29	Class1	6.50083,0	0	4044528.06	Class1	6.5025,0	0	6327687.18	Class1	6.51667,0	0	7210557.4	Class2	6.45917,0	0	67300.679	Class2	6.51333,0	0	146521.255			0		Class2	6.50333,0	0	4154527.35	Class2	6.495,0	0	605482.369
Analyte 25	24	0	6.50951,0	24	159	Class1	6.49667,0	0	33957217.2	Class1	6.49333,0	0	37134122.3	Class1	6.49333,0	0	38431384.8	Class1	6.5125,0	0	42003918	Class1	6.51417,0	0	46274046.3	Class1	6.535,0	0	45812963.2	Class2	6.50417,0	0	37211094.5	Class2	6.52083,0	0	22050625.3	Class2	6.50583,0	0	37601827.9	Class2	6.51,0	0	38951218.6	Class2	6.50167,0	0	39011596
Analyte 27	26	0	6.53292,0	24	221	Class1	6.52083,0	0	1548243.55	Class1	6.5175,0	0	1860769.31	Class1	6.51667,0	0	1986003.39	Class1	6.53167,0	0	2043513.91	Class1	6.53083,0	0	2300797.94	Class1	6.54667,0	0	2324466.78	Class2	6.53,0	0	1185369.79	Class2	6.54583,0	0	1098126.39	Class2	6.5325,0	0	4249800.73	Class2	6.535,0	0	1583489.28	Class2	6.5275,0	0	1773395.2
Analyte 31	30	0	6.5586,0	22	66	Class1	6.54583,0	0	56077.121	Class1	6.54417,0	0	70212.593	Class1	6.5425,0	0	79906.727	Class1	6.55917,0	0	92209.344	Class1	6.56,0	0	110599.079	Class1	6.5775,0	0	108609.99	Class2	6.55417,0	0	79218.092	Class2	6.56917,0	0	89948.102			0		Class2	6.55917,0	0	115061.887	Class2	6.5525,0	0	86844.426
Analyte 32	31	0	6.59399,0	24	155	Class1	6.57917,0	0	352935.291	Class1	6.5775,0	0	385530.189	Class1	6.57667,0	0	411416.556	Class1	6.5925,0	0	407921.376	Class1	6.5925,0	0	433717.916	Class1	6.60833,0	0	417086.213	Class2	6.59167,0	0	276984.124	Class2	6.6075,0	0	343177.301	Class2	6.5925,0	0	470145.526	Class2	6.59667,0	0	488951.042	Class2	6.58833,0	0	284128.851
Analyte 33	32	0	6.60833,0	7	160			0				0		Class1	6.59333,0	0	86830.77	Class1	6.61083,0	0	61619.063	Class1	6.6125,0	0	61170.344	Class1	6.63417,0	0	83458.019			0				0		Class2	6.60833,0	0	41358.819			0				0
Analyte 34	33	0	6.617,0	20	240	Class1	6.6075,0	0	72474.324	Class1	6.60667,0	0	83756.455	Class1	6.60583,0	0	86770.549	Class1	6.62,0	0	95621.364	Class1	6.62167,0	0	97001.805	Class1	6.63917,0	0	100055.981	Class2	6.615,0	0	9939.735			0		Class2	6.61583,0	0	38137.002			0		Class2	6.61,0	0	343168.593
Analyte 36	34	0	6.66962,0	22	132	Class1	6.6575,0	0	41054.236	Class1	6.65417,0	0	50785.476	Class1	6.65333,0	0	57551.902	Class1	6.67,0	0	51079.418	Class1	6.67083,0	0	62944.536	Class1	6.6875,0	0	64644.59	Class2	6.66833,0	0	14032.207			0		Class2	6.66917,0	0	16248.567			0		Class2	6.66417,0	0	15180.058
Analyte 37	35	0	6.68283,0	20	267	Class1	6.6725,0	0	4924.496	Class1	6.67333,0	0	6212.204	Class1	6.66833,0	0	6031.605	Class1	6.685,0	0	7181.508			0		Class1	6.69833,0	0	7671.716	Class2	6.68083,0	0	9489.967	Class2	6.69417,0	0	6347.537	Class2	6.68417,0	0	8523.153			0		Class2	6.6775,0	0	6934.715
Analyte 38	36	0	6.71545,0	24	147	Class1	6.70333,0	0	38463.278	Class1	6.7025,0	0	39836.044	Class1	6.70083,0	0	38046.186	Class1	6.71583,0	0	36614.829	Class1	6.715,0	0	69089.041	Class1	6.72583,0	0	67651.427	Class2	6.71333,0	0	50248.155	Class2	6.7275,0	0	53083.138	Class2	6.715,0	0	62334.5	Class2	6.7175,0	0	45870.136	Class2	6.71083,0	0	56418.386
Analyte 39	37	0	6.74453,0	23	143	Class1	6.73417,0	0	19190.671	Class1	6.73083,0	0	22093.582	Class1	6.73083,0	0	22881.206	Class1	6.74833,0	0	24585.591	Class1	6.75083,0	0	28661.333			0		Class2	6.74,0	0	11911.983	Class2	6.75917,0	0	27014.861	Class2	6.7425,0	0	27636.82	Class2	6.74333,0	0	31069.125	Class2	6.73917,0	0	17852.987
Analyte 40	38	0	6.75449,0	23	117	Class1	6.745,0	0	121733.802	Class1	6.74167,0	0	132779.215	Class1	6.74167,0	0	140872.971	Class1	6.75583,0	0	128373.507	Class1	6.75583,0	0	135100.15	Class1	6.77,0	0	135992.046	Class2	6.7525,0	0	142893.213	Class2	6.76583,0	0	104747.111	Class2	6.75333,0	0	175878.913	Class2	6.75667,0	0	108859.538	Class2	6.75,0	0	154468.763
Analyte 41	39	0	6.77562,0	24	121	Class1	6.75583,0	0	1682831.05	Class1	6.75417,0	0	1847788.14	Class1	6.755,0	0	1898110.86	Class1	6.76583,0	0	2111532.22	Class1	6.76917,0	0	2118366.43	Class1	6.78583,0	0	2184141.79	Class2	6.77833,0	0	1389461.59	Class2	6.78167,0	0	1893085.09	Class2	6.775,0	0	2170406.38	Class2	6.77,0	0	2303087.53	Class2	6.7825,0	0	1495865.44
Analyte 42	40	0	6.78955,0	24	155	Class1	6.77667,0	0	157752.682	Class1	6.77417,0	0	183215.213	Class1	6.77417,0	0	182165.731	Class1	6.78833,0	0	173154.762	Class1	6.78833,0	0	180062.975	Class1	6.80333,0	0	176441.672	Class2	6.78833,0	0	90815.897	Class2	6.80167,0	0	168184.25	Class2	6.78833,0	0	193421.392	Class2	6.79167,0	0	208913.634	Class2	6.785,0	0	93798.492
Analyte 45	42	0	6.8362,0	16	147	Class1	6.81833,0	0	8759.447	Class1	6.8175,0	0	13524.217			0				0		Class1	6.83333,0	0	15521.418			0				0				0		Class2	6.84083,0	0	15603.5			0				0
Analyte 46	43	0	6.84542,0	24	281	Class1	6.83667,0	0	164287.095	Class1	6.83417,0	0	183868.25	Class1	6.83333,0	0	190993.931	Class1	6.84583,0	0	192392.912	Class1	6.84583,0	0	235622.312	Class1	6.85833,0	0	301789.885	Class2	6.84333,0	0	234383.011	Class2	6.85583,0	0	195845.172	Class2	6.84417,0	0	241953.047	Class2	6.84583,0	0	299742.398	Class2	6.84083,0	0	266324.687
Analyte 47	44	0	6.87286,0	23	56	Class1	6.85833,0	0	95688.319	Class1	6.8575,0	0	104471.836	Class1	6.85667,0	0	93846.087	Class1	6.87167,0	0	122077.436	Class1	6.87417,0	0	106825.941	Class1	6.88667,0	0	112001.516	Class2	6.8725,0	0	52586.531	Class2	6.88583,0	0	80427.78	Class2	6.87417,0	0	96747.501	Class2	6.87083,0	0	100877.908			0
Analyte 48	45	0	6.90806,0	24	248	Class1	6.89917,0	0	19276.035	Class1	6.8975,0	0	27527.505	Class1	6.8975,0	0	22108.909	Class1	6.91083,0	0	25441.052	Class1	6.9125,0	0	25958.792	Class1	6.92833,0	0	26614.554	Class2	6.905,0	0	56269.361	Class2	6.91667,0	0	52013.589	Class2	6.90667,0	0	56467.286	Class2	6.90667,0	0	56051.499	Class2	6.90333,0	0	51105.043
Analyte 51	48	0	6.92872,0	24	157	Class1	6.91667,0	0	113140.843	Class1	6.91417,0	0	133326.294	Class1	6.91333,0	0	135667.498	Class1	6.92583,0	0	136783.965	Class1	6.925,0	0	142567.487	Class1	6.94,0	0	151058.298	Class2	6.92833,0	0	101420.805	Class2	6.94167,0	0	135909.699	Class2	6.9275,0	0	144195.16	Class2	6.9325,0	0	171233.249	Class2	6.92333,0	0	88555.419
Analyte 52	49	0	6.96029,0	23	207	Class1	6.9525,0	0	188567.612	Class1	6.95083,0	0	212781.152	Class1	6.95083,0	0	216967.216	Class1	6.9625,0	0	218558.513	Class1	6.96417,0	0	237794.232	Class1	6.97833,0	0	265270.2	Class2	6.9575,0	0	27055.655	Class2	6.96833,0	0	83291.807	Class2	6.95833,0	0	240363.473	Class2	6.95833,0	0	118600.136	Class2	6.95417,0	0	47607.737
Analyte 53	50	0	6.97333,0	24	160	Class1	6.96333,0	0	462311.77	Class1	6.96167,0	0	513597.591	Class1	6.96167,0	0	529782.435	Class1	6.97583,0	0	584854.303	Class1	6.9775,0	0	638800.151	Class1	6.995,0	0	779225.132	Class2	6.96917,0	0	704338.103	Class2	6.98333,0	0	578481.609	Class2	6.97167,0	0	615574.561	Class2	6.9725,0	0	835962.058	Class2	6.9675,0	0	737206.78
Analyte 56	51	0	7.01125,0	24	158	Class1	7.00083,0	0	28304.79	Class1	6.99833,0	0	30667.894	Class1	6.99583,0	0	34369.883	Class1	7.00917,0	0	31682.704	Class1	7.00833,0	0	41836.833	Class1	7.02083,0	0	47630.688	Class2	7.01,0	0	21892.335	Class2	7.02333,0	0	36149.33	Class2	7.01083,0	0	33435.92	Class2	7.01417,0	0	33308.95	Class2	7.0075,0	0	31238.158
Analyte 58	52	0	7.03828,0	17	145			0		Class1	7.02583,0	0	10313.282	Class1	7.025,0	0	10400.096			0				0		Class1	7.05833,0	0	13332.087	Class2	7.03167,0	0	10676.063	Class2	7.0475,0	0	9387.571	Class2	7.03417,0	0	10866.41			0				0
Analyte 59	53	0	7.08387,0	20	211	Class1	7.07917,0	0	4875.75	Class1	7.0025,0	0	1384.94			0				0		Class1	7.0925,0	0	3732.431	Class1	7.10583,0	0	4800.239			0		Class2	7.09417,0	0	7087.981	Class2	7.08583,0	0	5940.462	Class2	7.08417,0	0	5318.443			0
Analyte 60	54	0	7.10816,0	24	248	Class1	7.1,0	0	145246.172	Class1	7.09917,0	0	153696.955	Class1	7.09917,0	0	168887.309	Class1	7.11083,0	0	156274.007	Class1	7.1125,0	0	167398.133	Class1	7.12583,0	0	189644.538	Class2	7.105,0	0	331124.655	Class2	7.11583,0	0	352082.786	Class2	7.10667,0	0	340159.311	Class2	7.10667,0	0	359369.541	Class2	7.10333,0	0	356985.981
Analyte 61	55	0	7.13542,0	6	59			0		Class1	7.12083,0	0	524375.522	Class1	7.1275,0	0	532885.321	Class1	7.13833,0	0	568192.864			0		Class1	7.14333,0	0	613637.616			0				0				0				0				0
Analyte 64	58	0	7.14191,0	24	147	Class1	7.13417,0	0	2413913.73	Class1	7.13333,0	0	2640841.06	Class1	7.13333,0	0	2705881.91	Class1	7.14417,0	0	2637767.44	Class1	7.145,0	0	2621321.63	Class1	7.15917,0	0	2744129.11	Class2	7.13917,0	0	2997862.96	Class2	7.14917,0	0	2442036.92	Class2	7.14,0	0	2573328.59	Class2	7.14083,0	0	2691814.64	Class2	7.1375,0	0	2833203.93
Analyte 65	59	0	7.17762,0	20	136			0		Class1	7.165,0	0	54894.965	Class1	7.165,0	0	57134.625	Class1	7.1775,0	0	99136.097	Class1	7.17917,0	0	117885.81	Class1	7.19583,0	0	129847.304	Class2	7.175,0	0	43622.879	Class2	7.18583,0	0	48445.223	Class2	7.17417,0	0	47684.213			0		Class2	7.1725,0	0	47646.689
Analyte 66	60	0	7.20466,0	22	102	Class1	7.19667,0	0	563662.201	Class1	7.19583,0	0	649797.984	Class1	7.195,0	0	647176.037	Class1	7.20667,0	0	464389.124	Class1	7.2075,0	0	376857.36			0		Class2	7.20333,0	0	631846.03	Class2	7.21417,0	0	328336.326	Class2	7.20417,0	0	384183.153	Class2	7.205,0	0	447102.655	Class2	7.20167,0	0	284030.896
Analyte 67	61	0	7.21003,0	24	117	Class1	7.2025,0	0	2412894.44	Class1	7.20083,0	0	2596340.19	Class1	7.2,0	0	2657818.97	Class1	7.21083,0	0	2707597.92	Class1	7.21083,0	0	2741332.43	Class1	7.22167,0	0	2975302.98	Class2	7.20833,0	0	4380024.77	Class2	7.21833,0	0	2084258.33	Class2	7.20917,0	0	4868551.32	Class2	7.21,0	0	1323416.79	Class2	7.20583,0	0	4063015.22
Analyte 69	62	0	7.26059,0	24	207	Class1	7.25333,0	0	2568185.58	Class1	7.2525,0	0	2535529.13	Class1	7.25167,0	0	2517153.59	Class1	7.26167,0	0	2657118.97	Class1	7.26167,0	0	2801127.58	Class1	7.27333,0	0	3361329.01	Class2	7.25833,0	0	2805555.66	Class2	7.26833,0	0	2402886.04	Class2	7.25917,0	0	3100248.81	Class2	7.26,0	0	2834305.56	Class2	7.25667,0	0	2967464.13
2-hydroxypyridine	64	891.875	7.32021,0	24	152	Class1	7.31167,0	888	2918681.87	Class1	7.31083,0	889	3052230.83	Class1	7.31,0	909	3148769.38	Class1	7.3225,0	906	3013027.28	Class1	7.3225,0	880	3176354.55	Class1	7.335,0	875	3573586.87	Class2	7.31833,0	897	5003760.16	Class2	7.32917,0	887	4363359.92	Class2	7.31917,0	902	4716743.55	Class2	7.32,0	902	4398898.86	Class2	7.31583,0	902	4940362.51
Analyte 74	66	0	7.34253,0	24	318	Class1	7.3375,0	0	107825.216	Class1	7.33667,0	0	118609.901	Class1	7.33667,0	0	116349.062	Class1	7.345,0	0	117417.643	Class1	7.34583,0	0	127575.535	Class1	7.35667,0	0	154166.515	Class2	7.34,0	0	198213.348	Class2	7.34833,0	0	149387.533	Class2	7.34083,0	0	184919.325	Class2	7.34167,0	0	171460.568	Class2	7.3375,0	0	197995.94
Analyte 75	67	0	7.35233,0	24	117	Class1	7.345,0	0	1031801.08	Class1	7.34333,0	0	1108786.98	Class1	7.34333,0	0	1127392.29	Class1	7.35333,0	0	1138611.84	Class1	7.35333,0	0	1168156.46	Class1	7.36417,0	0	1254048.32	Class2	7.35,0	0	1911444.9	Class2	7.36,0	0	1038787.05	Class2	7.35083,0	0	2086451.67	Class2	7.35167,0	0	632374.821	Class2	7.34833,0	0	1840113.97
Analyte 76	68	234.5	7.35788,0	22	173	Class1	7.35,0	0	36200.073	Class1	7.34917,0	0	39989.912	Class1	7.34917,0	0	40103.997	Class1	7.35833,0	0	38269.807	Class1	7.36083,0	0	41801.989			0		Class2	7.35667,0	0	42380.017	Class2	7.36583,0	0	32140.954	Class2	7.35583,0	0	36096.185	Class2	7.35833,0	0	43136.354	Class2	7.355,0	0	36999.874
Analyte 77	69	0	7.37632,0	24	221	Class1	7.36833,0	0	49540.302	Class1	7.3675,0	0	59510.158	Class1	7.36667,0	0	57207.253	Class1	7.3775,0	0	45918.623	Class1	7.37917,0	0	48771.711	Class1	7.39,0	0	49522.506	Class2	7.37583,0	0	41048.71	Class2	7.38417,0	0	43523.107	Class2	7.375,0	0	53784.912	Class2	7.375,0	0	52394.402	Class2	7.3725,0	0	38207.189
Analyte 78	70	0	7.42021,0	24	147	Class1	7.41333,0	0	43793.461	Class1	7.4125,0	0	48874.196	Class1	7.41167,0	0	51542.275	Class1	7.42083,0	0	42639.718	Class1	7.42333,0	0	41077.059	Class1	7.43417,0	0	37576.884	Class2	7.4175,0	0	41763.842	Class2	7.4275,0	0	36948.949	Class2	7.42,0	0	33902.209	Class2	7.41917,0	0	34383.153	Class2	7.41583,0	0	26039.032
Pyruvic acid	72	767.21053	7.47254,0	20	174	Class1	7.46417,0	854	63807.623	Class1	7.4625,0	947	70617.8	Class1	7.46333,0	782	71174.532	Class1	7.47167,0	847	72525.395	Class1	7.4725,0	924	72791.44	Class1	7.485,0	805	82488.464			0		Class2	7.48,0	0	14044.462			0		Class2	7.47333,0	364	18420.835			0
unknown	73	445.95238	7.5171,0	23	176	Class1	7.51333,0	487	663693.353	Class1	7.50833,0	0	745177.341	Class1	7.50833,0	474	777871.075	Class1	7.5175,0	451	765098.805	Class1	7.5175,0	464	826652.27	Class1	7.52833,0	467	960091.213	Class2	7.515,0	423	962571.955	Class2	7.52333,0	463	762480.332	Class2	7.515,0	446	766851.707	Class2	7.51667,0	458	1012078.67	Class2	7.5125,0	421	889148.228
unknown	74	341.59091	7.52604,0	24	207	Class1	7.51917,0	253	3664316.58	Class1	7.51833,0	0	3912031.2	Class1	7.51833,0	406	4057712.12	Class1	7.52667,0	374	4430196.43	Class1	7.5275,0	338	7775673.67	Class1	7.5375,0	336	12831936.8	Class2	7.52417,0	378	3705360.76	Class2	7.53167,0	387	1831763.42	Class2	7.52417,0	385	2873807.79	Class2	7.525,0	346	8408541.14	Class2	7.52167,0	359	4451471.09
unknown	75	465.375	7.57795,0	24	130	Class1	7.57083,0	442	712192.008	Class1	7.57,0	483	778854.276	Class1	7.57,0	443	807406.786	Class1	7.57833,0	468	799864.711	Class1	7.58,0	470	827721.892	Class1	7.59083,0	462	886119.979	Class2	7.57583,0	449	927977.397	Class2	7.58417,0	459	316655.263	Class2	7.57583,0	522	1174494.18	Class2	7.57583,0	456	201245.692	Class2	7.57333,0	488	919682.084
unknown	76	323.21429	7.60623,0	23	151	Class1	7.6,0	0	114426.594	Class1	7.59583,0	297	103303.005	Class1	7.595,0	0	108202.363	Class1	7.60667,0	334	94938.93	Class1	7.60583,0	306	96074.061	Class1	7.61917,0	325	99135.808	Class2	7.605,0	328	59588.567	Class2	7.61417,0	0	41110.776	Class2	7.60417,0	0	42242.595	Class2	7.60667,0	0	50083.119			0
lactic acid	77	956.33333	7.6117,0	24	117	Class1	7.60583,0	950	2454324.26	Class1	7.605,0	970	2755880.06	Class1	7.605,0	969	2733195.48	Class1	7.61417,0	969	2895603.16	Class1	7.61417,0	971	2976535.74	Class1	7.625,0	965	3216678.42	Class2	7.61,0	958	3513942.98	Class2	7.6175,0	946	1845067.53	Class2	7.61,0	959	2064825.05	Class2	7.61,0	956	1394007.03	Class2	7.60667,0	934	1786457.02
Analyte 87	78	267	7.63892,0	24	146	Class1	7.63167,0	0	33112.41	Class1	7.63083,0	0	47132.299	Class1	7.63,0	267	56109.023	Class1	7.64,0	0	130456.456	Class1	7.63917,0	0	178220.542	Class1	7.64917,0	0	243641.52	Class2	7.6375,0	0	50457.355	Class2	7.64583,0	0	97256.543	Class2	7.6375,0	0	97979.884	Class2	7.63833,0	0	67918.187	Class2	7.635,0	0	146161.831
unknown	79	528.80952	7.66967,0	23	131	Class1	7.6625,0	569	59059.853	Class1	7.66167,0	418	66335.155	Class1	7.6625,0	0	84292.494	Class1	7.67083,0	504	79779.177	Class1	7.67167,0	616	78243.384	Class1	7.6825,0	304	84341.383			0		Class2	7.67583,0	516	84312.194	Class2	7.66917,0	545	85003.184	Class2	7.66833,0	573	81252.686	Class2	7.665,0	545	86433.503
unknown	80	547.08333	7.68396,0	12	148	Class1	7.68083,0	600	44503.249	Class1	7.67833,0	409	41651.262	Class1	7.68,0	590	40261.197	Class1	7.68833,0	488	36204.459			0				0		Class2	7.68417,0	593	56035.977	Class2	7.68667,0	476	49306.154			0		Class2	7.68,0	530	58708.345			0
unknown	81	480.65217	7.68917,0	24	100	Class1	7.68333,0	406	215514.552	Class1	7.6825,0	476	186965.339	Class1	7.68333,0	352	174203.092	Class1	7.69083,0	427	202682.673	Class1	7.69167,0	520	183910.241	Class1	7.7025,0	521	211100.255	Class2	7.68667,0	0	254829.108	Class2	7.695,0	533	228247.868	Class2	7.6875,0	550	262026.643	Class2	7.68667,0	468	232516.231	Class2	7.685,0	546	266560.096
unknown	82	391.3	7.71677,0	24	221	Class1	7.71083,0	0	142381.775	Class1	7.71083,0	0	160566.18	Class1	7.71083,0	320	165815.225	Class1	7.71833,0	467	167140.206	Class1	7.71833,0	390	168972.722	Class1	7.72833,0	396	182788.908	Class2	7.71583,0	360	174821.99	Class2	7.7225,0	395	53755.676	Class2	7.71583,0	0	173541.936	Class2	7.71583,0	0	58668.761	Class2	7.71333,0	0	159369.308
Analyte 96	84	0	7.80899,0	24	225	Class1	7.80583,0	0	177363.589	Class1	7.805,0	0	198055.825	Class1	7.80583,0	0	219918.201	Class1	7.81083,0	0	209038.444	Class1	7.81167,0	0	211684.685	Class1	7.82,0	0	229283.481	Class2	7.8075,0	0	260807.288	Class2	7.8125,0	0	238362.738	Class2	7.8075,0	0	236505.708	Class2	7.8075,0	0	246667.599	Class2	7.80667,0	0	241541.041
Analyte 98	86	0	7.85396,0	24	173	Class1	7.84833,0	0	15063433.6	Class1	7.8475,0	0	16864109.7	Class1	7.8475,0	0	17363024.6	Class1	7.85583,0	0	18542462	Class1	7.85667,0	0	19077975.6	Class1	7.86667,0	0	20615278.2	Class2	7.8525,0	0	21020253.7	Class2	7.86,0	0	16527044.1	Class2	7.8525,0	0	17648803.3	Class2	7.85417,0	0	24181410.6	Class2	7.85,0	0	19100582.6
glycolic acid	87	804.3913	7.85802,0	24	147	Class1	7.85333,0	885	825532.591	Class1	7.8525,0	885	880711.847	Class1	7.85333,0	832	908807.718	Class1	7.86,0	875	987372.414	Class1	7.86083,0	830	1039173.91	Class1	7.87,0	470	1137827.92	Class2	7.85667,0	831	826840.315	Class2	7.86417,0	873	806395.588	Class2	7.85667,0	905	1121038.11	Class2	7.85667,0	817	981447.407	Class2	7.855,0	917	1122988.15
Analyte 100	88	622.5	7.87021,0	8	52			0				0		Class1	7.8675,0	440	569319.855	Class1	7.87083,0	0	373066.88	Class1	7.8725,0	0	467817.692			0				0				0				0				0				0
Analyte 103	90	0	7.9113,0	23	258	Class1	7.90833,0	0	17102.673	Class1	7.90417,0	0	16035.297	Class1	7.90583,0	0	15879.991	Class1	7.91083,0	0	20150.29	Class1	7.91583,0	0	20989.807	Class1	7.9175,0	0	24674.933			0		Class2	7.91583,0	0	19811.007	Class2	7.91417,0	0	18927.32	Class2	7.91417,0	0	20901.355	Class2	7.915,0	0	22141.056
Analyte 104	91	0	7.94361,0	15	144			0				0		Class1	7.9375,0	0	12399.42	Class1	7.9425,0	0	15130.617			0		Class1	7.94667,0	0	17303.842			0		Class2	7.94917,0	0	10739.007	Class2	7.94167,0	0	11171.369			0				0
Analyte 105	92	0	7.99229,0	8	116			0		Class1	7.98583,0	0	31468.977	Class1	7.98583,0	0	32133.244			0		Class1	7.99333,0	0	27932.635			0				0				0				0				0				0
Analyte 106	93	225	8,0	5	130	Class1	7.99833,0	0	14174.76	Class1	7.9975,0	0	16785.07	Class1	7.995,0	0	14924.325			0		Class1	8.0025,0	225	14852.583			0				0				0				0				0				0
Analyte 108	95	0	8.01083,0	24	89	Class1	8.00333,0	0	6371.128	Class1	8.00583,0	0	11018.541	Class1	8.00583,0	0	9871.783	Class1	8.00917,0	0	10820.375	Class1	8.01167,0	0	18604.151	Class1	8.01833,0	0	17420.129	Class2	8.01333,0	0	26794.509	Class2	8.01583,0	0	12875.935	Class2	8.00667,0	0	14033.489	Class2	8.01167,0	0	15999.302	Class2	8.01167,0	0	32168.794
Analyte 109	96	0	8.02465,0	24	147	Class1	8.0275,0	0	222685.973	Class1	8.02667,0	0	181236.992	Class1	8.02667,0	0	158524.005	Class1	8.03417,0	0	107504.783	Class1	8.035,0	0	102305.454	Class1	8.0425,0	0	105002.742	Class2	8.03083,0	0	157282.995	Class2	8.03833,0	0	119725.675	Class2	8.03167,0	0	144010.165	Class2	8.03083,0	0	150394.945	Class2	8.02917,0	0	144099.892
Analyte 110	97	0	8.07056,0	6	119	Class1	8.06833,0	0	74508.916	Class1	8.06583,0	0	90957.119	Class1	8.06417,0	0	88239.187	Class1	8.0725,0	0	75188.527	Class1	8.0725,0	0	66335.499	Class1	8.08,0	0	75095.334			0				0				0				0				0
Analyte 111	98	0	8.08354,0	24	163	Class1	8.08,0	0	15145.636	Class1	8.075,0	0	19897.571	Class1	8.0775,0	0	25250.927	Class1	8.08583,0	0	21883.209	Class1	8.08583,0	0	20471.843	Class1	8.09167,0	0	30275.72	Class2	8.08333,0	0	39020.14	Class2	8.08917,0	0	40848.829	Class2	8.0825,0	0	34081.609	Class2	8.0825,0	0	39932.607	Class2	8.08,0	0	37820.74
Analyte 115	101	163.14286	8.14163,0	21	101	Class1	8.13417,0	0	22841.501	Class1	8.13333,0	0	28225.152	Class1	8.135,0	0	22799.866	Class1	8.14333,0	0	32576.623	Class1	8.14083,0	166	28508.969	Class1	8.15083,0	164	32684.402	Class2	8.14167,0	0	19307.583	Class2	8.15083,0	0	26095.687	Class2	8.14167,0	0	27526.523	Class2	8.13917,0	173	29825.318	Class2	8.14167,0	0	14658.286
Analyte 116	102	195.4	8.17063,0	24	151	Class1	8.16333,0	0	25937.007	Class1	8.16417,0	0	35901.418	Class1	8.16583,0	0	34116.45	Class1	8.17083,0	0	35980.427	Class1	8.1725,0	0	36948.909	Class1	8.1775,0	207	42285.396	Class2	8.17167,0	0	53520.678	Class2	8.175,0	187	39301.161	Class2	8.17167,0	0	36758.067	Class2	8.17083,0	0	36978.381	Class2	8.1725,0	0	41847.185
Maleimide	103	617.25	8.20996,0	20	154	Class1	8.2,0	722	74499.551	Class1	8.2,0	780	75698.335	Class1	8.2,0	352	75355.605	Class1	8.20583,0	717	67774.422	Class1	8.20833,0	737	78023.157			0		Class2	8.21167,0	730	90319.435	Class2	8.21667,0	754	73843.283	Class2	8.2125,0	428	100564.933	Class2	8.21083,0	690	100769.062	Class2	8.2125,0	388	103784.131
alanine 1	104	943.95833	8.26479,0	24	116	Class1	8.26,0	941	9714018.89	Class1	8.26,0	943	12317170.9	Class1	8.26,0	952	12772009.8	Class1	8.26583,0	945	12435900.7	Class1	8.26667,0	944	13028446.3	Class1	8.27417,0	945	14095408.8	Class2	8.26333,0	945	9075352.69	Class2	8.26917,0	943	7943776	Class2	8.26333,0	945	10718972	Class2	8.26417,0	946	14154241.4	Class2	8.26083,0	944	9457503.6
Analyte 119	105	338.75	8.26973,0	22	131	Class1	8.265,0	0	310499.989	Class1	8.26417,0	0	374049.144	Class1	8.26417,0	295	382137.197	Class1	8.26917,0	0	383003.403	Class1	8.27,0	378	404770.14	Class1	8.2775,0	0	443715.322	Class2	8.26833,0	0	307016.661	Class2	8.27333,0	0	227590.279	Class2	8.26833,0	388	333134.088			0		Class2	8.26583,0	0	287498.366
Analyte 121	107	269.33333	8.29424,0	23	146	Class1	8.29167,0	0	44305.747	Class1	8.29,0	0	39883.933	Class1	8.28833,0	0	41147.723	Class1	8.29583,0	0	40384.055	Class1	8.29583,0	273	44333.097	Class1	8.3025,0	0	49310.025	Class2	8.29417,0	0	33017.288	Class2	8.2975,0	0	42965.579	Class2	8.29083,0	0	39392.01	Class2	8.29583,0	0	43937.821	Class2	8.29083,0	0	27766.111
Analyte 123	109	269.15385	8.33885,0	24	174	Class1	8.335,0	0	14995.814	Class1	8.33333,0	0	19611.36	Class1	8.33333,0	246	27697.83	Class1	8.33917,0	0	35591.931	Class1	8.33917,0	0	50421.516	Class1	8.34583,0	0	47329.835	Class2	8.33833,0	0	24375.488	Class2	8.34583,0	266	23278.062	Class2	8.33833,0	0	24946.365	Class2	8.33917,0	0	29544.213	Class2	8.33583,0	295	48177.27
Analyte 125	111	0	8.37882,0	17	147	Class1	8.375,0	0	32957.21	Class1	8.37333,0	0	43553.863	Class1	8.375,0	0	38514.811	Class1	8.3775,0	0	26232.633	Class1	8.38167,0	0	31505.072			0		Class2	8.38,0	0	22872.456	Class2	8.385,0	0	24808.968	Class2	8.37917,0	0	26377.705	Class2	8.38083,0	0	27045.604	Class2	8.37833,0	0	26200.279
Analyte 127	113	620.42857	8.44997,0	24	131	Class1	8.44667,0	0	295897.775	Class1	8.445,0	0	360825.669	Class1	8.445,0	0	376461.778	Class1	8.45083,0	678	352527.746	Class1	8.45083,0	679	408493.016	Class1	8.45667,0	676	572505.332	Class2	8.44917,0	715	409900.912	Class2	8.45583,0	675	433500.503	Class2	8.44833,0	0	415313.097	Class2	8.45,0	458	274954.493	Class2	8.44667,0	0	534384.929
hydroxylamine	114	669.57143	8.47144,0	22	146			0		Class1	8.46417,0	286	202993.274	Class1	8.46333,0	591	216857.016	Class1	8.47417,0	785	300516.46	Class1	8.46917,0	843	409988.625	Class1	8.47583,0	936	504624.866	Class2	8.47833,0	538	226431.108	Class2	8.48167,0	575	290337.846	Class2	8.47417,0	712	298077.438	Class2	8.4675,0	795	255482.264	Class2	8.46833,0	460	372583.831
Analyte 129	115	0	8.48257,0	24	116	Class1	8.47917,0	0	2304822.07	Class1	8.47833,0	0	3109362.64	Class1	8.47833,0	0	3143535.17	Class1	8.48417,0	0	3167243	Class1	8.48417,0	0	3481598.83	Class1	8.49,0	0	3704427.47	Class2	8.48167,0	0	3411187.53	Class2	8.4875,0	0	3365177.28	Class2	8.4825,0	0	3419504.97	Class2	8.48167,0	0	3421652.82	Class2	8.47917,0	0	3619731.59
Analyte 131	117	182.375	8.52255,0	18	238	Class1	8.52417,0	179	13795.372	Class1	8.51667,0	252	22321.049	Class1	8.52333,0	0	20808.412	Class1	8.5225,0	133	39754.652	Class1	8.52333,0	0	51034.96	Class1	8.535,0	0	61199.114			0				0		Class2	8.5225,0	0	14531.552			0		Class2	8.51917,0	0	159411.969
glycine 1	119	815.79167	8.55344,0	24	102	Class1	8.55,0	801	1533802.5	Class1	8.54917,0	802	1848013.19	Class1	8.55,0	809	1836099.28	Class1	8.555,0	816	1179877.53	Class1	8.555,0	790	923375.142	Class1	8.56167,0	804	672805.302	Class2	8.5525,0	805	1618154.62	Class2	8.5575,0	804	1234445.11	Class2	8.5525,0	807	1378997.98	Class2	8.55167,0	802	2194820.52	Class2	8.55083,0	886	1048912.4
2-hydroxybutanoic acid	121	836.27273	8.60264,0	23	131	Class1	8.6,0	930	55965.102	Class1	8.6,0	907	72929.567	Class1	8.6,0	930	76422.27	Class1	8.605,0	900	66751.447	Class1	8.605,0	934	76500.514	Class1	8.61,0	920	81893.959	Class2	8.60167,0	658	30158.636			0		Class2	8.60167,0	726	48041.631	Class2	8.60083,0	448	24012.932	Class2	8.59917,0	649	30469.585
unknown	124	492.18182	8.67066,0	24	147	Class1	8.66667,0	0	42346.734	Class1	8.66667,0	463	55121.558	Class1	8.66667,0	383	55203.975	Class1	8.6725,0	660	70981.224	Class1	8.67167,0	579	85761.33	Class1	8.67833,0	546	99399.113	Class2	8.67417,0	346	61080.764	Class2	8.67333,0	577	58050.199	Class2	8.66833,0	361	51086.353	Class2	8.67,0	582	54462.072	Class2	8.66833,0	451	68535.604
Analyte 140	125	0	8.71434,0	24	130	Class1	8.71083,0	0	326933.942	Class1	8.71,0	0	426603.133	Class1	8.71083,0	0	441568.649	Class1	8.715,0	0	395099.707	Class1	8.71583,0	0	443139.481	Class1	8.7225,0	0	477826.734	Class2	8.7125,0	0	1180931.49	Class2	8.71833,0	0	531601.675	Class2	8.71333,0	0	454495.269	Class2	8.7125,0	0	537464.781	Class2	8.7125,0	0	1128972.74
Analyte 141	126	95	8.73951,0	24	267	Class1	8.73667,0	0	242006.847	Class1	8.73667,0	0	279700.202	Class1	8.73583,0	0	338558.361	Class1	8.74083,0	0	1003674.47	Class1	8.74083,0	0	2047426.5	Class1	8.745,0	0	3329209.47	Class2	8.74083,0	0	58655.717	Class2	8.74333,0	101	35911.359	Class2	8.73833,0	89	103564.707	Class2	8.74083,0	0	1274227.32	Class2	8.73167,0	0	65935.139
sarcosine	127	627.56522	8.77764,0	23	116	Class1	8.77583,0	724	73833.54	Class1	8.775,0	600	78349.79	Class1	8.77417,0	793	82762.934	Class1	8.77917,0	457	46989.789	Class1	8.77917,0	708	69243.619	Class1	8.76,0	270	3305.948	Class2	8.77917,0	735	102811.049	Class2	8.78333,0	790	75019.676	Class2	8.77833,0	458	57766.811	Class2	8.78,0	651	52600.399	Class2	8.77667,0	278	59923.041
unknown	128	518.75	8.83059,0	24	147	Class1	8.82667,0	519	24632649	Class1	8.82667,0	517	31922086.5	Class1	8.82667,0	518	33383789.3	Class1	8.8325,0	518	34969172.4	Class1	8.8325,0	520	38799643.4	Class1	8.84,0	516	42445959.3	Class2	8.82917,0	517	43180510.9	Class2	8.83333,0	538	36158738.2	Class2	8.82833,0	525	33526191.3	Class2	8.83083,0	515	52991192.8	Class2	8.82833,0	518	39347508.3
unknown	129	308.73333	8.83324,0	17	79	Class1	8.83083,0	368	277073.577	Class1	8.83417,0	352	115249.67	Class1	8.83833,0	196	150346.051			0				0		Class1	8.825,0	502	159773.463	Class2	8.84083,0	200	237909.345			0				0		Class2	8.82167,0	545	665870.43	Class2	8.8375,0	237	287522.415
3-Hydroxypyridine	130	662.63636	8.87061,0	11	152	Class1	8.865,0	501	156918.883	Class1	8.86417,0	687	191525.584	Class1	8.865,0	592	218046.862	Class1	8.87083,0	625	199592.026	Class1	8.87083,0	773	213721.696	Class1	8.8775,0	646	263710.028			0				0				0		Class2	8.87,0	366	219937.034			0
3-Hydroxypropionic acid 1	131	677.63636	8.8814,0	22	177	Class1	8.8775,0	699	43065.154	Class1	8.8775,0	768	53563.426	Class1	8.87833,0	797	54621.826	Class1	8.88167,0	760	58742.177	Class1	8.88167,0	776	61152.216	Class1	8.88667,0	816	67601.193			0		Class2	8.88667,0	380	36350.61	Class2	8.88083,0	433	43871.341	Class2	8.88,0	685	68078.698	Class2	8.87833,0	647	45407.743
unknown	132	219	8.89628,0	24	267	Class1	8.89583,0	0	29548.963	Class1	8.89417,0	0	30695.668	Class1	8.89333,0	0	31611.672	Class1	8.89667,0	0	39310.496	Class1	8.8975,0	0	40857.854	Class1	8.90083,0	0	61000.965	Class2	8.89583,0	0	37811.232	Class2	8.89917,0	0	40328.319	Class2	8.895,0	147	39767.616	Class2	8.89583,0	254	61200.913	Class2	8.89417,0	0	49501.804
unknown	134	280	8.90572,0	22	191	Class1	8.90417,0	0	32407.234	Class1	8.90417,0	0	41415.099	Class1	8.905,0	0	41601.379	Class1	8.90667,0	0	46370.453	Class1	8.90583,0	0	45471.136	Class1	8.91,0	0	51929.683	Class2	8.90583,0	0	98505.265	Class2	8.90917,0	0	44266.877			0		Class2	8.905,0	137	51251.382	Class2	8.905,0	0	115971.28
5-aminovaleric acid lactam	135	606.90909	8.92597,0	12	156	Class1	8.91917,0	542	176202.533	Class1	8.91833,0	633	190809.634	Class1	8.92083,0	636	173434.723	Class1	8.925,0	462	126476.368			0				0				0				0				0		Class2	8.93167,0	0	72434.302			0
Analyte 152	136	436.47059	8.93007,0	24	119	Class1	8.9275,0	427	289756.335	Class1	8.92833,0	0	372459.418	Class1	8.9275,0	432	420610.393	Class1	8.93167,0	0	397169.484	Class1	8.93167,0	430	440367.323	Class1	8.9375,0	0	439552.003	Class2	8.92917,0	424	218816.983	Class2	8.93333,0	0	217878.753	Class2	8.92917,0	0	167267.086	Class2	8.92917,0	484	229912.235	Class2	8.92833,0	0	221995.022
unknown	138	224.77778	8.96018,0	23	142	Class1	8.95,0	167	454705.234	Class1	8.95083,0	168	528868.416	Class1	8.95167,0	222	522770.279	Class1	8.9575,0	127	367385.89	Class1	8.95917,0	207	317608.315	Class1	8.96667,0	298	295094.14	Class2	8.96167,0	196	222799.129	Class2	8.9725,0	0	190101.187	Class2	8.96333,0	205	399256.347	Class2	8.96333,0	222	194808.092	Class2	8.965,0	188	325677.461
unknown	139	286.85714	9.00129,0	20	165	Class1	8.995,0	0	5156.539	Class1	8.9925,0	36	6575.582			0				0		Class1	8.99667,0	0	11678.177	Class1	9.00083,0	0	15427.201	Class2	8.99667,0	0	28256.716	Class2	9,0	329	23100.55			0		Class2	8.99667,0	310	30599.165	Class2	8.99333,0	156	27335.832
unknown	140	322.33333	9.02844,0	24	115	Class1	9.02917,0	0	18583.957	Class1	9.02667,0	0	17291.04	Class1	9.02667,0	0	17348.436	Class1	9.02917,0	0	17445.46	Class1	9.0275,0	0	27324.62	Class1	9.03583,0	0	33913.768	Class2	9.0275,0	0	27819.556	Class2	9.03,0	0	26286.963	Class2	9.0275,0	0	39569.19	Class2	9.0275,0	0	49408.89	Class2	9.02583,0	0	28901.148
p-cresol	142	351.28571	9.06076,0	23	242	Class1	9.0575,0	0	12273.446	Class1	9.06,0	506	10261.084	Class1	9.06083,0	535	8791.293	Class1	9.0625,0	442	11101.297	Class1	9.06167,0	382	10123.043	Class1	9.06667,0	297	13121.108	Class2	9.05917,0	0	14003.989	Class2	9.06667,0	410	13958.583	Class2	9.0625,0	195	14700.66	Class2	9.05917,0	0	19429.268	Class2	9.0575,0	280	15354.679
unknown	143	320.41667	9.06778,0	24	174	Class1	9.06333,0	462	63158.113	Class1	9.06417,0	295	100113.262	Class1	9.065,0	186	114378.222	Class1	9.06917,0	355	169054.348	Class1	9.06833,0	357	205237.237	Class1	9.0725,0	287	215132.085	Class2	9.06833,0	331	91749.218	Class2	9.0725,0	337	150047.823	Class2	9.0675,0	297	105991.898	Class2	9.06833,0	316	210600.028	Class2	9.06583,0	356	254972.002
Analyte 163	145	123.5	9.09266,0	21	267	Class1	9.09083,0	0	12575.704	Class1	9.0925,0	0	10379.509	Class1	9.09167,0	0	10584.382			0		Class1	9.09333,0	0	10166.693	Class1	9.09667,0	0	14468.36	Class2	9.0925,0	0	10003.855	Class2	9.09417,0	213	9822.488	Class2	9.095,0	0	15017.23	Class2	9.0925,0	34	9750.537	Class2	9.09,0	0	10333.545
3-hydroxybutyric acid	147	919.125	9.10941,0	24	117	Class1	9.1075,0	952	106983.777	Class1	9.10667,0	971	138780.111	Class1	9.10667,0	948	147858.615	Class1	9.11,0	838	133098.679	Class1	9.11,0	905	154364.842	Class1	9.115,0	947	152682.682	Class2	9.10917,0	933	76551.499	Class2	9.1125,0	882	78812.759	Class2	9.10917,0	920	67989.348	Class2	9.10833,0	912	151278.009	Class2	9.1075,0	941	140097.339
unknown	148	475.875	9.15681,0	24	145	Class1	9.15417,0	546	61004.307	Class1	9.15417,0	287	81879.139	Class1	9.15417,0	443	90340.674	Class1	9.15833,0	506	76529.598	Class1	9.15667,0	310	89972.153	Class1	9.1625,0	468	82665.921	Class2	9.15667,0	449	40619.976	Class2	9.15917,0	604	19603.063	Class2	9.15667,0	477	91981.003	Class2	9.15583,0	509	21397.052	Class2	9.155,0	476	75374.588
Analyte 170	149	398.16667	9.16175,0	21	179	Class1	9.16333,0	379	6407.897	Class1	9.16,0	330	6514.234	Class1	9.16,0	341	9368.416	Class1	9.16333,0	461	8742.58	Class1	9.1625,0	0	9152.255	Class1	9.15583,0	378	7188.329	Class2	9.1625,0	349	19730.384	Class2	9.16583,0	394	19406.668	Class2	9.16083,0	539	13201.709	Class2	9.16083,0	0	16154.833	Class2	9.16,0	334	18171.311
Analyte 172	151	311.4	9.20006,0	15	201	Class1	9.20167,0	303	3209.727	Class1	9.19917,0	0	8503.387	Class1	9.19417,0	326	7928.02	Class1	9.20583,0	393	6918.272	Class1	9.19667,0	0	10172.385	Class1	9.205,0	0	7257.554	Class2	9.20333,0	271	8064.868	Class2	9.205,0	0	7048.714	Class2	9.20083,0	264	5738.087			0		Class2	9.18583,0	0	4872.078
sulfuric acid	152	416.66667	9.20701,0	24	281	Class1	9.205,0	418	860696.316	Class1	9.205,0	411	1036631.17	Class1	9.205,0	431	1059267.2	Class1	9.20833,0	410	1039851.47	Class1	9.20833,0	398	1158582.98	Class1	9.21167,0	388	1202242.96	Class2	9.20667,0	412	1012553.31	Class2	9.20917,0	428	840631.486	Class2	9.20667,0	418	1008500.72	Class2	9.20667,0	428	1151534.22	Class2	9.205,0	416	1015650.11
Analyte 175	154	28.68182	9.2525,0	24	84	Class1	9.2475,0	30	1538713.31	Class1	9.2475,0	89	2022837.77	Class1	9.2475,0	11	2108715.64	Class1	9.25167,0	11	1965104.15	Class1	9.25083,0	11	2183563.64	Class1	9.25583,0	11	2113387.3	Class2	9.2525,0	11	2423617.52	Class2	9.2575,0	71	919852.504	Class2	9.25167,0	11	2705282.75	Class2	9.25333,0	11	794145.401	Class2	9.25167,0	11	2162706.13
Analyte 176	155	236	9.26163,0	22	267	Class1	9.2625,0	0	9465.369	Class1	9.25917,0	0	13350.747	Class1	9.26167,0	258	11020.97	Class1	9.2625,0	0	11149.939	Class1	9.26083,0	0	14648.305	Class1	9.26333,0	0	19226.854	Class2	9.26583,0	0	14839.432	Class2	9.26417,0	0	8600.874	Class2	9.26,0	0	12949.747	Class2	9.26,0	0	16352.581	Class2	9.25917,0	0	13285.855
Lactamide 1	156	321.33333	9.2742,0	24	187	Class1	9.26833,0	342	916339.281	Class1	9.2675,0	0	1203454.17	Class1	9.26833,0	0	1256829.26	Class1	9.27167,0	0	1146128.93	Class1	9.27167,0	312	1221825.73	Class1	9.27583,0	331	1293624.18	Class2	9.275,0	333	1507059.32	Class2	9.27833,0	0	1225948.75	Class2	9.275,0	308	1284791.84	Class2	9.27333,0	320	1574027.92	Class2	9.275,0	0	1279670.07
N-Methyl-DL-alanine	158	854.125	9.28944,0	24	130	Class1	9.2875,0	897	569265.6	Class1	9.28667,0	880	748614.983	Class1	9.2875,0	944	786917.79	Class1	9.29083,0	916	710784.769	Class1	9.29083,0	923	730378.593	Class1	9.29417,0	833	779390.512	Class2	9.28917,0	873	436654.401	Class2	9.29167,0	827	350320.098	Class2	9.28917,0	890	915846.935	Class2	9.28833,0	877	617734.673	Class2	9.2875,0	884	644888.03
Analyte 180	159	327.3	9.3083,0	23	215	Class1	9.30583,0	260	18512.036	Class1	9.305,0	0	24744.389	Class1	9.30833,0	0	27146.8	Class1	9.31,0	0	26393.325	Class1	9.31083,0	389	24772.677	Class1	9.3125,0	0	27295.567	Class2	9.30833,0	302	17462.65	Class2	9.31,0	350	27174.81	Class2	9.30833,0	0	32197.933	Class2	9.30667,0	334	31293.723	Class2	9.30583,0	392	17039.27
Analyte 182	160	0	9.34458,0	24	207	Class1	9.34333,0	0	27866.181	Class1	9.34333,0	0	34586.372	Class1	9.345,0	0	36568.52	Class1	9.34833,0	0	29676.507	Class1	9.34583,0	0	30951.087	Class1	9.35167,0	0	36964.166	Class2	9.34333,0	0	72665.999	Class2	9.34667,0	0	86085.571	Class2	9.345,0	0	84433.208	Class2	9.34333,0	0	78233.292	Class2	9.3425,0	0	84953.007
Analyte 183	161	266	9.35938,0	24	281	Class1	9.35833,0	245	27671.92	Class1	9.3575,0	0	30999.76	Class1	9.35833,0	0	32935.857	Class1	9.36167,0	0	31762.627	Class1	9.36083,0	0	31316.645	Class1	9.36417,0	0	33352.597	Class2	9.35833,0	0	12779.624	Class2	9.36167,0	0	32392.47	Class2	9.35833,0	0	38588.249	Class2	9.35833,0	0	37812.191	Class2	9.35583,0	0	12765.309
Methyl Phosphate	162	632.85	9.37511,0	23	241	Class1	9.37167,0	614	94349.499	Class1	9.3725,0	807	97336.388	Class1	9.3725,0	743	88101.398	Class1	9.37583,0	737	98809.099	Class1	9.37583,0	719	90734.719	Class1	9.38083,0	630	85273.571	Class2	9.375,0	542	97410.098	Class2	9.38,0	531	81710.634	Class2	9.37417,0	788	127507.814	Class2	9.3725,0	856	136315.24	Class2	9.375,0	557	111991.282
Analyte 185	163	0	9.40073,0	24	221	Class1	9.39833,0	0	80078.442	Class1	9.39917,0	0	97828.84	Class1	9.4,0	0	97273.886	Class1	9.4025,0	0	92280.843	Class1	9.40083,0	0	95326.267	Class1	9.405,0	0	104993.215	Class2	9.40083,0	0	287816.672	Class2	9.4025,0	0	135696.231	Class2	9.4,0	0	131363.624	Class2	9.4,0	0	134921.861	Class2	9.39917,0	0	281887.03
Analyte 188	166	0	9.45365,0	24	129	Class1	9.445,0	0	217631.343	Class1	9.44417,0	0	271729.333	Class1	9.44583,0	0	289120.196	Class1	9.44833,0	0	254236.113	Class1	9.44833,0	0	257243.226	Class1	9.45167,0	0	266482.823	Class2	9.45667,0	0	202533.003	Class2	9.4625,0	0	126584.161	Class2	9.45417,0	0	343102.365	Class2	9.4575,0	0	140835.851	Class2	9.4575,0	0	227157.621
Analyte 189	167	343	9.44729,0	8	69			0				0				0		Class1	9.45333,0	0	7843.254	Class1	9.40333,0	0	20453.517	Class1	9.40833,0	0	27243.686			0				0				0				0		Class2	9.395,0	0	30728.855
Analyte 190	168	374	9.46563,0	24	103	Class1	9.46417,0	0	112234.445	Class1	9.46333,0	0	125024.747	Class1	9.46417,0	0	139884.096	Class1	9.46583,0	0	130526.957	Class1	9.46667,0	0	134127.372	Class1	9.46917,0	0	148771.926	Class2	9.46583,0	0	141083.99	Class2	9.46833,0	0	123481.862	Class2	9.465,0	374	142485.07	Class2	9.465,0	0	131754.775	Class2	9.46417,0	0	136842.941
Analyte 192	169	326.75	9.52329,0	20	117			0		Class1	9.51417,0	0	15415.512	Class1	9.52,0	256	21398.511			0		Class1	9.52333,0	183	18879.536	Class1	9.5275,0	413	16236.454	Class2	9.5225,0	0	24266.119	Class2	9.52417,0	234	25327.842	Class2	9.52333,0	297	23722.385	Class2	9.52083,0	440	21157.069	Class2	9.52167,0	379	20985.699
succinate semialdehyde 2	170	266.5	9.53785,0	24	132	Class1	9.53583,0	253	252093.248	Class1	9.53583,0	276	285291.893	Class1	9.53583,0	236	300792.857	Class1	9.53917,0	311	272975.648	Class1	9.53833,0	198	258731.079	Class1	9.54167,0	254	261876.786	Class2	9.53833,0	0	311013.434	Class2	9.54083,0	264	254592.47	Class2	9.5375,0	277	184624.053	Class2	9.5375,0	321	263575.489	Class2	9.53583,0	264	213432.78
unknown	171	190.5	9.51358,0	10	186	Class1	9.55167,0	0	1021.768			0		Class1	9.49833,0	0	14341.464	Class1	9.4975,0	180	7143.38	Class1	9.50333,0	0	10809.417	Class1	9.55917,0	0	512.369			0				0				0				0				0
N-Ethylglycine 2	173	263.25	9.58042,0	22	210	Class1	9.57417,0	0	10751.708	Class1	9.57417,0	0	12392.56	Class1	9.57833,0	214	10980.062			0		Class1	9.5775,0	0	12957.762	Class1	9.58333,0	0	12715.673	Class2	9.57667,0	0	16201.401	Class2	9.58083,0	0	12238.467	Class2	9.5825,0	179	11166.104	Class2	9.57917,0	0	13007.954	Class2	9.57417,0	0	12748.003
beta-Alanine 1	174	833.08696	9.59292,0	24	102	Class1	9.59,0	879	147430.434	Class1	9.59,0	890	172846.289	Class1	9.59083,0	739	187885.979	Class1	9.5925,0	724	139598.375	Class1	9.59333,0	887	117976.355	Class1	9.59667,0	811	105144.511	Class2	9.59333,0	790	129479.871	Class2	9.59667,0	827	90938.986	Class2	9.5925,0	880	225431.095	Class2	9.5925,0	882	137488.851	Class2	9.59167,0	874	131475.758
Analyte 199	175	222.2	9.62373,0	23	207	Class1	9.63,0	0	49927.564			0		Class1	9.62083,0	0	58168.044	Class1	9.62833,0	0	48748.144	Class1	9.62417,0	0	47769.652	Class1	9.6275,0	0	61414.308	Class2	9.62167,0	0	89995.443	Class2	9.62667,0	0	89051.792	Class2	9.625,0	0	72502.783	Class2	9.62083,0	254	88756.46	Class2	9.625,0	290	88138.017
Analyte 200	176	305.4	9.64253,0	24	221	Class1	9.64083,0	0	41406.324	Class1	9.64167,0	0	47128.134	Class1	9.6425,0	0	50892.311	Class1	9.64417,0	0	47004.298	Class1	9.64333,0	0	46455.153	Class1	9.64667,0	215	52706.385	Class2	9.6425,0	0	68718.925	Class2	9.645,0	295	83716.238	Class2	9.64167,0	0	62114.208	Class2	9.6425,0	0	73082.968	Class2	9.64167,0	0	63453.22
malonic acid 1	177	519.61905	9.64993,0	24	147	Class1	9.64833,0	638	60061.04	Class1	9.6475,0	537	64612.761	Class1	9.6475,0	524	59463.041	Class1	9.65,0	490	73019.266	Class1	9.65083,0	513	72971.885	Class1	9.6525,0	465	78023.484	Class2	9.64917,0	500	76505.455	Class2	9.65583,0	551	83612.894	Class2	9.6475,0	501	91108.451	Class2	9.65,0	452	97789.762	Class2	9.64833,0	297	89317.321
Analyte 202	178	0	9.69736,0	6	41	Class1	9.69333,0	0	36277.652	Class1	9.6925,0	0	34860.574	Class1	9.69417,0	0	44669.764	Class1	9.69917,0	0	40145.538	Class1	9.7,0	0	30182.447	Class1	9.705,0	0	31194.389			0				0				0				0				0
Analyte 204	180	307.22222	9.72761,0	23	117	Class1	9.7275,0	308	13776.545	Class1	9.72917,0	0	16729.976	Class1	9.72667,0	255	19189.989	Class1	9.72917,0	346	17865.967	Class1	9.72917,0	237	20344.174			0		Class2	9.72917,0	371	24121.944	Class2	9.73083,0	285	18595.407	Class2	9.72333,0	0	17477.302	Class2	9.72167,0	264	21539.684	Class2	9.72667,0	178	13707.327
Methylmalonic acid	181	546.68182	9.7679,0	23	151	Class1	9.77083,0	550	12266.399	Class1	9.76917,0	555	13442.229	Class1	9.7675,0	609	13721.564	Class1	9.76833,0	652	20101.525	Class1	9.77167,0	472	18359.293			0		Class2	9.765,0	536	30317.795	Class2	9.76833,0	503	26543.972	Class2	9.76583,0	451	19140.144	Class2	9.765,0	560	34074.076	Class2	9.765,0	557	32084.598
unknown	182	435.79167	9.77556,0	24	281	Class1	9.775,0	387	134657.591	Class1	9.77417,0	396	141219.301	Class1	9.775,0	445	154720.356	Class1	9.77667,0	479	143228.532	Class1	9.77667,0	475	162660.684	Class1	9.77917,0	441	221085.198	Class2	9.77583,0	413	176009.39	Class2	9.7775,0	474	164238.824	Class2	9.775,0	459	163585.633	Class2	9.775,0	448	207029.367	Class2	9.77417,0	484	187124.682
Analyte 207	183	169.16667	9.80232,0	23	185	Class1	9.79917,0	0	45386.036	Class1	9.79917,0	135	49634.321	Class1	9.80083,0	0	63249.249	Class1	9.8025,0	0	60596.306	Class1	9.8025,0	0	54448.671	Class1	9.80583,0	0	65397.293	Class2	9.8025,0	0	111198.705	Class2	9.80583,0	0	127030.853	Class2	9.80167,0	0	135255.183	Class2	9.8025,0	202	152146.174	Class2	9.80167,0	0	111261.173
Analyte 208	184	221	9.80917,0	6	57	Class1	9.80833,0	0	49556.983	Class1	9.8025,0	221	44814.92	Class1	9.8075,0	0	59603.074	Class1	9.80917,0	0	46553.086	Class1	9.8125,0	0	43646.848	Class1	9.815,0	0	48672.354			0				0				0				0				0
2-Hydroxyvaleric acid	185	560.47826	9.84615,0	24	131	Class1	9.845,0	620	18981.755	Class1	9.84417,0	488	23911.139	Class1	9.84417,0	773	29065.597	Class1	9.845,0	0	27863.015	Class1	9.84417,0	551	28055.169	Class1	9.84917,0	604	31270.559	Class2	9.845,0	471	30032.554	Class2	9.84667,0	543	27560.215	Class2	9.84917,0	595	31194.647	Class2	9.85167,0	361	30751.018	Class2	9.84333,0	693	34841.222
Analyte 211	186	159.5	9.85628,0	24	207	Class1	9.8575,0	0	38484.742	Class1	9.85833,0	0	41223.764	Class1	9.85583,0	0	49778.092	Class1	9.85667,0	0	41662.304	Class1	9.8575,0	0	42295.604	Class1	9.86083,0	293	48688.746	Class2	9.85667,0	0	92251.566	Class2	9.85917,0	26	94037.601	Class2	9.85417,0	0	79478.534	Class2	9.85583,0	0	96279.971	Class2	9.8575,0	0	87890.657
Analyte 212	187	202	9.84861,0	3	82	Class1	9.88167,0	0	11734.752			0		Class1	9.7825,0	0	190.445	Class1	9.88167,0	202	5660.607			0				0				0				0				0				0				0
Analyte 213	188	408.83333	9.88898,0	9	200	Class1	9.8875,0	0	2972.516			0		Class1	9.88583,0	225	6755.356	Class1	9.88833,0	453	3620.649	Class1	9.88583,0	622	3988.924	Class1	9.88667,0	312	6204.605			0				0				0				0				0
valine	189	957.75	9.92462,0	24	144	Class1	9.92333,0	962	1562401.54	Class1	9.92333,0	964	1843316.19	Class1	9.92333,0	965	2007535.45	Class1	9.92583,0	962	1981618.22	Class1	9.92583,0	959	1996363.62	Class1	9.92833,0	951	2142220.86	Class2	9.92417,0	948	1882184.13	Class2	9.92667,0	957	1878162.25	Class2	9.92417,0	961	1684581.54	Class2	9.92417,0	955	3617658.07	Class2	9.92333,0	960	1885162.04
canavanine degr prod	190	291.41667	9.96583,0	23	174	Class1	9.96167,0	0	22025.807	Class1	9.9625,0	277	26369.044	Class1	9.9625,0	368	27888.424	Class1	9.96333,0	386	30119.268	Class1	9.96417,0	0	28028.5	Class1	9.96583,0	0	34892.969	Class2	9.9725,0	0	10750.883	Class2	9.96667,0	335	38530.955	Class2	9.96667,0	384	31111.191	Class2	9.965,0	0	47517.352	Class2	9.96917,0	0	10267.542
Analyte 217	191	294.5	9.97797,0	16	70			0		Class1	9.9725,0	314	14992.369	Class1	9.97583,0	0	15568.141	Class1	9.97667,0	0	19981.29			0		Class1	9.97917,0	0	22254.031			0				0		Class2	9.97833,0	0	12763.303			0		Class2	9.98,0	0	16500.756
Analyte 218	192	243.5	9.98785,0	24	221	Class1	9.98667,0	0	33987.103	Class1	9.9875,0	0	38533.17	Class1	9.98667,0	0	40833.684	Class1	9.98917,0	0	38542.829	Class1	9.98917,0	0	39739.543	Class1	9.99083,0	312	49546.208	Class2	9.98833,0	0	58128.924	Class2	9.98917,0	0	48698.96	Class2	9.98667,0	0	40917.697	Class2	9.9875,0	0	63574.17	Class2	9.98667,0	0	49524.495
Analyte 219	193	234	10.0233,0	11	227	Class1	10.0183,0	0	14611.786	Class1	10.0242,0	0	15357.336			0		Class1	10.0258,0	0	18079.276	Class1	10.0225,0	234	11294.267	Class1	10.0275,0	0	9545.024	Class2	10.0258,0	0	13821.49	Class2	10.0242,0	0	14698.678			0		Class2	10.02,0	0	13246.843	Class2	10.0217,0	0	16520.15
Analyte 221	195	0	10.0308,0	24	281	Class1	10.03,0	0	275673.472	Class1	10.03,0	0	305936.655	Class1	10.0308,0	0	329271.22	Class1	10.0325,0	0	343669.798	Class1	10.0317,0	0	623298.018	Class1	10.0342,0	0	1002810.25	Class2	10.0292,0	0	291178.49	Class2	10.0317,0	0	135949.916	Class2	10.03,0	0	203908.548	Class2	10.0292,0	0	794667.425	Class2	10.0292,0	0	390483.079
unknown	200	226.06667	10.1783,0	23	116			0		Class1	10.1683,0	306	97945.431	Class1	10.1642,0	0	103800.719	Class1	10.1708,0	406	105811.068	Class1	10.17,0	0	95154.949	Class1	10.1725,0	233	108744.624	Class2	10.1808,0	102	100479.446	Class2	10.1808,0	208	106225.375	Class2	10.1817,0	194	80552.663	Class2	10.1783,0	143	94986.333	Class2	10.1825,0	228	96949.163
unknown	201	407.5	10.1731,0	15	103	Class1	10.1717,0	0	62748.736	Class1	10.1725,0	311	51030.818	Class1	10.1725,0	242	64459.281	Class1	10.1742,0	0	76240.277	Class1	10.1733,0	0	76781.296	Class1	10.175,0	228	85002.284			0				0		Class2	10.1733,0	0	58763.429	Class2	10.1717,0	354	28345.937	Class2	10.1725,0	527	56579.457
2-Butyne-1,4-diol	202	617	10.2031,0	24	244	Class1	10.2017,0	655	83807.797	Class1	10.2,0	640	92061.68	Class1	10.2017,0	605	101088.43	Class1	10.2033,0	642	104731.536	Class1	10.2017,0	601	101112.874	Class1	10.2042,0	603	112581.731	Class2	10.2033,0	626	90914.782	Class2	10.2058,0	496	83483.167	Class2	10.2042,0	628	87686.792	Class2	10.2025,0	665	103447.404	Class2	10.2033,0	635	59882.318
hydroxyurea	203	475.64286	10.2154,0	15	159	Class1	10.2192,0	516	12140.191	Class1	10.2108,0	469	14542.522	Class1	10.2075,0	410	15083.813			0		Class1	10.2117,0	448	13891.623	Class1	10.2158,0	442	17405.934	Class2	10.2175,0	0	8608.3			0		Class2	10.2208,0	409	11546.428			0		Class2	10.2217,0	658	12540.137
4-hydroxybutyrate	204	730.38889	10.2274,0	21	117	Class1	10.2258,0	760	40543.151	Class1	10.2258,0	794	42467.828	Class1	10.2258,0	639	47037.183	Class1	10.2267,0	735	48574.727	Class1	10.2275,0	758	43731.186	Class1	10.2283,0	814	54984.735	Class2	10.2275,0	521	17932.123	Class2	10.2292,0	0	28654.578			0		Class2	10.2267,0	698	24470.131	Class2	10.2317,0	0	36241.969
Analyte 233	205	402.72727	10.2694,0	24	144	Class1	10.2683,0	272	75047.28	Class1	10.2675,0	286	91435.742	Class1	10.2683,0	203	91186.232	Class1	10.27,0	340	93909.163	Class1	10.2692,0	341	95928.285	Class1	10.2717,0	328	96850.406	Class2	10.27,0	0	34207.769	Class2	10.2708,0	355	32354.494	Class2	10.27,0	342	82678.474	Class2	10.2692,0	775	62926.747	Class2	10.2692,0	300	59151.051
Analyte 235	207	241	10.31,0	22	184			0		Class1	10.3067,0	241	12559.837	Class1	10.3117,0	0	12286.297	Class1	10.3108,0	0	12268.026	Class1	10.3092,0	0	15361.649	Class1	10.31,0	0	18893.008	Class2	10.3108,0	0	16176.684	Class2	10.3133,0	0	18860.208	Class2	10.3142,0	0	19475.149	Class2	10.3092,0	0	19462.906	Class2	10.3175,0	0	19797.159
Analyte 236	208	291.5	10.3231,0	4	179	Class1	10.3225,0	0	13377.337	Class1	10.3233,0	0	16177.167	Class1	10.3217,0	310	16922.381	Class1	10.325,0	273	15318.345			0				0				0				0				0				0				0
Carbobenzyloxy-L-leucine degr1	209	278.09091	10.335,0	24	117	Class1	10.3308,0	241	16983.568	Class1	10.3308,0	0	22584.472	Class1	10.3333,0	0	23847.347	Class1	10.3333,0	238	26063.631	Class1	10.3342,0	0	25456.07	Class1	10.3367,0	352	32800.722	Class2	10.3367,0	0	14143.378	Class2	10.3383,0	0	23495.449	Class2	10.3367,0	0	24913.862	Class2	10.3367,0	0	28262.813	Class2	10.3383,0	301	21125.572
2-ketoadipate 3	210	555.40909	10.3805,0	23	171	Class1	10.3775,0	0	49986.93	Class1	10.3717,0	387	60925.962	Class1	10.3733,0	528	68343.332	Class1	10.3683,0	386	58048.198	Class1	10.3792,0	684	75213.185	Class1	10.3842,0	553	84657.312	Class2	10.3733,0	599	110507.181	Class2	10.3783,0	268	56939.195			0		Class2	10.3775,0	312	46654.115	Class2	10.3908,0	422	41294.857
unknown	211	384.875	10.3893,0	24	96	Class1	10.3825,0	317	147581.933	Class1	10.3833,0	425	179897.478	Class1	10.3833,0	439	188330.732	Class1	10.3842,0	428	179363.696	Class1	10.3842,0	341	175445.426	Class1	10.3875,0	232	182245.749	Class2	10.3917,0	393	233394.251	Class2	10.3917,0	521	226946.176	Class2	10.3925,0	489	174881.011	Class2	10.39,0	397	203467.822	Class2	10.3925,0	404	203636.211
Dihydroxyacetone	213	520.5	10.4394,0	19	231	Class1	10.4358,0	448	427.199	Class1	10.435,0	399	1927.069	Class1	10.4358,0	242	1574.664	Class1	10.4367,0	502	3977.688			0		Class1	10.4383,0	404	11265.253			0		Class2	10.4317,0	0	5320.085			0		Class2	10.435,0	555	7391.183	Class2	10.4333,0	0	6871.62
benzoic acid	215	976.41667	10.466,0	24	179	Class1	10.46,0	943	1133410.44	Class1	10.4608,0	981	1303610.65	Class1	10.4608,0	980	1373154.4	Class1	10.4617,0	957	1473672.42	Class1	10.4617,0	979	1486706.49	Class1	10.4633,0	975	1660131	Class2	10.47,0	979	1157934.54	Class2	10.4667,0	981	2240233.78	Class2	10.4692,0	979	1376745.81	Class2	10.4675,0	981	1255225.15	Class2	10.4708,0	981	1134721.27
Analyte 244	216	0	10.5129,0	14	220			0		Class1	10.5117,0	0	5897.726	Class1	10.5133,0	0	5688.724			0		Class1	10.52,0	0	5529.694	Class1	10.515,0	0	5838.147	Class2	10.5158,0	0	45909.514	Class2	10.4808,0	0	4531.093			0				0		Class2	10.515,0	0	46631.878
unknown	217	393.61538	10.5371,0	14	116			0		Class1	10.5383,0	0	31898.656			0		Class1	10.54,0	370	37084.094	Class1	10.5383,0	518	35997.355			0		Class2	10.5375,0	149	20064.46	Class2	10.5383,0	593	32834.396			0		Class2	10.5375,0	265	37205.356			0
unknown	218	361.80952	10.554,0	24	117	Class1	10.5533,0	146	72082.266	Class1	10.5525,0	320	88187.89	Class1	10.5525,0	414	87595.163	Class1	10.5542,0	307	94966.372	Class1	10.5533,0	482	92917.299	Class1	10.555,0	489	104681.738	Class2	10.555,0	309	74314.95	Class2	10.555,0	369	81696.997	Class2	10.555,0	391	69155.613	Class2	10.5525,0	348	84342.77	Class2	10.555,0	422	82297.164
oxamic acid	219	571.78261	10.5687,0	24	147	Class1	10.5692,0	537	111407.962	Class1	10.5683,0	564	142713.011	Class1	10.5683,0	0	139170.686	Class1	10.5575,0	461	144237.892	Class1	10.5683,0	505	148206.483	Class1	10.57,0	580	167764.871	Class2	10.5683,0	544	121574.728	Class2	10.5692,0	574	131200.339	Class2	10.5683,0	516	113615.903	Class2	10.5692,0	610	141582.729	Class2	10.5667,0	569	115776.451
Analyte 248	220	150	10.6037,0	24	98	Class1	10.6017,0	129	928269.566	Class1	10.6008,0	0	1101694.88	Class1	10.6017,0	0	1187717.24	Class1	10.6033,0	0	1246235.81	Class1	10.6025,0	0	1262273.09	Class1	10.605,0	0	1357883.85	Class2	10.605,0	0	1174042.81	Class2	10.605,0	0	1023068.47	Class2	10.605,0	0	867187.621	Class2	10.6033,0	149	1056974.38	Class2	10.605,0	0	961849.558
Analyte 249	221	233.75	10.6165,0	14	227	Class1	10.6158,0	0	870.89			0		Class1	10.615,0	0	4895.878	Class1	10.6183,0	0	7928.495	Class1	10.6158,0	0	9854.847	Class1	10.6158,0	0	13436.905			0				0		Class2	10.6167,0	185	4638.487	Class2	10.6175,0	0	4558.527	Class2	10.6175,0	0	3880.082
caprylic acid	224	700.05263	10.6572,0	19	143			0		Class1	10.6558,0	888	26003.911	Class1	10.6558,0	910	28402.875	Class1	10.6575,0	876	29297.373	Class1	10.6567,0	859	31319.209	Class1	10.6592,0	881	40010.474	Class2	10.6583,0	469	23654.382	Class2	10.66,0	627	24609.397	Class2	10.6567,0	397	27154.388	Class2	10.6567,0	764	28972.353			0
phosphate	227	908	10.7063,0	24	299	Class1	10.7067,0	915	5282202.58	Class1	10.7058,0	913	5355411.68	Class1	10.7067,0	914	5299191.83	Class1	10.7075,0	913	5230497.6	Class1	10.7067,0	917	5027777.12	Class1	10.7092,0	887	5045550.11	Class2	10.7058,0	909	5750616.95	Class2	10.7083,0	891	8392547.83	Class2	10.7058,0	908	8101461.37	Class2	10.7058,0	915	6142086.74	Class2	10.7067,0	909	10287714.3
leucine	229	782.29167	10.7254,0	24	158	Class1	10.725,0	767	1420729.2	Class1	10.725,0	792	1715633.84	Class1	10.725,0	822	1845385.31	Class1	10.7258,0	810	1943751.68	Class1	10.7258,0	763	1948204.02	Class1	10.7283,0	854	2098617.4	Class2	10.725,0	763	1916891.1	Class2	10.7267,0	783	2027209.97	Class2	10.7258,0	667	1612609.68	Class2	10.725,0	834	3377063.34	Class2	10.7267,0	740	1764997.19
glycerol	230	949.625	10.7351,0	24	205	Class1	10.735,0	955	3197156.57	Class1	10.7342,0	952	3719237.78	Class1	10.735,0	948	3945934.71	Class1	10.7358,0	955	4352477.5	Class1	10.7358,0	954	4469376.34	Class1	10.7375,0	951	4986386.51	Class2	10.735,0	949	4765828.43	Class2	10.7358,0	940	4495761.62	Class2	10.7358,0	945	6313903.38	Class2	10.735,0	950	4206581.89	Class2	10.7342,0	952	3843773.24
thymidine 1	231	639.25	10.7955,0	24	170	Class1	10.795,0	603	26165.779	Class1	10.7958,0	544	30409.035	Class1	10.795,0	743	30163.665	Class1	10.7958,0	663	30165.359	Class1	10.7958,0	671	35858.391	Class1	10.7983,0	776	35429.134	Class2	10.795,0	600	16423	Class2	10.7967,0	518	18389.301	Class2	10.7967,0	638	23402.548	Class2	10.7942,0	643	23881.642	Class2	10.7975,0	622	24592.069
Analyte 260	232	150	10.815,0	15	280			0				0		Class1	10.8158,0	0	5366.204	Class1	10.8133,0	96	8398.63	Class1	10.815,0	0	12525.642	Class1	10.8167,0	184	15409.557	Class2	10.8158,0	0	5951.66			0				0				0		Class2	10.815,0	162	157335.626
unknown	233	348.25	10.9159,0	21	258	Class1	10.9158,0	0	3715.352	Class1	10.9175,0	328	8233.801	Class1	10.9167,0	0	9937.495	Class1	10.9183,0	0	8413.665	Class1	10.915,0	0	8336.523	Class1	10.9175,0	0	8329.768	Class2	10.9183,0	0	3357.592			0		Class2	10.9183,0	0	4771.087	Class2	10.9167,0	313	5945.53			0
unknown	234	268.5	10.9365,0	12	177	Class1	10.935,0	184	27384.744	Class1	10.9358,0	269	34309.859	Class1	10.9367,0	297	30816.655	Class1	10.9367,0	261	26246.49	Class1	10.9367,0	211	26428.044	Class1	10.9383,0	265	30023.269			0				0				0				0				0
unknown	235	434.52174	10.9665,0	23	117	Class1	10.9675,0	563	34797.589	Class1	10.9642,0	486	41629.734	Class1	10.9642,0	535	40419.181	Class1	10.9658,0	492	40431.835	Class1	10.965,0	515	44241.553	Class1	10.9675,0	508	48468.743	Class2	10.965,0	392	19474.799	Class2	10.9642,0	360	12832.673	Class2	10.9633,0	476	38365.336	Class2	10.9625,0	287	7361.891	Class2	10.9625,0	384	22290.543
butyraldehyde 1	236	222.55556	10.9861,0	19	204			0		Class1	10.9842,0	188	14598.895	Class1	10.9875,0	0	9875.622	Class1	10.9875,0	0	14113.333			0		Class1	10.9883,0	0	15766.824	Class2	10.9842,0	154	13863.065	Class2	10.9867,0	230	11620.164			0				0		Class2	10.9858,0	232	10856.046
unknown	237	489.05882	11.0218,0	17	117	Class1	11.0217,0	502	42915.846	Class1	11.0233,0	497	44726.751	Class1	11.02,0	454	45733.817	Class1	11.0225,0	476	50441.355	Class1	11.0217,0	267	56485.366	Class1	11.025,0	533	55388.252			0		Class2	11.0258,0	488	29726.003	Class2	11.02,0	533	41233.19			0		Class2	11.0208,0	472	38460.243
Isoleucine	238	938.58333	11.0294,0	24	158	Class1	11.0292,0	942	846704.769	Class1	11.0292,0	944	995642.808	Class1	11.03,0	944	1082299.22	Class1	11.0308,0	946	1104543.13	Class1	11.0308,0	943	1117423.75	Class1	11.0325,0	950	1171763.18	Class2	11.0283,0	951	1259220.41	Class2	11.0292,0	911	1235479.35	Class2	11.0283,0	948	914394.344	Class2	11.0292,0	945	2479832.25	Class2	11.0283,0	942	1078399.1
proline	240	941.70833	11.1086,0	24	142	Class1	11.1092,0	949	901154.793	Class1	11.1083,0	980	1017817.56	Class1	11.1092,0	966	1093748.91	Class1	11.11,0	941	1073968.99	Class1	11.1092,0	948	1021290.81	Class1	11.1108,0	947	1017907.03	Class2	11.1092,0	971	1340480.56	Class2	11.1092,0	965	1158684.41	Class2	11.1083,0	973	1023292.26	Class2	11.1083,0	965	3429010.95	Class2	11.1083,0	932	1163279.78
Analyte 272	241	279	11.115,0	3	102	Class1	11.115,0	248	43953.581	Class1	11.1142,0	310	45890.71	Class1	11.1158,0	0	45512.099			0				0				0				0				0				0				0				0
Analyte 273	242	185.625	11.1573,0	23	180	Class1	11.1458,0	118	788839.625	Class1	11.1475,0	106	908721.792	Class1	11.1475,0	132	967928.313	Class1	11.1458,0	161	1076633.66	Class1	11.1425,0	0	1096852.52	Class1	11.1433,0	0	1178613.64	Class2	11.1725,0	167	722180.388	Class2	11.165,0	293	845164.9	Class2	11.1692,0	212	816536.46			0		Class2	11.1733,0	123	795430.793
Phenylacetic acid	244	898.125	11.159,0	24	164	Class1	11.1575,0	907	3666526.35	Class1	11.1567,0	905	4414028.85	Class1	11.1575,0	900	4738432.78	Class1	11.1583,0	908	5326488.28	Class1	11.1583,0	907	5462670.76	Class1	11.16,0	906	6217113.82	Class2	11.1608,0	905	3442640.82	Class2	11.16,0	899	3800334.76	Class2	11.1608,0	892	3475059.42	Class2	11.1583,0	901	5486824.54	Class2	11.1608,0	901	4033292.65
unknown	245	310.0625	11.1299,0	23	341	Class1	11.1617,0	300	106620.907	Class1	11.16,0	330	119032.849	Class1	11.1608,0	368	134550.037	Class1	11.1617,0	276	357917.416	Class1	11.1608,0	0	639105.036	Class1	11.1633,0	0	1091582.47	Class2	11.095,0	0	8418.473	Class2	11.0958,0	304	12215.782	Class2	11.0967,0	0	6411.967	Class2	11.1608,0	277	816654.453			0
Analyte 277	246	446	11.1575,0	3	141			0				0				0		Class1	11.1667,0	446	20327.865	Class1	11.155,0	0	20478.796	Class1	11.1508,0	0	29777.493			0				0				0				0				0
glycine 2	248	943.91667	11.2196,0	24	174	Class1	11.22,0	857	242877.987	Class1	11.2192,0	946	383384.186	Class1	11.2192,0	898	509482.063	Class1	11.2208,0	954	1220015.98	Class1	11.2208,0	966	1720033.69	Class1	11.2225,0	960	2248407.24	Class2	11.2192,0	921	341406.108	Class2	11.22,0	940	648528.188	Class2	11.2192,0	954	840636.716	Class2	11.2192,0	954	1094258.78	Class2	11.2192,0	951	1135483.06
Analyte 283	250	233.57143	11.2811,0	24	198	Class1	11.28,0	0	19258.365	Class1	11.2783,0	0	19904.976	Class1	11.2783,0	270	19098.537	Class1	11.2783,0	256	22617.695	Class1	11.2758,0	0	25338.037	Class1	11.2775,0	0	28654.469	Class2	11.285,0	0	28575.18	Class2	11.2842,0	257	24906.491	Class2	11.2858,0	190	28442.546	Class2	11.2825,0	0	20891.828	Class2	11.2825,0	0	24094.44
succinic acid	251	882.04167	11.3271,0	24	147	Class1	11.3267,0	897	580741.504	Class1	11.3267,0	929	673172.037	Class1	11.3267,0	835	713891.815	Class1	11.3267,0	904	747186.65	Class1	11.3258,0	880	767116.46	Class1	11.3275,0	895	833917.206	Class2	11.3275,0	770	1031063.6	Class2	11.3283,0	930	1054545.95	Class2	11.3275,0	918	947696.086	Class2	11.3258,0	952	1969867.81	Class2	11.3275,0	911	908285.22
2,3-Dihydroxypyridine	252	623.25	11.333,0	20	240	Class1	11.3325,0	714	50743.72	Class1	11.3317,0	556	48943.464	Class1	11.3333,0	671	47068.198	Class1	11.3333,0	679	48824.459	Class1	11.3333,0	734	47307.028			0		Class2	11.3333,0	446	48299.748	Class2	11.3325,0	591	42290.57	Class2	11.3342,0	601	41240.527	Class2	11.3325,0	691	38119.397	Class2	11.3333,0	480	43598.413
Analyte 286	253	239.88889	11.3426,0	24	209	Class1	11.3417,0	0	55699.994	Class1	11.3425,0	292	69171.38	Class1	11.3417,0	0	66500.116	Class1	11.3425,0	176	61164.29	Class1	11.3417,0	261	57332.218	Class1	11.3433,0	0	47981.01	Class2	11.3442,0	0	92360.475	Class2	11.345,0	0	96451.287	Class2	11.3433,0	0	89435.42	Class2	11.3417,0	206	85987.37	Class2	11.3433,0	191	99473.748
unknown	254	436.8	11.3728,0	17	155			0		Class1	11.3767,0	477	24633.309			0		Class1	11.3775,0	0	39277.577	Class1	11.3758,0	418	42019.536	Class1	11.3767,0	551	44340.076			0		Class2	11.3767,0	247	2412.427	Class2	11.3758,0	395	776.602	Class2	11.3775,0	281	423.197			0
catechol	255	813.08333	11.3805,0	24	254	Class1	11.38,0	778	121715.043	Class1	11.38,0	842	147837.935	Class1	11.3808,0	847	152629.365	Class1	11.3808,0	815	161950.632	Class1	11.3808,0	848	168503.109	Class1	11.3825,0	862	185393.13	Class2	11.3808,0	854	170768.29	Class2	11.3817,0	798	178956.921	Class2	11.3808,0	747	179365.108	Class2	11.3808,0	717	126778.366	Class2	11.38,0	868	211138.38
Analyte 289	256	251.14286	11.3886,0	8	102	Class1	11.3892,0	341	46911.94			0		Class1	11.3892,0	245	60177.227			0		Class1	11.3883,0	205	49751.763			0				0				0				0		Class2	11.3917,0	0	50605.34			0
2-amino-2-methylpropane-1,3-diol 1	257	219.2	11.4065,0	24	130	Class1	11.4058,0	250	55173.057	Class1	11.405,0	216	68162.105	Class1	11.4067,0	228	68066.347	Class1	11.4058,0	143	63789.814	Class1	11.4058,0	271	59715.016	Class1	11.4058,0	212	58107.258	Class2	11.4075,0	0	171613.998	Class2	11.4075,0	293	102848.381	Class2	11.4067,0	205	82603.63	Class2	11.4067,0	209	122710.824	Class2	11.4075,0	229	95111.801
Analyte 292	258	190	11.4309,0	22	341	Class1	11.4317,0	0	5070.446	Class1	11.4308,0	0	5802.221	Class1	11.43,0	198	6238.598	Class1	11.4333,0	0	7755.95			0		Class1	11.4317,0	0	7653.925	Class2	11.4317,0	0	9817.913	Class2	11.4317,0	0	7484.927			0		Class2	11.4325,0	0	12052.972	Class2	11.4308,0	0	11523.609
Analyte 293	259	358.875	11.4526,0	24	117	Class1	11.4542,0	0	46374.578	Class1	11.4525,0	0	51033.45	Class1	11.4542,0	0	51019.401	Class1	11.4533,0	407	56260.014	Class1	11.4508,0	395	56511.205	Class1	11.455,0	0	62407.844	Class2	11.4517,0	0	53688.018	Class2	11.4542,0	0	45742.477	Class2	11.4517,0	286	41235.991	Class2	11.4517,0	0	50190.809	Class2	11.4517,0	0	47353.328
2,2-Dimethylsuccinic Acid	260	630.04167	11.4847,0	24	69	Class1	11.4842,0	645	31063.039	Class1	11.485,0	634	32982.774	Class1	11.4842,0	664	40048.829	Class1	11.4842,0	601	59058.921	Class1	11.4842,0	674	53771.254	Class1	11.4842,0	630	59231.622	Class2	11.4867,0	575	57362.792	Class2	11.4858,0	621	49321.258	Class2	11.485,0	630	55967.714	Class2	11.4842,0	613	66385.503	Class2	11.485,0	610	63948.578
Analyte 295	261	0	11.4955,0	11	267			0		Class1	11.4992,0	0	6276.397	Class1	11.4967,0	0	6450.946	Class1	11.4992,0	0	8144.659			0				0				0		Class2	11.4983,0	0	5496.442	Class2	11.4967,0	0	5687.493			0		Class2	11.4917,0	0	3318.81
D-Glyceric acid	262	928.45833	11.5141,0	24	189	Class1	11.5158,0	930	379824.908	Class1	11.5142,0	936	445204.383	Class1	11.515,0	932	468698.309	Class1	11.515,0	814	519971.716	Class1	11.5158,0	900	532942.542	Class1	11.5175,0	939	571951.291	Class2	11.5142,0	952	554677.32	Class2	11.515,0	940	586201.74	Class2	11.5133,0	884	622942	Class2	11.5142,0	947	926256.487	Class2	11.5142,0	949	692463.041
Bis(2-hydroxypropyl)amine 2	263	206	11.525,0	19	196	Class1	11.5217,0	0	39815.365			0		Class1	11.5217,0	169	50577.156			0		Class1	11.5192,0	285	69885.537			0		Class2	11.5275,0	154	40457.818	Class2	11.5267,0	0	52901.935	Class2	11.5275,0	0	44930.645	Class2	11.525,0	0	56128.007	Class2	11.5292,0	0	37692.244
Allylmalonic acid	266	263.88889	11.5618,0	11	215	Class1	11.56,0	154	16096.755			0		Class1	11.5608,0	220	22235.666	Class1	11.5592,0	298	21322.34	Class1	11.5592,0	165	25089.568	Class1	11.5625,0	293	26399.326			0				0				0				0				0
Itaconic acid	267	611.625	11.5819,0	24	147	Class1	11.58,0	641	400343.026	Class1	11.58,0	581	514331.53	Class1	11.58,0	587	537764.063	Class1	11.5808,0	662	585727.779	Class1	11.5792,0	628	606269.153	Class1	11.5808,0	603	633454.453	Class2	11.5858,0	621	160917.731	Class2	11.5842,0	644	104584.07	Class2	11.5833,0	613	355302.487	Class2	11.5825,0	636	139321.156	Class2	11.5842,0	605	294544.903
Analyte 303	268	371	11.6161,0	24	117	Class1	11.6183,0	0	66224.585	Class1	11.6175,0	0	85712.353	Class1	11.6175,0	0	81950.604	Class1	11.6158,0	0	118643.688	Class1	11.6167,0	0	101077.926	Class1	11.6183,0	0	100753.896	Class2	11.6158,0	0	89234.631	Class2	11.6167,0	0	76800.569	Class2	11.6158,0	0	82067.817	Class2	11.6158,0	0	86010.797	Class2	11.6158,0	0	87060.194
uracil	269	927.91667	11.6496,0	24	99	Class1	11.6475,0	965	931696.046	Class1	11.6475,0	963	1039468.54	Class1	11.6483,0	936	1090717.5	Class1	11.6475,0	950	1187417.7	Class1	11.6475,0	941	1193745.28	Class1	11.6483,0	920	1232337.45	Class2	11.6517,0	918	953233.909	Class2	11.6517,0	926	1016344.95	Class2	11.6508,0	936	1091847.08	Class2	11.6492,0	960	1586227.63	Class2	11.6508,0	946	1096736.97
Analyte 305	270	374.66667	11.6531,0	17	72	Class1	11.6542,0	382	126662.247	Class1	11.6533,0	0	151461.756	Class1	11.6508,0	0	153050.678	Class1	11.6517,0	0	167847.258	Class1	11.6508,0	0	172727.454	Class1	11.6508,0	0	180527.454			0				0				0		Class2	11.6542,0	0	134698.026			0
Analyte 310	275	0	11.7173,0	20	117	Class1	11.7275,0	0	33190.498	Class1	11.68,0	0	5299.535	Class1	11.7267,0	0	33969.831	Class1	11.7267,0	0	25036.281	Class1	11.7275,0	0	33099.611	Class1	11.68,0	0	3179.775	Class2	11.7258,0	0	40638.522	Class2	11.7275,0	0	27633.188			0		Class2	11.6733,0	0	4993.353	Class2	11.7267,0	0	42956.447
Pyrrole-2-Carboxylic Acid	277	291.58824	11.747,0	19	240	Class1	11.7467,0	431	27781.013	Class1	11.745,0	330	24031.769	Class1	11.7467,0	258	25871.144	Class1	11.7458,0	295	23606.031	Class1	11.7467,0	248	21634.201	Class1	11.7483,0	282	18378.776	Class2	11.7492,0	277	20992.84	Class2	11.7492,0	197	17551.292	Class2	11.7475,0	297	14743.63	Class2	11.7458,0	213	15126.004			0
Analyte 313	278	225.66667	11.7718,0	18	80	Class1	11.7717,0	0	38381.527	Class1	11.7717,0	0	46420.961	Class1	11.7708,0	0	51545.864	Class1	11.77,0	0	49988.352	Class1	11.7708,0	262	57809.479	Class1	11.7717,0	0	53801.331			0		Class2	11.775,0	0	56200.273	Class2	11.775,0	153	67286.038			0		Class2	11.7733,0	0	62906.655
Citraconic acid 4	279	629.57895	11.8207,0	20	147	Class1	11.7983,0	935	242769.12	Class1	11.8175,0	572	171086.846	Class1	11.82,0	622	135288.626	Class1	11.8192,0	690	117253.095	Class1	11.8192,0	677	125784.33	Class1	11.8208,0	660	128716.851	Class2	11.825,0	649	123815.53			0		Class2	11.8258,0	780	102285.464			0				0
fumaric acid	281	496.07692	11.8341,0	15	245			0				0		Class1	11.83,0	335	15546.139	Class1	11.8308,0	307	12930.027			0		Class1	11.8308,0	0	15637.51	Class2	11.8308,0	715	35671.149	Class2	11.8333,0	804	37354.322	Class2	11.8333,0	494	35351.41	Class2	11.8325,0	912	59242.651	Class2	11.8333,0	494	38911.77
unknown	283	350.83333	11.8591,0	24	221	Class1	11.8617,0	0	14441.502	Class1	11.8592,0	0	15607.332	Class1	11.8608,0	0	15487.705	Class1	11.8608,0	0	14277.631	Class1	11.8583,0	0	17262.216	Class1	11.8592,0	0	21693.929	Class2	11.8592,0	0	14855.563	Class2	11.8583,0	364	18024.593	Class2	11.8592,0	0	18307.428	Class2	11.8592,0	0	19772.698	Class2	11.8592,0	0	18530.235
Analyte 322	285	454	11.8989,0	24	171	Class1	11.8967,0	497	90429.582	Class1	11.8983,0	476	104933.463	Class1	11.8983,0	462	107496.937	Class1	11.8975,0	484	116160.797	Class1	11.8975,0	0	120772.515	Class1	11.8983,0	486	124613.387	Class2	11.9017,0	381	100460.643	Class2	11.9008,0	451	104475.977	Class2	11.9,0	464	82365.203	Class2	11.9,0	436	138202.631	Class2	11.9,0	434	110123.325
serine 1	286	845.25	11.9321,0	24	204	Class1	11.9325,0	759	698658.401	Class1	11.9325,0	818	821679.386	Class1	11.9325,0	830	874196.512	Class1	11.9325,0	788	910540.837	Class1	11.9325,0	864	919734.127	Class1	11.9333,0	698	958755.158	Class2	11.9325,0	742	968055.45	Class2	11.9325,0	798	939436.497	Class2	11.9317,0	757	804955.861	Class2	11.9325,0	955	1697650.03	Class2	11.9317,0	951	882737.644
3-Hydroxynorvaline 2	287	437	11.9443,0	24	188	Class1	11.9433,0	371	279798.724	Class1	11.9417,0	355	333894.657	Class1	11.9417,0	324	355596.409	Class1	11.9417,0	463	368161.231	Class1	11.9425,0	367	389680.83	Class1	11.945,0	430	419566.868	Class2	11.95,0	492	419339.119	Class2	11.9425,0	351	375347.632	Class2	11.9492,0	504	326813.233	Class2	11.9492,0	503	583708.323	Class2	11.9508,0	499	353368.766
Pelargonic acid	290	933	11.9986,0	24	215	Class1	11.9933,0	953	151238.565	Class1	11.9933,0	957	177832.241	Class1	11.9933,0	964	188395.655	Class1	11.9933,0	976	209164.698	Class1	11.9925,0	970	218207.469	Class1	11.9925,0	965	233625.824	Class2	12.0033,0	959	153476.15	Class2	12.0025,0	861	168932.281	Class2	12.0033,0	952	150303.175	Class2	12.0008,0	888	189222.822	Class2	12.0042,0	952	146230.365
cycloleucine 1	291	232.84615	12.0259,0	21	255	Class1	12.0267,0	0	12413.434	Class1	12.025,0	233	12865.27	Class1	12.0242,0	134	13714.826	Class1	12.0258,0	0	16009.053	Class1	12.0242,0	0	17415.989	Class1	12.0258,0	322	15538.284	Class2	12.0267,0	278	16112.541	Class2	12.0267,0	177	25650.483	Class2	12.0258,0	305	23653.567	Class2	12.0258,0	0	27988.633	Class2	12.0275,0	0	33470.857
Pipecolinic acid	292	773.75	12.0352,0	24	156	Class1	12.035,0	769	168193.445	Class1	12.0358,0	756	189007.969	Class1	12.035,0	759	206141.417	Class1	12.0358,0	815	200520.237	Class1	12.035,0	750	181256.118	Class1	12.0367,0	777	172925.333	Class2	12.035,0	809	199325.864	Class2	12.0367,0	810	130733.891	Class2	12.0342,0	811	158946.824	Class2	12.035,0	808	471942.485	Class2	12.035,0	830	203709.088
Analyte 331	293	13	12.0664,0	24	221	Class1	12.0692,0	0	12199.063	Class1	12.0658,0	0	13918.31	Class1	12.07,0	0	20534.587	Class1	12.0675,0	0	20635.129	Class1	12.0675,0	0	21431.673	Class1	12.0683,0	0	31433.796	Class2	12.0583,0	0	10028.578	Class2	12.0708,0	0	17693.215	Class2	12.0667,0	13	12801.313	Class2	12.0667,0	0	21355.617	Class2	12.0575,0	0	11141.705
Analyte 333	295	916.5	12.1387,0	24	103	Class1	12.1517,0	921	2941138.98	Class1	12.1525,0	920	3211972.56	Class1	12.1525,0	903	3314921.68	Class1	12.1508,0	924	3488321.27	Class1	12.15,0	926	3315895.72	Class1	12.1508,0	920	3374170.98	Class2	12.1292,0	0	67754.154	Class2	12.1292,0	0	44554.921	Class2	12.1292,0	0	70394.589	Class2	12.13,0	0	39092.621	Class2	12.1292,0	0	62541.856
3-Methylamino-1,2-propanediol 2	296	440.88889	12.1635,0	11	117			0		Class1	12.1592,0	389	38308.517	Class1	12.1642,0	0	38721.986	Class1	12.165,0	0	46062.119	Class1	12.1625,0	363	41732.739			0				0				0		Class2	12.1625,0	464	41789.541			0		Class2	12.165,0	451	49684.809
threonine 1	298	904.91667	12.2733,0	24	57	Class1	12.2742,0	918	616070.591	Class1	12.2742,0	861	711535.472	Class1	12.2742,0	920	732831.194	Class1	12.2733,0	906	811000.326	Class1	12.2733,0	916	814049.974	Class1	12.2742,0	892	893673.041	Class2	12.2733,0	910	771643.573	Class2	12.2742,0	945	747754.875	Class2	12.2733,0	875	614789.342	Class2	12.2733,0	933	1468802.63	Class2	12.2733,0	873	685252.891
unknown	299	351.33333	12.2805,0	20	240	Class1	12.2783,0	0	59780.821	Class1	12.2775,0	449	61640.695	Class1	12.2775,0	384	63894.568	Class1	12.2783,0	318	68625.855	Class1	12.2783,0	0	70493.16	Class1	12.2792,0	671	74097.035	Class2	12.2817,0	378	81943.917	Class2	12.2817,0	328	83226.806	Class2	12.2808,0	307	76400.039	Class2	12.2808,0	334	82720.323	Class2	12.2817,0	302	81232.587
Tartronic acid	300	484.8	12.2963,0	24	221	Class1	12.2975,0	0	145155.98	Class1	12.2967,0	520	162182.918	Class1	12.2975,0	0	171125.922	Class1	12.2967,0	491	174302.216	Class1	12.2967,0	523	297453.206	Class1	12.2975,0	524	435422.021	Class2	12.2958,0	452	153411.621	Class2	12.2967,0	297	101058.771	Class2	12.295,0	375	115240.608	Class2	12.295,0	503	338100.507	Class2	12.2967,0	0	179187.048
L-Allothreonine 1	302	357.44444	12.3279,0	21	103	Class1	12.3275,0	251	46085.865	Class1	12.3283,0	0	76305.553	Class1	12.3283,0	345	93561.235	Class1	12.3275,0	0	61527.537	Class1	12.3275,0	360	66006.063	Class1	12.3292,0	445	125579.599	Class2	12.3283,0	407	118315.765	Class2	12.3283,0	318	80805.507	Class2	12.3275,0	456	122244.54	Class2	12.3275,0	277	75545.994	Class2	12.3283,0	470	123356.992
4-Methylcatechol	303	630.86957	12.3642,0	23	73	Class1	12.3625,0	534	402689.032	Class1	12.3617,0	767	455102.926	Class1	12.3633,0	627	167928.673	Class1	12.3617,0	482	161095.846	Class1	12.3642,0	420	191405.94	Class1	12.365,0	826	208436.929	Class2	12.3658,0	766	307445.277	Class2	12.3667,0	545	308072.194	Class2	12.3658,0	567	319280.025	Class2	12.3675,0	490	64390.445	Class2	12.3658,0	572	321537.201
unknown	304	303.5	12.3857,0	24	131	Class1	12.3883,0	289	29364.285	Class1	12.3867,0	0	37344.403	Class1	12.3858,0	0	43819.215	Class1	12.3858,0	0	43442.128	Class1	12.3892,0	329	43396.263	Class1	12.3867,0	0	45018.085	Class2	12.3858,0	334	47588.158	Class2	12.3842,0	325	61458.332	Class2	12.3858,0	290	48042.748	Class2	12.385,0	0	62127.854	Class2	12.3858,0	302	29458.225
Analyte 344	306	274	12.4485,0	12	143	Class1	12.4525,0	0	4753.026			0		Class1	12.4483,0	0	4272.785	Class1	12.4517,0	0	5205.374	Class1	12.4533,0	0	9167.249	Class1	12.4442,0	0	9226.601	Class2	12.4525,0	0	10064.313			0		Class2	12.4483,0	0	9230.315			0		Class2	12.4467,0	274	12879.697
Analyte 345	307	430.2	12.484,0	15	204	Class1	12.485,0	0	17390.928	Class1	12.485,0	0	19153.916	Class1	12.4817,0	463	18517.12	Class1	12.48,0	276	11537.723			0		Class1	12.4825,0	0	10382.538	Class2	12.4858,0	0	14259.539	Class2	12.485,0	470	9870.107	Class2	12.4833,0	0	13460.627			0		Class2	12.4842,0	489	8025.029
thymine	308	663.70833	12.4895,0	24	102	Class1	12.4883,0	392	357047.281	Class1	12.4883,0	606	368356.153	Class1	12.4892,0	451	317635.223	Class1	12.4883,0	687	86303.925	Class1	12.4892,0	806	22569.003	Class1	12.4892,0	788	13528.523	Class2	12.49,0	614	237473.153	Class2	12.4908,0	630	142489.5	Class2	12.49,0	699	183847.952	Class2	12.4892,0	711	257763.863	Class2	12.4917,0	719	51267.052
Analyte 347	309	308.375	12.5007,0	14	184	Class1	12.495,0	452	27466.251			0		Class1	12.5,0	353	13180.677			0		Class1	12.4992,0	236	4907.831	Class1	12.5042,0	0	8736.346	Class2	12.5017,0	0	11681.592			0				0		Class2	12.4967,0	246	9075.174			0
hydroquinone	311	323.69565	12.5402,0	24	100	Class1	12.5392,0	193	51964.143	Class1	12.54,0	261	58003.855	Class1	12.5408,0	314	58709.723	Class1	12.5375,0	331	71289.139	Class1	12.5392,0	259	72756.516	Class1	12.5408,0	426	64855.482	Class2	12.5417,0	333	55228.193	Class2	12.54,0	306	47885.879	Class2	12.54,0	167	53614.78	Class2	12.5392,0	150	46904.871	Class2	12.5408,0	370	52164.271
Glutaric Acid	312	874.66667	12.5616,0	24	147	Class1	12.5608,0	883	470150.708	Class1	12.5617,0	895	551274.072	Class1	12.5625,0	882	591958.181	Class1	12.5617,0	891	621876.521	Class1	12.5617,0	851	617515.388	Class1	12.5617,0	877	629724.534	Class2	12.5625,0	877	753452.305	Class2	12.5617,0	871	517454.791	Class2	12.5617,0	869	859220.123	Class2	12.5617,0	882	646226.151	Class2	12.5625,0	884	772404.335
Analyte 352	314	167.69231	12.6025,0	19	373	Class1	12.605,0	0	20514.306	Class1	12.6033,0	194	18894.667	Class1	12.6033,0	228	19743.766	Class1	12.6025,0	0	20345.868	Class1	12.6042,0	218	24018.543	Class1	12.6025,0	193	17263.877	Class2	12.605,0	151	14755.249	Class2	12.6033,0	184	22154.378	Class2	12.6033,0	179	14769.923	Class2	12.6025,0	208	16558.436	Class2	12.6042,0	3	13870.49
2-Methylglutaric Acid	317	403.58824	12.6946,0	19	229	Class1	12.6942,0	0	17544.332	Class1	12.695,0	517	19394.322	Class1	12.6958,0	438	20968.337	Class1	12.6967,0	589	11023.555	Class1	12.6917,0	433	9254.603	Class1	12.6925,0	341	10855.637	Class2	12.6958,0	396	9879.091	Class2	12.6975,0	381	9307.483	Class2	12.695,0	423	8481.402	Class2	12.695,0	505	12385.136	Class2	12.6975,0	0	8555.621
unknown	318	442.26316	12.7172,0	23	69	Class1	12.7183,0	0	22578.754	Class1	12.7158,0	454	22594.684	Class1	12.7183,0	411	29522.738	Class1	12.7183,0	520	28028.284	Class1	12.7158,0	442	26324.013	Class1	12.7175,0	283	28174.956	Class2	12.7158,0	256	24588.278	Class2	12.7158,0	487	19434.991	Class2	12.7167,0	396	24809.199	Class2	12.715,0	0	30190.302	Class2	12.72,0	440	21006.398
unknown	319	224.57895	12.7473,0	20	142	Class1	12.7483,0	356	23245.321	Class1	12.7492,0	0	28316.524	Class1	12.7492,0	48	31235.444	Class1	12.7475,0	250	20257.394	Class1	12.7492,0	227	16003.003			0		Class2	12.7475,0	233	49405.357	Class2	12.7483,0	243	33018.794	Class2	12.7458,0	203	32043.165	Class2	12.7458,0	201	37529.208	Class2	12.7458,0	258	29502.674
Analyte 359	321	413.6	12.7987,0	7	86			0		Class1	12.795,0	0	62238.101	Class1	12.8025,0	343	66451.411	Class1	12.8017,0	422	65350.117			0				0				0				0				0				0				0
hydrocinnamic acid	322	928.79167	12.7992,0	24	104	Class1	12.7983,0	931	37986247.1	Class1	12.7983,0	928	43576454.2	Class1	12.7992,0	928	47210416.5	Class1	12.7983,0	925	56312050.2	Class1	12.7983,0	929	57931158.2	Class1	12.8,0	931	64276880.2	Class2	12.8008,0	934	46604945	Class2	12.8,0	929	46941075.6	Class2	12.8,0	932	48355289.5	Class2	12.7992,0	930	51781582.4	Class2	12.8,0	928	53018177.1
unknown	323	622.625	12.8604,0	24	248	Class1	12.86,0	385	7189.503	Class1	12.86,0	456	13792.466	Class1	12.8608,0	632	12817.896	Class1	12.8608,0	774	41811.963	Class1	12.86,0	802	62974.602	Class1	12.86,0	852	84578.824	Class2	12.8592,0	338	6247.147	Class2	12.8608,0	299	9737.912	Class2	12.8608,0	705	36302.761	Class2	12.8608,0	631	15856.068	Class2	12.86,0	663	37837.317
2-Deoxytetronic acid	324	531.21053	12.8843,0	22	233	Class1	12.885,0	343	9968.74	Class1	12.8842,0	531	16008.542	Class1	12.8867,0	562	11043.963	Class1	12.8817,0	504	14211.938	Class1	12.8825,0	330	14328.528	Class1	12.8858,0	0	15438.111			0		Class2	12.8858,0	817	25506.617	Class2	12.885,0	816	30088.37	Class2	12.8842,0	753	25470.553	Class2	12.8842,0	583	28646.742
unknown	325	428.75	12.9033,0	24	174	Class1	12.9025,0	309	24435.755	Class1	12.9033,0	231	40023.489	Class1	12.9033,0	387	49897.36	Class1	12.9025,0	446	116136.589	Class1	12.9033,0	460	147973.767	Class1	12.9033,0	473	175783.012	Class2	12.905,0	421	51195.761	Class2	12.905,0	419	95097.379	Class2	12.9033,0	478	100756.628	Class2	12.9033,0	375	96271.526	Class2	12.9042,0	451	133267.834
Erythrose 2	326	526.52381	12.933,0	22	201	Class1	12.9325,0	577	21429.79	Class1	12.935,0	543	21073.31	Class1	12.935,0	551	21247.738	Class1	12.9325,0	572	21101.219	Class1	12.9325,0	573	23112.499	Class1	12.9325,0	632	27764.719	Class2	12.935,0	465	20728.178	Class2	12.9325,0	397	17305.043	Class2	12.9333,0	299	15461.28	Class2	12.9333,0	580	22090.117	Class2	12.9325,0	0	14379.362
Analyte 365	327	277.125	12.9643,0	19	218	Class1	12.9658,0	280	8379.267	Class1	12.9642,0	0	5978.805	Class1	12.965,0	270	7077.928	Class1	12.9658,0	286	5514.413			0		Class1	12.9633,0	0	4722.399	Class2	12.9642,0	0	11069.721	Class2	12.9642,0	0	10899.841	Class2	12.965,0	0	10556.032	Class2	12.9625,0	198	8684.215	Class2	12.9625,0	313	5573.008
Analyte 367	329	214.36364	13.0501,0	22	243			0		Class1	13.0492,0	0	39874.052	Class1	13.0492,0	0	37975.873	Class1	13.0467,0	261	33832.749			0		Class1	13.0475,0	0	30217.211	Class2	13.0517,0	0	34512.775	Class2	13.0533,0	264	25945.31	Class2	13.0533,0	0	26695.205	Class2	13.0508,0	224	36540.808	Class2	13.0525,0	197	40418.331
Glutaconic acid	331	454	13.084,0	24	55	Class1	13.0842,0	0	24573.529	Class1	13.0817,0	466	26299.694	Class1	13.0842,0	310	27032.678	Class1	13.0833,0	453	38289.109	Class1	13.0825,0	483	33854.534	Class1	13.0783,0	435	36092.137	Class2	13.0858,0	0	25757.834	Class2	13.085,0	495	26305.269	Class2	13.085,0	436	21707.064	Class2	13.0917,0	461	38355.823	Class2	13.0833,0	474	29228.682
Analyte 371	333	320	13.1139,0	16	253			0		Class1	13.1142,0	423	7578.926	Class1	13.1142,0	371	10305.373	Class1	13.1117,0	289	13683.109	Class1	13.1158,0	0	10594.345	Class1	13.115,0	264	13183.766			0		Class2	13.1125,0	183	8982.898	Class2	13.1158,0	466	11990.241			0		Class2	13.1125,0	322	8934.765
L-homoserine 1	334	876.375	13.1214,0	24	218	Class1	13.1225,0	880	70015.018	Class1	13.1225,0	880	84200.195	Class1	13.1225,0	884	89954.9	Class1	13.12,0	839	96519.691	Class1	13.1208,0	888	96049.729	Class1	13.1217,0	895	100604.855	Class2	13.1217,0	845	72300.937	Class2	13.1225,0	845	69337.262	Class2	13.1208,0	897	83116.943	Class2	13.1208,0	903	109734.204	Class2	13.1217,0	833	60288.967
unknown	336	517.66667	13.1714,0	24	147	Class1	13.1733,0	522	784283.13	Class1	13.1725,0	527	950977.425	Class1	13.1725,0	525	971304.697	Class1	13.1708,0	536	1139048.27	Class1	13.1708,0	524	1190908.44	Class1	13.1717,0	544	1266755.7	Class2	13.1717,0	533	644625.799	Class2	13.1717,0	508	747563.008	Class2	13.1717,0	503	811359.57	Class2	13.1717,0	512	960696.94	Class2	13.1717,0	505	1105380.28
unknown	337	271.83333	13.2385,0	18	128	Class1	13.24,0	0	34594.228	Class1	13.24,0	0	44857.86	Class1	13.2383,0	0	48199.991	Class1	13.2375,0	296	30906.272	Class1	13.2392,0	0	23186.173			0		Class2	13.2392,0	0	37191.298	Class2	13.2408,0	0	37187.153	Class2	13.2392,0	0	40290.389	Class2	13.24,0	290	44385.986	Class2	13.2408,0	134	22630.494
3-Aminoisobutyric acid 1	338	543.45833	13.2644,0	24	174	Class1	13.2667,0	567	62007.701	Class1	13.2658,0	424	77059.966	Class1	13.2642,0	570	88093.325	Class1	13.2642,0	559	152282.186	Class1	13.2642,0	537	170321.671	Class1	13.2642,0	534	195353.588	Class2	13.2658,0	577	86918.396	Class2	13.265,0	535	136767.502	Class2	13.2642,0	500	147365.114	Class2	13.265,0	543	140519.602	Class2	13.2642,0	594	173611.646
unknown	339	240.9	13.2726,0	24	143	Class1	13.2742,0	0	38945.37	Class1	13.2733,0	0	39612.358	Class1	13.2717,0	245	43578.576	Class1	13.2717,0	287	38596.569	Class1	13.2717,0	206	35934.518	Class1	13.2733,0	0	37212.906	Class2	13.2742,0	0	26255.261	Class2	13.2733,0	0	23476.422	Class2	13.2733,0	270	35694.669	Class2	13.2725,0	0	32466.775	Class2	13.2725,0	0	31521.593
Capric Acid	340	630.95652	13.2921,0	24	117	Class1	13.2842,0	684	118420.962	Class1	13.2833,0	794	122871.575	Class1	13.2842,0	809	131510.271	Class1	13.2817,0	819	159885.238	Class1	13.2825,0	826	173032.027	Class1	13.2825,0	834	182650.017	Class2	13.3,0	740	47453.706	Class2	13.2942,0	474	55084.214	Class2	13.2975,0	290	45975.784	Class2	13.2917,0	795	66110.482	Class2	13.3,0	331	47382.821
Aminomalonic acid	341	488.95833	13.3791,0	24	281	Class1	13.38,0	165	32891.177	Class1	13.38,0	371	37557.478	Class1	13.3792,0	313	39467.924	Class1	13.3783,0	520	71274.738	Class1	13.3783,0	519	102109.1	Class1	13.3792,0	489	148029.364	Class2	13.3783,0	194	12728.603	Class2	13.3792,0	370	39240.801	Class2	13.3792,0	479	13941.437	Class2	13.3792,0	451	148987.776	Class2	13.3808,0	658	22396.798
Analyte 385	345	218.22222	13.4415,0	16	58	Class1	13.4417,0	262	14533.887	Class1	13.4433,0	0	15945.745	Class1	13.4425,0	0	15264.396	Class1	13.4383,0	91	17180.606	Class1	13.4425,0	269	20161.441			0				0		Class2	13.4417,0	194	13560.785	Class2	13.4408,0	212	18827.635			0		Class2	13.4425,0	0	22319.394
Analyte 386	346	188.55556	13.4644,0	20	155	Class1	13.4625,0	0	14984.082	Class1	13.4675,0	0	14485.248	Class1	13.4642,0	0	16109.548	Class1	13.4625,0	218	15420.774	Class1	13.4592,0	220	16938.671	Class1	13.4617,0	220	17859.647	Class2	13.4683,0	120	15665.421	Class2	13.4717,0	0	12105.553	Class2	13.4658,0	67	11643.37	Class2	13.4633,0	0	19959.246	Class2	13.4633,0	222	12083.318
Analyte 387	347	0	13.5145,0	14	240	Class1	13.5142,0	0	11399.346	Class1	13.5117,0	0	7961.481			0		Class1	13.5075,0	0	6144.477	Class1	13.5175,0	0	8634.037	Class1	13.5025,0	0	5395.305			0		Class2	13.5117,0	0	3336.463			0		Class2	13.515,0	0	8783.644			0
N-ethylmaleamic acid 3	348	324.6	13.5596,0	7	100	Class1	13.5608,0	0	49925.293	Class1	13.5675,0	227	41318.744			0				0		Class1	13.5558,0	506	3820.637	Class1	13.5567,0	0	11613.371			0				0				0				0				0
L-Malic acid	349	835.34783	13.6002,0	24	73	Class1	13.6017,0	907	150263.245	Class1	13.6017,0	842	157403.167	Class1	13.6017,0	862	174154.38	Class1	13.6,0	879	171652.663	Class1	13.6,0	910	175617.377	Class1	13.6,0	893	205052.452	Class2	13.6025,0	905	259597.514	Class2	13.6008,0	878	211764.912	Class2	13.6008,0	861	176862.18	Class2	13.6008,0	913	382363.439	Class2	13.6025,0	836	199281.317
Analyte 391	350	306.92857	13.6586,0	23	243	Class1	13.6592,0	276	9125.998	Class1	13.6583,0	379	9389.462	Class1	13.6583,0	0	9691.904	Class1	13.6558,0	373	7982.992	Class1	13.66,0	330	11604.448	Class1	13.66,0	255	11493.956	Class2	13.6592,0	285	14833.901	Class2	13.66,0	0	7543.03	Class2	13.66,0	259	7927.248	Class2	13.6625,0	0	10832.627	Class2	13.6583,0	314	5267.67
Analyte 392	351	265.6	13.6802,0	12	155			0		Class1	13.6817,0	0	8233.657			0		Class1	13.6717,0	0	5467.363	Class1	13.6767,0	0	6455.215	Class1	13.6892,0	0	6968.894			0				0				0		Class2	13.6867,0	268	6219.907			0
Ethyl cinnamate	352	287.53846	13.7416,0	23	73	Class1	13.7425,0	265	45780.169	Class1	13.7433,0	0	51004.436	Class1	13.7433,0	312	48285.379	Class1	13.745,0	134	45109.964	Class1	13.7425,0	0	46899.491	Class1	13.7417,0	203	66012.484	Class2	13.7417,0	0	68253.392	Class2	13.7408,0	335	46103.193	Class2	13.7392,0	321	56183.557	Class2	13.735,0	368	83054.023	Class2	13.7425,0	0	53068.838
unknown	354	352.5	13.7982,0	12	170	Class1	13.8,0	306	24890.639	Class1	13.8,0	0	29081.752	Class1	13.7992,0	0	31649.642	Class1	13.7983,0	0	36315.759	Class1	13.7992,0	0	34852.233	Class1	13.7983,0	0	34169.902			0				0				0				0				0
Analyte 396	355	349	13.8309,0	24	217	Class1	13.8308,0	0	12833.831	Class1	13.8325,0	0	12471.553	Class1	13.8317,0	0	13191.077	Class1	13.8283,0	0	16204.33	Class1	13.8308,0	349	9645.972	Class1	13.8317,0	0	9692.535	Class2	13.8333,0	0	16417.95	Class2	13.8308,0	0	17550.21	Class2	13.8317,0	0	19130.363	Class2	13.83,0	0	16275.783	Class2	13.8283,0	0	10810.301
adipic acid	357	768.66667	13.8671,0	24	111	Class1	13.8692,0	470	91719.884	Class1	13.865,0	771	111194.3	Class1	13.865,0	685	113125	Class1	13.8625,0	698	124817.796	Class1	13.8625,0	812	124480.436	Class1	13.855,0	663	131899.071	Class2	13.87,0	684	102435.472	Class2	13.87,0	772	79847.324	Class2	13.8692,0	691	95550.58	Class2	13.8683,0	670	71740.072	Class2	13.87,0	842	110145.77
Analyte 399	358	182	13.8829,0	6	57	Class1	13.8842,0	0	77202.326	Class1	13.885,0	25	74233.033	Class1	13.885,0	444	78910.331	Class1	13.8808,0	0	60561.703	Class1	13.8817,0	211	71207.149	Class1	13.8808,0	48	51711.248			0				0				0				0				0
Analyte 401	359	165	13.9066,0	23	221	Class1	13.9083,0	0	25948.483	Class1	13.9075,0	0	27270.559	Class1	13.9083,0	0	31250.848	Class1	13.9042,0	165	30945.665	Class1	13.905,0	0	42378.777	Class1	13.9033,0	0	52889.388	Class2	13.9083,0	0	28569.719	Class2	13.9083,0	0	19912.32	Class2	13.91,0	0	17539.891	Class2	13.9058,0	0	49626.977	Class2	13.9067,0	0	22133.16
salicylic acid	361	909.08333	13.9244,0	24	267	Class1	13.925,0	939	278039.552	Class1	13.9242,0	932	317689.435	Class1	13.925,0	919	330242.136	Class1	13.9225,0	954	358320.936	Class1	13.9225,0	920	374005.582	Class1	13.9217,0	912	393257.683	Class2	13.9275,0	940	276753.475	Class2	13.9258,0	935	282528.09	Class2	13.925,0	923	295885.193	Class2	13.9242,0	907	335577.486	Class2	13.9267,0	916	283588.09
unknown	362	379.61111	13.9509,0	21	56	Class1	13.95,0	0	22183.954	Class1	13.9475,0	415	20976.028	Class1	13.945,0	0	26923.189	Class1	13.9483,0	432	23164.255	Class1	13.9467,0	366	21518.756	Class1	13.9467,0	331	21607.973	Class2	13.9467,0	0	25944.583	Class2	13.9492,0	364	17976.741	Class2	13.9467,0	355	16853.835	Class2	13.9492,0	425	43082.543	Class2	13.9508,0	471	18512.014
4-Acetamidobutyric acid 2	363	453.125	13.9532,0	24	174	Class1	13.9542,0	478	190665.897	Class1	13.9542,0	478	246427.229	Class1	13.955,0	490	257497.838	Class1	13.9525,0	499	126262.649	Class1	13.9525,0	397	50306.832	Class1	13.9525,0	331	24154.323	Class2	13.9533,0	532	264792.567	Class2	13.9542,0	517	187172.728	Class2	13.9533,0	502	203247.223	Class2	13.9525,0	410	172134.576	Class2	13.9542,0	470	64429.483
aspartic acid 1	365	933.33333	14.0113,0	24	232	Class1	14.0125,0	938	737288.601	Class1	14.0125,0	964	885920.639	Class1	14.0117,0	961	938603.775	Class1	14.01,0	963	982147.922	Class1	14.0108,0	961	991579.896	Class1	14.01,0	963	1025133.66	Class2	14.0108,0	956	1122085.79	Class2	14.0117,0	965	1164486.82	Class2	14.0108,0	962	1001727.19	Class2	14.0125,0	961	2835997.72	Class2	14.0108,0	950	1018394.14
methionine 1	367	878.83333	14.0257,0	24	176	Class1	14.0267,0	907	276450.025	Class1	14.0267,0	941	317762.203	Class1	14.0258,0	889	339240.777	Class1	14.0242,0	937	363160.786	Class1	14.0242,0	946	364739.903	Class1	14.0233,0	936	387619.129	Class2	14.0267,0	891	329199.963	Class2	14.0267,0	925	313899.192	Class2	14.0258,0	940	286975.425	Class2	14.0258,0	929	599348.559	Class2	14.0267,0	915	299664.257
oxoproline	368	940	14.0658,0	24	156	Class1	14.0667,0	962	3206261.4	Class1	14.0658,0	952	3492069.52	Class1	14.065,0	908	3644145.82	Class1	14.0625,0	954	3696395.55	Class1	14.0642,0	954	3527816.02	Class1	14.0633,0	940	3556164	Class2	14.0675,0	946	3657710.26	Class2	14.065,0	951	3910567.98	Class2	14.0658,0	942	3668104.97	Class2	14.0642,0	961	7778882.39	Class2	14.0667,0	954	4087274.09
Analyte 413	370	389.5	14.1069,0	12	145	Class1	14.1075,0	0	334853.598	Class1	14.1075,0	0	372281.437	Class1	14.1075,0	0	403636.488	Class1	14.105,0	399	452949.95	Class1	14.1058,0	0	466933.311	Class1	14.1058,0	0	491134.719			0				0				0				0				0
4-aminobutyric acid 1	372	846.80952	14.1607,0	21	174			0				0				0		Class1	14.1608,0	925	728835.111	Class1	14.1608,0	916	940603.788	Class1	14.1617,0	949	1134441.49	Class2	14.1617,0	594	40486.191	Class2	14.1608,0	683	78680.524	Class2	14.1608,0	956	480193.899	Class2	14.1608,0	733	83979.139	Class2	14.1608,0	889	591858.226
unknown	374	366.5	14.1745,0	23	205	Class1	14.1758,0	255	50205.349	Class1	14.1775,0	385	52951.29	Class1	14.175,0	460	56572.63	Class1	14.1725,0	425	69634.348			0		Class1	14.175,0	0	88136.431	Class2	14.175,0	0	44748.713	Class2	14.1758,0	267	45987.745	Class2	14.1733,0	0	53366.02	Class2	14.175,0	347	45386.679	Class2	14.1758,0	0	49982.528
unknown	375	166.9375	14.2099,0	24	447	Class1	14.2117,0	156	15004.75	Class1	14.2108,0	188	14528.963	Class1	14.21,0	49	13493.288	Class1	14.21,0	2	17106.764	Class1	14.2108,0	0	14100.803	Class1	14.2092,0	0	14787.965	Class2	14.2083,0	275	14535.539	Class2	14.2083,0	220	14066.531	Class2	14.2067,0	231	17831.884	Class2	14.2075,0	0	10521.477	Class2	14.2117,0	143	13794.835
Analyte 420	376	226.31579	14.2306,0	24	125	Class1	14.2292,0	292	56415.568	Class1	14.2275,0	231	67665.93	Class1	14.2275,0	364	68513.394	Class1	14.225,0	181	76384.304	Class1	14.225,0	116	77028.36	Class1	14.2242,0	332	81924.434	Class2	14.2342,0	162	45336.649	Class2	14.2333,0	0	52024.341	Class2	14.23,0	272	46645.193	Class2	14.23,0	0	78626.72	Class2	14.235,0	71	42053.037
Analyte 422	377	284.71429	14.2699,0	18	179	Class1	14.2767,0	155	6651.612	Class1	14.275,0	302	7992.006	Class1	14.2742,0	0	10536.259	Class1	14.2675,0	400	10207.83	Class1	14.2717,0	367	10411.478	Class1	14.2708,0	319	12337.967	Class2	14.2708,0	0	10684.644	Class2	14.2683,0	188	5348.988	Class2	14.2725,0	205	10588.17	Class2	14.2683,0	351	9024.103	Class2	14.2708,0	215	9939.087
Analyte 423	378	432.8	14.2983,0	24	245	Class1	14.2992,0	426	27838.752	Class1	14.3,0	420	31006.936	Class1	14.2983,0	0	34897.447	Class1	14.2975,0	448	32988.987	Class1	14.2983,0	398	35604.11	Class1	14.2967,0	467	39607.445	Class2	14.2975,0	0	27512.449	Class2	14.3008,0	400	32458.847	Class2	14.2967,0	0	32440.798	Class2	14.2975,0	0	36189.843	Class2	14.2983,0	0	43493.94
Cumic Acid	379	414.04167	14.311,0	24	221	Class1	14.3125,0	414	67846.179	Class1	14.3117,0	483	74182.981	Class1	14.3133,0	337	75534.011	Class1	14.31,0	403	75859.095	Class1	14.3117,0	396	148619.299	Class1	14.3108,0	430	229582.855	Class2	14.3117,0	380	60927.491	Class2	14.3108,0	349	30809.474	Class2	14.31,0	425	49405.504	Class2	14.3108,0	403	138587.526	Class2	14.3108,0	414	84685.781
Analyte 425	380	201.66667	14.3545,0	22	174	Class1	14.355,0	183	9210.387			0		Class1	14.3567,0	0	14476.961	Class1	14.355,0	0	21365.512	Class1	14.3567,0	0	27748.823	Class1	14.355,0	0	30419.064	Class2	14.355,0	0	13826.889	Class2	14.3558,0	0	9302.909	Class2	14.3558,0	0	9360.336	Class2	14.3575,0	145	18019.693	Class2	14.3558,0	0	24679.846
MALONAMIDE 3	382	253.33333	14.414,0	24	118	Class1	14.4133,0	0	122005.362	Class1	14.4133,0	232	143138.195	Class1	14.4142,0	0	146070.685	Class1	14.4108,0	242	176595.118	Class1	14.4117,0	312	182500.991	Class1	14.41,0	276	193851.489	Class2	14.4167,0	0	92160.038	Class2	14.4167,0	0	45296.185	Class2	14.4158,0	247	111450.786	Class2	14.4142,0	165	146816.317	Class2	14.4167,0	250	128731.415
creatine	383	618.17391	14.4565,0	23	115	Class1	14.4575,0	892	234285.399	Class1	14.4567,0	874	273399.642	Class1	14.4575,0	895	292149.222	Class1	14.455,0	919	310245.113	Class1	14.455,0	918	308865.012	Class1	14.455,0	899	306115.423	Class2	14.4567,0	258	13146.06	Class2	14.4608,0	415	29932.681	Class2	14.4575,0	329	6611.581	Class2	14.4575,0	282	4814.981			0
Analyte 432	385	222.6	14.5138,0	9	177	Class1	14.52,0	0	7891.724			0		Class1	14.5183,0	0	8890.153	Class1	14.5167,0	246	33975.771	Class1	14.5167,0	0	36121.555	Class1	14.5158,0	0	38423.77			0				0				0				0				0
3-hydroxybenzoic acid	390	804.33333	14.6291,0	24	267	Class1	14.625,0	857	84247.465	Class1	14.625,0	868	86931.62	Class1	14.625,0	810	91661.751	Class1	14.6217,0	841	104803.375	Class1	14.625,0	827	104370.32	Class1	14.6217,0	870	106652.238	Class2	14.6342,0	816	51360.65	Class2	14.6325,0	843	75662.172	Class2	14.6317,0	900	81623.589	Class2	14.6275,0	777	377007.683	Class2	14.6333,0	705	48093.949
phenylethylamine	391	706.04348	14.6498,0	24	174	Class1	14.6508,0	0	42543.21	Class1	14.6508,0	602	60188.63	Class1	14.6492,0	621	76798.891	Class1	14.6492,0	755	170100.366	Class1	14.6492,0	749	217273.25	Class1	14.6483,0	748	256068.527	Class2	14.6517,0	531	49678.259	Class2	14.6508,0	586	75390.761	Class2	14.6508,0	675	95936.545	Class2	14.65,0	700	118678.006	Class2	14.6517,0	836	132391.711
2-hydroxy-3-isopropylbutanedioic acid	392	422.56522	14.6774,0	23	129	Class1	14.6783,0	449	65991.804	Class1	14.6783,0	418	71070.99	Class1	14.6783,0	497	71327.909	Class1	14.6767,0	477	93968.086	Class1	14.6767,0	403	92849.643	Class1	14.675,0	447	99223.691	Class2	14.6792,0	459	79831.77	Class2	14.6792,0	522	92779.926	Class2	14.6775,0	310	76838.744	Class2	14.6775,0	524	194054.381	Class2	14.6783,0	485	64297.804
4-Hydroxyphenylethanol	393	784.29167	14.7025,0	24	179	Class1	14.6975,0	759	105718.828	Class1	14.6975,0	837	122745.388	Class1	14.6967,0	847	132175.109	Class1	14.695,0	818	152982.624	Class1	14.695,0	834	152881.376	Class1	14.6942,0	848	161585.068	Class2	14.7125,0	381	103840.978	Class2	14.7067,0	669	108893.912	Class2	14.705,0	767	126228.615	Class2	14.7025,0	715	139936.287	Class2	14.7067,0	824	113936.639
Analyte 441	394	309.5	14.7135,0	12	173			0		Class1	14.7133,0	312	6004.921			0		Class1	14.7092,0	0	7417.808	Class1	14.7058,0	0	8852.815	Class1	14.7083,0	307	8080.594			0		Class2	14.72,0	0	7835.952			0		Class2	14.71,0	0	12246.795	Class2	14.7183,0	0	10256.378
Analyte 442	395	230.33333	14.7422,0	11	143			0				0		Class1	14.7225,0	0	11930.753	Class1	14.7233,0	0	12169.769	Class1	14.7225,0	237	6937.81			0		Class2	14.7283,0	239	20263.186	Class2	14.7367,0	215	18884.31			0		Class2	14.74,0	0	10823.375			0
unknown	397	310	14.764,0	15	117			0		Class1	14.7675,0	0	18771.119	Class1	14.77,0	0	22755.718	Class1	14.7625,0	452	25483.193	Class1	14.7642,0	0	23631.056	Class1	14.7633,0	0	27684.121	Class2	14.765,0	0	13043.421			0				0				0				0
Analyte 447	398	205	14.8339,0	24	217	Class1	14.8317,0	0	26304.508	Class1	14.8317,0	0	26333.609	Class1	14.8325,0	0	26647.631	Class1	14.83,0	0	21395.378	Class1	14.8308,0	0	27742.836	Class1	14.8292,0	0	32218.224	Class2	14.8333,0	0	29050.585	Class2	14.8317,0	0	22808.207	Class2	14.8317,0	0	32675.15	Class2	14.8308,0	0	39424.171	Class2	14.8317,0	0	25023.773
3-Phenyllactic acid	399	337.27273	14.8548,0	24	268	Class1	14.855,0	335	44089.13	Class1	14.8542,0	0	41869.773	Class1	14.8542,0	0	42401.957	Class1	14.8517,0	0	46839.084	Class1	14.8517,0	275	51325.814	Class1	14.8517,0	0	58401.049	Class2	14.8567,0	373	49435.765	Class2	14.8558,0	0	41486.783	Class2	14.8558,0	389	51396.151	Class2	14.8542,0	316	56071.031	Class2	14.8567,0	0	54349.381
unknown	401	291.28571	14.931,0	17	360	Class1	14.9333,0	0	9169.705	Class1	14.9317,0	283	11375.042	Class1	14.935,0	281	10998.915	Class1	14.93,0	0	12491.476	Class1	14.93,0	253	13133.581	Class1	14.9292,0	0	15541.234			0				0				0				0		Class2	14.9317,0	0	14367.664
D-erythronolactone 2	402	391.85	14.9648,0	22	103	Class1	14.965,0	347	18547.925	Class1	14.9658,0	311	22969.972	Class1	14.9642,0	252	22584.276	Class1	14.9633,0	496	20109.308	Class1	14.965,0	445	19481.852	Class1	14.965,0	366	23442.021	Class2	14.965,0	393	12517.658	Class2	14.9658,0	283	15043.171	Class2	14.9633,0	304	26448.442	Class2	14.9658,0	334	25019.422	Class2	14.9633,0	296	18732.67
Analyte 453	403	321	14.979,0	24	217	Class1	14.9867,0	0	30385.771	Class1	14.9875,0	0	30355.752	Class1	14.9883,0	0	31744.391	Class1	14.9858,0	0	26906.528	Class1	14.9867,0	0	30463.311	Class1	14.985,0	0	37468.905	Class2	14.9867,0	0	36106.461	Class2	14.8992,0	0	9677.91	Class2	14.9858,0	0	37275.18	Class2	14.9867,0	0	42391.063	Class2	14.8983,0	0	11938.417
1,2,4-Benzenetriol	405	593.65217	15.0082,0	23	239	Class1	15.0092,0	724	23190.176	Class1	15.01,0	670	23703.434	Class1	15.0075,0	720	23720.653	Class1	15.0083,0	597	20039.647	Class1	15.0067,0	577	22497.154	Class1	15.0067,0	752	20624.679	Class2	15.0092,0	491	18599.662	Class2	15.0083,0	324	19750.58	Class2	15.0083,0	650	17272.272	Class2	15.0083,0	805	23008.213	Class2	15.0083,0	402	17028.523
Phenylphosphoric acid	406	236	15.0393,0	7	211	Class1	15.0375,0	294	50945.163	Class1	15.0358,0	242	56195.555			0		Class1	15.0392,0	239	47504.064	Class1	15.0408,0	263	32322.847			0				0		Class2	15.0525,0	230	68786.261			0				0				0
Digitoxose 1	407	448.08696	15.0619,0	24	155	Class1	15.0592,0	372	20613.786	Class1	15.0592,0	431	23387.086	Class1	15.0592,0	391	27794.417	Class1	15.0558,0	604	27393.552	Class1	15.0575,0	533	22704.114	Class1	15.0583,0	543	25736.248	Class2	15.0633,0	500	25706.323	Class2	15.0642,0	448	29863.331	Class2	15.065,0	455	32299.559	Class2	15.0625,0	459	40117.375	Class2	15.065,0	522	23558.523
D-alanyl-D-alanine 2	410	217.85714	15.0854,0	7	57	Class1	15.0858,0	205	40814.127	Class1	15.0842,0	293	39262.858	Class1	15.0867,0	271	46244.603	Class1	15.0833,0	196	32921.211	Class1	15.0842,0	116	30312.817	Class1	15.0833,0	220	34081.645			0				0				0				0				0
Analyte 461	411	278.75	15.0918,0	24	217	Class1	15.0933,0	0	37775.458	Class1	15.0933,0	0	32997.507	Class1	15.0933,0	0	42608.171	Class1	15.0925,0	0	28716.182	Class1	15.0917,0	0	32411.705	Class1	15.0917,0	0	49268.558	Class2	15.0925,0	0	46910.182	Class2	15.0925,0	0	31152.106	Class2	15.0925,0	294	44423.402	Class2	15.0925,0	0	38221.629	Class2	15.0917,0	290	29470.744
unknown	412	320.2	15.1222,0	20	221	Class1	15.1258,0	210	17823.742	Class1	15.1242,0	324	20732.459			0		Class1	15.1208,0	239	25347.09			0		Class1	15.1208,0	0	40719.93	Class2	15.1225,0	0	17164.855	Class2	15.1258,0	293	11349.776	Class2	15.1233,0	346	14335.829	Class2	15.1225,0	0	30460.683	Class2	15.1225,0	331	17991.498
3-hydroxyphenylacetic acid	413	772.41667	15.1316,0	24	164	Class1	15.13,0	900	117594.719	Class1	15.13,0	831	134655.043	Class1	15.1283,0	810	139507.503	Class1	15.1267,0	585	153684.976	Class1	15.1267,0	759	169088.698	Class1	15.1275,0	841	174565.423	Class2	15.1358,0	861	122687.544	Class2	15.1342,0	834	85856.379	Class2	15.1325,0	819	129365.348	Class2	15.1375,0	584	64722.494	Class2	15.1342,0	875	140118.378
beta-Glutamic acid 1	414	693.09091	15.1412,0	22	232	Class1	15.1425,0	725	40393.917	Class1	15.1417,0	727	49225.63	Class1	15.1425,0	750	47866.901	Class1	15.14,0	762	51344.752	Class1	15.14,0	621	55593.508	Class1	15.1392,0	610	53108.572	Class2	15.1417,0	668	36372.328	Class2	15.1425,0	753	51911.456	Class2	15.1408,0	662	51154.22	Class2	15.1408,0	864	126550.62	Class2	15.1417,0	831	75869.667
unknown	415	613.13043	15.1705,0	23	142	Class1	15.1717,0	837	69744.733	Class1	15.1717,0	835	82364.864	Class1	15.1717,0	759	79525.144	Class1	15.17,0	491	56364.738	Class1	15.17,0	297	47290.048	Class1	15.17,0	439	33818.741	Class2	15.1717,0	444	83840.269	Class2	15.1717,0	820	91484.719	Class2	15.17,0	815	90017.47	Class2	15.1708,0	823	111722.893	Class2	15.17,0	738	66136.056
glutamic acid	417	858.33333	15.2205,0	24	246	Class1	15.2208,0	873	201911.709	Class1	15.2217,0	906	241628.078	Class1	15.2217,0	867	246376.351	Class1	15.22,0	903	257522.685	Class1	15.22,0	914	269531.405	Class1	15.2192,0	928	272489	Class2	15.2217,0	790	236579.799	Class2	15.2217,0	848	261878.198	Class2	15.22,0	896	248125.582	Class2	15.2217,0	911	545483.642	Class2	15.2208,0	800	260908.764
Analyte 469	418	286.61538	15.2395,0	24	231	Class1	15.2425,0	348	29111.904	Class1	15.2408,0	323	30341.339	Class1	15.2408,0	227	30918.08	Class1	15.24,0	215	28088.817	Class1	15.2392,0	0	38477.671	Class1	15.2383,0	0	50453.477	Class2	15.2408,0	203	35396.949	Class2	15.2383,0	0	35798.128	Class2	15.2383,0	374	38215.635	Class2	15.2383,0	0	56969.723	Class2	15.2392,0	352	34522.423
unknown	419	304.22222	15.262,0	23	319			0		Class1	15.2625,0	293	5270.892	Class1	15.2617,0	232	7550.539	Class1	15.2633,0	310	5559.521	Class1	15.2642,0	0	9037.603	Class1	15.2608,0	0	13414.886	Class2	15.2608,0	0	10095.384	Class2	15.2642,0	0	8001.759	Class2	15.2608,0	348	9408.786	Class2	15.2625,0	0	15092.291	Class2	15.2617,0	281	7098.49
phenylalanine 1	421	858.45833	15.3374,0	24	218	Class1	15.3383,0	874	295828.12	Class1	15.3375,0	834	337002.513	Class1	15.3375,0	867	340096.427	Class1	15.3367,0	881	389331.039	Class1	15.3367,0	864	396841.999	Class1	15.3358,0	865	416761.326	Class2	15.3383,0	894	337963.514	Class2	15.3383,0	904	344210.677	Class2	15.3367,0	868	284039.58	Class2	15.3375,0	934	671210.363	Class2	15.3383,0	837	306763.178
5-Aminovaleric acid 1	422	947.83333	15.345,0	24	174	Class1	15.3458,0	946	606991.883	Class1	15.3458,0	925	922987.784	Class1	15.3458,0	951	1177760.59	Class1	15.3442,0	961	2385742.94	Class1	15.3442,0	963	2828149.45	Class1	15.3442,0	959	3160976.27	Class2	15.3458,0	923	551695.047	Class2	15.345,0	939	947337.643	Class2	15.345,0	956	1692935.29	Class2	15.3442,0	967	1761045.16	Class2	15.3458,0	963	2037121.97
Fluorene	423	274.2	15.3641,0	18	355	Class1	15.3675,0	93	10261.314	Class1	15.3675,0	275	12915.904	Class1	15.3633,0	246	13592.41			0		Class1	15.3667,0	232	21900.5	Class1	15.3625,0	256	26614.912	Class2	15.365,0	0	3598.01	Class2	15.365,0	325	20332.74			0		Class2	15.365,0	163	15178.914	Class2	15.365,0	0	8035.309
4-Hydroxybenzoic acid	424	466.35	15.3737,0	20	223	Class1	15.3733,0	700	20125.383	Class1	15.375,0	384	24341.481	Class1	15.3725,0	556	24654.262	Class1	15.3692,0	440	29730.671	Class1	15.3717,0	413	31848.812	Class1	15.3683,0	388	36612.939	Class2	15.3792,0	678	15000.384	Class2	15.375,0	317	24727.277	Class2	15.3767,0	384	27642.996	Class2	15.3742,0	615	30275.449	Class2	15.3767,0	641	23746.915
unknown	427	269.86667	15.455,0	17	265	Class1	15.4717,0	71	7870.137	Class1	15.475,0	224	12443.128	Class1	15.4658,0	149	11560.837	Class1	15.4667,0	196	12887.455	Class1	15.4675,0	145	11271.009	Class1	15.4683,0	297	14085.18	Class2	15.46,0	0	1706.221			0				0				0				0
4-hydroxyphenylacetic acid	428	755.29167	15.5002,0	24	179	Class1	15.4975,0	829	140984.141	Class1	15.4983,0	776	165496.209	Class1	15.4975,0	790	168184.72	Class1	15.495,0	741	183447.556	Class1	15.495,0	796	191735.525	Class1	15.495,0	561	209920.247	Class2	15.5042,0	774	107495.995	Class2	15.5025,0	766	134462.503	Class2	15.5008,0	792	151829.598	Class2	15.5,0	810	201251.745	Class2	15.5033,0	697	154598.437
unknown	429	556.73684	15.507,0	19	102	Class1	15.5058,0	574	183035.99	Class1	15.505,0	255	208524.553	Class1	15.5058,0	341	199252.343	Class1	15.5067,0	717	87395.225	Class1	15.5075,0	617	33441.443	Class1	15.5058,0	730	20170.395	Class2	15.5108,0	592	294072.93	Class2	15.5075,0	773	96523.2	Class2	15.5083,0	648	247307.921	Class2	15.5075,0	558	79159.347	Class2	15.5117,0	683	84543.988
unknown	431	379.13636	15.5429,0	24	193	Class1	15.5408,0	359	203934.81	Class1	15.5417,0	351	249068.558	Class1	15.54,0	324	253953.457	Class1	15.5383,0	379	285852.327	Class1	15.5392,0	350	293675.427	Class1	15.5383,0	353	309528.391	Class2	15.5433,0	399	280050.081	Class2	15.5425,0	289	277982.092	Class2	15.5408,0	0	538935.159	Class2	15.5408,0	273	346270.76	Class2	15.5425,0	307	396331.744
Lyxose 1	433	901.625	15.5972,0	24	103	Class1	15.5992,0	655	182406.073	Class1	15.5992,0	565	221893.33	Class1	15.5983,0	959	236716.461	Class1	15.5958,0	965	257396.576	Class1	15.5967,0	943	265279.603	Class1	15.5967,0	956	283849.864	Class2	15.5983,0	953	294054.244	Class2	15.5975,0	956	335262.063	Class2	15.5967,0	949	279781.668	Class2	15.5967,0	957	417086.824	Class2	15.5975,0	943	265291.093
unknown	434	276.4375	15.6291,0	17	248			0				0		Class1	15.63,0	208	9795.63	Class1	15.6267,0	286	8316.385			0		Class1	15.63,0	307	6688.512	Class2	15.6325,0	237	21384.047	Class2	15.6275,0	337	15930.405	Class2	15.6292,0	388	12504.562	Class2	15.6292,0	150	18654.467			0
lauric acid	435	718.5625	15.6678,0	18	117	Class1	15.66,0	565	235410.301	Class1	15.66,0	885	284409.016	Class1	15.6617,0	894	294128.234	Class1	15.6575,0	898	340504.103	Class1	15.6567,0	802	363843.889	Class1	15.6567,0	899	390422.316			0		Class2	15.67,0	0	264620.573	Class2	15.6767,0	600	289301.557	Class2	15.6733,0	674	332911.718	Class2	15.6758,0	536	215647.563
xylose 1	436	923.20833	15.6795,0	24	103	Class1	15.6808,0	906	618261.34	Class1	15.6817,0	838	713023.44	Class1	15.6808,0	938	747241.672	Class1	15.6792,0	950	863699.884	Class1	15.6792,0	934	878217.307	Class1	15.6792,0	919	936550.566	Class2	15.68,0	948	930724.252	Class2	15.68,0	940	1058407.73	Class2	15.6792,0	887	1117360.06	Class2	15.68,0	949	1421470.93	Class2	15.6792,0	909	911482.166
Analyte 488	437	314.88889	15.7419,0	23	207	Class1	15.745,0	0	14276.405	Class1	15.7483,0	322	12187.627	Class1	15.7433,0	236	13290.822	Class1	15.74,0	318	17460.713	Class1	15.7433,0	0	26499.809	Class1	15.7408,0	400	38363.824	Class2	15.7425,0	208	11684.872			0		Class2	15.7392,0	176	8045.231	Class2	15.7417,0	334	39000.628	Class2	15.74,0	154	12308.422
ribose	438	958.20833	15.8556,0	24	103	Class1	15.8567,0	955	6730383.65	Class1	15.8567,0	958	7702747.83	Class1	15.8567,0	962	8216751.59	Class1	15.855,0	960	9887416.48	Class1	15.8558,0	957	10224734.1	Class1	15.8558,0	957	11118106.5	Class2	15.855,0	957	6914289.12	Class2	15.855,0	953	6649600	Class2	15.8542,0	960	7484077.75	Class2	15.8567,0	959	11385275.8	Class2	15.855,0	960	7226669.25
3-ureidopropionate 2	439	357.85714	15.8599,0	17	52	Class1	15.86,0	364	91609.819	Class1	15.86,0	379	84660.89	Class1	15.86,0	0	80821.492	Class1	15.8508,0	413	200804.526	Class1	15.8592,0	0	167905.23	Class1	15.8583,0	401	193560.598	Class2	15.8592,0	317	57107.403	Class2	15.8575,0	419	60280.233			0				0		Class2	15.8575,0	371	91298.605
unknown	440	362.28571	15.9252,0	10	102			0		Class1	15.9275,0	0	19864.394			0		Class1	15.925,0	410	25761.121	Class1	15.9242,0	315	22634.88	Class1	15.925,0	475	29547.587	Class2	15.9258,0	0	17094.422			0				0				0				0
unknown	441	342.18182	15.9627,0	17	103	Class1	15.9667,0	0	69943.893	Class1	15.965,0	268	87451.978	Class1	15.9658,0	386	37160.644			0		Class1	15.9608,0	0	101195.115	Class1	15.9608,0	414	116204.961			0				0		Class2	15.965,0	0	20820.708			0				0
dihydrocoumarin 1	443	423.42857	15.9756,0	15	177			0		Class1	15.9842,0	404	16066.472			0		Class1	15.9733,0	550	16875.944			0		Class1	15.9725,0	519	13559.839	Class2	15.9758,0	361	7603.79	Class2	15.975,0	478	6683.848	Class2	15.9733,0	415	10459.445	Class2	15.9717,0	511	7923.641			0
Synephrine 2	444	352.41667	15.9859,0	12	209	Class1	15.9883,0	379	235572.401	Class1	15.9883,0	323	263452.025	Class1	15.9875,0	358	278318.848	Class1	15.985,0	336	272753.715	Class1	15.9858,0	345	245914.307	Class1	15.9858,0	367	219861.068			0				0				0				0				0
unknown	448	207	16.0395,0	10	313	Class1	16.0425,0	0	6348.724	Class1	16.0433,0	0	7016.494	Class1	16.0408,0	0	8028.749			0				0		Class1	16.04,0	151	5028.67			0				0				0				0				0
Ribonic acid, gamma-lactone	449	418.52632	16.0581,0	24	215	Class1	16.0567,0	479	19830.549	Class1	16.0558,0	455	22663.576	Class1	16.0533,0	417	22362.299	Class1	16.0533,0	365	23579.338	Class1	16.0533,0	355	25131.182	Class1	16.0517,0	446	25815.32	Class2	16.0558,0	439	34479.079	Class2	16.0558,0	433	30322.499	Class2	16.055,0	440	35954.199	Class2	16.0558,0	404	31241.928	Class2	16.0567,0	528	38429.936
unknown	450	362.125	16.0793,0	21	129	Class1	16.08,0	263	33580.893	Class1	16.0817,0	357	37699.46	Class1	16.08,0	288	33456.093	Class1	16.0775,0	336	30014.505	Class1	16.0792,0	0	33002.145	Class1	16.0783,0	453	27269.34	Class2	16.08,0	408	33035.564	Class2	16.0808,0	0	22124.148	Class2	16.0783,0	460	36422.067	Class2	16.0783,0	0	27891.255			0
unknown	453	421.34783	16.1199,0	24	221	Class1	16.1208,0	383	38595.669	Class1	16.1183,0	435	39401.077	Class1	16.1192,0	456	40884.251	Class1	16.1183,0	402	47364.656	Class1	16.1192,0	466	73034.434	Class1	16.1192,0	389	114746.177	Class2	16.1192,0	470	45862.183	Class2	16.1233,0	374	24349.363	Class2	16.12,0	0	39477.898	Class2	16.12,0	420	87422.624	Class2	16.1192,0	399	53867.732
Acetol 4	454	388.43478	16.153,0	24	55	Class1	16.1525,0	466	85696.432	Class1	16.15,0	404	95107.831	Class1	16.15,0	333	102287.672	Class1	16.1483,0	465	108083.718	Class1	16.1483,0	488	125133.074	Class1	16.1475,0	403	116182.492	Class2	16.1558,0	489	101177.52	Class2	16.1533,0	511	114609.657	Class2	16.1525,0	442	111704.968	Class2	16.1525,0	344	166036.548	Class2	16.155,0	328	110695.561
xylitol	455	406.8125	16.1785,0	18	217	Class1	16.1808,0	286	8647.872			0		Class1	16.185,0	178	8432.293	Class1	16.1767,0	514	13407.866	Class1	16.1775,0	249	12457.509	Class1	16.1758,0	497	10397.085	Class2	16.18,0	516	13306.696	Class2	16.18,0	266	15493.421	Class2	16.18,0	327	19438.689	Class2	16.18,0	533	12650.105	Class2	16.1767,0	302	24928.111
glutamine 2	456	469.13636	16.2353,0	23	84	Class1	16.2367,0	545	623025.359	Class1	16.2367,0	520	624529.88	Class1	16.2367,0	535	549760.498	Class1	16.2342,0	322	163532.109	Class1	16.2333,0	328	53519.796	Class1	16.2375,0	241	23644.102	Class2	16.2367,0	556	677288.011	Class2	16.2367,0	528	408464.596	Class2	16.235,0	462	253386.378	Class2	16.2358,0	557	927534.722	Class2	16.235,0	404	121317.185
Analyte 510	457	309.14286	16.299,0	21	102	Class1	16.3025,0	383	17157.217	Class1	16.2983,0	0	21277.931	Class1	16.3008,0	192	21675.679	Class1	16.3,0	0	23520.276	Class1	16.3008,0	350	23355.705			0		Class2	16.3017,0	293	18314.142	Class2	16.3,0	0	14396.668	Class2	16.2983,0	295	19484.531	Class2	16.2992,0	301	15680.797	Class2	16.2975,0	350	16950.878
fucose 1	458	779.95833	16.3184,0	24	117	Class1	16.3133,0	907	137030.414	Class1	16.3108,0	834	158513.961	Class1	16.4067,0	604	129165.939	Class1	16.3108,0	866	139932.037	Class1	16.4058,0	633	162276.064	Class1	16.31,0	719	189247.972	Class2	16.31,0	836	181290.612	Class2	16.3117,0	778	169282.79	Class2	16.3108,0	743	169097.457	Class2	16.31,0	871	205668.331	Class2	16.31,0	780	162447.969
ribitol	459	733.91304	16.3371,0	24	217	Class1	16.34,0	797	43919.449	Class1	16.3383,0	739	43793.637	Class1	16.3375,0	787	41070.046	Class1	16.3383,0	658	47167.722	Class1	16.3375,0	612	49349.272	Class1	16.3375,0	640	58633.435	Class2	16.3375,0	778	51947.877	Class2	16.3383,0	376	46618.023	Class2	16.3375,0	817	53913.355	Class2	16.3408,0	853	59444.604	Class2	16.3367,0	711	44591.45
Analyte 513	460	256.75	16.3632,0	24	154	Class1	16.3558,0	0	755627.694	Class1	16.3558,0	0	867070.554	Class1	16.3542,0	248	974642.432	Class1	16.3508,0	0	931727.374	Class1	16.3525,0	0	929397.368	Class1	16.35,0	0	942495.597	Class2	16.365,0	0	937825.967	Class2	16.3683,0	0	909893.249	Class2	16.37,0	242	876057.198	Class2	16.3642,0	0	886091.45	Class2	16.3692,0	0	958552.215
6-deoxy-D-glucose 1	461	351.57143	16.3592,0	8	159			0		Class1	16.3583,0	374	28690.548	Class1	16.3583,0	349	26399.806	Class1	16.3567,0	217	27453.887			0		Class1	16.3558,0	297	35968.903			0				0				0				0				0
unknown	462	416.86364	16.3945,0	22	243	Class1	16.395,0	533	14184.521	Class1	16.3975,0	544	16597.516	Class1	16.3958,0	566	15409.361	Class1	16.3942,0	272	21007.542	Class1	16.3942,0	518	15629.154	Class1	16.3942,0	313	24029.523	Class2	16.3933,0	257	25132.726	Class2	16.3942,0	507	26636.594	Class2	16.3933,0	379	28313.314	Class2	16.3942,0	421	33339.028	Class2	16.3933,0	444	26470.208
Lyxonic acid, 1,4-lactone	466	489.59091	16.4957,0	23	147	Class1	16.4975,0	531	426989.196	Class1	16.4967,0	558	544765.147	Class1	16.4967,0	537	544008.04	Class1	16.4958,0	540	590698.655	Class1	16.4967,0	537	591375.577	Class1	16.4967,0	518	587021.524	Class2	16.4958,0	498	608137.112	Class2	16.4967,0	461	203584.033	Class2	16.4958,0	580	2834140.96	Class2	16.4983,0	354	89283.771	Class2	16.4958,0	567	2278258.43
2,3-dihydroxybenzoic acid	471	460.36364	16.5928,0	22	355	Class1	16.595,0	455	14093.149	Class1	16.5942,0	407	14803.058			0		Class1	16.5933,0	458	18631.945	Class1	16.5925,0	572	23757.071	Class1	16.5908,0	588	19419.414	Class2	16.5925,0	379	13613.667	Class2	16.5908,0	351	10949.347	Class2	16.5925,0	476	11803.681	Class2	16.59,0	543	14787.156	Class2	16.5933,0	440	16172.358
putrescine 2	472	948.5	16.5997,0	24	174	Class1	16.6025,0	920	283587.04	Class1	16.6017,0	941	557310.998	Class1	16.6017,0	949	837557.434	Class1	16.6008,0	957	2786595.15	Class1	16.6,0	958	3832783.89	Class1	16.6008,0	958	4550619	Class2	16.5992,0	921	408662.401	Class2	16.5992,0	941	784441.047	Class2	16.6,0	946	1281912.11	Class2	16.5992,0	923	795822.585	Class2	16.5983,0	965	1275454.21
unknown	473	544.2381	16.6686,0	21	205	Class1	16.6708,0	501	13513.44	Class1	16.6692,0	452	14901.215	Class1	16.6683,0	485	14735.074	Class1	16.6683,0	646	16307.236	Class1	16.6683,0	681	17775.914	Class1	16.6667,0	513	16926.671	Class2	16.6692,0	605	32334.226	Class2	16.6683,0	560	11065.649	Class2	16.6683,0	338	14622.05	Class2	16.67,0	566	25109.048	Class2	16.6683,0	532	21069.245
unknown	474	321.58824	16.6973,0	20	73	Class1	16.695,0	0	334666.216	Class1	16.6958,0	0	408881.546	Class1	16.6958,0	235	410848.837	Class1	16.6908,0	267	438313.658	Class1	16.6892,0	212	447893.009	Class1	16.6875,0	252	500668.578	Class2	16.7058,0	451	198267.102	Class2	16.7025,0	219	205884.521	Class2	16.7042,0	450	227898.357			0		Class2	16.6992,0	326	174417.138
unknown	477	496.26087	16.7164,0	23	231	Class1	16.7175,0	502	19956.226	Class1	16.7183,0	349	20630.884	Class1	16.7158,0	561	17354.581	Class1	16.7167,0	324	21468.058	Class1	16.7167,0	568	22054.278	Class1	16.7175,0	296	23527.177	Class2	16.7142,0	620	29006.617	Class2	16.7167,0	329	26080.796	Class2	16.7167,0	612	45726.01	Class2	16.7183,0	710	27489.236			0
unknown	478	288.21429	16.7505,0	19	174	Class1	16.7525,0	295	5621.382			0		Class1	16.7533,0	0	10188.927	Class1	16.7517,0	295	15558.595	Class1	16.7492,0	338	19749.578	Class1	16.7525,0	284	19852.668			0				0		Class2	16.75,0	0	8420.115	Class2	16.7525,0	349	12755.588	Class2	16.7525,0	226	9029.936
unknown	479	234.8	16.7664,0	10	117	Class1	16.7558,0	227	16647.009			0		Class1	16.7583,0	249	23833.958	Class1	16.7533,0	263	29756.126			0		Class1	16.755,0	223	30634.248			0				0				0				0				0
D-(glycerol 1-phosphate)	480	805.82609	16.8003,0	23	299	Class1	16.8025,0	849	85072.058	Class1	16.8008,0	879	91718.48	Class1	16.8008,0	797	92099.04	Class1	16.7992,0	861	98672.166	Class1	16.7975,0	891	101890.766	Class1	16.8,0	807	94038.935	Class2	16.8008,0	872	155848.345	Class2	16.8,0	861	224753.848	Class2	16.8,0	888	190137.064	Class2	16.8,0	884	267874.572	Class2	16.8008,0	724	185735.279
unknown	481	344.59091	16.8113,0	24	355	Class1	16.8125,0	335	62137.59	Class1	16.8117,0	374	72017.121	Class1	16.8117,0	330	81476.39	Class1	16.8108,0	341	79113.561	Class1	16.8117,0	348	87050.448	Class1	16.8125,0	0	86355.622	Class2	16.8117,0	419	63143.36	Class2	16.8117,0	311	63191.826	Class2	16.8108,0	426	67546.182	Class2	16.8125,0	465	75964.04	Class2	16.8117,0	271	63304.391
Glucose-1-phosphate	484	715.04348	16.8728,0	23	217	Class1	16.8758,0	601	81969.968	Class1	16.8742,0	561	94334.943	Class1	16.8742,0	633	96577.083	Class1	16.8708,0	577	112194.959	Class1	16.8717,0	628	111852.856	Class1	16.8725,0	572	122607.084	Class2	16.8733,0	801	133258.016	Class2	16.8725,0	810	105383.42	Class2	16.8717,0	806	129157.567	Class2	16.8733,0	813	123897.085	Class2	16.8725,0	872	118336.707
Homovanillic acid	486	222.71429	16.9001,0	14	207			0		Class1	16.9033,0	247	17848.034			0				0		Class1	16.9,0	262	27421.428	Class1	16.9,0	219	36052.555			0				0				0		Class2	16.9008,0	213	39280.555			0
IS	487	361.54167	16.9365,0	24	218	Class1	16.9375,0	361	16802773	Class1	16.9358,0	352	19563404	Class1	16.9358,0	359	20733074	Class1	16.9375,0	365	24574430	Class1	16.9367,0	371	25773311	Class1	16.9375,0	371	27056078	Class2	16.9367,0	361	21822927	Class2	16.9383,0	359	22772899	Class2	16.9367,0	355	23063776	Class2	16.9383,0	355	26107562	Class2	16.9367,0	363	22808900
Farnesal 2	488	409.26667	16.9416,0	15	79			0		Class1	16.9417,0	472	405390.492	Class1	16.9433,0	464	415131.988	Class1	16.9475,0	365	623595.379	Class1	16.9408,0	336	800432.015	Class1	16.9483,0	386	660846.618			0		Class2	16.9425,0	411	409908.404	Class2	16.9392,0	375	582605.927	Class2	16.935,0	375	546420.566			0
S-carboxymethylcysteine 1	489	126.83333	16.9483,0	15	36	Class1	16.9475,0	185	2576969.53			0		Class1	16.9475,0	63	2994886.52			0		Class1	16.9483,0	79	3130220.89			0		Class2	16.9483,0	79	3828451.9	Class2	16.9492,0	54	3358838.15			0		Class2	16.9508,0	0	4361961.48	Class2	16.9475,0	69	3198766.81
unknown	490	440.8	16.9744,0	11	156			0		Class1	16.975,0	0	53316.721	Class1	16.9758,0	368	48877.825	Class1	16.9767,0	453	53459.72			0		Class1	16.9783,0	320	57752.27	Class2	16.9767,0	305	76144.597	Class2	16.9758,0	602	66738.781			0		Class2	16.9717,0	538	126892.964			0
gentisic acid	491	648.13043	16.9825,0	23	355	Class1	16.9842,0	471	55063.221	Class1	16.9833,0	641	61690.308	Class1	16.9817,0	773	61333.629	Class1	16.98,0	813	69110.121	Class1	16.9808,0	758	74966.909	Class1	16.9808,0	662	72900.91	Class2	16.9842,0	527	53870.52	Class2	16.9833,0	622	45682.075	Class2	16.9825,0	613	115147.057	Class2	16.9842,0	584	24428.552	Class2	16.9833,0	754	81052.962
O-Phosphorylethanolamine	492	243.69231	17.0032,0	18	87			0				0		Class1	16.9925,0	0	57101.525	Class1	16.9908,0	0	61904.654	Class1	16.9975,0	0	111593.309	Class1	17.0083,0	250	69389.45	Class2	17.01,0	230	56540.19	Class2	17.0092,0	243	56606.718			0		Class2	17.01,0	194	60970.083			0
2-deoxy-D-glucose 2	496	374.45833	17.0549,0	24	277	Class1	17.055,0	413	69757.557	Class1	17.0567,0	353	79554.864	Class1	17.0542,0	553	82484.236	Class1	17.0517,0	492	94973.131	Class1	17.0517,0	372	109131.318	Class1	17.0517,0	445	108064.907	Class2	17.0567,0	296	49900.593	Class2	17.0558,0	335	69323.622	Class2	17.0558,0	344	58826.196	Class2	17.055,0	368	100227.014	Class2	17.0567,0	374	97146.893
unknown	497	316.88889	17.0749,0	9	429			0				0				0		Class1	17.0733,0	394	5637.656	Class1	17.0733,0	394	9040.167	Class1	17.0758,0	339	6369.166			0		Class2	17.075,0	287	5463.493			0				0				0
3,6-Anhydro-D-galactose 4	498	544.86957	17.1158,0	23	231	Class1	17.115,0	325	3909.555			0		Class1	17.12,0	389	4280.458	Class1	17.1142,0	667	5317.127	Class1	17.12,0	347	6764.586	Class1	17.115,0	510	4726.058	Class2	17.1142,0	486	8733.92	Class2	17.1167,0	377	6502.069	Class2	17.1158,0	721	11138.841	Class2	17.1167,0	570	9709.069	Class2	17.1167,0	748	8033.177
terephthalic acid	499	840.58333	17.1959,0	24	295	Class1	17.1942,0	890	221420.692	Class1	17.1942,0	878	198510.512	Class1	17.1933,0	918	187594.213	Class1	17.1925,0	863	211160.961	Class1	17.1917,0	882	183824.101	Class1	17.1908,0	865	176569.231	Class2	17.1992,0	773	178311.133	Class2	17.1983,0	813	174162.686	Class2	17.1967,0	838	169681.732	Class2	17.1958,0	819	165142.331	Class2	17.1967,0	818	151433.62
azelaic acid	502	936.75	17.2345,0	24	55	Class1	17.2342,0	941	925502.388	Class1	17.2342,0	946	1055000.61	Class1	17.2333,0	895	1089051.26	Class1	17.2308,0	944	1263098.24	Class1	17.2308,0	929	1287926.01	Class1	17.2317,0	941	1340091.58	Class2	17.235,0	946	1200098.41	Class2	17.2342,0	943	1430947.44	Class2	17.2367,0	946	1272245.06	Class2	17.235,0	949	1877480.37	Class2	17.2342,0	945	1319170.43
shikimic acid	503	327	17.2561,0	19	292	Class1	17.2642,0	0	12703.315	Class1	17.2608,0	0	11438.011	Class1	17.2625,0	0	10644.137			0		Class1	17.2583,0	0	14959.229	Class1	17.1642,0	387	1861.715	Class2	17.2642,0	412	9015.169	Class2	17.2617,0	0	18897.123	Class2	17.2617,0	0	17144.985	Class2	17.2608,0	0	25843.582			0
unknown	504	286.11111	17.3274,0	20	231	Class1	17.3292,0	227	13154.768	Class1	17.3475,0	253	12833.757			0		Class1	17.3275,0	213	9224.659	Class1	17.3267,0	0	11719.132	Class1	17.3275,0	197	20706.727	Class2	17.3275,0	216	16184.589	Class2	17.3342,0	404	8554.448	Class2	17.3283,0	262	17330.432	Class2	17.33,0	301	10714.858	Class2	17.29,0	249	3137.396
hypoxanthine 1	505	814.17391	17.3677,0	23	265	Class1	17.3667,0	859	360435.718	Class1	17.3708,0	707	573491.619	Class1	17.3683,0	900	543671.884	Class1	17.3642,0	797	624415.427	Class1	17.3642,0	867	578536.347	Class1	17.3683,0	728	570715.544	Class2	17.365,0	881	730689.601	Class2	17.365,0	904	731950.577	Class2	17.3675,0	882	816270.131	Class2	17.3633,0	851	1342362.78	Class2	17.3675,0	908	824636.899
citric acid	509	632.85	17.4273,0	22	273	Class1	17.4267,0	902	196804.062	Class1	17.4258,0	842	133608.053	Class1	17.4258,0	862	117051.47	Class1	17.425,0	813	85296.895	Class1	17.425,0	802	87802.792	Class1	17.4225,0	788	86754.285	Class2	17.4258,0	842	58943.493	Class2	17.4242,0	684	45227.082	Class2	17.4242,0	560	41673.373	Class2	17.4333,0	506	27051.905	Class2	17.425,0	591	25373.41
ornithine 1	510	874.20833	17.4367,0	24	142	Class1	17.44,0	815	147483.442	Class1	17.4375,0	898	225490.341	Class1	17.4375,0	927	281838.442	Class1	17.4367,0	960	573656.348	Class1	17.4358,0	959	692406.846	Class1	17.4358,0	966	756344.66	Class2	17.4375,0	836	193921.997	Class2	17.4367,0	845	342522.701	Class2	17.4358,0	770	380777.218	Class2	17.4375,0	871	815761.635	Class2	17.4358,0	853	393464.934
3,4-dihydroxybenzoic acid	511	633.3913	17.4713,0	23	193	Class1	17.4733,0	702	56788.982	Class1	17.4733,0	685	62368.332	Class1	17.4717,0	708	56422.45	Class1	17.4725,0	779	69263.638	Class1	17.47,0	413	77764.943	Class1	17.4675,0	808	79553.758	Class2	17.4725,0	710	62497.17	Class2	17.4717,0	652	78981.124	Class2	17.4708,0	830	134488.52	Class2	17.4708,0	723	121783.098	Class2	17.4708,0	847	148841.759
Analyte 569	512	327.33333	17.4928,0	19	134	Class1	17.4925,0	0	32764.296	Class1	17.5042,0	135	35181.222	Class1	17.4933,0	0	34219.089			0		Class1	17.49,0	372	41822.758			0		Class2	17.4925,0	0	36503.941	Class2	17.4933,0	417	38522.05	Class2	17.4925,0	361	40218.575	Class2	17.4908,0	380	47655.4	Class2	17.495,0	326	39263.978
2,8-Dihydroxyquinoline	513	777.70833	17.4967,0	24	290	Class1	17.4975,0	871	336907.435	Class1	17.4958,0	872	375127.815	Class1	17.4958,0	833	382659.986	Class1	17.4933,0	226	438156.134	Class1	17.4925,0	185	465468.704	Class1	17.4933,0	148	484096.093	Class2	17.4975,0	731	332932.029	Class2	17.4983,0	848	332591.135	Class2	17.4975,0	901	267680.001	Class2	17.4967,0	893	393194.44	Class2	17.4992,0	852	254188.344
citrulline 1	514	666	17.5129,0	24	157	Class1	17.515,0	671	47421.772	Class1	17.515,0	571	47559.232	Class1	17.5125,0	688	49021.077	Class1	17.5117,0	728	70150.287	Class1	17.5125,0	777	71378.509	Class1	17.5033,0	590	73038.24	Class2	17.5158,0	317	38280.052	Class2	17.515,0	652	43467.944	Class2	17.5117,0	501	61345.73	Class2	17.5117,0	528	49126.309	Class2	17.5133,0	401	45017.922
Analyte 573	515	568	17.552,0	24	217	Class1	17.5542,0	0	34561.481	Class1	17.5533,0	0	37316.016	Class1	17.5533,0	0	35819.868	Class1	17.5508,0	0	39849.969	Class1	17.55,0	0	43103.608	Class1	17.5508,0	0	44405.963	Class2	17.5525,0	0	43470.264	Class2	17.5533,0	0	37570.534	Class2	17.5525,0	0	46698.266	Class2	17.5517,0	0	56003.66	Class2	17.5517,0	0	38838.394
N(alpha),N(alpha)-dimethyl-L-histidine	518	406.33333	17.6745,0	24	174	Class1	17.6758,0	445	170303.557	Class1	17.6758,0	399	341749.935	Class1	17.675,0	413	509822.597	Class1	17.6742,0	422	1664245.44	Class1	17.6742,0	416	2250212.69	Class1	17.6733,0	411	2603785.12	Class2	17.6733,0	428	236898.317	Class2	17.6742,0	419	366450.124	Class2	17.6758,0	392	1186982.79	Class2	17.675,0	356	326696.4	Class2	17.675,0	397	1263637.84
Dehydroascorbic Acid 1	519	403.6875	17.6968,0	16	157	Class1	17.695,0	446	16771.268	Class1	17.695,0	355	16642.722	Class1	17.695,0	311	23290.331	Class1	17.6917,0	468	21519.04	Class1	17.6933,0	214	31258.842	Class1	17.7492,0	442	29818.784	Class2	17.6942,0	501	28520.075	Class2	17.695,0	390	21904.753	Class2	17.6908,0	448	26032.173	Class2	17.6925,0	415	24458.285	Class2	17.6917,0	461	28917.801
Tagatose 1	520	632.85	17.7241,0	20	103	Class1	17.7242,0	652	56648.99	Class1	17.7283,0	393	70254.918	Class1	17.7233,0	495	98107.385	Class1	17.725,0	709	111562.483	Class1	17.7242,0	649	59971.114	Class1	17.7225,0	683	85766.72	Class2	17.725,0	762	51492.347			0		Class2	17.7233,0	845	132368.5	Class2	17.7267,0	315	67064.484	Class2	17.7233,0	721	92146.222
Analyte 581	523	412.72222	17.7543,0	24	221	Class1	17.7567,0	452	32907.349	Class1	17.7558,0	0	33193.059	Class1	17.7533,0	0	35257.189	Class1	17.7533,0	0	37413.008	Class1	17.7542,0	341	65665.631	Class1	17.7533,0	337	94375.107	Class2	17.7525,0	482	37595.433	Class2	17.7558,0	360	26500.359	Class2	17.7533,0	445	30098.863	Class2	17.7542,0	443	75281.266	Class2	17.7542,0	438	49708.887
Myristic Acid	525	908.41667	17.8168,0	24	117	Class1	17.8125,0	879	348536.35	Class1	17.8142,0	950	397780.321	Class1	17.8125,0	953	426009.08	Class1	17.8125,0	900	504517.19	Class1	17.8108,0	949	532215.216	Class1	17.81,0	952	558442.842	Class2	17.8192,0	865	386084.289	Class2	17.8175,0	821	395185.508	Class2	17.8192,0	868	298371.96	Class2	17.8167,0	872	422311.319	Class2	17.8183,0	869	316711.378
unknown	526	302.05263	17.8392,0	24	174	Class1	17.8392,0	99	42351.44	Class1	17.84,0	264	59056.32	Class1	17.8417,0	333	69105.26	Class1	17.8392,0	291	129110.607	Class1	17.8375,0	0	145380.308	Class1	17.8375,0	299	143668.747	Class2	17.8408,0	302	54711.229	Class2	17.8417,0	0	68837.235	Class2	17.84,0	249	66036.807	Class2	17.8375,0	345	130383.922	Class2	17.8408,0	302	98684.931
unknown	527	469.04348	17.9022,0	23	133	Class1	17.9067,0	302	44968.554	Class1	17.9067,0	536	45846.443	Class1	17.905,0	509	50282.972	Class1	17.905,0	550	56394.104	Class1	17.9033,0	531	58388.412	Class1	17.9,0	534	62807.806	Class2	17.9042,0	554	37987.554	Class2	17.9025,0	444	23987.612	Class2	17.9042,0	541	150756.346	Class2	17.9025,0	507	60928.873	Class2	17.9,0	448	22950.919
quinic acid	528	252.11111	17.9279,0	21	202	Class1	17.9275,0	206	19936.184	Class1	17.9308,0	211	18861.329	Class1	17.925,0	337	22531.278	Class1	17.9275,0	212	23929.232	Class1	17.925,0	339	25259.741	Class1	17.9242,0	299	28978.792			0		Class2	17.9292,0	238	14206.669	Class2	17.9317,0	169	13786.09	Class2	17.93,0	274	22122.194	Class2	17.9283,0	0	12253.101
fructose 1	529	945.58333	17.9674,0	24	103	Class1	17.9692,0	974	473747.009	Class1	17.9683,0	974	543080.071	Class1	17.9683,0	955	573454.872	Class1	17.9683,0	916	667321.764	Class1	17.9667,0	805	680591.494	Class1	17.9667,0	938	721549.246	Class2	17.9683,0	978	771626.896	Class2	17.9683,0	973	604520.391	Class2	17.9675,0	973	612030.804	Class2	17.9683,0	973	849664.112	Class2	17.9667,0	955	481547.6
Lumazine	530	352	17.9749,0	11	137	Class1	17.9767,0	296	6418.386	Class1	17.975,0	313	7319.689	Class1	17.9708,0	424	8052.99	Class1	17.975,0	305	11889.791			0		Class1	17.9758,0	337	7933.906			0				0				0				0				0
adenine	531	639.15	18.0194,0	20	264	Class1	18.0183,0	719	56128.368	Class1	18.0167,0	592	71934.771	Class1	18.0158,0	630	70790.695			0				0				0		Class2	18.0183,0	567	55918.894	Class2	18.02,0	709	49350.695	Class2	18.02,0	617	48545.605	Class2	18.0175,0	821	111509.479	Class2	18.0192,0	490	67116.085
Analyte 591	532	198.85714	18.0284,0	24	149	Class1	18.0217,0	164	2370232.8	Class1	18.0217,0	0	2646020.26	Class1	18.0208,0	0	2775783.62	Class1	18.0183,0	167	3158609.45	Class1	18.0175,0	0	3336385.46	Class1	18.0167,0	172	3401102.05	Class2	18.0258,0	0	2567465.95	Class2	18.0275,0	0	2334613.17	Class2	18.0292,0	0	2807954.23	Class2	18.0225,0	0	2398138.56	Class2	18.0358,0	0	1590925.08
unknown	533	418.17391	18.0569,0	23	157	Class1	18.0525,0	381	54175.198	Class1	18.0583,0	363	64066.161	Class1	18.0642,0	506	70229.601	Class1	18.0575,0	472	72812.497	Class1	18.0567,0	394	69878.794	Class1	18.0583,0	441	66906.108	Class2	18.0633,0	520	78905.364	Class2	18.06,0	331	54876.352	Class2	18.0592,0	368	144053.923	Class2	18.0575,0	300	86772.212	Class2	18.0542,0	388	64741.804
fructose 2	534	909.33333	18.0658,0	24	103	Class1	18.0667,0	931	354631.998	Class1	18.0675,0	896	395430.747	Class1	18.0667,0	910	430688.293	Class1	18.0675,0	933	492925.424	Class1	18.065,0	917	500183.131	Class1	18.065,0	901	525003.94	Class2	18.0667,0	886	529710.917	Class2	18.0658,0	925	397374.517	Class2	18.0658,0	936	555999.103	Class2	18.0667,0	932	618066.974	Class2	18.0642,0	877	380209.902
glucose 1	535	898.20833	18.1207,0	24	73	Class1	18.1217,0	935	693945.468	Class1	18.1217,0	925	743306.859	Class1	18.12,0	938	781179.864	Class1	18.1217,0	895	870381.526	Class1	18.12,0	931	888040.696	Class1	18.1208,0	919	1058143.51	Class2	18.1242,0	926	1064932.84	Class2	18.12,0	910	855061.639	Class2	18.12,0	842	949542.142	Class2	18.12,0	884	1289526.57	Class2	18.1208,0	925	810606.669
glucose 1	536	928.95833	18.1719,0	24	319	Class1	18.1725,0	932	74404.795	Class1	18.1733,0	900	79677.563	Class1	18.1733,0	943	84606.114	Class1	18.1733,0	898	96020.482	Class1	18.17,0	947	101784.592	Class1	18.1708,0	932	102413.131	Class2	18.1742,0	919	102316.551	Class2	18.1725,0	948	104042.202	Class2	18.17,0	948	101833.488	Class2	18.1725,0	935	128001.31	Class2	18.1717,0	939	94586.846
D-Talose 1	537	911.08333	18.2502,0	24	319	Class1	18.2508,0	933	10000555	Class1	18.2508,0	936	11251506.1	Class1	18.2492,0	815	11760457.9	Class1	18.2508,0	888	15179671.7	Class1	18.2517,0	925	16085701.8	Class1	18.2525,0	813	16644227.8	Class2	18.2525,0	926	15489457	Class2	18.2467,0	926	8306993.01	Class2	18.2492,0	931	11279479.6	Class2	18.2508,0	928	13501655.2	Class2	18.2483,0	941	10873764.3
D-Altrose 1	538	775.78261	18.2583,0	23	331	Class1	18.2583,0	766	100133.178	Class1	18.2583,0	783	118307.855	Class1	18.255,0	842	114670.561	Class1	18.2417,0	800	152888.808	Class1	18.2542,0	816	161029.748	Class1	18.2475,0	837	173745.206	Class2	18.25,0	829	139088.914	Class2	18.255,0	878	103560.935	Class2	18.2525,0	870	118314.612	Class2	18.2583,0	843	170524.317			0
Analyte 600	539	211.5	18.2631,0	8	79	Class1	18.2667,0	0	137992.314	Class1	18.2633,0	0	171858.836			0		Class1	18.2658,0	187	198008.422	Class1	18.2625,0	0	175283.525			0				0				0				0				0				0
galactose 2	540	573.3	18.3101,0	20	273	Class1	18.31,0	498	14473.301	Class1	18.3125,0	635	25178.205	Class1	18.3117,0	466	16228.665	Class1	18.3108,0	584	16311.193	Class1	18.3125,0	543	20168.795			0		Class2	18.3092,0	647	25614.988	Class2	18.31,0	633	25948.876	Class2	18.31,0	743	67394.047	Class2	18.3117,0	527	18307.129	Class2	18.3092,0	621	25895.907
Analyte 606	542	214	18.3905,0	18	183	Class1	18.3933,0	0	8840.202	Class1	18.3917,0	187	8419.517	Class1	18.3892,0	0	12562.428	Class1	18.3892,0	0	12438.934	Class1	18.39,0	217	11807.266	Class1	18.3883,0	261	10252.346	Class2	18.3942,0	229	5819.298			0				0				0		Class2	18.3892,0	0	4918.651
unknown	543	436.36842	18.4117,0	19	273	Class1	18.4158,0	536	42118.245	Class1	18.4142,0	502	51909.433	Class1	18.4117,0	349	55441.853			0				0		Class1	18.4117,0	590	62058.215	Class2	18.4117,0	546	52623.303	Class2	18.4142,0	326	65701.14	Class2	18.4117,0	675	226812.411	Class2	18.41,0	397	80046.352	Class2	18.4117,0	282	59010.165
D-Talose 2	544	956.41667	18.4443,0	24	319	Class1	18.445,0	949	1587527.21	Class1	18.445,0	957	1807559.29	Class1	18.4442,0	960	1914533.45	Class1	18.4442,0	964	2316719.08	Class1	18.4442,0	963	2425524.01	Class1	18.445,0	965	2555632.8	Class2	18.4467,0	956	2514273.7	Class2	18.4433,0	927	1438336.28	Class2	18.4433,0	964	1970661.83	Class2	18.445,0	959	2239562.7	Class2	18.4433,0	958	1760776.08
unknown	545	432	18.4625,0	24	299	Class1	18.4475,0	329	24837.209	Class1	18.5367,0	428	51490.858	Class1	18.4475,0	409	29036.634	Class1	18.45,0	0	37391.962	Class1	18.45,0	0	39288.791	Class1	18.4517,0	0	39788.593	Class2	18.5358,0	450	58967.589	Class2	18.4558,0	274	32842.841	Class2	18.4567,0	0	25854.203	Class2	18.45,0	549	45580.07	Class2	18.4475,0	539	23566.178
tyramine	546	884.20833	18.4811,0	24	174	Class1	18.4833,0	837	300955.405	Class1	18.4817,0	866	455539.492	Class1	18.4817,0	894	579515.706	Class1	18.4817,0	911	1349489.8	Class1	18.48,0	894	1786791.54	Class1	18.4767,0	893	2169214.6	Class2	18.4842,0	887	558100.79	Class2	18.48,0	871	494832.425	Class2	18.4808,0	882	1359424.31	Class2	18.4817,0	897	450061.49	Class2	18.4808,0	903	1293136.18
lysine	547	887.04167	18.5315,0	24	156	Class1	18.5325,0	809	273387.49	Class1	18.5317,0	835	440017.338	Class1	18.5325,0	837	558894.331	Class1	18.5325,0	887	1252935.66	Class1	18.5317,0	885	1531622.26	Class1	18.5325,0	891	1659327.99	Class2	18.5325,0	870	451327.235	Class2	18.5317,0	906	703034.875	Class2	18.5292,0	885	701532.18	Class2	18.5325,0	887	1661228.31	Class2	18.5292,0	900	981584.024
sorbitol	550	867.25	18.579,0	24	217	Class1	18.5825,0	878	42434.322	Class1	18.5842,0	896	48650.383	Class1	18.5817,0	887	50293.546	Class1	18.5808,0	918	59282.577	Class1	18.5808,0	870	61768.701	Class1	18.5808,0	826	63542.877	Class2	18.5783,0	910	43125.361	Class2	18.5783,0	888	41255.128	Class2	18.5775,0	890	38024.81	Class2	18.5758,0	847	38960.957	Class2	18.5775,0	804	21681.171
Sedoheptulose	555	336.54545	18.6802,0	11	204	Class1	18.68,0	185	34582.143	Class1	18.6817,0	340	31366.597	Class1	18.68,0	193	31942.185	Class1	18.6825,0	407	45713.102	Class1	18.6775,0	207	36441.556			0		Class2	18.68,0	274	32395.515			0		Class2	18.6783,0	392	57017.91			0		Class2	18.6808,0	324	30005.626
unknown	556	690.45833	18.693,0	24	159	Class1	18.6942,0	711	142689.826	Class1	18.6925,0	754	161469.789	Class1	18.6933,0	622	163037.713	Class1	18.6933,0	708	189708.665	Class1	18.6917,0	733	200454.962	Class1	18.6917,0	665	203737.925	Class2	18.6933,0	752	168701.935	Class2	18.6933,0	761	158008.185	Class2	18.6933,0	681	165016.177	Class2	18.6942,0	574	166817.64	Class2	18.6925,0	748	168226.392
tyrosine 1	557	842.95833	18.7044,0	24	218	Class1	18.7058,0	823	431518.705	Class1	18.7058,0	840	497548.152	Class1	18.705,0	835	517738.574	Class1	18.7025,0	855	618105.152	Class1	18.705,0	854	646111.189	Class1	18.7042,0	822	675759.967	Class2	18.705,0	836	490769.438	Class2	18.7033,0	819	528910.714	Class2	18.7033,0	826	415842.182	Class2	18.7042,0	896	1043859.23	Class2	18.7042,0	817	442780.193
unknown	559	322.36364	18.7404,0	11	194	Class1	18.7458,0	222	17322.87	Class1	18.7392,0	247	18877.853	Class1	18.7425,0	322	24196.893	Class1	18.74,0	369	28295.057	Class1	18.7392,0	310	37186.184	Class1	18.7417,0	346	32511.336			0				0				0				0				0
o-Hydroxyhippuric acid 1	560	321.16667	18.7605,0	24	179	Class1	18.7592,0	219	53346.329	Class1	18.7608,0	270	61100.425	Class1	18.7617,0	366	68021.269	Class1	18.7583,0	371	88329.079	Class1	18.7583,0	405	92856.559	Class1	18.7592,0	400	94628.811	Class2	18.7617,0	429	70228.263	Class2	18.7608,0	428	83224.161	Class2	18.76,0	213	107720.02	Class2	18.7608,0	307	77944.125	Class2	18.76,0	320	91562.036
4-hydroxycinnamic acid	561	514.3913	18.7702,0	23	219	Class1	18.7717,0	251	16348.314	Class1	18.7733,0	329	15109.824			0		Class1	18.7708,0	303	28416.593	Class1	18.7692,0	404	34535.548	Class1	18.77,0	263	37333.682	Class2	18.77,0	699	21735.471	Class2	18.7725,0	616	28412.792	Class2	18.7725,0	644	23622.637	Class2	18.7725,0	303	29961.244	Class2	18.7683,0	489	33718.135
pentadecanoic acid	562	791.33333	18.8199,0	24	117	Class1	18.8167,0	805	494686.726	Class1	18.8167,0	805	565174.601	Class1	18.815,0	801	602253.84	Class1	18.8133,0	800	679419.231	Class1	18.8133,0	788	727683.37	Class1	18.8133,0	793	769814.528	Class2	18.8217,0	787	595169.736	Class2	18.8225,0	792	581971.844	Class2	18.8217,0	809	508976.225	Class2	18.8192,0	794	655285.261	Class2	18.8225,0	792	535867.809
D-galacturonic acid 2	563	347	18.8265,0	7	175	Class1	18.8317,0	344	7692.866			0		Class1	18.8275,0	318	9151.079			0				0		Class1	18.8275,0	385	12416.292			0				0				0				0				0
conduritol b epoxide 2	564	596.73913	18.8451,0	24	217	Class1	18.8475,0	625	73486.379	Class1	18.8508,0	629	87557.651	Class1	18.8483,0	646	92343.832	Class1	18.8483,0	594	97098.46	Class1	18.8475,0	582	96287.283	Class1	18.8475,0	640	97898.825	Class2	18.8517,0	0	107730.662	Class2	18.8508,0	670	89437.42	Class2	18.8475,0	637	101828.165	Class2	18.8492,0	572	118271.26	Class2	18.8492,0	679	93037.578
1-Hexadecanol	566	796.875	18.9484,0	24	299	Class1	18.945,0	884	18617.046	Class1	18.9442,0	714	27157.902	Class1	18.9433,0	895	26384.075	Class1	18.9433,0	876	25106.324	Class1	18.9433,0	870	19233.682	Class1	18.9433,0	902	24002.722	Class2	18.9508,0	852	22444.96	Class2	18.95,0	797	12353.798	Class2	18.9533,0	788	13939.083	Class2	18.95,0	872	27825.591	Class2	18.9508,0	725	10465.034
N-alpha-Acetyl-L-ornithine 1	567	355.5	19.1227,0	14	187	Class1	18.9558,0	0	0			0				0		Class1	19.1433,0	303	5838.453	Class1	19.1433,0	405	7310.81	Class1	19.1425,0	0	5867.276	Class2	19.1467,0	0	9716.539	Class2	19.145,0	322	5207.735	Class2	19.1433,0	493	13436.312			0				0
indole-3-acetic acid	568	828.66667	18.9791,0	24	202	Class1	18.9783,0	862	118646.894	Class1	18.9767,0	766	137426.022	Class1	18.9725,0	788	144131.389	Class1	18.9758,0	908	156411.031	Class1	18.9725,0	918	159316.841	Class1	18.9758,0	900	171331.768	Class2	18.9817,0	820	88858.149	Class2	18.9833,0	721	87864.923	Class2	18.9792,0	804	187217.835	Class2	18.9767,0	893	147727.756	Class2	18.9808,0	891	156277.627
Analyte 635	569	230.72222	19.0116,0	20	281	Class1	19.0108,0	269	15001.74	Class1	19.0108,0	168	11559.728	Class1	19.01,0	244	14958.704	Class1	19.01,0	223	15259.867	Class1	19.0075,0	222	16077.927	Class1	19.0092,0	293	23517.375	Class2	19.0133,0	260	9218.504	Class2	19.0142,0	204	14076.817	Class2	19.0133,0	292	46763.406	Class2	19.0092,0	120	15209.411	Class2	19.0108,0	298	26674.802
Analyte 637	571	252	19.035,0	24	204	Class1	19.0358,0	0	62454.923	Class1	19.0367,0	0	72227.03	Class1	19.035,0	0	97434.18	Class1	19.035,0	0	81610.861	Class1	19.0342,0	0	90039.597	Class1	19.0325,0	0	90337.718	Class2	19.0375,0	0	53273.223	Class2	19.0358,0	0	41882.834	Class2	19.035,0	0	48021.739	Class2	19.0383,0	0	65983.717	Class2	19.035,0	0	43021.76
indole-3-acetamide 2	573	232.68421	19.0538,0	23	318	Class1	19.0525,0	242	13950.481	Class1	19.0525,0	257	11678.236	Class1	19.0517,0	232	14697.958	Class1	19.05,0	301	15325.58	Class1	19.0508,0	318	17103.324	Class1	19.05,0	199	19818.155	Class2	19.0533,0	0	13655.577	Class2	19.0575,0	207	12440.256	Class2	19.0567,0	140	13821.48	Class2	19.0542,0	142	17812.698	Class2	19.0542,0	247	13615.64
2,6-Diaminopimelic acid 1	575	612.04545	19.1681,0	22	200	Class1	19.1667,0	523	19509.541	Class1	19.17,0	526	22701.107	Class1	19.1675,0	609	25900.308	Class1	19.1667,0	679	24973.36	Class1	19.1667,0	449	27108.745	Class1	19.1658,0	615	26225.506	Class2	19.1692,0	291	20727.738	Class2	19.17,0	628	25533.532	Class2	19.1692,0	703	26275.437	Class2	19.1692,0	638	27945.917	Class2	19.1708,0	630	25268.066
gly-pro	576	229.76923	19.19,0	20	116	Class1	19.1883,0	204	52608.891	Class1	19.19,0	0	61776.394	Class1	19.1908,0	198	67953.601	Class1	19.1883,0	120	68852.702	Class1	19.1867,0	306	73726.23	Class1	19.1892,0	354	69907.556			0		Class2	19.19,0	0	115249.137	Class2	19.1908,0	102	71375.537	Class2	19.1892,0	0	134032.538			0
pantothenic acid	577	834.5	19.2161,0	24	103	Class1	19.2175,0	912	143627.683	Class1	19.2175,0	893	160536.143	Class1	19.2192,0	833	176875.476	Class1	19.2142,0	868	194754.989	Class1	19.2158,0	864	208617.522	Class1	19.215,0	895	219800.636	Class2	19.2175,0	854	157911.024	Class2	19.2158,0	891	156780.279	Class2	19.2158,0	780	151985.069	Class2	19.2158,0	808	215903.609	Class2	19.215,0	821	150877.969
Galactonic acid	578	447.55556	19.2222,0	22	55	Class1	19.2225,0	511	74045.752	Class1	19.2275,0	569	84462.778	Class1	19.225,0	472	90838.473	Class1	19.2175,0	468	103526.176	Class1	19.22,0	540	112057.574	Class1	19.2167,0	402	113326.55	Class2	19.2217,0	0	85487.108	Class2	19.2217,0	450	103135.458	Class2	19.2258,0	419	98709.249	Class2	19.2192,0	323	136483.353	Class2	19.2208,0	0	98804.55
gluconic acid 1	579	348.05882	19.2418,0	24	221	Class1	19.2417,0	326	35922.393	Class1	19.2417,0	0	35515.508	Class1	19.2417,0	350	33580.386	Class1	19.24,0	0	34243.902	Class1	19.2408,0	372	64036.301	Class1	19.2408,0	0	92491.207	Class2	19.2425,0	300	36250.2	Class2	19.2425,0	378	24245.961	Class2	19.2442,0	0	31010.837	Class2	19.2442,0	343	72898.306	Class2	19.2408,0	243	53871.195
unknown	580	368.31818	19.2722,0	24	317	Class1	19.2775,0	348	12423.916	Class1	19.2733,0	299	10890.602	Class1	19.2742,0	0	8016.59	Class1	19.2742,0	391	10990.667	Class1	19.2742,0	458	12775.164	Class1	19.2717,0	546	12318.141	Class2	19.2767,0	496	9764.079	Class2	19.2758,0	441	13230.316	Class2	19.2758,0	415	9772.714	Class2	19.2725,0	220	11663.13	Class2	19.2733,0	433	11007.198
Guanidinosuccinic acid 3	581	290.94737	19.3382,0	24	170	Class1	19.3383,0	230	13352.79	Class1	19.3358,0	0	16264.164	Class1	19.3375,0	264	12927.491	Class1	19.3333,0	326	15682.755	Class1	19.3417,0	311	14218.714	Class1	19.3358,0	385	21520.217	Class2	19.3417,0	376	10130.906	Class2	19.3417,0	293	10201.976	Class2	19.3392,0	225	5348.634	Class2	19.34,0	274	12580.463	Class2	19.3442,0	255	7526.61
unknown	582	410.7619	19.4298,0	24	117	Class1	19.4292,0	322	121368.965	Class1	19.43,0	412	141709.669	Class1	19.4283,0	316	152281.121	Class1	19.4275,0	508	168528.16	Class1	19.4275,0	454	179087.508	Class1	19.4283,0	480	185370.839	Class2	19.43,0	463	165959.077	Class2	19.43,0	359	141274.489	Class2	19.43,0	455	127601.406	Class2	19.4283,0	365	189979.748	Class2	19.4292,0	283	134838.634
xanthine	584	803.18182	19.4764,0	22	353	Class1	19.4792,0	877	68181.138	Class1	19.475,0	881	68594.518	Class1	19.4758,0	902	66835.602	Class1	19.4775,0	868	71398.764	Class1	19.4742,0	732	81158.674	Class1	19.4758,0	782	65682.809	Class2	19.4825,0	914	95809.044	Class2	19.475,0	932	114931.292	Class2	19.4792,0	896	102277.901	Class2	19.4742,0	905	223875.164	Class2	19.4742,0	868	107277.621
Analyte 652	586	361.625	19.529,0	24	204	Class1	19.53,0	0	13458.735	Class1	19.5292,0	374	10330.646	Class1	19.5283,0	0	12974.578	Class1	19.5275,0	427	18051.347	Class1	19.53,0	0	20426.301	Class1	19.5258,0	326	18999.833	Class2	19.5325,0	267	21599.328	Class2	19.53,0	0	15245.039	Class2	19.5275,0	0	16599.538	Class2	19.5317,0	495	22542.686	Class2	19.5308,0	0	17898.24
beta-Hydroxymyristic acid	587	456.92857	19.5709,0	23	117	Class1	19.5742,0	0	69063.843	Class1	19.5733,0	0	72037.833	Class1	19.5675,0	465	67797.206	Class1	19.5717,0	586	75241.376	Class1	19.5675,0	0	50432.442	Class1	19.5692,0	0	72656.239	Class2	19.5708,0	527	68454.766	Class2	19.5725,0	502	77478.821			0		Class2	19.5692,0	401	86546.947	Class2	19.5708,0	0	64880.333
Analyte 655	589	430.85714	19.6405,0	23	117	Class1	19.6167,0	313	97988.821	Class1	19.6192,0	426	98887.208			0		Class1	19.615,0	439	118313.503	Class1	19.6767,0	0	124156.803	Class1	19.6158,0	0	133027.15	Class2	19.6175,0	495	141418.163	Class2	19.6783,0	0	171627.154	Class2	19.6792,0	0	153301.76	Class2	19.6758,0	0	179894.108	Class2	19.6758,0	0	157694.513
palmitic acid	594	969.66667	19.7901,0	24	117	Class1	19.79,0	972	14488442.1	Class1	19.79,0	970	16059098.5	Class1	19.7883,0	971	16831044.8	Class1	19.7908,0	969	20695142.5	Class1	19.7883,0	971	21508563.8	Class1	19.79,0	969	22963626.6	Class2	19.7908,0	970	17808795.6	Class2	19.7917,0	967	18959928.6	Class2	19.7883,0	968	16178636.7	Class2	19.7925,0	969	24281827.1	Class2	19.7883,0	969	16265546.8
Glucoheptonic acid 2	596	430.66667	19.8807,0	23	225	Class1	19.88,0	441	13752.262	Class1	19.885,0	447	15443.21	Class1	19.8817,0	432	17058.584	Class1	19.8767,0	375	18064.757	Class1	19.8817,0	504	23918.139	Class1	19.88,0	495	18848.701	Class2	19.88,0	474	16219.324	Class2	19.8817,0	519	17170.826	Class2	19.8833,0	0	14885.624	Class2	19.8825,0	312	19513.282	Class2	19.8825,0	0	13546.089
N-Acetyl-D-galactosamine 1	598	879.5	20.0322,0	24	205	Class1	20.0317,0	936	61789.885	Class1	20.0317,0	849	79979.702	Class1	20.035,0	931	78375.492	Class1	20.0317,0	851	79705.378	Class1	20.0308,0	903	84793.797	Class1	20.0283,0	877	83557.685	Class2	20.0333,0	870	91769.098	Class2	20.0342,0	874	75739.677	Class2	20.0325,0	849	77792.475	Class2	20.0342,0	943	128994.521	Class2	20.0308,0	803	77095.512
unknown	599	680.26667	20.0094,0	15	73			0		Class1	20.0342,0	661	664894.397			0		Class1	19.995,0	865	185331.486	Class1	19.995,0	835	174658.05	Class1	19.9908,0	809	215120.184			0		Class2	19.9917,0	784	203674.121			0		Class2	19.9958,0	664	279267.558			0
unknown	601	258.05263	20.145,0	19	290	Class1	20.15,0	341	24902.503			0		Class1	20.1508,0	368	31075.602			0		Class1	20.1458,0	251	32165.844	Class1	20.1475,0	148	32005.971	Class2	20.1442,0	205	43774.234	Class2	20.1517,0	373	37994.297			0				0		Class2	20.1433,0	244	40109.176
unknown	602	431	20.1597,0	14	203			0		Class1	20.16,0	501	20921.746			0		Class1	20.16,0	434	26057.56			0		Class1	20.16,0	451	26213.522	Class2	20.1608,0	371	18153.371			0				0		Class2	20.15,0	502	39277.651	Class2	20.1508,0	474	7639.574
myo-inositol	603	855.125	20.1659,0	24	217	Class1	20.1683,0	872	244913.93	Class1	20.165,0	817	279128.07	Class1	20.1658,0	878	302550.982	Class1	20.1642,0	929	347727.81	Class1	20.1625,0	907	360194.529	Class1	20.1633,0	906	373732.915	Class2	20.1658,0	862	187306.569	Class2	20.165,0	736	203801.762	Class2	20.1667,0	685	186183.274	Class2	20.165,0	681	290814.602	Class2	20.1667,0	801	176491.278
Analyte 673	606	412.5	20.2917,0	7	67	Class1	20.2933,0	452	45953.462	Class1	20.29,0	249	44366.309	Class1	20.2875,0	340	46229.219	Class1	20.2867,0	382	57327.675	Class1	20.285,0	752	49060.25	Class1	20.2858,0	300	48106.306			0				0				0				0		Class2	20.3133,0	0	0
N-Acetyl-beta-D-mannosamine 4	607	434.95	20.3087,0	20	205	Class1	20.3175,0	397	11096.418	Class1	20.3117,0	189	8716.521	Class1	20.3292,0	358	10326.69	Class1	20.3192,0	318	10936.179	Class1	20.3125,0	384	8720.342	Class1	20.3142,0	608	4619.827	Class2	20.3258,0	641	6534.642	Class2	20.3208,0	677	11899.456	Class2	20.2433,0	276	10713.336	Class2	20.3217,0	712	15436.375	Class2	20.3092,0	297	9411.495
unknown	610	375.46154	20.3763,0	17	117	Class1	20.3708,0	0	110325.851	Class1	20.3667,0	432	114879.01	Class1	20.37,0	451	116816.432	Class1	20.3675,0	359	128000.24	Class1	20.3658,0	377	133821.037	Class1	20.3683,0	0	139444.274	Class2	20.3717,0	375	132889.228	Class2	20.3717,0	0	124847.292	Class2	20.3733,0	395	87957.864	Class2	20.37,0	263	113938.743	Class2	20.4542,0	0	86323.454
Analyte 678	611	190.5	20.4148,0	10	254	Class1	20.4192,0	172	8944.123	Class1	20.4183,0	0	13775.131			0		Class1	20.4208,0	0	19663.15	Class1	20.4167,0	237	21477.215	Class1	20.4133,0	0	17209.138			0				0				0				0				0
unknown	613	408.66667	20.426,0	24	117	Class1	20.4517,0	0	68110.772	Class1	20.4508,0	320	83556.925	Class1	20.4508,0	0	86779.865	Class1	20.4475,0	0	95366.786	Class1	20.4475,0	0	104678.169	Class1	20.4458,0	0	107180.032	Class2	20.4533,0	0	125189.497	Class2	20.455,0	0	88646.987	Class2	20.4508,0	0	69004.672	Class2	20.4583,0	0	107287.028	Class2	20.3742,0	376	117197.707
cis-Phytol	614	358.125	20.478,0	24	57	Class1	20.4783,0	371	86523.64	Class1	20.4792,0	320	100522.271	Class1	20.475,0	366	102159.491	Class1	20.4792,0	376	89252.078	Class1	20.4758,0	377	119503.927	Class1	20.4742,0	321	105898.269	Class2	20.4808,0	380	103874.676	Class2	20.4767,0	368	80401.827	Class2	20.4783,0	398	78261.226	Class2	20.4775,0	375	100375.49	Class2	20.48,0	341	62191.376
d-Glucoheptose 1	616	670.65217	20.5369,0	23	319	Class1	20.5417,0	662	43974.712	Class1	20.5417,0	631	49087.202	Class1	20.54,0	639	50746.73	Class1	20.5417,0	631	63230.544	Class1	20.54,0	659	61746.552	Class1	20.5383,0	674	65464.038	Class2	20.5342,0	693	66803.523	Class2	20.5367,0	669	56573.907	Class2	20.5367,0	663	51114.732	Class2	20.5367,0	673	91084.798	Class2	20.5375,0	689	41275.925
unknown	618	620.625	20.5924,0	24	319	Class1	20.5958,0	549	61327.223	Class1	20.5942,0	676	64848.6	Class1	20.5933,0	443	71785.806	Class1	20.5958,0	652	88248.289	Class1	20.5942,0	606	95030.297	Class1	20.5958,0	580	98894.583	Class2	20.5925,0	660	81561.018	Class2	20.5933,0	604	68639.591	Class2	20.6008,0	675	54153.607	Class2	20.595,0	636	104060.738	Class2	20.5942,0	669	45000.368
Analyte 686	619	320.66667	20.6072,0	22	221	Class1	20.6142,0	0	47741.879	Class1	20.6067,0	0	42607.741	Class1	20.6083,0	0	49556.099	Class1	20.5975,0	436	49799.233	Class1	20.6058,0	0	80970.55	Class1	20.6075,0	0	114317.546	Class2	20.6033,0	0	38568.935	Class2	20.6092,0	0	29381.341	Class2	20.6042,0	0	32822.277	Class2	20.61,0	0	74754.89	Class2	20.605,0	0	49355.203
caffeic acid	620	574.04167	20.6264,0	24	219	Class1	20.625,0	454	37169.03	Class1	20.6292,0	674	37863.249	Class1	20.6267,0	700	39665.587	Class1	20.6242,0	781	43108.966	Class1	20.6225,0	341	46370.373	Class1	20.6242,0	727	45788.73	Class2	20.63,0	649	45124.373	Class2	20.6258,0	763	34320.473	Class2	20.6283,0	770	36582.716	Class2	20.6267,0	636	46126.65	Class2	20.6267,0	630	44649.777
Isoxanthopterin	621	283.53333	20.6734,0	15	394			0		Class1	20.675,0	185	8521.764	Class1	20.6758,0	403	4930.007	Class1	20.6767,0	326	5132.732	Class1	20.6758,0	314	5352.448			0		Class2	20.6742,0	339	8143.81	Class2	20.6725,0	178	11039.749			0		Class2	20.6767,0	237	12750.305	Class2	20.6708,0	328	9617.563
heptadecanoic acid	622	934.375	20.71,0	24	117	Class1	20.7058,0	947	297504.05	Class1	20.7058,0	883	316175.005	Class1	20.7092,0	897	323847.274	Class1	20.7025,0	951	359100.053	Class1	20.7042,0	910	367011.913	Class1	20.7067,0	939	393618.076	Class2	20.7133,0	965	309824.9	Class2	20.7108,0	943	380040.926	Class2	20.7092,0	940	277437.096	Class2	20.7108,0	971	402683.027	Class2	20.7108,0	958	308154.334
Analyte 690	623	265.66667	20.7042,0	11	306			0		Class1	20.7133,0	217	25230.638	Class1	20.7108,0	263	25853.812	Class1	20.6933,0	435	26580.502			0		Class1	20.7092,0	243	26600.502			0		Class2	20.69,0	90	8810.403	Class2	20.7025,0	295	18380.22			0				0
Octadecanol	625	716.83333	20.8175,0	24	75	Class1	20.8175,0	870	190727.286	Class1	20.8167,0	820	200959.509	Class1	20.8167,0	757	190990.176	Class1	20.8133,0	728	208822.72	Class1	20.8108,0	737	217054.162	Class1	20.8125,0	787	223214.691	Class2	20.8225,0	766	159539.991	Class2	20.8142,0	620	186659.473	Class2	20.8192,0	617	141337.28	Class2	20.8175,0	692	226178.22	Class2	20.8167,0	383	140094.883
noradrenaline	626	395.5	20.8771,0	9	112	Class1	20.8483,0	0	20637.981			0		Class1	20.8533,0	0	23183.05			0		Class1	20.8433,0	0	25792.483	Class1	20.8458,0	0	23601.367			0				0				0				0				0
Phytol	628	686.25	20.9653,0	24	143	Class1	20.9625,0	662	147500.635	Class1	20.9617,0	676	166006.861	Class1	20.9642,0	871	174215.063	Class1	20.9625,0	749	183427.148	Class1	20.9633,0	753	187939.431	Class1	20.96,0	781	202910.886	Class2	20.9675,0	688	152925.368	Class2	20.9658,0	631	138879.457	Class2	20.9658,0	584	118187.571	Class2	20.965,0	694	200902.207	Class2	20.9683,0	422	77125.187
Analyte 697	629	300.77778	20.9733,0	15	290	Class1	20.9775,0	291	41861.676	Class1	20.9742,0	380	51332.293	Class1	20.9658,0	301	51998.786	Class1	20.9633,0	113	57792.829	Class1	20.9658,0	309	63897.68	Class1	20.9717,0	376	69212.821	Class2	20.9758,0	0	65531.673			0				0				0				0
L-kynurenine 2	630	204.2	21.0407,0	20	262	Class1	21.045,0	45	4373.621	Class1	21.04,0	240	6824.212	Class1	21.0358,0	73	3164.292	Class1	21.0367,0	213	5426.92	Class1	21.0383,0	131	3289.998	Class1	21.04,0	242	7395.683			0		Class2	21.0442,0	216	6241.816	Class2	21.0458,0	252	8590.233	Class2	21.0425,0	252	4276.997	Class2	21.0425,0	254	5602.391
unknown	631	440.58824	21.0594,0	23	143	Class1	21.0625,0	362	26335.564	Class1	21.0567,0	385	29319.519			0		Class1	21.0592,0	292	33336.747	Class1	21.0617,0	568	33840.289	Class1	21.055,0	0	41661.504	Class2	21.06,0	346	37752.089	Class2	21.0633,0	0	27452.051	Class2	21.06,0	0	48273.191	Class2	21.06,0	616	25675.07	Class2	21.06,0	536	36679.532
Analyte 700	632	371.5	21.0711,0	12	458	Class1	21.0725,0	331	17843.633	Class1	21.075,0	0	28375.741	Class1	21.0692,0	0	29865.462	Class1	21.07,0	0	32709.421	Class1	21.0692,0	0	32369.564	Class1	21.0692,0	0	36596.925			0				0				0				0				0
Analyte 703	634	0	21.1234,0	21	243	Class1	21.1242,0	0	15395.985			0		Class1	21.1258,0	0	18386.998	Class1	21.1242,0	0	20995.399	Class1	21.1267,0	0	21557.807	Class1	21.1283,0	0	34316.813	Class2	21.1233,0	0	26127.335	Class2	21.1183,0	0	25653.835	Class2	21.1242,0	0	25289.042	Class2	21.1267,0	0	35943.34	Class2	21.1242,0	0	23074.535
Phytanic acid	635	913.16667	21.1777,0	24	159	Class1	21.1775,0	958	186308.107	Class1	21.1833,0	941	214902.854	Class1	21.185,0	910	219938.715	Class1	21.1717,0	904	237727.528	Class1	21.1775,0	887	245903.453	Class1	21.1725,0	957	260233.597	Class2	21.1767,0	956	206927.388	Class2	21.1892,0	849	224544.083	Class2	21.1775,0	939	181937.108	Class2	21.175,0	948	325322.111	Class2	21.1767,0	762	146476.936
5-Hydroxyindole-2-carboxylic acid 1	636	311.11111	21.245,0	9	322			0		Class1	21.2475,0	260	9042.297	Class1	21.245,0	368	5404.952	Class1	21.2383,0	262	6400.639			0		Class1	21.2442,0	267	7715.615			0		Class2	21.2592,0	366	581.048	Class2	21.2442,0	297	7136.084			0		Class2	21.2375,0	380	7857.062
Fructose 2,6-biphosphate degr prod 2	637	561.80952	21.2616,0	22	211	Class1	21.2642,0	621	37975.855	Class1	21.2617,0	605	47065.229	Class1	21.2642,0	617	43540.668	Class1	21.2592,0	645	55434.577	Class1	21.2592,0	582	50615.513	Class1	21.2608,0	646	49386.424	Class2	21.265,0	644	97056.431	Class2	21.2625,0	515	90282.928	Class2	21.2592,0	581	69785.844	Class2	21.2633,0	637	105113.881	Class2	21.2608,0	618	60371.666
unknown	638	354.7	21.2617,0	10	117	Class1	21.27,0	382	19333.969	Class1	21.2667,0	207	21182.94	Class1	21.2675,0	342	16209.394			0				0				0				0				0		Class2	21.2717,0	210	16824.313			0		Class2	21.27,0	341	18042.707
linoleic acid	639	930.25	21.3166,0	24	67	Class1	21.3167,0	959	451718.207	Class1	21.3175,0	965	492420.102	Class1	21.3125,0	966	513369.048	Class1	21.3142,0	965	558539.319	Class1	21.3117,0	955	558480.568	Class1	21.3142,0	960	579533.124	Class2	21.3175,0	891	682564.789	Class2	21.3208,0	961	468441.077	Class2	21.3175,0	926	555379.817	Class2	21.315,0	933	614517.719	Class2	21.3158,0	813	297237.399
tryptophan 1	640	653.47619	21.3321,0	21	202			0		Class1	21.3308,0	775	66723.854	Class1	21.33,0	726	74401.773	Class1	21.3333,0	611	78116.545	Class1	21.3275,0	552	73918.03	Class1	21.3342,0	577	78584.081	Class2	21.3358,0	452	71590.281	Class2	21.3292,0	856	75742.984	Class2	21.3358,0	705	68035.656	Class2	21.3283,0	747	120858.96	Class2	21.3325,0	415	57920.894
oleic acid	644	896.11111	21.3861,0	18	117	Class1	21.3675,0	870	859278.95	Class1	21.3667,0	949	872164.985			0		Class1	21.3692,0	960	975029.644	Class1	21.3658,0	947	1020289.18	Class1	21.3642,0	904	1008789.17	Class2	21.3717,0	852	1107950.02	Class2	21.3683,0	964	797560.322	Class2	21.37,0	859	951607.749			0		Class2	21.3683,0	957	512840.839
2-aminoethanethiol	646	619.5	21.4323,0	14	174			0				0				0		Class1	21.4317,0	636	98312.993	Class1	21.4292,0	688	113416.796	Class1	21.43,0	698	128541.96			0		Class2	21.435,0	463	44486.766			0		Class2	21.4292,0	544	114555.123			0
Elaidic acid	648	918.78947	21.454,0	19	42	Class1	21.465,0	953	332143.96			0		Class1	21.4608,0	953	400596.168	Class1	21.46,0	945	360306.757	Class1	21.4617,0	958	427314	Class1	21.4575,0	954	366080.496			0		Class2	21.4608,0	898	360553.794	Class2	21.4692,0	941	320165.972			0		Class2	21.4617,0	943	255566.396
trans-sinapinic acid	649	338.9	21.6091,0	13	458	Class1	21.6083,0	347	55938.365	Class1	21.6083,0	0	76255.623	Class1	21.6075,0	332	86997.675	Class1	21.6092,0	323	96413.108	Class1	21.6075,0	0	113855.727	Class1	21.6067,0	355	118649.628			0				0				0				0				0
stearic acid	650	959.08333	21.6153,0	24	117	Class1	21.615,0	965	34701606	Class1	21.6208,0	968	38401181.2	Class1	21.6167,0	947	39831829.1	Class1	21.6167,0	965	55592607.2	Class1	21.6158,0	954	52142259.7	Class1	21.6158,0	962	55315344.6	Class2	21.6108,0	966	35603993.7	Class2	21.62,0	965	51979851	Class2	21.615,0	968	38429773.8	Class2	21.6217,0	928	36416800.2	Class2	21.6117,0	953	42381132.3
Analyte 723	651	24.25	21.6347,0	8	339	Class1	21.635,0	37	41349.171	Class1	21.6317,0	37	48685.455	Class1	21.6317,0	37	52609.4	Class1	21.6325,0	37	65358.095	Class1	21.6342,0	37	69628.028			0				0				0				0				0				0
spermidine 1	652	574.21429	21.6832,0	14	144			0				0				0		Class1	21.6858,0	740	25103.403	Class1	21.6858,0	751	33208.03	Class1	21.6875,0	735	36365.105			0				0				0				0		Class2	21.6858,0	521	26326.921
Analyte 729	655	362	21.8225,0	4	67	Class1	21.8417,0	362	49683.626	Class1	21.8408,0	0	53375.152			0		Class1	21.8367,0	0	35129.057	Class1	21.7708,0	0	21207.378			0				0				0				0				0				0
unknown	656	345.92857	21.8698,0	23	221	Class1	21.8708,0	334	31046.748	Class1	21.8708,0	310	33804.265			0		Class1	21.8633,0	461	34574.134	Class1	21.8692,0	0	51350.954	Class1	21.87,0	0	76093.721	Class2	21.87,0	0	32542.566	Class2	21.87,0	376	28219.395	Class2	21.87,0	331	29437.408	Class2	21.8692,0	288	64017.99	Class2	21.8675,0	0	52616.219
fructose-6-phosphate	657	367.57143	22.0024,0	22	204	Class1	22.0033,0	366	23455.452	Class1	22,0	308	23596.931	Class1	22.0008,0	0	23548.464	Class1	21.995,0	0	28198.462	Class1	21.9992,0	0	26617.653			0		Class2	22.005,0	307	35941.584	Class2	22.005,0	0	24630.023	Class2	22.0017,0	0	37108.234	Class2	21.9958,0	0	40650.197	Class2	22.0017,0	0	24243.826
unknown	658	309.4	22.0756,0	17	233	Class1	22.075,0	0	11523.163	Class1	22.0767,0	441	7459.755	Class1	22.0758,0	244	10735.142	Class1	22.0767,0	380	14463.879	Class1	22.0733,0	0	14994.303	Class1	22.0725,0	302	17336.36	Class2	22.0792,0	0	11794.735			0				0		Class2	22.0742,0	0	13494.168			0
Analyte 735	660	358	22.3135,0	21	117	Class1	22.31,0	0	84244.177	Class1	22.31,0	0	100497.563	Class1	22.3092,0	0	102836.918	Class1	22.3083,0	0	104043.375	Class1	22.31,0	0	108678.735	Class1	22.3067,0	0	119083.107	Class2	22.3167,0	0	134812.284	Class2	22.3183,0	0	146215.586	Class2	22.3183,0	0	131558.726	Class2	22.315,0	0	193597.076	Class2	22.305,0	0	103810.414
glucose-6-phosphate 2	662	322.33333	22.3914,0	18	180	Class1	22.41,0	0	16836.062	Class1	22.3817,0	0	724.44	Class1	22.4158,0	377	19707.941	Class1	22.4158,0	0	22781.705	Class1	22.4033,0	448	22473.408	Class1	22.4033,0	279	23961.321	Class2	22.3442,0	418	452.698			0		Class2	22.345,0	0	0.395			0		Class2	22.4158,0	0	12233.593
Analyte 739	664	0	22.6162,0	12	237	Class1	22.6175,0	0	62558.861	Class1	22.615,0	0	72939.358	Class1	22.6175,0	0	74184.367	Class1	22.6117,0	0	91284.175	Class1	22.6175,0	0	98445.28	Class1	22.6125,0	0	110193.649			0				0				0				0				0
Analyte 740	665	323.5	22.6653,0	13	191	Class1	22.6608,0	0	12944.706	Class1	22.6633,0	434	12768.729	Class1	22.6675,0	0	11500.546			0				0		Class1	22.6608,0	0	16037.196			0		Class2	22.6683,0	0	14378.792			0		Class2	22.6633,0	0	10361.222	Class2	22.6675,0	0	12739.829
Analyte 741	666	276	22.7157,0	19	267	Class1	22.7133,0	0	16881.824	Class1	22.7092,0	0	16874.292	Class1	22.7142,0	257	19190.562	Class1	22.7092,0	0	19527.941	Class1	22.7108,0	0	20310.559	Class1	22.7117,0	0	24539.451	Class2	22.7183,0	0	19206.453	Class2	22.715,0	258	14985.968	Class2	22.7175,0	0	14955.432	Class2	22.7142,0	0	19823.125	Class2	22.7183,0	0	7869.315
Analyte 742	667	295.2	22.7338,0	11	194			0		Class1	22.7375,0	0	40492.563	Class1	22.7367,0	0	45348.135	Class1	22.735,0	281	54259.326	Class1	22.73,0	306	57485.146	Class1	22.7342,0	259	67006.572			0				0				0				0				0
Analyte 743	668	0	22.8615,0	4	56	Class1	22.8583,0	0	67679.833			0		Class1	22.86,0	0	75670.974			0		Class1	22.8642,0	0	78968.577	Class1	22.8633,0	0	84533.908			0				0				0				0				0
Analyte 744	669	427.5	22.889,0	24	179	Class1	22.8867,0	0	32989.581	Class1	22.8883,0	507	35945.656	Class1	22.8892,0	0	35632.838	Class1	22.88,0	0	40722.451	Class1	22.8867,0	0	41118.584	Class1	22.885,0	0	42442.148	Class2	22.8933,0	0	42751.541	Class2	22.8925,0	0	47084.079	Class2	22.8908,0	0	37831.5	Class2	22.8858,0	348	57789.433	Class2	22.8892,0	0	38039.152
Analyte 745	670	0	22.9141,0	8	259	Class1	22.9075,0	0	4710.513	Class1	22.9033,0	0	6695.152			0				0				0		Class1	22.9133,0	0	6066.931			0				0				0		Class2	22.9067,0	0	9427.926			0
Analyte 747	671	367.66667	23.0402,0	22	221	Class1	23.0467,0	412	26393.547	Class1	23.0467,0	0	25562.26	Class1	23.0383,0	0	24501.662			0		Class1	23.0408,0	0	40379.622	Class1	23.0367,0	0	63077.829	Class2	23.0375,0	0	21325.909	Class2	23.0383,0	0	21270.539	Class2	23.04,0	0	26907.322	Class2	23.0392,0	0	55142.528	Class2	23.0367,0	0	42897.524
unknown	673	437.2	23.1072,0	13	215	Class1	23.1,0	0	35658.225	Class1	23.1017,0	0	31075.928			0		Class1	23.0967,0	382	33578.708			0				0		Class2	23.1092,0	0	32726.927			0		Class2	23.0933,0	535	30253.305	Class2	23.1067,0	0	35341.363			0
Analyte 750	674	0	23.1023,0	10	194	Class1	23.1042,0	0	38607.856			0				0		Class1	23.1058,0	0	47480.618	Class1	23.1008,0	0	47186.551	Class1	23.1033,0	0	63557.176			0				0				0				0				0
Analyte 751	675	449	23.2293,0	17	173			0		Class1	23.2258,0	0	64394.188	Class1	23.2342,0	0	65842.396			0				0		Class1	23.2308,0	0	80555.603	Class2	23.2325,0	0	70224.19			0		Class2	23.2325,0	0	52645.851			0		Class2	23.2333,0	0	36081.83
Arachidic acid	676	807	23.2756,0	20	117	Class1	23.2283,0	0	16268.924	Class1	23.2758,0	929	287087.755			0		Class1	23.27,0	934	312416.14	Class1	23.2242,0	0	19646.079	Class1	23.2708,0	858	343503.111			0				0		Class2	23.2925,0	918	162856.587	Class2	23.235,0	0	22430.319	Class2	23.2983,0	851	182058.774
salicin	679	735.73913	23.6538,0	23	204	Class1	23.6583,0	745	77589.022	Class1	23.6567,0	769	59435.524	Class1	23.6592,0	804	62003.681	Class1	23.6542,0	735	38050.641	Class1	23.6525,0	744	33082.573	Class1	23.655,0	632	35650.434	Class2	23.65,0	668	69369.405	Class2	23.6608,0	681	38010.795	Class2	23.6525,0	793	35372.543	Class2	23.6483,0	810	50161.856	Class2	23.6533,0	736	24670.654
Neohesperidin	680	456.61538	23.7081,0	16	131			0		Class1	23.6975,0	482	62258.765	Class1	23.705,0	438	63655.093	Class1	23.6417,0	0	2951.933	Class1	23.6975,0	432	72321.471	Class1	23.6917,0	438	71764.597	Class2	23.7025,0	462	43365.332			0		Class2	23.7058,0	306	31230.134			0				0
unknown	681	291.25	23.7735,0	11	71			0		Class1	23.7842,0	0	12031.427	Class1	23.7875,0	0	11844.917	Class1	23.7958,0	0	14507.522	Class1	23.7775,0	226	11576.948	Class1	23.7942,0	0	12237.802	Class2	23.73,0	0	5378.07			0				0		Class2	23.8275,0	431	1321.842	Class2	23.6825,0	0	2517.815
2-Monopalmitin	686	539.84615	24.1391,0	22	221	Class1	24.1417,0	646	25458.646	Class1	24.17,0	517	1081.535	Class1	24.1342,0	402	45258.618	Class1	24.135,0	406	27730.877	Class1	24.1375,0	624	45385.695	Class1	24.1375,0	558	64441.488	Class2	24.1317,0	640	26549.774	Class2	24.1433,0	629	21291.614	Class2	24.1392,0	537	26814.717	Class2	24.1367,0	522	50851.249	Class2	24.1458,0	0	38143.316
unknown	687	524.57143	24.3293,0	8	73			0		Class1	24.2133,0	450	43807.58	Class1	24.3225,0	502	107739.847	Class1	24.2792,0	441	1619895.23	Class1	24.2742,0	416	1607206.02			0				0				0				0				0				0
inosine	688	912.83333	24.2732,0	24	217	Class1	24.2733,0	925	198683.158	Class1	24.275,0	934	249765.093	Class1	24.2767,0	897	239614.169	Class1	24.2733,0	935	258958.402	Class1	24.2692,0	909	258832.572	Class1	24.2683,0	934	231423.799	Class2	24.2817,0	924	184594.59	Class2	24.27,0	947	298132.742	Class2	24.2692,0	937	283061.245	Class2	24.2758,0	933	470547.773	Class2	24.2725,0	941	301920.915
Analyte 766	689	273.1875	24.3639,0	18	180	Class1	24.3642,0	248	36951.491	Class1	24.3608,0	219	41224.17	Class1	24.3625,0	215	41774.62	Class1	24.36,0	218	46773.558	Class1	24.3625,0	152	49022.301			0		Class2	24.3658,0	288	55944.513	Class2	24.3675,0	355	51445.191	Class2	24.3617,0	208	47062.734	Class2	24.3642,0	295	55792.042			0
1-Monopalmitin	690	787.8	24.4083,0	21	371			0		Class1	24.4075,0	864	19178.115	Class1	24.4067,0	918	20255.944	Class1	24.4033,0	916	20720.544	Class1	24.3975,0	887	21983.372	Class1	24.3975,0	895	27409.5			0		Class2	24.4108,0	835	10646.96	Class2	24.4167,0	834	9481.326	Class2	24.4058,0	815	12368.205	Class2	24.4033,0	391	9083.528
Analyte 769	692	304	24.5164,0	20	192	Class1	24.5167,0	0	21792.89	Class1	24.5042,0	0	102745.236	Class1	24.5008,0	0	131824.595	Class1	24.5033,0	0	155393.968	Class1	24.4933,0	0	151721.442			0		Class2	24.5042,0	0	28039.234	Class2	24.5167,0	0	132005.247	Class2	24.5,0	0	3294.915	Class2	24.4933,0	0	41797.354			0
adenosine	694	677.23529	24.7625,0	17	236	Class1	24.765,0	815	16395.402	Class1	24.7592,0	562	15700.262	Class1	24.765,0	675	15503.78			0		Class1	24.7625,0	482	15594.58	Class1	24.7592,0	505	19251.121	Class2	24.7625,0	777	17538.035	Class2	24.7642,0	697	15752.227	Class2	24.7642,0	730	12797.052			0		Class2	24.7725,0	667	7815.111
Analyte 775	697	603.66667	24.9501,0	15	204	Class1	25.1308,0	616	22060.544	Class1	25.0817,0	615	39913.878	Class1	24.9425,0	0	114628.59			0				0				0				0				0		Class2	24.9508,0	0	36444.533			0				0
unknown	698	350.4	25.1687,0	23	221	Class1	25.1625,0	248	15555.877			0		Class1	25.1742,0	336	22309.772	Class1	25.17,0	393	4743.848	Class1	25.165,0	0	33954.766	Class1	25.1767,0	355	42781.384	Class2	25.1742,0	404	21238.82	Class2	25.17,0	316	18866.793	Class2	25.1583,0	275	20342.191	Class2	25.1717,0	381	41211.341	Class2	25.1717,0	0	32849.488
cellobiose 1	699	869	25.231,0	20	436	Class1	25.2233,0	860	97656.2			0		Class1	25.225,0	876	51536.697	Class1	25.2233,0	852	16928.498			0				0		Class2	25.2292,0	877	62584.453	Class2	25.2383,0	912	10518.755	Class2	25.2258,0	871	22375.973	Class2	25.2267,0	854	28130.242	Class2	25.2192,0	839	15501.879
unknown	700	646.3125	25.299,0	16	289			0		Class1	25.3,0	716	25133.982	Class1	25.295,0	538	24311.779	Class1	25.3058,0	740	15616.835			0		Class1	25.3042,0	654	13333.053			0				0		Class2	25.2942,0	473	12660.434			0				0
lactose 1	701	847.75	25.334,0	20	204	Class1	25.3292,0	837	468482.73	Class1	25.3308,0	834	467299.678	Class1	25.3292,0	859	457357.2	Class1	25.335,0	879	304031.812	Class1	25.3383,0	822	167853.527			0		Class2	25.3425,0	846	525452.054	Class2	25.3275,0	850	378571.404			0				0		Class2	25.3283,0	862	143567.603
maltose	704	945.34783	25.5266,0	23	361			0		Class1	25.5208,0	952	7245320.48	Class1	25.5325,0	953	7765046.62	Class1	25.5217,0	941	10375795.5	Class1	25.5233,0	944	10756983.2	Class1	25.5342,0	952	11057173.4	Class2	25.5283,0	943	9614922.01	Class2	25.5292,0	940	7468099.97	Class2	25.5217,0	953	7141833.01	Class2	25.5292,0	941	12099517	Class2	25.525,0	950	6586792.31
maltose	708	949.69565	25.7198,0	23	204	Class1	25.72,0	953	1551577.43	Class1	25.7192,0	949	1784790.94	Class1	25.715,0	948	1984320.28	Class1	25.7275,0	952	2848633.81	Class1	25.7233,0	935	3359419.36	Class1	25.72,0	948	3806663.63	Class2	25.7242,0	954	2201621	Class2	25.7183,0	951	1921943.66	Class2	25.7225,0	952	1876973.11	Class2	25.7275,0	951	3208314.28	Class2	25.7142,0	947	2152982.1
guanosine	709	469.57143	25.7483,0	14	324			0		Class1	25.7583,0	536	17592.003	Class1	25.75,0	381	10803.81	Class1	25.7525,0	385	18910.895	Class1	25.7475,0	478	18191.199	Class1	25.745,0	423	11800.51	Class2	25.7492,0	450	22706.994	Class2	25.7467,0	491	15830	Class2	25.7458,0	422	17638.64	Class2	25.7483,0	573	30274.05	Class2	25.7417,0	378	21925.228
Leucrose 1	710	661.86957	25.8218,0	23	166	Class1	25.8183,0	704	18438.233	Class1	25.8142,0	621	21262.385	Class1	25.8183,0	620	23627.875	Class1	25.8892,0	647	95.928	Class1	25.8092,0	590	26679.621	Class1	25.8175,0	663	25623.691	Class2	25.8158,0	692	39178.372	Class2	25.8067,0	673	30675.681	Class2	25.8192,0	603	46139.543	Class2	25.8208,0	681	42440.706	Class2	25.8083,0	706	33967.545
Sophorose 2	711	542.90909	26.0589,0	15	166	Class1	26.0367,0	613	40562.682	Class1	26.0325,0	587	44470.701			0		Class1	26.03,0	423	50222.339			0		Class1	26.0367,0	574	44006.494			0		Class2	26.0292,0	545	94639.727	Class2	26.0375,0	559	104852.181	Class2	26.0317,0	536	111942.071			0
maltitol	712	355	26.1206,0	14	180			0		Class1	26.1208,0	454	22557.163	Class1	26.115,0	302	24881.498	Class1	26.1125,0	255	25793.413			0				0		Class2	26.1217,0	298	34353.339	Class2	26.1333,0	311	22282.556			0				0		Class2	26.1133,0	0	30622.491
Analyte 792	713	348.33333	26.1317,0	16	221	Class1	26.1417,0	0	19849.064	Class1	26.1258,0	305	22144.897	Class1	26.1192,0	0	26486.725			0				0		Class1	26.1392,0	0	45190.311	Class2	26.1442,0	477	21276.056			0		Class2	26.1183,0	558	12050.654	Class2	26.1308,0	0	41031.199			0
Palatinose	715	520.125	26.311,0	16	117	Class1	26.2917,0	467	85159.922	Class1	26.2933,0	503	128761.98	Class1	26.285,0	917	145692.657	Class1	26.2892,0	391	100428.69	Class1	26.2858,0	421	118981.347			0		Class2	26.31,0	456	86804.633	Class2	26.3058,0	346	41737.165			0				0				0
melibiose 1	716	654.36842	26.4767,0	19	204	Class1	26.4717,0	729	11946.471	Class1	26.485,0	427	14410.644	Class1	26.4825,0	665	8731.133	Class1	26.4692,0	419	20068.445	Class1	26.4708,0	709	11666.644	Class1	26.4692,0	482	16147.486	Class2	26.47,0	863	22001.528	Class2	26.4775,0	593	13890.879	Class2	26.4767,0	899	15954.633	Class2	26.4775,0	575	6573.573			0
piceatannol 1	717	562.63636	26.5638,0	14	73	Class1	26.5717,0	0	510839.786	Class1	26.5683,0	604	434053.165	Class1	26.5758,0	416	604406.906	Class1	26.4992,0	508	128701.673	Class1	26.5675,0	698	714271.725	Class1	26.5833,0	345	584631.224			0		Class2	26.5708,0	667	2261599.63	Class2	26.5733,0	691	1726379.11	Class2	26.5775,0	682	2837429.16			0
Analyte 797	718	408.7	26.6607,0	19	73	Class1	26.6617,0	0	104358.89	Class1	26.6617,0	465	97438.858	Class1	26.65,0	394	77969.594			0				0				0		Class2	26.6567,0	375	406932.761	Class2	26.6683,0	434	302257.209	Class2	26.6542,0	0	350244.842	Class2	26.6567,0	437	693714.336	Class2	26.6567,0	0	520443.915
Analyte 799	719	446	26.8961,0	8	194	Class1	26.8967,0	0	69509.817	Class1	26.9033,0	0	66574.66	Class1	26.9342,0	309	32944.744			0		Class1	26.9125,0	549	50530.696			0				0				0				0				0				0
Analyte 801	720	407.73333	27.0501,0	23	221	Class1	27.0458,0	0	13513.834	Class1	27.0492,0	288	23101.064	Class1	27.06,0	414	17954.514	Class1	27.0508,0	381	22751.635	Class1	27.0333,0	387	28275.102	Class1	27.0542,0	466	39463.777	Class2	27.0442,0	390	22822.768	Class2	27.0433,0	0	16240.045	Class2	27.0617,0	0	14675.422	Class2	27.0383,0	422	37924.935	Class2	27.0483,0	349	35300.569
Tetrahydrocorticosterone 3	723	235.8	27.4156,0	7	223	Class1	27.4233,0	233	18855.939	Class1	27.4167,0	0	20244.231	Class1	27.4075,0	395	22911.094			0		Class1	27.4108,0	182	22179.04	Class1	27.415,0	203	18533.34	Class2	27.4175,0	166	25612.341	Class2	27.4183,0	0	23909.071			0				0				0
Analyte 806	724	432	27.6096,0	7	73			0		Class1	27.5617,0	0	23604.47			0		Class1	27.5525,0	0	42199.559			0		Class1	27.6275,0	347	36989.081	Class2	27.68,0	517	38314.065			0				0				0		Class2	27.6575,0	0	27451.47
unknown	725	291.8	27.926,0	19	221	Class1	27.9108,0	0	21033.522	Class1	27.9058,0	307	20259.459	Class1	27.9283,0	266	17993.73			0		Class1	27.935,0	0	25422.863	Class1	27.9517,0	201	28552.531			0		Class2	27.935,0	0	16280.323			0		Class2	27.915,0	320	34422.597	Class2	27.9175,0	0	28577.835
Analyte 809	727	408	28.1338,0	16	73	Class1	28.0325,0	0	28598.966	Class1	28.1633,0	0	30971.658			0				0		Class1	28.1175,0	0	31874.918	Class1	28.1717,0	0	24304.349	Class2	28.1208,0	0	29283.999	Class2	28.1225,0	0	126370.946			0		Class2	28.13,0	0	151617.194	Class2	28.1092,0	0	122803.708
7-alpha-Hydroxycholesterol	728	341.1875	28.2953,0	20	143	Class1	28.2983,0	340	31039.757	Class1	28.2967,0	236	24697.287	Class1	28.3,0	318	26539.195	Class1	28.2917,0	322	27756.411	Class1	28.2892,0	0	22236.279	Class1	28.2933,0	284	36383.291	Class2	28.2992,0	293	28510.109	Class2	28.295,0	0	29993.404	Class2	28.2958,0	313	17838.676	Class2	28.2975,0	388	36115.504	Class2	28.2883,0	396	23216.414
5-Dihydrocortisone 1	729	271.5	28.3858,0	16	237	Class1	28.39,0	0	14305.106			0		Class1	28.3717,0	348	20551.191	Class1	28.3817,0	159	22356.892			0				0		Class2	28.3733,0	0	27106.064	Class2	28.3792,0	274	37170.615	Class2	28.3892,0	322	23023.167	Class2	28.3858,0	226	20735.899	Class2	28.4017,0	0	21132.053
21-hydroxypregnenolone 1	730	356.47368	28.5828,0	20	215	Class1	28.6258,0	358	5047.539	Class1	28.61,0	300	3348.717	Class1	28.6183,0	279	5471.584	Class1	28.5275,0	331	9.483	Class1	28.6033,0	404	9057.613	Class1	28.6058,0	468	10896.058	Class2	28.5158,0	265	6.019	Class2	28.5275,0	0	0	Class2	28.6108,0	390	2424.875			0		Class2	28.5183,0	344	136.289
Cholestan-3beta-ol	734	395.73684	28.9369,0	19	81	Class1	28.9517,0	475	11466.254	Class1	28.9358,0	456	10647.746	Class1	28.9292,0	392	15124.283			0		Class1	28.9417,0	431	9959.123	Class1	28.9333,0	485	14271.322	Class2	28.9433,0	362	13366.741	Class2	28.9408,0	306	19387.133			0		Class2	28.9367,0	573	16856.399	Class2	28.89,0	264	0.244
unknown	735	446.13043	29.2351,0	23	81	Class1	29.24,0	428	20500.391	Class1	29.2217,0	386	22614.691	Class1	29.2283,0	355	22365.709	Class1	29.2275,0	446	22840.099	Class1	29.235,0	342	22376.118	Class1	29.24,0	602	29621.99	Class2	29.2392,0	579	29858.47	Class2	29.2433,0	430	28876.16	Class2	29.23,0	463	23516.482	Class2	29.2242,0	493	49496.786	Class2	29.2367,0	520	20586.285
Ergosterol	736	333.09091	29.2939,0	11	129			0		Class1	29.2842,0	402	9890.999	Class1	29.2867,0	309	10466.863	Class1	29.29,0	276	13510.22	Class1	29.305,0	343	5558.048			0		Class2	29.2883,0	350	13336.588	Class2	29.3058,0	393	21055.092			0		Class2	29.2883,0	390	16881.53			0
5-alpha-Cholestan-3-one 1	737	512.34783	29.3595,0	23	215	Class1	29.3717,0	426	16061.838	Class1	29.3542,0	555	56027.412	Class1	29.3533,0	544	39377.734	Class1	29.3675,0	479	41689.636	Class1	29.3517,0	447	32412.586	Class1	29.3625,0	513	44195.268	Class2	29.3575,0	500	33178.694	Class2	29.3533,0	570	25030.101	Class2	29.3483,0	586	13637.366	Class2	29.365,0	573	61344.893	Class2	29.365,0	532	36404.967
Analyte 820	738	190.27273	29.4194,0	12	309	Class1	29.4283,0	121	8741.43			0		Class1	29.4167,0	149	10695.813			0		Class1	29.4192,0	199	14091.915			0		Class2	29.41,0	143	9690.261	Class2	29.4092,0	211	12709.919			0				0				0
?-Sitosterol	741	511.21739	30.0142,0	23	81	Class1	30.01,0	477	37881.959	Class1	30.0283,0	514	51929.106	Class1	30.0025,0	461	48847.888	Class1	30.0208,0	605	35583.842	Class1	30.0108,0	416	39525.417	Class1	30.0267,0	444	35306.034	Class2	30.0175,0	651	42318.233	Class2	30.0125,0	564	55408.766	Class2	30.0175,0	494	28456.001	Class2	30.0158,0	375	50275.184	Class2	30.0192,0	592	26797.551
unknown	743	515.45	30.1141,0	20	75	Class1	30.1183,0	586	187955.908	Class1	30.1158,0	312	211609.053	Class1	30.1108,0	648	178300.984	Class1	30.1083,0	475	222351.135	Class1	30.1125,0	521	189261.279	Class1	30.1192,0	487	183589.539	Class2	30.1192,0	330	310006.628	Class2	30.1133,0	501	263554.007	Class2	30.1133,0	334	144918.121	Class2	30.1033,0	550	365864.898	Class2	30.1308,0	495	216551.453
Analyte 826	744	0	30.2724,0	23	204	Class1	30.2883,0	0	337875.659	Class1	30.26,0	0	397292.224	Class1	30.2583,0	0	164562.323	Class1	30.275,0	0	281935.298	Class1	30.2442,0	0	97807.922	Class1	30.2783,0	0	110116.667	Class2	30.2658,0	0	456793.64	Class2	30.2917,0	0	346425	Class2	30.2608,0	0	235667.883	Class2	30.2525,0	0	668423.537	Class2	30.2692,0	0	130658.87
Analyte 827	745	0	30.6092,0	15	291			0		Class1	30.6158,0	0	7855.322			0		Class1	30.6133,0	0	17332.562			0		Class1	30.5767,0	0	5005.118			0		Class2	30.61,0	0	17912.438			0		Class2	30.6108,0	0	21540.037			0
Analyte 828	746	0	30.6337,0	16	204	Class1	30.6392,0	0	49198.551	Class1	30.6258,0	0	57118.831	Class1	30.6375,0	0	62176.596	Class1	30.6425,0	0	56738.417			0				0		Class2	30.675,0	0	38967.204	Class2	30.6183,0	0	62618.348	Class2	30.6425,0	0	47398.886	Class2	30.62,0	0	105164.923			0
Analyte 830	747	0	31.0413,0	21	203	Class1	31.0425,0	0	39319.364			0		Class1	31.0467,0	0	40103.303	Class1	31.0342,0	0	44869.714	Class1	31.0217,0	0	47994.103	Class1	31.0242,0	0	26144.485			0		Class2	31.0692,0	0	32104.851	Class2	31.0383,0	0	22208.002	Class2	31.0467,0	0	25431.602	Class2	31.0408,0	0	24919.627
Analyte 831	748	0	31.8993,0	21	204	Class1	31.9208,0	0	45964.011	Class1	31.9008,0	0	151281.511	Class1	31.9292,0	0	47165.341	Class1	31.8675,0	0	329212.129	Class1	31.895,0	0	299277.196	Class1	31.8875,0	0	582764.948	Class2	31.89,0	0	168907.82	Class2	31.8792,0	0	141451.603	Class2	31.8958,0	0	262816.731	Class2	31.915,0	0	312123.868	Class2	31.8992,0	0	138063.456
Analyte 833	750	0	32.1538,0	8	232			0		Class1	32.1483,0	0	39456.742	Class1	32.17,0	0	28748.476			0				0		Class1	32.195,0	0	16442.299			0				0				0		Class2	32.1267,0	0	29747.964			0
[truncated: 52 more columns]
