# Supplementary material for: GC–MS analysis of the ruminal metabolome response to thiamine supplementation during high grain feeding in dairy cows
Source: Metabolomics. 2018 May 8;14(5):67. doi: 10.1007/s11306-018-1362-8 (PMC5940720; doi:10.1007/s11306-018-1362-8)
Supplement: Supplementary file 1 — Supplementary material 1 (ZIP 5089 KB) [file 11306_2018_1362_MOESM1_ESM.zip › supplementary informations/raw data/single/CON3.csv]

Name	UniqueMass	R.T. (minutes)	Similarity	Area	CAS	KEGG	PubChem	Retention Index	Fiehn RI	Hit 1 Name	Hit 1 Similarity	Hit 1 CAS	Hit 1 KEGG	Hit 1 PubChem	Hit 1 Fiehn RI	Hit 2 Name	Hit 2 Similarity	Hit 2 CAS	Hit 2 KEGG	Hit 2 PubChem	Hit 2 Fiehn RI	Hit 3 Name	Hit 3 Similarity	Hit 3 CAS	Hit 3 KEGG	Hit 3 PubChem	Hit 3 Fiehn RI	Hit 4 Name	Hit 4 Similarity	Hit 4 CAS	Hit 4 KEGG	Hit 4 PubChem	Hit 4 Fiehn RI	Hit 5 Name	Hit 5 Similarity	Hit 5 CAS	Hit 5 KEGG	Hit 5 PubChem	Hit 5 Fiehn RI	Hit 6 Name	Hit 6 Similarity	Hit 6 CAS	Hit 6 KEGG	Hit 6 PubChem	Hit 6 Fiehn RI	Hit 7 Name	Hit 7 Similarity	Hit 7 CAS	Hit 7 KEGG
Unknown 1	167	6.11583		4402.5				156371
Unknown 2	130	6.12167		277953				156614
Unknown 3	77	6.12333		248621				156683
Unknown 4	122	6.18333		25210				159182
Unknown 5	100	6.18667		13208903				159321
Unknown 6	146	6.215		2712622				160501
Unknown 7	75	6.22417		1205449				160883
Unknown 8	142	6.22833		168505				161056
Unknown 9	163	6.2375		601075				161438
Unknown 10	106	6.2425		55876				161646
Unknown 11	171	6.25		7042436				161958
Unknown 12	144	6.27583		457078				163034
Unknown 13	98	6.28		76537				163208
Unknown 14	123	6.29833		8040.0				163971
Unknown 15	155	6.30667		533137				164318
Unknown 16	91	6.315		75749				164665
Unknown 17	89	6.35333		42792				166262
Unknown 18	82	6.35833		133932				166470
Unknown 19	57	6.36583		51866				166782
Unknown 20	146	6.405		206263				168413
Unknown 21	57	6.415		14262				168830
Unknown 22	289	6.42417		6561.4				169211
Unknown 23	77	6.42917		44676				169420
Unknown 24	155	6.44583		16737				170114
Unknown 25	158	6.45833		26671				170634
Unknown 26	249	6.46167		49626				170773
Unknown 27	220	6.47		48714				171120
Unknown 28	281	6.50083		1769255				172404
Unknown 29	159	6.50833		46312649				172716
Unknown 30	37	6.51083		142860				172820
Unknown 31	32	6.525		73204				173410
Unknown 32	221	6.5325		2288751				173723
Unknown 33	211	6.545		22500				174243
Unknown 34	147	6.55667		286214				174729
Unknown 35	155	6.59417		460039				176291
Unknown 36	160	6.61		59844				176950
Unknown 37	165	6.6625		10696				179136
Unknown 38	89	6.67167		28778				179518
Unknown 39	267	6.68417		11329				180039
Unknown 40	235	6.7125		9358.3				181219
Unknown 41	143	6.74417		25337				182537
Unknown 42	175	6.7475		11946				182676
Unknown 43	117	6.75417		205520				182954
Unknown 44	121	6.77667		2137536				183891
Unknown 45	207	6.78667		23283				184307
Unknown 46	155	6.78917		196449				184411
Unknown 47	173	6.805		6467.9				185071
Unknown 48	147	6.84083		22195				186563
Unknown 49	281	6.84417		295917				186702
Unknown 50	56	6.87583		97447				188020
Unknown 51	107	6.89417		6838.9				188784
Unknown 52	248	6.90583		50457				189270
Unknown 53	117	6.9175		14267				189756
Unknown 54	82	6.9225		17735				189964
Unknown 55	157	6.92917		143734				190241
Unknown 56	207	6.95833		103521				191456
Unknown 57	191	6.96167		12124				191595
Unknown 58	160	6.97167		1042863				192011
Unknown 59	158	7.01167		32902				193677
Unknown 60	157	7.01333		8569.8				193746
Unknown 61	145	7.03333		13258				194579
Unknown 62	42	7.04417		9985.4				195031
Unknown 63	211	7.08417		3787.7				196696
Unknown 64	248	7.10667		368969				197633
Unknown 65	114	7.11417		67473				197946
Unknown 66	59	7.13833		394560				198952
Unknown 67	147	7.14083		2368521				199056
Unknown 68	128	7.14417		15054				199195
Unknown 69	136	7.17833		48262				200618
Unknown 70	117	7.20917		5182164				201902
Unknown 71	57	7.255		9940.5				203810
Unknown 72	207	7.25917		2756103				203984
Unknown 73	173	7.26667		5074.1				204296
2-hydroxypyridine	152	7.31917	878	4834028	142-08-5	<a href=http://www.genome.jp/dbget-bin/www_bget?cpd+C02502">C02502</a>"	<a href=http://pubchem.ncbi.nlm.nih.gov/summary/summary.cgi?cid=8871">8871</a>"	206483	206636	2-hydroxypyridine	878	142-08-5	<a href=http://www.genome.jp/dbget-bin/www_bget?cpd+C02502">C02502</a>"	<a href=http://pubchem.ncbi.nlm.nih.gov/summary/summary.cgi?cid=8871">8871</a>"	206636
2-hydroxypyridine	98	7.3225	408	171716	142-08-5	<a href=http://www.genome.jp/dbget-bin/www_bget?cpd+C02502">C02502</a>"	<a href=http://pubchem.ncbi.nlm.nih.gov/summary/summary.cgi?cid=8871">8871</a>"	206621	206636	2-hydroxypyridine	408	142-08-5	<a href=http://www.genome.jp/dbget-bin/www_bget?cpd+C02502">C02502</a>"	<a href=http://pubchem.ncbi.nlm.nih.gov/summary/summary.cgi?cid=8871">8871</a>"	206636
Unknown 74	225	7.34167		189413				207420
Unknown 75	117	7.35167		2195213				207836
Unknown 76	173	7.3575		49220				208079
Unknown 77	221	7.37583		51212				208842
Unknown 78	149	7.41583		7230.4				210508
Unknown 79	44	7.4325		30129				211202
Pyruvic acid	174	7.4725	332	24260	127-17-3	<a href=http://www.genome.jp/dbget-bin/www_bget?cpd+C00022">C00022</a>"	<a href=http://pubchem.ncbi.nlm.nih.gov/summary/summary.cgi?cid=1060">1060</a>"	212868	210436	Pyruvic acid	332	127-17-3	<a href=http://www.genome.jp/dbget-bin/www_bget?cpd+C00022">C00022</a>"	<a href=http://pubchem.ncbi.nlm.nih.gov/summary/summary.cgi?cid=1060">1060</a>"	210436
lactic acid	176	7.51583	453	1180262	50-21-5	<a href=http://www.genome.jp/dbget-bin/www_bget?cpd+C01432">C01432</a>"	<a href=http://pubchem.ncbi.nlm.nih.gov/summary/summary.cgi?cid=612">612</a>"	214673	216758	lactic acid	453	50-21-5	<a href=http://www.genome.jp/dbget-bin/www_bget?cpd+C01432">C01432</a>"	<a href=http://pubchem.ncbi.nlm.nih.gov/summary/summary.cgi?cid=612">612</a>"	216758
lactic acid	207	7.525	331	5760513	50-21-5	<a href=http://www.genome.jp/dbget-bin/www_bget?cpd+C01432">C01432</a>"	<a href=http://pubchem.ncbi.nlm.nih.gov/summary/summary.cgi?cid=612">612</a>"	215054	216758	lactic acid	331	50-21-5	<a href=http://www.genome.jp/dbget-bin/www_bget?cpd+C01432">C01432</a>"	<a href=http://pubchem.ncbi.nlm.nih.gov/summary/summary.cgi?cid=612">612</a>"	216758
Unknown 80	219	7.5575		4881.4				216408
lactic acid	115	7.57667	493	1230391	50-21-5	<a href=http://www.genome.jp/dbget-bin/www_bget?cpd+C01432">C01432</a>"	<a href=http://pubchem.ncbi.nlm.nih.gov/summary/summary.cgi?cid=612">612</a>"	217206	216758	lactic acid	493	50-21-5	<a href=http://www.genome.jp/dbget-bin/www_bget?cpd+C01432">C01432</a>"	<a href=http://pubchem.ncbi.nlm.nih.gov/summary/summary.cgi?cid=612">612</a>"	216758
Unknown 81	151	7.60583		55170				218420
lactic acid	117	7.61	958	1572346	50-21-5	<a href=http://www.genome.jp/dbget-bin/www_bget?cpd+C01432">C01432</a>"	<a href=http://pubchem.ncbi.nlm.nih.gov/summary/summary.cgi?cid=612">612</a>"	218594	216758	lactic acid	958	50-21-5	<a href=http://www.genome.jp/dbget-bin/www_bget?cpd+C01432">C01432</a>"	<a href=http://pubchem.ncbi.nlm.nih.gov/summary/summary.cgi?cid=612">612</a>"	216758
Unknown 82	146	7.63833		203679				219774
glycolic acid	131	7.66833	469	104875	79-14-1	<a href=http://www.genome.jp/dbget-bin/www_bget?cpd+C03547">C03547</a>"	<a href=http://pubchem.ncbi.nlm.nih.gov/summary/summary.cgi?cid=757">757</a>"	221023	225852	glycolic acid	469	79-14-1	<a href=http://www.genome.jp/dbget-bin/www_bget?cpd+C03547">C03547</a>"	<a href=http://pubchem.ncbi.nlm.nih.gov/summary/summary.cgi?cid=757">757</a>"	225852	lactic acid	425	50-21-5	<a href=http://www.genome.jp/dbget-bin/www_bget?cpd+C01432">C01432</a>"	<a href=http://pubchem.ncbi.nlm.nih.gov/summary/summary.cgi?cid=612">612</a>"	216758
glycolic acid	100	7.68917	529	288315	79-14-1	<a href=http://www.genome.jp/dbget-bin/www_bget?cpd+C03547">C03547</a>"	<a href=http://pubchem.ncbi.nlm.nih.gov/summary/summary.cgi?cid=757">757</a>"	221891	225852	glycolic acid	529	79-14-1	<a href=http://www.genome.jp/dbget-bin/www_bget?cpd+C03547">C03547</a>"	<a href=http://pubchem.ncbi.nlm.nih.gov/summary/summary.cgi?cid=757">757</a>"	225852
glycolic acid	221	7.71583	397	60332	79-14-1	<a href=http://www.genome.jp/dbget-bin/www_bget?cpd+C03547">C03547</a>"	<a href=http://pubchem.ncbi.nlm.nih.gov/summary/summary.cgi?cid=757">757</a>"	223001	225852	glycolic acid	397	79-14-1	<a href=http://www.genome.jp/dbget-bin/www_bget?cpd+C03547">C03547</a>"	<a href=http://pubchem.ncbi.nlm.nih.gov/summary/summary.cgi?cid=757">757</a>"	225852
Unknown 83	225	7.80833		278842				226853
Unknown 84	207	7.8125		33505				227027
Unknown 85	343	7.84917		3981.4				228554
Unknown 86	173	7.85417		25235569				228762
glycolic acid	52	7.87167	241	500158	79-14-1	<a href=http://www.genome.jp/dbget-bin/www_bget?cpd+C03547">C03547</a>"	<a href=http://pubchem.ncbi.nlm.nih.gov/summary/summary.cgi?cid=757">757</a>"	229491	225852	glycolic acid	241	79-14-1	<a href=http://www.genome.jp/dbget-bin/www_bget?cpd+C03547">C03547</a>"	<a href=http://pubchem.ncbi.nlm.nih.gov/summary/summary.cgi?cid=757">757</a>"	225852
Unknown 87	107	7.91		29738				231087
Unknown 88	116	7.935		50451				232128
Unknown 89	144	7.94167		13939				232406
Unknown 90	116	7.99		21820				234419
valine	130	8.0025	201	11493	72-18-4	<a href=http://www.genome.jp/dbget-bin/www_bget?cpd+C00183">C00183</a>"	<a href=http://pubchem.ncbi.nlm.nih.gov/summary/summary.cgi?cid=1182">1182</a>"	234939	239669	valine	201	72-18-4	<a href=http://www.genome.jp/dbget-bin/www_bget?cpd+C00183">C00183</a>"	<a href=http://pubchem.ncbi.nlm.nih.gov/summary/summary.cgi?cid=1182">1182</a>"	239669
Unknown 91	89	8.01167		9503.9				235321
Unknown 92	147	8.0325		118563				236188
Unknown 93	163	8.08333		39584				238305
Unknown 94	72	8.09333	130	30984	72-18-4	<a href=http://www.genome.jp/dbget-bin/www_bget?cpd+C00183">C00183</a>"	<a href=http://pubchem.ncbi.nlm.nih.gov/summary/summary.cgi?cid=1182">1182</a>"	238722	239669	valine	130	72-18-4	<a href=http://www.genome.jp/dbget-bin/www_bget?cpd+C00183">C00183</a>"	<a href=http://pubchem.ncbi.nlm.nih.gov/summary/summary.cgi?cid=1182">1182</a>"	239669
Unknown 95	102	8.12167		6407.2				239902
Unknown 96	101	8.14333	154	33708	56-41-7	<a href=http://www.genome.jp/dbget-bin/www_bget?cpd+C01401">C01401</a>"	<a href=http://pubchem.ncbi.nlm.nih.gov/summary/summary.cgi?cid=602">602</a>"	240804	244218	alanine 1	154	56-41-7	<a href=http://www.genome.jp/dbget-bin/www_bget?cpd+C01401">C01401</a>"	<a href=http://pubchem.ncbi.nlm.nih.gov/summary/summary.cgi?cid=602">602</a>"	244218
Unknown 97	174	8.16833		12058				241845
Unknown 98	151	8.1725		41345				242019
Unknown 99	170	8.18417		4128.2				242504
Maleimide	154	8.21667	426	69522	541-59-3	<a href=http://www.genome.jp/dbget-bin/www_bget?cpd+C07272">C07272</a>"	<a href=http://pubchem.ncbi.nlm.nih.gov/summary/summary.cgi?cid=10935">10935</a>"	243858	243098	Maleimide	426	541-59-3	<a href=http://www.genome.jp/dbget-bin/www_bget?cpd+C07272">C07272</a>"	<a href=http://pubchem.ncbi.nlm.nih.gov/summary/summary.cgi?cid=10935">10935</a>"	243098
Unknown 100	157	8.25667		80523				245524
alanine 1	116	8.26333	925	4569869	56-41-7	<a href=http://www.genome.jp/dbget-bin/www_bget?cpd+C01401">C01401</a>"	<a href=http://pubchem.ncbi.nlm.nih.gov/summary/summary.cgi?cid=602">602</a>"	245801	244218	alanine 1	925	56-41-7	<a href=http://www.genome.jp/dbget-bin/www_bget?cpd+C01401">C01401</a>"	<a href=http://pubchem.ncbi.nlm.nih.gov/summary/summary.cgi?cid=602">602</a>"	244218
alanine 1	131	8.26833	294	233331	56-41-7	<a href=http://www.genome.jp/dbget-bin/www_bget?cpd+C01401">C01401</a>"	<a href=http://pubchem.ncbi.nlm.nih.gov/summary/summary.cgi?cid=602">602</a>"	246009	244218	alanine 1	294	56-41-7	<a href=http://www.genome.jp/dbget-bin/www_bget?cpd+C01401">C01401</a>"	<a href=http://pubchem.ncbi.nlm.nih.gov/summary/summary.cgi?cid=602">602</a>"	244218
Unknown 101	79	8.27833		50136				246426
Unknown 102	146	8.29417		31521				247085
Unknown 103	107	8.31833		5212.5				248092
Unknown 104	174	8.3375		36663				248890
2-hydroxybutanoic acid	131	8.44917	697	577621	565-70-8	<a href=http://www.genome.jp/dbget-bin/www_bget?cpd+C05984">C05984</a>"	<a href=http://pubchem.ncbi.nlm.nih.gov/summary/summary.cgi?cid=440864">440864</a>"	253540	258524	2-hydroxybutanoic acid	697	565-70-8	<a href=http://www.genome.jp/dbget-bin/www_bget?cpd+C05984">C05984</a>"	<a href=http://pubchem.ncbi.nlm.nih.gov/summary/summary.cgi?cid=440864">440864</a>"	258524
hydroxylamine	146	8.46667	858	448439	7803-49-8	<a href=http://www.genome.jp/dbget-bin/www_bget?cpd+C00192">C00192</a>"	<a href=http://pubchem.ncbi.nlm.nih.gov/summary/summary.cgi?cid=787">787</a>"	254269	254023	hydroxylamine	858	7803-49-8	<a href=http://www.genome.jp/dbget-bin/www_bget?cpd+C00192">C00192</a>"	<a href=http://pubchem.ncbi.nlm.nih.gov/summary/summary.cgi?cid=787">787</a>"	254023
Unknown 105	116	8.48167		3581351				254894
Unknown 106	145	8.515		28266				256282
hydroxylamine	113	8.5425	297	128557	7803-49-8	<a href=http://www.genome.jp/dbget-bin/www_bget?cpd+C00192">C00192</a>"	<a href=http://pubchem.ncbi.nlm.nih.gov/summary/summary.cgi?cid=787">787</a>"	257427	254023	hydroxylamine	297	7803-49-8	<a href=http://www.genome.jp/dbget-bin/www_bget?cpd+C00192">C00192</a>"	<a href=http://pubchem.ncbi.nlm.nih.gov/summary/summary.cgi?cid=787">787</a>"	254023
glycine 1	102	8.55417	815	438963	56-40-6	<a href=http://www.genome.jp/dbget-bin/www_bget?cpd+C00037">C00037</a>"	<a href=http://pubchem.ncbi.nlm.nih.gov/summary/summary.cgi?cid=750">750</a>"	257913	256164	glycine 1	815	56-40-6	<a href=http://www.genome.jp/dbget-bin/www_bget?cpd+C00037">C00037</a>"	<a href=http://pubchem.ncbi.nlm.nih.gov/summary/summary.cgi?cid=750">750</a>"	256164	oxalic acid	600	144-62-7	<a href=http://www.genome.jp/dbget-bin/www_bget?cpd+C00209">C00209</a>"	<a href=http://pubchem.ncbi.nlm.nih.gov/summary/summary.cgi?cid=971">971</a>"	260477	2-hydroxybutanoic acid	420	565-70-8	<a href=http://www.genome.jp/dbget-bin/www_bget?cpd+C05984">C05984</a>"	<a href=http://pubchem.ncbi.nlm.nih.gov/summary/summary.cgi?cid=440864">440864</a>"	258524
2-hydroxybutanoic acid	131	8.60167	889	31045	565-70-8	<a href=http://www.genome.jp/dbget-bin/www_bget?cpd+C05984">C05984</a>"	<a href=http://pubchem.ncbi.nlm.nih.gov/summary/summary.cgi?cid=440864">440864</a>"	259891	258524	2-hydroxybutanoic acid	889	565-70-8	<a href=http://www.genome.jp/dbget-bin/www_bget?cpd+C05984">C05984</a>"	<a href=http://pubchem.ncbi.nlm.nih.gov/summary/summary.cgi?cid=440864">440864</a>"	258524	oxalic acid	689	144-62-7	<a href=http://www.genome.jp/dbget-bin/www_bget?cpd+C00209">C00209</a>"	<a href=http://pubchem.ncbi.nlm.nih.gov/summary/summary.cgi?cid=971">971</a>"	260477
oxalic acid	147	8.66917	410	56487	144-62-7	<a href=http://www.genome.jp/dbget-bin/www_bget?cpd+C00209">C00209</a>"	<a href=http://pubchem.ncbi.nlm.nih.gov/summary/summary.cgi?cid=971">971</a>"	262702	260477	oxalic acid	410	144-62-7	<a href=http://www.genome.jp/dbget-bin/www_bget?cpd+C00209">C00209</a>"	<a href=http://pubchem.ncbi.nlm.nih.gov/summary/summary.cgi?cid=971">971</a>"	260477	sarcosine	322	107-97-1	<a href=http://www.genome.jp/dbget-bin/www_bget?cpd+C00213">C00213</a>"	<a href=http://pubchem.ncbi.nlm.nih.gov/summary/summary.cgi?cid=1088">1088</a>"	265639	2-hydroxybutanoic acid	318	565-70-8	<a href=http://www.genome.jp/dbget-bin/www_bget?cpd+C05984">C05984</a>"	<a href=http://pubchem.ncbi.nlm.nih.gov/summary/summary.cgi?cid=440864">440864</a>"	258524
Unknown 107	218	8.67333		8976.7				262875
Unknown 108	168	8.7025		29978				264090
2-Ketovaleric acid 2	142	8.71083	322	8595.5	1821-02-9	<a href=http://www.genome.jp/dbget-bin/www_bget?cpd+C06255">C06255</a>"	<a href=http://pubchem.ncbi.nlm.nih.gov/summary/summary.cgi?cid=74563">74563</a>"	264437	268884	2-Ketovaleric acid 2	322	1821-02-9	<a href=http://www.genome.jp/dbget-bin/www_bget?cpd+C06255">C06255</a>"	<a href=http://pubchem.ncbi.nlm.nih.gov/summary/summary.cgi?cid=74563">74563</a>"	268884
Unknown 109	130	8.71333		520350				264541
Unknown 110	145	8.73083		58220				265270
Unknown 111	195	8.735		5374.9				265443
Unknown 112	267	8.74		401763				265652
sarcosine	116	8.77917	720	54038	107-97-1	<a href=http://www.genome.jp/dbget-bin/www_bget?cpd+C00213">C00213</a>"	<a href=http://pubchem.ncbi.nlm.nih.gov/summary/summary.cgi?cid=1088">1088</a>"	267283	265639	sarcosine	720	107-97-1	<a href=http://www.genome.jp/dbget-bin/www_bget?cpd+C00213">C00213</a>"	<a href=http://pubchem.ncbi.nlm.nih.gov/summary/summary.cgi?cid=1088">1088</a>"	265639	2-Ketovaleric acid 2	281	1821-02-9	<a href=http://www.genome.jp/dbget-bin/www_bget?cpd+C06255">C06255</a>"	<a href=http://pubchem.ncbi.nlm.nih.gov/summary/summary.cgi?cid=74563">74563</a>"	268884
3-Hydroxypropionic acid 1	147	8.8325	509	60519783	503-66-2	<a href=http://www.genome.jp/dbget-bin/www_bget?cpd+C01013">C01013</a>"	<a href=http://pubchem.ncbi.nlm.nih.gov/summary/summary.cgi?cid=68152">68152</a>"	269504	269050	3-Hydroxypropionic acid 1	509	503-66-2	<a href=http://www.genome.jp/dbget-bin/www_bget?cpd+C01013">C01013</a>"	<a href=http://pubchem.ncbi.nlm.nih.gov/summary/summary.cgi?cid=68152">68152</a>"	269050	Lactamide 2	460	2043-43-8		<a href=http://pubchem.ncbi.nlm.nih.gov/summary/summary.cgi?cid=94220">94220</a>"	265299
Unknown 113	233	8.86		8257.9				270649
3-Hydroxypropionic acid 1	177	8.88083	466	49988	503-66-2	<a href=http://www.genome.jp/dbget-bin/www_bget?cpd+C01013">C01013</a>"	<a href=http://pubchem.ncbi.nlm.nih.gov/summary/summary.cgi?cid=68152">68152</a>"	271516	269050	3-Hydroxypropionic acid 1	466	503-66-2	<a href=http://www.genome.jp/dbget-bin/www_bget?cpd+C01013">C01013</a>"	<a href=http://pubchem.ncbi.nlm.nih.gov/summary/summary.cgi?cid=68152">68152</a>"	269050
Unknown 114	267	8.89583	197	58383	109-00-2		<a href=http://pubchem.ncbi.nlm.nih.gov/summary/summary.cgi?cid=7971">7971</a>"	272141	274003	3-Hydroxypyridine	197	109-00-2		<a href=http://pubchem.ncbi.nlm.nih.gov/summary/summary.cgi?cid=7971">7971</a>"	274003
Unknown 115	191	8.905		65151				272523
Unknown 116	317	8.91833		9537.8				273078
3-Hydroxypropionic acid 1	119	8.92917	439	283812	503-66-2	<a href=http://www.genome.jp/dbget-bin/www_bget?cpd+C01013">C01013</a>"	<a href=http://pubchem.ncbi.nlm.nih.gov/summary/summary.cgi?cid=68152">68152</a>"	273529	269050	3-Hydroxypropionic acid 1	439	503-66-2	<a href=http://www.genome.jp/dbget-bin/www_bget?cpd+C01013">C01013</a>"	<a href=http://pubchem.ncbi.nlm.nih.gov/summary/summary.cgi?cid=68152">68152</a>"	269050
5-aminovaleric acid lactam	156	8.93333	420	61971	675-20-7	<a href=http://www.genome.jp/dbget-bin/www_bget?cpd+C00431">C00431</a>"	<a href=http://pubchem.ncbi.nlm.nih.gov/summary/summary.cgi?cid=12665">12665</a>"	273703	274288	5-aminovaleric acid lactam	420	675-20-7	<a href=http://www.genome.jp/dbget-bin/www_bget?cpd+C00431">C00431</a>"	<a href=http://pubchem.ncbi.nlm.nih.gov/summary/summary.cgi?cid=12665">12665</a>"	274288	2-Ketovaleric acid 2	382	1821-02-9	<a href=http://www.genome.jp/dbget-bin/www_bget?cpd+C06255">C06255</a>"	<a href=http://pubchem.ncbi.nlm.nih.gov/summary/summary.cgi?cid=74563">74563</a>"	268884
Unknown 117	142	8.97833	190	143055	675-20-7	<a href=http://www.genome.jp/dbget-bin/www_bget?cpd+C00431">C00431</a>"	<a href=http://pubchem.ncbi.nlm.nih.gov/summary/summary.cgi?cid=12665">12665</a>"	275577	274288	5-aminovaleric acid lactam	190	675-20-7	<a href=http://www.genome.jp/dbget-bin/www_bget?cpd+C00431">C00431</a>"	<a href=http://pubchem.ncbi.nlm.nih.gov/summary/summary.cgi?cid=12665">12665</a>"	274288
Unknown 118	165	8.995		18438				276271
Unknown 119	115	9.0275		42390				277624
Unknown 120	129	9.04417		9020.1				278318
Unknown 121	192	9.05917		14495				278943
4-aminobutyric acid 3	174	9.0675	387	127878	56-12-2	<a href=http://www.genome.jp/dbget-bin/www_bget?cpd+C00334">C00334</a>"	<a href=http://pubchem.ncbi.nlm.nih.gov/summary/summary.cgi?cid=119">119</a>"	279290	282336	4-aminobutyric acid 3	387	56-12-2	<a href=http://www.genome.jp/dbget-bin/www_bget?cpd+C00334">C00334</a>"	<a href=http://pubchem.ncbi.nlm.nih.gov/summary/summary.cgi?cid=119">119</a>"	282336
benzyl alcohol	165	9.08417	307	76418	100-51-6	<a href=http://www.genome.jp/dbget-bin/www_bget?cpd+C03485">C03485</a>"	<a href=http://pubchem.ncbi.nlm.nih.gov/summary/summary.cgi?cid=244">244</a>"	279984	281496	benzyl alcohol	307	100-51-6	<a href=http://www.genome.jp/dbget-bin/www_bget?cpd+C03485">C03485</a>"	<a href=http://pubchem.ncbi.nlm.nih.gov/summary/summary.cgi?cid=244">244</a>"	281496
Unknown 122	267	9.0925		12868				280331
3-hydroxybutyric acid	117	9.10833	949	80299	306-31-0		<a href=http://pubchem.ncbi.nlm.nih.gov/summary/summary.cgi?cid=441">441</a>"	280990	278679	3-hydroxybutyric acid	949	306-31-0		<a href=http://pubchem.ncbi.nlm.nih.gov/summary/summary.cgi?cid=441">441</a>"	278679	sulfuric acid	570	7664-93-9	<a href=http://www.genome.jp/dbget-bin/www_bget?cpd+C00059">C00059</a>"	<a href=http://pubchem.ncbi.nlm.nih.gov/summary/summary.cgi?cid=1118">1118</a>"	283246	Lactamide 1	543	2043-43-8		<a href=http://pubchem.ncbi.nlm.nih.gov/summary/summary.cgi?cid=94220">94220</a>"	284611
2-Amino-3-methyl-1-butanol	83	9.15417	230	82126	473-75-6		<a href=http://pubchem.ncbi.nlm.nih.gov/summary/summary.cgi?cid=79019">79019</a>"	282899	284132	2-Amino-3-methyl-1-butanol	230	473-75-6		<a href=http://pubchem.ncbi.nlm.nih.gov/summary/summary.cgi?cid=79019">79019</a>"	284132	2-amino-2-methylpropane-1,3-diol 2	198	115-69-5	<a href=http://www.genome.jp/dbget-bin/www_bget?cpd+C11260">C11260</a>"	<a href=http://pubchem.ncbi.nlm.nih.gov/summary/summary.cgi?cid=1531">1531</a>"	286681
sulfuric acid	145	9.155	420	26475	7664-93-9	<a href=http://www.genome.jp/dbget-bin/www_bget?cpd+C00059">C00059</a>"	<a href=http://pubchem.ncbi.nlm.nih.gov/summary/summary.cgi?cid=1118">1118</a>"	282934	283246	sulfuric acid	420	7664-93-9	<a href=http://www.genome.jp/dbget-bin/www_bget?cpd+C00059">C00059</a>"	<a href=http://pubchem.ncbi.nlm.nih.gov/summary/summary.cgi?cid=1118">1118</a>"	283246	3-hydroxybutyric acid	415	306-31-0		<a href=http://pubchem.ncbi.nlm.nih.gov/summary/summary.cgi?cid=441">441</a>"	278679	Lactamide 1	365	2043-43-8		<a href=http://pubchem.ncbi.nlm.nih.gov/summary/summary.cgi?cid=94220">94220</a>"	284611
sulfuric acid	179	9.1625	475	16359	7664-93-9	<a href=http://www.genome.jp/dbget-bin/www_bget?cpd+C00059">C00059</a>"	<a href=http://pubchem.ncbi.nlm.nih.gov/summary/summary.cgi?cid=1118">1118</a>"	283246	283246	sulfuric acid	475	7664-93-9	<a href=http://www.genome.jp/dbget-bin/www_bget?cpd+C00059">C00059</a>"	<a href=http://pubchem.ncbi.nlm.nih.gov/summary/summary.cgi?cid=1118">1118</a>"	283246	3-hydroxybutyric acid	363	306-31-0		<a href=http://pubchem.ncbi.nlm.nih.gov/summary/summary.cgi?cid=441">441</a>"	278679	Lactamide 1	336	2043-43-8		<a href=http://pubchem.ncbi.nlm.nih.gov/summary/summary.cgi?cid=94220">94220</a>"	284611
Unknown 123	128	9.18833		8635.4				284322
Unknown 124	129	9.19917		8044.3				284773
sulfuric acid	281	9.20667	415	1044321	7664-93-9	<a href=http://www.genome.jp/dbget-bin/www_bget?cpd+C00059">C00059</a>"	<a href=http://pubchem.ncbi.nlm.nih.gov/summary/summary.cgi?cid=1118">1118</a>"	285085	283246	sulfuric acid	415	7664-93-9	<a href=http://www.genome.jp/dbget-bin/www_bget?cpd+C00059">C00059</a>"	<a href=http://pubchem.ncbi.nlm.nih.gov/summary/summary.cgi?cid=1118">1118</a>"	283246
Unknown 125	84	9.25167	11	1742424	56-12-2	<a href=http://www.genome.jp/dbget-bin/www_bget?cpd+C00334">C00334</a>"	<a href=http://pubchem.ncbi.nlm.nih.gov/summary/summary.cgi?cid=119">119</a>"	286959	282336	4-aminobutyric acid 3	11	56-12-2	<a href=http://www.genome.jp/dbget-bin/www_bget?cpd+C00334">C00334</a>"	<a href=http://pubchem.ncbi.nlm.nih.gov/summary/summary.cgi?cid=119">119</a>"	282336
Lactamide 1	187	9.27333	318	2056621	2043-43-8		<a href=http://pubchem.ncbi.nlm.nih.gov/summary/summary.cgi?cid=94220">94220</a>"	287862	284611	Lactamide 1	318	2043-43-8		<a href=http://pubchem.ncbi.nlm.nih.gov/summary/summary.cgi?cid=94220">94220</a>"	284611
N-Methyl-DL-alanine	100	9.28333	317	35031	600-21-5		<a href=http://pubchem.ncbi.nlm.nih.gov/summary/summary.cgi?cid=4377">4377</a>"	288278	286444	N-Methyl-DL-alanine	317	600-21-5		<a href=http://pubchem.ncbi.nlm.nih.gov/summary/summary.cgi?cid=4377">4377</a>"	286444	2-Amino-3-methyl-1-butanol	314	473-75-6		<a href=http://pubchem.ncbi.nlm.nih.gov/summary/summary.cgi?cid=79019">79019</a>"	284132
N-Methyl-DL-alanine	130	9.2875	729	319455	600-21-5		<a href=http://pubchem.ncbi.nlm.nih.gov/summary/summary.cgi?cid=4377">4377</a>"	288452	286444	N-Methyl-DL-alanine	729	600-21-5		<a href=http://pubchem.ncbi.nlm.nih.gov/summary/summary.cgi?cid=4377">4377</a>"	286444	2-amino-2-methylpropane-1,3-diol 2	375	115-69-5	<a href=http://www.genome.jp/dbget-bin/www_bget?cpd+C11260">C11260</a>"	<a href=http://pubchem.ncbi.nlm.nih.gov/summary/summary.cgi?cid=1531">1531</a>"	286681	Isoleucine	254	73-32-5	<a href=http://www.genome.jp/dbget-bin/www_bget?cpd+C00407">C00407</a>"	<a href=http://pubchem.ncbi.nlm.nih.gov/summary/summary.cgi?cid=6306">6306</a>"	293322	alpha-ketoisocaproic acid 2	140	816-66-0	<a href=http://www.genome.jp/dbget-bin/www_bget?cpd+C00233">C00233</a>"	<a href=http://pubchem.ncbi.nlm.nih.gov/summary/summary.cgi?cid=70">70</a>"	290296	2-Amino-3-methyl-1-butanol	114	473-75-6		<a href=http://pubchem.ncbi.nlm.nih.gov/summary/summary.cgi?cid=79019">79019</a>"	284132
2-amino-2-methylpropane-1,3-diol 2	147	9.3025	289	111295	115-69-5	<a href=http://www.genome.jp/dbget-bin/www_bget?cpd+C11260">C11260</a>"	<a href=http://pubchem.ncbi.nlm.nih.gov/summary/summary.cgi?cid=1531">1531</a>"	289076	286681	2-amino-2-methylpropane-1,3-diol 2	289	115-69-5	<a href=http://www.genome.jp/dbget-bin/www_bget?cpd+C11260">C11260</a>"	<a href=http://pubchem.ncbi.nlm.nih.gov/summary/summary.cgi?cid=1531">1531</a>"	286681
Unknown 126	215	9.30833		26147				289319
Unknown 127	144	9.32333	95	7043.9	1821-02-9	<a href=http://www.genome.jp/dbget-bin/www_bget?cpd+C06255">C06255</a>"	<a href=http://pubchem.ncbi.nlm.nih.gov/summary/summary.cgi?cid=74563">74563</a>"	289944	288310	2-Ketovaleric acid 1	95	1821-02-9	<a href=http://www.genome.jp/dbget-bin/www_bget?cpd+C06255">C06255</a>"	<a href=http://pubchem.ncbi.nlm.nih.gov/summary/summary.cgi?cid=74563">74563</a>"	288310
2-amino-2-methylpropane-1,3-diol 2	174	9.32917	421	5974.6	115-69-5	<a href=http://www.genome.jp/dbget-bin/www_bget?cpd+C11260">C11260</a>"	<a href=http://pubchem.ncbi.nlm.nih.gov/summary/summary.cgi?cid=1531">1531</a>"	290187	286681	2-amino-2-methylpropane-1,3-diol 2	421	115-69-5	<a href=http://www.genome.jp/dbget-bin/www_bget?cpd+C11260">C11260</a>"	<a href=http://pubchem.ncbi.nlm.nih.gov/summary/summary.cgi?cid=1531">1531</a>"	286681	Isoleucine	276	73-32-5	<a href=http://www.genome.jp/dbget-bin/www_bget?cpd+C00407">C00407</a>"	<a href=http://pubchem.ncbi.nlm.nih.gov/summary/summary.cgi?cid=6306">6306</a>"	293322	N-Methyl-DL-alanine	202	600-21-5		<a href=http://pubchem.ncbi.nlm.nih.gov/summary/summary.cgi?cid=4377">4377</a>"	286444	O-methylthreonine 2	133	2076-57-5		<a href=http://pubchem.ncbi.nlm.nih.gov/summary/summary.cgi?cid=222906">222906</a>"	289244
Unknown 128	207	9.34417		74599				290811
Unknown 129	281	9.35833		36143				291401
Unknown 130	267	9.3775		30045				292199
Unknown 131	241	9.38		60293				292304
Unknown 132	221	9.4		141113				293136
Unknown 133	145	9.41417		7827.8				293726
Unknown 134	356	9.425		6697.7				294178
Unknown 135	267	9.43		26768				294386
Unknown 136	129	9.45667		322962				295496
Unknown 137	41	9.46083		49937				295670
Unknown 138	103	9.465		130045				295843
Unknown 139	281	9.48333		5012.0				296607
Unknown 140	117	9.52		24438				298134
N-Ethylglycine 2	116	9.5275	305	10419	627-01-0	<a href=http://www.genome.jp/dbget-bin/www_bget?cpd+C11735">C11735</a>"	<a href=http://pubchem.ncbi.nlm.nih.gov/summary/summary.cgi?cid=316542">316542</a>"	298446	300557	N-Ethylglycine 2	305	627-01-0	<a href=http://www.genome.jp/dbget-bin/www_bget?cpd+C11735">C11735</a>"	<a href=http://pubchem.ncbi.nlm.nih.gov/summary/summary.cgi?cid=316542">316542</a>"	300557	beta-Alanine 1	297	107-95-9	<a href=http://www.genome.jp/dbget-bin/www_bget?cpd+C00099">C00099</a>"	<a href=http://pubchem.ncbi.nlm.nih.gov/summary/summary.cgi?cid=239">239</a>"	300521
Unknown 141	146	9.53417		6133.7				298724
phenylacetaldehyde 1	132	9.53667	279	230176	122-78-1	<a href=http://www.genome.jp/dbget-bin/www_bget?cpd+C00601">C00601</a>"	<a href=http://pubchem.ncbi.nlm.nih.gov/summary/summary.cgi?cid=998">998</a>"	298828	298485	phenylacetaldehyde 1	279	122-78-1	<a href=http://www.genome.jp/dbget-bin/www_bget?cpd+C00601">C00601</a>"	<a href=http://pubchem.ncbi.nlm.nih.gov/summary/summary.cgi?cid=998">998</a>"	298485	succinate semialdehyde 1	277	692-29-5	<a href=http://www.genome.jp/dbget-bin/www_bget?cpd+C02127">C02127</a>"	<a href=http://pubchem.ncbi.nlm.nih.gov/summary/summary.cgi?cid=1112">1112</a>"	294326	succinate semialdehyde 2	271	692-29-5	<a href=http://www.genome.jp/dbget-bin/www_bget?cpd+C02127">C02127</a>"	<a href=http://pubchem.ncbi.nlm.nih.gov/summary/summary.cgi?cid=1112">1112</a>"	297198
Unknown 142	210	9.57917		14950				300598
Unknown 143	87	9.58917		11265				301014
Unknown 144	102	9.59417		60508				301222
Unknown 145	207	9.6225		88172				302402
Unknown 146	221	9.6425		70812				303235
malonic acid 1	147	9.6475	424	64241	141-82-2	<a href=http://www.genome.jp/dbget-bin/www_bget?cpd+C04025">C04025</a>"	<a href=http://pubchem.ncbi.nlm.nih.gov/summary/summary.cgi?cid=867">867</a>"	303443	306589	malonic acid 1	424	141-82-2	<a href=http://www.genome.jp/dbget-bin/www_bget?cpd+C04025">C04025</a>"	<a href=http://pubchem.ncbi.nlm.nih.gov/summary/summary.cgi?cid=867">867</a>"	306589
Unknown 147	114	9.705		6521.1				305838
3-Methylamino-1,2-propanediol 1	226	9.72	262	11654	40137-22-2		<a href=http://pubchem.ncbi.nlm.nih.gov/summary/summary.cgi?cid=2734122">2734122</a>"	306462	310381	3-Methylamino-1,2-propanediol 1	262	40137-22-2		<a href=http://pubchem.ncbi.nlm.nih.gov/summary/summary.cgi?cid=2734122">2734122</a>"	310381	2-Hydroxyvaleric acid	243	617-31-2		<a href=http://pubchem.ncbi.nlm.nih.gov/summary/summary.cgi?cid=98009">98009</a>"	309568	malonic acid 1	222	141-82-2	<a href=http://www.genome.jp/dbget-bin/www_bget?cpd+C04025">C04025</a>"	<a href=http://pubchem.ncbi.nlm.nih.gov/summary/summary.cgi?cid=867">867</a>"	306589
malonic acid 1	117	9.7275	290	14424	141-82-2	<a href=http://www.genome.jp/dbget-bin/www_bget?cpd+C04025">C04025</a>"	<a href=http://pubchem.ncbi.nlm.nih.gov/summary/summary.cgi?cid=867">867</a>"	306775	306589	malonic acid 1	290	141-82-2	<a href=http://www.genome.jp/dbget-bin/www_bget?cpd+C04025">C04025</a>"	<a href=http://pubchem.ncbi.nlm.nih.gov/summary/summary.cgi?cid=867">867</a>"	306589	Methylmalonic acid	256	516-05-2	<a href=http://www.genome.jp/dbget-bin/www_bget?cpd+C02170">C02170</a>"	<a href=http://pubchem.ncbi.nlm.nih.gov/summary/summary.cgi?cid=487">487</a>"	311544
Unknown 148	151	9.76667		25158				308406
malonic acid 1	147	9.7725	476	359616	141-82-2	<a href=http://www.genome.jp/dbget-bin/www_bget?cpd+C04025">C04025</a>"	<a href=http://pubchem.ncbi.nlm.nih.gov/summary/summary.cgi?cid=867">867</a>"	308649	306589	malonic acid 1	476	141-82-2	<a href=http://www.genome.jp/dbget-bin/www_bget?cpd+C04025">C04025</a>"	<a href=http://pubchem.ncbi.nlm.nih.gov/summary/summary.cgi?cid=867">867</a>"	306589	Methylmalonic acid	465	516-05-2	<a href=http://www.genome.jp/dbget-bin/www_bget?cpd+C02170">C02170</a>"	<a href=http://pubchem.ncbi.nlm.nih.gov/summary/summary.cgi?cid=487">487</a>"	311544
Unknown 149	185	9.80167	172	59454	516-05-2	<a href=http://www.genome.jp/dbget-bin/www_bget?cpd+C02170">C02170</a>"	<a href=http://pubchem.ncbi.nlm.nih.gov/summary/summary.cgi?cid=487">487</a>"	309863	311544	Methylmalonic acid	172	516-05-2	<a href=http://www.genome.jp/dbget-bin/www_bget?cpd+C02170">C02170</a>"	<a href=http://pubchem.ncbi.nlm.nih.gov/summary/summary.cgi?cid=487">487</a>"	311544
Unknown 150	82	9.80417		6075.9				309967
2-Hydroxyvaleric acid	147	9.84583	429	41109	617-31-2		<a href=http://pubchem.ncbi.nlm.nih.gov/summary/summary.cgi?cid=98009">98009</a>"	311703	309568	2-Hydroxyvaleric acid	429	617-31-2		<a href=http://pubchem.ncbi.nlm.nih.gov/summary/summary.cgi?cid=98009">98009</a>"	309568	Methylmalonic acid	359	516-05-2	<a href=http://www.genome.jp/dbget-bin/www_bget?cpd+C02170">C02170</a>"	<a href=http://pubchem.ncbi.nlm.nih.gov/summary/summary.cgi?cid=487">487</a>"	311544
Unknown 151	207	9.855		82238				312084
Unknown 152	282	9.86417		7221.9				312466
valine	144	9.92333	925	1113307	72-18-4	<a href=http://www.genome.jp/dbget-bin/www_bget?cpd+C00183">C00183</a>"	<a href=http://pubchem.ncbi.nlm.nih.gov/summary/summary.cgi?cid=1182">1182</a>"	314930	314036	valine	925	72-18-4	<a href=http://www.genome.jp/dbget-bin/www_bget?cpd+C00183">C00183</a>"	<a href=http://pubchem.ncbi.nlm.nih.gov/summary/summary.cgi?cid=1182">1182</a>"	314036	Methylmalonic acid	367	516-05-2	<a href=http://www.genome.jp/dbget-bin/www_bget?cpd+C02170">C02170</a>"	<a href=http://pubchem.ncbi.nlm.nih.gov/summary/summary.cgi?cid=487">487</a>"	311544
1-Aminocyclopropanecarboxylic acid	117	9.92833	404	17543	22059-21-8	<a href=http://www.genome.jp/dbget-bin/www_bget?cpd+C01234">C01234</a>"	<a href=http://pubchem.ncbi.nlm.nih.gov/summary/summary.cgi?cid=535">535</a>"	315138	311449	1-Aminocyclopropanecarboxylic acid	404	22059-21-8	<a href=http://www.genome.jp/dbget-bin/www_bget?cpd+C01234">C01234</a>"	<a href=http://pubchem.ncbi.nlm.nih.gov/summary/summary.cgi?cid=535">535</a>"	311449
canavanine degr prod	131	9.96667	233	11667	543-38-4		<a href=http://pubchem.ncbi.nlm.nih.gov/summary/summary.cgi?cid=275">275</a>"	316735	321043	canavanine degr prod	233	543-38-4		<a href=http://pubchem.ncbi.nlm.nih.gov/summary/summary.cgi?cid=275">275</a>"	321043
Unknown 153	70	9.98083		17644				317325
Unknown 154	221	9.9875		53111				317602
Unknown 155	227	10.0225		17196				319060
Unknown 156	281	10.0283		452103				319303
Unknown 157	156	10.0525		47325				320309
4-hydroxybutyrate	170	10.105	261	9371.2	502-85-2		<a href=http://pubchem.ncbi.nlm.nih.gov/summary/summary.cgi?cid=3037032">3037032</a>"	322495	325861	4-hydroxybutyrate	261	502-85-2		<a href=http://pubchem.ncbi.nlm.nih.gov/summary/summary.cgi?cid=3037032">3037032</a>"	325861
Carnitine	103	10.1733	243	29197	541-15-1	<a href=http://www.genome.jp/dbget-bin/www_bget?cpd+C00487">C00487</a>"	<a href=http://pubchem.ncbi.nlm.nih.gov/summary/summary.cgi?cid=288">288</a>"	325305	321346	Carnitine	243	541-15-1	<a href=http://www.genome.jp/dbget-bin/www_bget?cpd+C00487">C00487</a>"	<a href=http://pubchem.ncbi.nlm.nih.gov/summary/summary.cgi?cid=288">288</a>"	321346	2-Butyne-1,4-diol	193	110-65-6	<a href=http://www.genome.jp/dbget-bin/www_bget?cpd+C02497">C02497</a>"	<a href=http://pubchem.ncbi.nlm.nih.gov/summary/summary.cgi?cid=8066">8066</a>"	327727
Unknown 158	116	10.1842		72503				325749
2-Butyne-1,4-diol	244	10.2042	641	71014	110-65-6	<a href=http://www.genome.jp/dbget-bin/www_bget?cpd+C02497">C02497</a>"	<a href=http://pubchem.ncbi.nlm.nih.gov/summary/summary.cgi?cid=8066">8066</a>"	326568	327727	2-Butyne-1,4-diol	641	110-65-6	<a href=http://www.genome.jp/dbget-bin/www_bget?cpd+C02497">C02497</a>"	<a href=http://pubchem.ncbi.nlm.nih.gov/summary/summary.cgi?cid=8066">8066</a>"	327727	4-hydroxybutyrate	561	502-85-2		<a href=http://pubchem.ncbi.nlm.nih.gov/summary/summary.cgi?cid=3037032">3037032</a>"	325861	hydroxyurea	465	127-07-1	<a href=http://www.genome.jp/dbget-bin/www_bget?cpd+C07044">C07044</a>"	<a href=http://pubchem.ncbi.nlm.nih.gov/summary/summary.cgi?cid=3657">3657</a>"	324837	urea	434	57-13-6	<a href=http://www.genome.jp/dbget-bin/www_bget?cpd+C00086">C00086</a>"	<a href=http://pubchem.ncbi.nlm.nih.gov/summary/summary.cgi?cid=1176">1176</a>"	328823
hydroxyurea	132	10.2167	281	11725	127-07-1	<a href=http://www.genome.jp/dbget-bin/www_bget?cpd+C07044">C07044</a>"	<a href=http://pubchem.ncbi.nlm.nih.gov/summary/summary.cgi?cid=3657">3657</a>"	327080	324837	hydroxyurea	281	127-07-1	<a href=http://www.genome.jp/dbget-bin/www_bget?cpd+C07044">C07044</a>"	<a href=http://pubchem.ncbi.nlm.nih.gov/summary/summary.cgi?cid=3657">3657</a>"	324837
hydroxyurea	277	10.2217	490	12562	127-07-1	<a href=http://www.genome.jp/dbget-bin/www_bget?cpd+C07044">C07044</a>"	<a href=http://pubchem.ncbi.nlm.nih.gov/summary/summary.cgi?cid=3657">3657</a>"	327285	324837	hydroxyurea	490	127-07-1	<a href=http://www.genome.jp/dbget-bin/www_bget?cpd+C07044">C07044</a>"	<a href=http://pubchem.ncbi.nlm.nih.gov/summary/summary.cgi?cid=3657">3657</a>"	324837	2-Butyne-1,4-diol	335	110-65-6	<a href=http://www.genome.jp/dbget-bin/www_bget?cpd+C02497">C02497</a>"	<a href=http://pubchem.ncbi.nlm.nih.gov/summary/summary.cgi?cid=8066">8066</a>"	327727	2-ketoadipate 3	266	689-31-6	<a href=http://www.genome.jp/dbget-bin/www_bget?cpd+C00322">C00322</a>"	<a href=http://pubchem.ncbi.nlm.nih.gov/summary/summary.cgi?cid=71">71</a>"	332196	2-ketoadipate 4	265	689-31-6	<a href=http://www.genome.jp/dbget-bin/www_bget?cpd+C00322">C00322</a>"	<a href=http://pubchem.ncbi.nlm.nih.gov/summary/summary.cgi?cid=71">71</a>"	324789	4-hydroxybutyrate	250	502-85-2		<a href=http://pubchem.ncbi.nlm.nih.gov/summary/summary.cgi?cid=3037032">3037032</a>"	325861
4-hydroxybutyrate	233	10.2358	215	8332.9	502-85-2		<a href=http://pubchem.ncbi.nlm.nih.gov/summary/summary.cgi?cid=3037032">3037032</a>"	327865	325861	4-hydroxybutyrate	215	502-85-2		<a href=http://pubchem.ncbi.nlm.nih.gov/summary/summary.cgi?cid=3037032">3037032</a>"	325861
norvaline	144	10.2683	204	18414	6600-40-4		<a href=http://pubchem.ncbi.nlm.nih.gov/summary/summary.cgi?cid=824">824</a>"	329196	327136	norvaline	204	6600-40-4		<a href=http://pubchem.ncbi.nlm.nih.gov/summary/summary.cgi?cid=824">824</a>"	327136
Unknown 159	213	10.2883		5338.7				330016
Unknown 160	184	10.3075		22929				330801
Carbobenzyloxy-L-leucine degr1	117	10.3383	218	20300	2018-66-8	<a href=http://www.genome.jp/dbget-bin/www_bget?cpd+C04335">C04335</a>"	<a href=http://pubchem.ncbi.nlm.nih.gov/summary/summary.cgi?cid=74840">74840</a>"	332064	335421	Carbobenzyloxy-L-leucine degr1	218	2018-66-8	<a href=http://www.genome.jp/dbget-bin/www_bget?cpd+C04335">C04335</a>"	<a href=http://pubchem.ncbi.nlm.nih.gov/summary/summary.cgi?cid=74840">74840</a>"	335421
Carbobenzyloxy-L-leucine degr1	179	10.3475	232	7862.7	2018-66-8	<a href=http://www.genome.jp/dbget-bin/www_bget?cpd+C04335">C04335</a>"	<a href=http://pubchem.ncbi.nlm.nih.gov/summary/summary.cgi?cid=74840">74840</a>"	332440	335421	Carbobenzyloxy-L-leucine degr1	232	2018-66-8	<a href=http://www.genome.jp/dbget-bin/www_bget?cpd+C04335">C04335</a>"	<a href=http://pubchem.ncbi.nlm.nih.gov/summary/summary.cgi?cid=74840">74840</a>"	335421
2-ketoadipate 3	127	10.39	494	14121	689-31-6	<a href=http://www.genome.jp/dbget-bin/www_bget?cpd+C00322">C00322</a>"	<a href=http://pubchem.ncbi.nlm.nih.gov/summary/summary.cgi?cid=71">71</a>"	334181	332196	2-ketoadipate 3	494	689-31-6	<a href=http://www.genome.jp/dbget-bin/www_bget?cpd+C00322">C00322</a>"	<a href=http://pubchem.ncbi.nlm.nih.gov/summary/summary.cgi?cid=71">71</a>"	332196	Carbobenzyloxy-L-leucine degr1	428	2018-66-8	<a href=http://www.genome.jp/dbget-bin/www_bget?cpd+C04335">C04335</a>"	<a href=http://pubchem.ncbi.nlm.nih.gov/summary/summary.cgi?cid=74840">74840</a>"	335421	Citraconic acid degr1	358	498-23-7		<a href=http://pubchem.ncbi.nlm.nih.gov/summary/summary.cgi?cid=874">874</a>"	329296
2-ketoadipate 3	96	10.3933	404	162102	689-31-6	<a href=http://www.genome.jp/dbget-bin/www_bget?cpd+C00322">C00322</a>"	<a href=http://pubchem.ncbi.nlm.nih.gov/summary/summary.cgi?cid=71">71</a>"	334317	332196	2-ketoadipate 3	404	689-31-6	<a href=http://www.genome.jp/dbget-bin/www_bget?cpd+C00322">C00322</a>"	<a href=http://pubchem.ncbi.nlm.nih.gov/summary/summary.cgi?cid=71">71</a>"	332196	2-Ketocaproic acid	233	2492-75-3	<a href=http://www.genome.jp/dbget-bin/www_bget?cpd+C00902">C00902</a>"	<a href=http://pubchem.ncbi.nlm.nih.gov/summary/summary.cgi?cid=159664">159664</a>"	339280	serine 2	224	56-45-1	<a href=http://www.genome.jp/dbget-bin/www_bget?cpd+C00716">C00716</a>"	<a href=http://pubchem.ncbi.nlm.nih.gov/summary/summary.cgi?cid=617">617</a>"	339071
Dihydroxyacetone	70	10.435	723	25817	62147-49-3	<a href=http://www.genome.jp/dbget-bin/www_bget?cpd+C00184">C00184</a>"	<a href=http://pubchem.ncbi.nlm.nih.gov/summary/summary.cgi?cid=670">670</a>"	336024	333585	Dihydroxyacetone	723	62147-49-3	<a href=http://www.genome.jp/dbget-bin/www_bget?cpd+C00184">C00184</a>"	<a href=http://pubchem.ncbi.nlm.nih.gov/summary/summary.cgi?cid=670">670</a>"	333585
benzoic acid	105	10.4725	981	1457673	65-85-0	<a href=http://www.genome.jp/dbget-bin/www_bget?cpd+C03096">C03096</a>"	<a href=http://pubchem.ncbi.nlm.nih.gov/summary/summary.cgi?cid=243">243</a>"	337560	339866	benzoic acid	981	65-85-0	<a href=http://www.genome.jp/dbget-bin/www_bget?cpd+C03096">C03096</a>"	<a href=http://pubchem.ncbi.nlm.nih.gov/summary/summary.cgi?cid=243">243</a>"	339866	3-Methylbenzyl Alcohol	501	587-03-1	<a href=http://www.genome.jp/dbget-bin/www_bget?cpd+C07216">C07216</a>"	<a href=http://pubchem.ncbi.nlm.nih.gov/summary/summary.cgi?cid=11476">11476</a>"	334753	4-Methylbenzyl alcohol	379	589-18-4	<a href=http://www.genome.jp/dbget-bin/www_bget?cpd+C06757">C06757</a>"	<a href=http://pubchem.ncbi.nlm.nih.gov/summary/summary.cgi?cid=11505">11505</a>"	341403
Unknown 161	55	10.4825		15639				337970
Unknown 162	147	10.4958		13485				338516
Unknown 163	220	10.5125		6803.7				339199
Unknown 164	116	10.5475	155	21156	471-47-6	<a href=http://www.genome.jp/dbget-bin/www_bget?cpd+C01444">C01444</a>"	<a href=http://pubchem.ncbi.nlm.nih.gov/summary/summary.cgi?cid=974">974</a>"	340633	339041	oxamic acid	155	471-47-6	<a href=http://www.genome.jp/dbget-bin/www_bget?cpd+C01444">C01444</a>"	<a href=http://pubchem.ncbi.nlm.nih.gov/summary/summary.cgi?cid=974">974</a>"	339041	serine 2	125	56-45-1	<a href=http://www.genome.jp/dbget-bin/www_bget?cpd+C00716">C00716</a>"	<a href=http://pubchem.ncbi.nlm.nih.gov/summary/summary.cgi?cid=617">617</a>"	339071
Unknown 165	117	10.555		79004				340940
oxamic acid	147	10.5675	590	125161	471-47-6	<a href=http://www.genome.jp/dbget-bin/www_bget?cpd+C01444">C01444</a>"	<a href=http://pubchem.ncbi.nlm.nih.gov/summary/summary.cgi?cid=974">974</a>"	341452	339041	oxamic acid	590	471-47-6	<a href=http://www.genome.jp/dbget-bin/www_bget?cpd+C01444">C01444</a>"	<a href=http://pubchem.ncbi.nlm.nih.gov/summary/summary.cgi?cid=974">974</a>"	339041	glycerol	523	56-81-5	<a href=http://www.genome.jp/dbget-bin/www_bget?cpd+C00116">C00116</a>"	<a href=http://pubchem.ncbi.nlm.nih.gov/summary/summary.cgi?cid=753">753</a>"	345180	cyclohexane-1,2-diol	470	931-17-9		<a href=http://pubchem.ncbi.nlm.nih.gov/summary/summary.cgi?cid=13601">13601</a>"	345040
Unknown 166	58	10.6	160	8165.8	61-90-5	<a href=http://www.genome.jp/dbget-bin/www_bget?cpd+C00123">C00123</a>"	<a href=http://pubchem.ncbi.nlm.nih.gov/summary/summary.cgi?cid=857">857</a>"	342783	346389	leucine	160	61-90-5	<a href=http://www.genome.jp/dbget-bin/www_bget?cpd+C00123">C00123</a>"	<a href=http://pubchem.ncbi.nlm.nih.gov/summary/summary.cgi?cid=857">857</a>"	346389	2-Ketocaproic acid	150	2492-75-3	<a href=http://www.genome.jp/dbget-bin/www_bget?cpd+C00902">C00902</a>"	<a href=http://pubchem.ncbi.nlm.nih.gov/summary/summary.cgi?cid=159664">159664</a>"	339280
Unknown 167	98	10.6042		1545415				342954
2-Deoxyuridine	155	10.6383	259	11632	951-78-0	<a href=http://www.genome.jp/dbget-bin/www_bget?cpd+C00526">C00526</a>"	<a href=http://pubchem.ncbi.nlm.nih.gov/summary/summary.cgi?cid=640">640</a>"	344354	349115	2-Deoxyuridine	259	951-78-0	<a href=http://www.genome.jp/dbget-bin/www_bget?cpd+C00526">C00526</a>"	<a href=http://pubchem.ncbi.nlm.nih.gov/summary/summary.cgi?cid=640">640</a>"	349115
cyclohexane-1,2-diol	58	10.6558	515	64732	931-17-9		<a href=http://pubchem.ncbi.nlm.nih.gov/summary/summary.cgi?cid=13601">13601</a>"	345070	345040	cyclohexane-1,2-diol	515	931-17-9		<a href=http://pubchem.ncbi.nlm.nih.gov/summary/summary.cgi?cid=13601">13601</a>"	345040	glycerol	394	56-81-5	<a href=http://www.genome.jp/dbget-bin/www_bget?cpd+C00116">C00116</a>"	<a href=http://pubchem.ncbi.nlm.nih.gov/summary/summary.cgi?cid=753">753</a>"	345180
Ethanolamine	174	10.6625	669	262199	141-43-5	<a href=http://www.genome.jp/dbget-bin/www_bget?cpd+C00189">C00189</a>"	<a href=http://pubchem.ncbi.nlm.nih.gov/summary/summary.cgi?cid=700">700</a>"	345344	344667	Ethanolamine	669	141-43-5	<a href=http://www.genome.jp/dbget-bin/www_bget?cpd+C00189">C00189</a>"	<a href=http://pubchem.ncbi.nlm.nih.gov/summary/summary.cgi?cid=700">700</a>"	344667	caprylic acid	584	124-07-2	<a href=http://www.genome.jp/dbget-bin/www_bget?cpd+C06423">C06423</a>"	<a href=http://pubchem.ncbi.nlm.nih.gov/summary/summary.cgi?cid=379">379</a>"	344264
phosphate	299	10.7042	913	4085880	7664-38-2	<a href=http://www.genome.jp/dbget-bin/www_bget?cpd+C00009">C00009</a>"	<a href=http://pubchem.ncbi.nlm.nih.gov/summary/summary.cgi?cid=1004">1004</a>"	347050	345791	phosphate	913	7664-38-2	<a href=http://www.genome.jp/dbget-bin/www_bget?cpd+C00009">C00009</a>"	<a href=http://pubchem.ncbi.nlm.nih.gov/summary/summary.cgi?cid=1004">1004</a>"	345791
leucine	158	10.7242	685	843931	61-90-5	<a href=http://www.genome.jp/dbget-bin/www_bget?cpd+C00123">C00123</a>"	<a href=http://pubchem.ncbi.nlm.nih.gov/summary/summary.cgi?cid=857">857</a>"	347870	346389	leucine	685	61-90-5	<a href=http://www.genome.jp/dbget-bin/www_bget?cpd+C00123">C00123</a>"	<a href=http://pubchem.ncbi.nlm.nih.gov/summary/summary.cgi?cid=857">857</a>"	346389	glycerol	377	56-81-5	<a href=http://www.genome.jp/dbget-bin/www_bget?cpd+C00116">C00116</a>"	<a href=http://pubchem.ncbi.nlm.nih.gov/summary/summary.cgi?cid=753">753</a>"	345180	cyclohexane-1,2-diol	325	931-17-9		<a href=http://pubchem.ncbi.nlm.nih.gov/summary/summary.cgi?cid=13601">13601</a>"	345040
glycerol	147	10.7333	950	11147227	56-81-5	<a href=http://www.genome.jp/dbget-bin/www_bget?cpd+C00116">C00116</a>"	<a href=http://pubchem.ncbi.nlm.nih.gov/summary/summary.cgi?cid=753">753</a>"	348245	345180	glycerol	950	56-81-5	<a href=http://www.genome.jp/dbget-bin/www_bget?cpd+C00116">C00116</a>"	<a href=http://pubchem.ncbi.nlm.nih.gov/summary/summary.cgi?cid=753">753</a>"	345180
Unknown 168	33	10.7367		11369				348382
Unknown 169	182	10.78		4538.4				350157
thymidine 1	81	10.7967	577	8465.7	50-89-5	<a href=http://www.genome.jp/dbget-bin/www_bget?cpd+C00214">C00214</a>"	<a href=http://pubchem.ncbi.nlm.nih.gov/summary/summary.cgi?cid=5789">5789</a>"	350840	349526	thymidine 1	577	50-89-5	<a href=http://www.genome.jp/dbget-bin/www_bget?cpd+C00214">C00214</a>"	<a href=http://pubchem.ncbi.nlm.nih.gov/summary/summary.cgi?cid=5789">5789</a>"	349526	2-Deoxyuridine	573	951-78-0	<a href=http://www.genome.jp/dbget-bin/www_bget?cpd+C00526">C00526</a>"	<a href=http://pubchem.ncbi.nlm.nih.gov/summary/summary.cgi?cid=640">640</a>"	349115	butyraldehyde 3	235	123-72-8	<a href=http://www.genome.jp/dbget-bin/www_bget?cpd+C01412">C01412</a>"	<a href=http://pubchem.ncbi.nlm.nih.gov/summary/summary.cgi?cid=261">261</a>"	350901	butyraldehyde 2	223	123-72-8	<a href=http://www.genome.jp/dbget-bin/www_bget?cpd+C01412">C01412</a>"	<a href=http://pubchem.ncbi.nlm.nih.gov/summary/summary.cgi?cid=261">261</a>"	348563	epsilon-Caprolactam	153	105-60-2	<a href=http://www.genome.jp/dbget-bin/www_bget?cpd+C06593">C06593</a>"	<a href=http://pubchem.ncbi.nlm.nih.gov/summary/summary.cgi?cid=7768">7768</a>"	352787
Unknown 170	131	10.9058		15971				355312
Unknown 171	258	10.9175		4981.8				355790
2-Deoxyerythritol	117	10.9617	434	22718	3068-00-6		<a href=http://pubchem.ncbi.nlm.nih.gov/summary/summary.cgi?cid=18302">18302</a>"	357599	354604	2-Deoxyerythritol	434	3068-00-6		<a href=http://pubchem.ncbi.nlm.nih.gov/summary/summary.cgi?cid=18302">18302</a>"	354604	threonine 2	362	72-19-5	<a href=http://www.genome.jp/dbget-bin/www_bget?cpd+C00188">C00188</a>"	<a href=http://pubchem.ncbi.nlm.nih.gov/summary/summary.cgi?cid=205">205</a>"	361557	L-Allothreonine 2	328	28954-12-3	<a href=http://www.genome.jp/dbget-bin/www_bget?cpd+C05519">C05519</a>"	<a href=http://pubchem.ncbi.nlm.nih.gov/summary/summary.cgi?cid=99289">99289</a>"	359083
Isoleucine	158	10.9775	201	9770.3	73-32-5	<a href=http://www.genome.jp/dbget-bin/www_bget?cpd+C00407">C00407</a>"	<a href=http://pubchem.ncbi.nlm.nih.gov/summary/summary.cgi?cid=6306">6306</a>"	358248	359232	Isoleucine	201	73-32-5	<a href=http://www.genome.jp/dbget-bin/www_bget?cpd+C00407">C00407</a>"	<a href=http://pubchem.ncbi.nlm.nih.gov/summary/summary.cgi?cid=6306">6306</a>"	359232
butyraldehyde 1	204	10.9858	251	8775.2	123-72-8	<a href=http://www.genome.jp/dbget-bin/www_bget?cpd+C01412">C01412</a>"	<a href=http://pubchem.ncbi.nlm.nih.gov/summary/summary.cgi?cid=261">261</a>"	358589	356196	butyraldehyde 1	251	123-72-8	<a href=http://www.genome.jp/dbget-bin/www_bget?cpd+C01412">C01412</a>"	<a href=http://pubchem.ncbi.nlm.nih.gov/summary/summary.cgi?cid=261">261</a>"	356196
Isoleucine	158	11.0267	949	690371	73-32-5	<a href=http://www.genome.jp/dbget-bin/www_bget?cpd+C00407">C00407</a>"	<a href=http://pubchem.ncbi.nlm.nih.gov/summary/summary.cgi?cid=6306">6306</a>"	360262	359232	Isoleucine	949	73-32-5	<a href=http://www.genome.jp/dbget-bin/www_bget?cpd+C00407">C00407</a>"	<a href=http://pubchem.ncbi.nlm.nih.gov/summary/summary.cgi?cid=6306">6306</a>"	359232	O-methylthreonine 1	548	2076-57-5		<a href=http://pubchem.ncbi.nlm.nih.gov/summary/summary.cgi?cid=222906">222906</a>"	356177	L-Allothreonine 2	394	28954-12-3	<a href=http://www.genome.jp/dbget-bin/www_bget?cpd+C05519">C05519</a>"	<a href=http://pubchem.ncbi.nlm.nih.gov/summary/summary.cgi?cid=99289">99289</a>"	359083	threonine 2	385	72-19-5	<a href=http://www.genome.jp/dbget-bin/www_bget?cpd+C00188">C00188</a>"	<a href=http://pubchem.ncbi.nlm.nih.gov/summary/summary.cgi?cid=205">205</a>"	361557
threonine 2	130	11.0342	355	52755	72-19-5	<a href=http://www.genome.jp/dbget-bin/www_bget?cpd+C00188">C00188</a>"	<a href=http://pubchem.ncbi.nlm.nih.gov/summary/summary.cgi?cid=205">205</a>"	360569	361557	threonine 2	355	72-19-5	<a href=http://www.genome.jp/dbget-bin/www_bget?cpd+C00188">C00188</a>"	<a href=http://pubchem.ncbi.nlm.nih.gov/summary/summary.cgi?cid=205">205</a>"	361557	L-Allothreonine 2	344	28954-12-3	<a href=http://www.genome.jp/dbget-bin/www_bget?cpd+C05519">C05519</a>"	<a href=http://pubchem.ncbi.nlm.nih.gov/summary/summary.cgi?cid=99289">99289</a>"	359083
Unknown 172	341	11.0933		7613.5				362993
proline	142	11.1075	960	929633	147-85-3	<a href=http://www.genome.jp/dbget-bin/www_bget?cpd+C00148">C00148</a>"	<a href=http://pubchem.ncbi.nlm.nih.gov/summary/summary.cgi?cid=614">614</a>"	363573	363983	proline	960	147-85-3	<a href=http://www.genome.jp/dbget-bin/www_bget?cpd+C00148">C00148</a>"	<a href=http://pubchem.ncbi.nlm.nih.gov/summary/summary.cgi?cid=614">614</a>"	363983	4-aminobutyric acid 2	464	56-12-2	<a href=http://www.genome.jp/dbget-bin/www_bget?cpd+C00334">C00334</a>"	<a href=http://pubchem.ncbi.nlm.nih.gov/summary/summary.cgi?cid=119">119</a>"	365880	maleic acid	333	110-16-7	<a href=http://www.genome.jp/dbget-bin/www_bget?cpd+C01384">C01384</a>"	<a href=http://pubchem.ncbi.nlm.nih.gov/summary/summary.cgi?cid=444266">444266</a>"	365916
Unknown 173	341	11.1592		161525				365690
Phenylacetic acid	73	11.1625	903	26664615	103-82-2	<a href=http://www.genome.jp/dbget-bin/www_bget?cpd+C07086">C07086</a>"	<a href=http://pubchem.ncbi.nlm.nih.gov/summary/summary.cgi?cid=999">999</a>"	365826	367560	Phenylacetic acid	903	103-82-2	<a href=http://www.genome.jp/dbget-bin/www_bget?cpd+C07086">C07086</a>"	<a href=http://pubchem.ncbi.nlm.nih.gov/summary/summary.cgi?cid=999">999</a>"	367560
Unknown 174	78	11.1783	162	376262	20549-47-7		<a href=http://pubchem.ncbi.nlm.nih.gov/summary/summary.cgi?cid=37894">37894</a>"	366475	361736	(-)-Dihydrocarveol	162	20549-47-7		<a href=http://pubchem.ncbi.nlm.nih.gov/summary/summary.cgi?cid=37894">37894</a>"	361736	Phenylacetic acid	105	103-82-2	<a href=http://www.genome.jp/dbget-bin/www_bget?cpd+C07086">C07086</a>"	<a href=http://pubchem.ncbi.nlm.nih.gov/summary/summary.cgi?cid=999">999</a>"	367560
Unknown 175	180	11.1867		453057				366816
Glycine-d5	145	11.2067	356	14428	4896-77-9		<a href=http://pubchem.ncbi.nlm.nih.gov/summary/summary.cgi?cid=2723970">2723970</a>"	367635	367583	Glycine-d5	356	4896-77-9		<a href=http://pubchem.ncbi.nlm.nih.gov/summary/summary.cgi?cid=2723970">2723970</a>"	367583
glycine 2	174	11.2183	951	810732	56-40-6	<a href=http://www.genome.jp/dbget-bin/www_bget?cpd+C00037">C00037</a>"	<a href=http://pubchem.ncbi.nlm.nih.gov/summary/summary.cgi?cid=750">750</a>"	368113	368260	glycine 2	951	56-40-6	<a href=http://www.genome.jp/dbget-bin/www_bget?cpd+C00037">C00037</a>"	<a href=http://pubchem.ncbi.nlm.nih.gov/summary/summary.cgi?cid=750">750</a>"	368260	succinic acid	380	110-15-6	<a href=http://www.genome.jp/dbget-bin/www_bget?cpd+C00042">C00042</a>"	<a href=http://pubchem.ncbi.nlm.nih.gov/summary/summary.cgi?cid=1110">1110</a>"	371179
maleic acid	156	11.2283	477	15529	110-16-7	<a href=http://www.genome.jp/dbget-bin/www_bget?cpd+C01384">C01384</a>"	<a href=http://pubchem.ncbi.nlm.nih.gov/summary/summary.cgi?cid=444266">444266</a>"	368523	365916	maleic acid	477	110-16-7	<a href=http://www.genome.jp/dbget-bin/www_bget?cpd+C01384">C01384</a>"	<a href=http://pubchem.ncbi.nlm.nih.gov/summary/summary.cgi?cid=444266">444266</a>"	365916	succinic acid	411	110-15-6	<a href=http://www.genome.jp/dbget-bin/www_bget?cpd+C00042">C00042</a>"	<a href=http://pubchem.ncbi.nlm.nih.gov/summary/summary.cgi?cid=1110">1110</a>"	371179
Unknown 176	198	11.2867		22071				370913
succinic acid	147	11.3275	936	1261912	110-15-6	<a href=http://www.genome.jp/dbget-bin/www_bget?cpd+C00042">C00042</a>"	<a href=http://pubchem.ncbi.nlm.nih.gov/summary/summary.cgi?cid=1110">1110</a>"	372585	371179	succinic acid	936	110-15-6	<a href=http://www.genome.jp/dbget-bin/www_bget?cpd+C00042">C00042</a>"	<a href=http://pubchem.ncbi.nlm.nih.gov/summary/summary.cgi?cid=1110">1110</a>"	371179	2,2-Dimethylsuccinic Acid	534	597-43-3		<a href=http://pubchem.ncbi.nlm.nih.gov/summary/summary.cgi?cid=11701">11701</a>"	376336	D-Glyceric acid	438	6000-40-4	<a href=http://www.genome.jp/dbget-bin/www_bget?cpd+C00258">C00258</a>"	<a href=http://pubchem.ncbi.nlm.nih.gov/summary/summary.cgi?cid=752">752</a>"	377282
2,3-Dihydroxypyridine	42	11.3317	320	11076	16867-04-2		<a href=http://pubchem.ncbi.nlm.nih.gov/summary/summary.cgi?cid=28115">28115</a>"	372756	373533	2,3-Dihydroxypyridine	320	16867-04-2		<a href=http://pubchem.ncbi.nlm.nih.gov/summary/summary.cgi?cid=28115">28115</a>"	373533
2,3-Dihydroxypyridine	150	11.3383	585	45132	16867-04-2		<a href=http://pubchem.ncbi.nlm.nih.gov/summary/summary.cgi?cid=28115">28115</a>"	373029	373533	2,3-Dihydroxypyridine	585	16867-04-2		<a href=http://pubchem.ncbi.nlm.nih.gov/summary/summary.cgi?cid=28115">28115</a>"	373533	catechol	290	120-80-9	<a href=http://www.genome.jp/dbget-bin/www_bget?cpd+C01785">C01785</a>"	<a href=http://pubchem.ncbi.nlm.nih.gov/summary/summary.cgi?cid=289">289</a>"	377128	1,3-Cyclohexanedione 1	264	504-02-9	<a href=http://www.genome.jp/dbget-bin/www_bget?cpd+C01066">C01066</a>"	<a href=http://pubchem.ncbi.nlm.nih.gov/summary/summary.cgi?cid=10434">10434</a>"	374247
Unknown 177	209	11.345		88077				373302
catechol	91	11.3775	565	22381	120-80-9	<a href=http://www.genome.jp/dbget-bin/www_bget?cpd+C01785">C01785</a>"	<a href=http://pubchem.ncbi.nlm.nih.gov/summary/summary.cgi?cid=289">289</a>"	374634	377128	catechol	565	120-80-9	<a href=http://www.genome.jp/dbget-bin/www_bget?cpd+C01785">C01785</a>"	<a href=http://pubchem.ncbi.nlm.nih.gov/summary/summary.cgi?cid=289">289</a>"	377128	2,3-Dihydroxypyridine	291	16867-04-2		<a href=http://pubchem.ncbi.nlm.nih.gov/summary/summary.cgi?cid=28115">28115</a>"	373533
catechol	254	11.3808	760	107086	120-80-9	<a href=http://www.genome.jp/dbget-bin/www_bget?cpd+C01785">C01785</a>"	<a href=http://pubchem.ncbi.nlm.nih.gov/summary/summary.cgi?cid=289">289</a>"	374770	377128	catechol	760	120-80-9	<a href=http://www.genome.jp/dbget-bin/www_bget?cpd+C01785">C01785</a>"	<a href=http://pubchem.ncbi.nlm.nih.gov/summary/summary.cgi?cid=289">289</a>"	377128	2,3-Dihydroxypyridine	322	16867-04-2		<a href=http://pubchem.ncbi.nlm.nih.gov/summary/summary.cgi?cid=28115">28115</a>"	373533
Unknown 178	102	11.3883	114	21797	120-80-9	<a href=http://www.genome.jp/dbget-bin/www_bget?cpd+C01785">C01785</a>"	<a href=http://pubchem.ncbi.nlm.nih.gov/summary/summary.cgi?cid=289">289</a>"	375077	377128	catechol	114	120-80-9	<a href=http://www.genome.jp/dbget-bin/www_bget?cpd+C01785">C01785</a>"	<a href=http://pubchem.ncbi.nlm.nih.gov/summary/summary.cgi?cid=289">289</a>"	377128	D-Glyceric acid	49	6000-40-4	<a href=http://www.genome.jp/dbget-bin/www_bget?cpd+C00258">C00258</a>"	<a href=http://pubchem.ncbi.nlm.nih.gov/summary/summary.cgi?cid=752">752</a>"	377282	2-amino-2-methylpropane-1,3-diol 1	24	115-69-5	<a href=http://www.genome.jp/dbget-bin/www_bget?cpd+C11260">C11260</a>"	<a href=http://pubchem.ncbi.nlm.nih.gov/summary/summary.cgi?cid=1531">1531</a>"	370894
Unknown 179	130	11.4083		79957				375897
Thymol	69	11.4217	213	8397.4	89-83-8	<a href=http://www.genome.jp/dbget-bin/www_bget?cpd+C09908">C09908</a>"	<a href=http://pubchem.ncbi.nlm.nih.gov/summary/summary.cgi?cid=6989">6989</a>"	376443	373970	Thymol	213	89-83-8	<a href=http://www.genome.jp/dbget-bin/www_bget?cpd+C09908">C09908</a>"	<a href=http://pubchem.ncbi.nlm.nih.gov/summary/summary.cgi?cid=6989">6989</a>"	373970	2,2-Dimethylsuccinic Acid	58	597-43-3		<a href=http://pubchem.ncbi.nlm.nih.gov/summary/summary.cgi?cid=11701">11701</a>"	376336
Bis(2-hydroxypropyl)amine 2	341	11.4292	244	7334.9	110-97-4		<a href=http://pubchem.ncbi.nlm.nih.gov/summary/summary.cgi?cid=8086">8086</a>"	376750	375569	Bis(2-hydroxypropyl)amine 2	244	110-97-4		<a href=http://pubchem.ncbi.nlm.nih.gov/summary/summary.cgi?cid=8086">8086</a>"	375569
Unknown 180	117	11.4508		54136				377638
2,2-Dimethylsuccinic Acid	69	11.4858	680	55946	597-43-3		<a href=http://pubchem.ncbi.nlm.nih.gov/summary/summary.cgi?cid=11701">11701</a>"	379071	376336	2,2-Dimethylsuccinic Acid	680	597-43-3		<a href=http://pubchem.ncbi.nlm.nih.gov/summary/summary.cgi?cid=11701">11701</a>"	376336
D-Glyceric acid	189	11.5125	947	578536	6000-40-4	<a href=http://www.genome.jp/dbget-bin/www_bget?cpd+C00258">C00258</a>"	<a href=http://pubchem.ncbi.nlm.nih.gov/summary/summary.cgi?cid=752">752</a>"	380164	377282	D-Glyceric acid	947	6000-40-4	<a href=http://www.genome.jp/dbget-bin/www_bget?cpd+C00258">C00258</a>"	<a href=http://pubchem.ncbi.nlm.nih.gov/summary/summary.cgi?cid=752">752</a>"	377282	oxamide	581	471-46-5		<a href=http://pubchem.ncbi.nlm.nih.gov/summary/summary.cgi?cid=10113">10113</a>"	380136
Unknown 181	196	11.5325		42166				380983
Unknown 182	341	11.5417		3845.2				381354
Unknown 183	100	11.5725		5753.0				382601
Itaconic acid	247	11.5825	579	9766.4	97-65-4	<a href=http://www.genome.jp/dbget-bin/www_bget?cpd+C00490">C00490</a>"	<a href=http://pubchem.ncbi.nlm.nih.gov/summary/summary.cgi?cid=811">811</a>"	383005	387056	Itaconic acid	579	97-65-4	<a href=http://www.genome.jp/dbget-bin/www_bget?cpd+C00490">C00490</a>"	<a href=http://pubchem.ncbi.nlm.nih.gov/summary/summary.cgi?cid=811">811</a>"	387056	Allylmalonic acid	559	2583-25-7		<a href=http://pubchem.ncbi.nlm.nih.gov/summary/summary.cgi?cid=75748">75748</a>"	386768	beta-hydroxypyruvate	435	1113-60-6	<a href=http://www.genome.jp/dbget-bin/www_bget?cpd+C00168">C00168</a>"	<a href=http://pubchem.ncbi.nlm.nih.gov/summary/summary.cgi?cid=964">964</a>"	380678
Itaconic acid	83	11.5858	622	10615	97-65-4	<a href=http://www.genome.jp/dbget-bin/www_bget?cpd+C00490">C00490</a>"	<a href=http://pubchem.ncbi.nlm.nih.gov/summary/summary.cgi?cid=811">811</a>"	383140	387056	Itaconic acid	622	97-65-4	<a href=http://www.genome.jp/dbget-bin/www_bget?cpd+C00490">C00490</a>"	<a href=http://pubchem.ncbi.nlm.nih.gov/summary/summary.cgi?cid=811">811</a>"	387056	Allylmalonic acid	546	2583-25-7		<a href=http://pubchem.ncbi.nlm.nih.gov/summary/summary.cgi?cid=75748">75748</a>"	386768	beta-hydroxypyruvate	366	1113-60-6	<a href=http://www.genome.jp/dbget-bin/www_bget?cpd+C00168">C00168</a>"	<a href=http://pubchem.ncbi.nlm.nih.gov/summary/summary.cgi?cid=964">964</a>"	380678
Unknown 184	117	11.615		99994				384319
uracil	99	11.6525	903	712315	66-22-8	<a href=http://www.genome.jp/dbget-bin/www_bget?cpd+C00106">C00106</a>"	<a href=http://pubchem.ncbi.nlm.nih.gov/summary/summary.cgi?cid=1174">1174</a>"	385835	385872	uracil	903	66-22-8	<a href=http://www.genome.jp/dbget-bin/www_bget?cpd+C00106">C00106</a>"	<a href=http://pubchem.ncbi.nlm.nih.gov/summary/summary.cgi?cid=1174">1174</a>"	385872	Allylmalonic acid	417	2583-25-7		<a href=http://pubchem.ncbi.nlm.nih.gov/summary/summary.cgi?cid=75748">75748</a>"	386768	Itaconic acid	348	97-65-4	<a href=http://www.genome.jp/dbget-bin/www_bget?cpd+C00490">C00490</a>"	<a href=http://pubchem.ncbi.nlm.nih.gov/summary/summary.cgi?cid=811">811</a>"	387056
Unknown 185	207	11.6625		27577				386239
Unknown 186	341	11.6742		4581.9				386711
Unknown 187	207	11.6992		25161				387722
Unknown 188	129	11.7258		13796				388800
Unknown 189	152	11.7392		5924.8				389339
Pyrrole-2-Carboxylic Acid	240	11.7492	225	16094	634-97-9	<a href=http://www.genome.jp/dbget-bin/www_bget?cpd+C05942">C05942</a>"	<a href=http://pubchem.ncbi.nlm.nih.gov/summary/summary.cgi?cid=12473">12473</a>"	389743	394475	Pyrrole-2-Carboxylic Acid	225	634-97-9	<a href=http://www.genome.jp/dbget-bin/www_bget?cpd+C05942">C05942</a>"	<a href=http://pubchem.ncbi.nlm.nih.gov/summary/summary.cgi?cid=12473">12473</a>"	394475
Unknown 190	80	11.7742		61331				390754
Unknown 191	55	11.8275		10227				392910
fumaric acid	245	11.835	564	37074	110-17-8	<a href=http://www.genome.jp/dbget-bin/www_bget?cpd+C00122">C00122</a>"	<a href=http://pubchem.ncbi.nlm.nih.gov/summary/summary.cgi?cid=444972">444972</a>"	393213	390675	fumaric acid	564	110-17-8	<a href=http://www.genome.jp/dbget-bin/www_bget?cpd+C00122">C00122</a>"	<a href=http://pubchem.ncbi.nlm.nih.gov/summary/summary.cgi?cid=444972">444972</a>"	390675	Pyrrole-2-Carboxylic Acid	285	634-97-9	<a href=http://www.genome.jp/dbget-bin/www_bget?cpd+C05942">C05942</a>"	<a href=http://pubchem.ncbi.nlm.nih.gov/summary/summary.cgi?cid=12473">12473</a>"	394475	Citraconic acid 4	216	498-23-7		<a href=http://pubchem.ncbi.nlm.nih.gov/summary/summary.cgi?cid=874">874</a>"	391566
Unknown 192	221	11.8583		16882				394156
Unknown 193	259	11.8767	119	5145.4	498-23-7		<a href=http://pubchem.ncbi.nlm.nih.gov/summary/summary.cgi?cid=874">874</a>"	394898	391566	Citraconic acid 4	119	498-23-7		<a href=http://pubchem.ncbi.nlm.nih.gov/summary/summary.cgi?cid=874">874</a>"	391566
Pelargonic acid	171	11.9	460	81702	112-05-0	<a href=http://www.genome.jp/dbget-bin/www_bget?cpd+C01601">C01601</a>"	<a href=http://pubchem.ncbi.nlm.nih.gov/summary/summary.cgi?cid=8158">8158</a>"	395841	398493	Pelargonic acid	460	112-05-0	<a href=http://www.genome.jp/dbget-bin/www_bget?cpd+C01601">C01601</a>"	<a href=http://pubchem.ncbi.nlm.nih.gov/summary/summary.cgi?cid=8158">8158</a>"	398493	2,3-Dimethylsuccinic acid	431	13545-04-5		<a href=http://pubchem.ncbi.nlm.nih.gov/summary/summary.cgi?cid=11848">11848</a>"	396743
Unknown 194	169	11.9167		6680.4				396515
serine 1	204	11.9308	859	540513	56-45-1	<a href=http://www.genome.jp/dbget-bin/www_bget?cpd+C00716">C00716</a>"	<a href=http://pubchem.ncbi.nlm.nih.gov/summary/summary.cgi?cid=617">617</a>"	397087	395017	serine 1	859	56-45-1	<a href=http://www.genome.jp/dbget-bin/www_bget?cpd+C00716">C00716</a>"	<a href=http://pubchem.ncbi.nlm.nih.gov/summary/summary.cgi?cid=617">617</a>"	395017
3-Hydroxynorvaline 2	160	11.95	506	536059	2280-42-4		<a href=http://pubchem.ncbi.nlm.nih.gov/summary/summary.cgi?cid=65097">65097</a>"	397862	399897	3-Hydroxynorvaline 2	506	2280-42-4		<a href=http://pubchem.ncbi.nlm.nih.gov/summary/summary.cgi?cid=65097">65097</a>"	399897	serine 1	442	56-45-1	<a href=http://www.genome.jp/dbget-bin/www_bget?cpd+C00716">C00716</a>"	<a href=http://pubchem.ncbi.nlm.nih.gov/summary/summary.cgi?cid=617">617</a>"	395017
L-homoserine 2	103	11.9525	319	161538	672-15-1	<a href=http://www.genome.jp/dbget-bin/www_bget?cpd+C00263">C00263</a>"	<a href=http://pubchem.ncbi.nlm.nih.gov/summary/summary.cgi?cid=12647">12647</a>"	397963	395576	L-homoserine 2	319	672-15-1	<a href=http://www.genome.jp/dbget-bin/www_bget?cpd+C00263">C00263</a>"	<a href=http://pubchem.ncbi.nlm.nih.gov/summary/summary.cgi?cid=12647">12647</a>"	395576
Unknown 195	173	11.9817	8	12209	672-15-1	<a href=http://www.genome.jp/dbget-bin/www_bget?cpd+C00263">C00263</a>"	<a href=http://pubchem.ncbi.nlm.nih.gov/summary/summary.cgi?cid=12647">12647</a>"	399142	395576	L-homoserine 2	8	672-15-1	<a href=http://www.genome.jp/dbget-bin/www_bget?cpd+C00263">C00263</a>"	<a href=http://pubchem.ncbi.nlm.nih.gov/summary/summary.cgi?cid=12647">12647</a>"	395576
Pelargonic acid	215	12.0058	843	134314	112-05-0	<a href=http://www.genome.jp/dbget-bin/www_bget?cpd+C01601">C01601</a>"	<a href=http://pubchem.ncbi.nlm.nih.gov/summary/summary.cgi?cid=8158">8158</a>"	400119	398493	Pelargonic acid	843	112-05-0	<a href=http://www.genome.jp/dbget-bin/www_bget?cpd+C01601">C01601</a>"	<a href=http://pubchem.ncbi.nlm.nih.gov/summary/summary.cgi?cid=8158">8158</a>"	398493	N-Acetyl-beta-alanine 1	337	3025-95-4	<a href=http://www.genome.jp/dbget-bin/www_bget?cpd+C01073">C01073</a>"	<a href=http://pubchem.ncbi.nlm.nih.gov/summary/summary.cgi?cid=76406">76406</a>"	400990	3-Hydroxynorvaline 2	312	2280-42-4		<a href=http://pubchem.ncbi.nlm.nih.gov/summary/summary.cgi?cid=65097">65097</a>"	399897
Unknown 196	255	12.0275	51	15764	3025-95-4	<a href=http://www.genome.jp/dbget-bin/www_bget?cpd+C01073">C01073</a>"	<a href=http://pubchem.ncbi.nlm.nih.gov/summary/summary.cgi?cid=76406">76406</a>"	400995	400990	N-Acetyl-beta-alanine 1	51	3025-95-4	<a href=http://www.genome.jp/dbget-bin/www_bget?cpd+C01073">C01073</a>"	<a href=http://pubchem.ncbi.nlm.nih.gov/summary/summary.cgi?cid=76406">76406</a>"	400990
cycloleucine 1	270	12.0308	249	3262.4	52-52-8	<a href=http://www.genome.jp/dbget-bin/www_bget?cpd+C03969">C03969</a>"	<a href=http://pubchem.ncbi.nlm.nih.gov/summary/summary.cgi?cid=2901">2901</a>"	401130	404530	cycloleucine 1	249	52-52-8	<a href=http://www.genome.jp/dbget-bin/www_bget?cpd+C03969">C03969</a>"	<a href=http://pubchem.ncbi.nlm.nih.gov/summary/summary.cgi?cid=2901">2901</a>"	404530
cycloleucine 1	156	12.035	735	52109	52-52-8	<a href=http://www.genome.jp/dbget-bin/www_bget?cpd+C03969">C03969</a>"	<a href=http://pubchem.ncbi.nlm.nih.gov/summary/summary.cgi?cid=2901">2901</a>"	401299	404530	cycloleucine 1	735	52-52-8	<a href=http://www.genome.jp/dbget-bin/www_bget?cpd+C03969">C03969</a>"	<a href=http://pubchem.ncbi.nlm.nih.gov/summary/summary.cgi?cid=2901">2901</a>"	404530	Pipecolinic acid	682	535-75-1		<a href=http://pubchem.ncbi.nlm.nih.gov/summary/summary.cgi?cid=849">849</a>"	402862	Geraniol	273	106-24-1	<a href=http://www.genome.jp/dbget-bin/www_bget?cpd+C01500">C01500</a>"	<a href=http://pubchem.ncbi.nlm.nih.gov/summary/summary.cgi?cid=637566">637566</a>"	400609	3-Methylamino-1,2-propanediol 2	269	40137-22-2		<a href=http://pubchem.ncbi.nlm.nih.gov/summary/summary.cgi?cid=2734122">2734122</a>"	406134	3-Cyanoalanine	247	6232-19-5		<a href=http://pubchem.ncbi.nlm.nih.gov/summary/summary.cgi?cid=13538">13538</a>"	404459
Unknown 197	221	12.065		23728				402511
Unknown 198	103	12.1283		76388				405072
Unknown 199	129	12.1308		6989.9				405173
L-Allothreonine 1	57	12.2717	894	389078	28954-12-3	<a href=http://www.genome.jp/dbget-bin/www_bget?cpd+C05519">C05519</a>"	<a href=http://pubchem.ncbi.nlm.nih.gov/summary/summary.cgi?cid=99289">99289</a>"	410867	412246	L-Allothreonine 1	894	28954-12-3	<a href=http://www.genome.jp/dbget-bin/www_bget?cpd+C05519">C05519</a>"	<a href=http://pubchem.ncbi.nlm.nih.gov/summary/summary.cgi?cid=99289">99289</a>"	412246	threonine 1	890	72-19-5	<a href=http://www.genome.jp/dbget-bin/www_bget?cpd+C00188">C00188</a>"	<a href=http://pubchem.ncbi.nlm.nih.gov/summary/summary.cgi?cid=205">205</a>"	410252	Aminooxyacetic acid	453	645-88-5		<a href=http://pubchem.ncbi.nlm.nih.gov/summary/summary.cgi?cid=286">286</a>"	408686
L-Allothreonine 1	217	12.275	487	20134	28954-12-3	<a href=http://www.genome.jp/dbget-bin/www_bget?cpd+C05519">C05519</a>"	<a href=http://pubchem.ncbi.nlm.nih.gov/summary/summary.cgi?cid=99289">99289</a>"	411001	412246	L-Allothreonine 1	487	28954-12-3	<a href=http://www.genome.jp/dbget-bin/www_bget?cpd+C05519">C05519</a>"	<a href=http://pubchem.ncbi.nlm.nih.gov/summary/summary.cgi?cid=99289">99289</a>"	412246	threonine 1	475	72-19-5	<a href=http://www.genome.jp/dbget-bin/www_bget?cpd+C00188">C00188</a>"	<a href=http://pubchem.ncbi.nlm.nih.gov/summary/summary.cgi?cid=205">205</a>"	410252	O-acetylserine 1	296	5147-00-2	<a href=http://www.genome.jp/dbget-bin/www_bget?cpd+C00979">C00979</a>"	<a href=http://pubchem.ncbi.nlm.nih.gov/summary/summary.cgi?cid=189">189</a>"	415560
resorcinol	240	12.2817	412	66510	108-46-3	<a href=http://www.genome.jp/dbget-bin/www_bget?cpd+C01751">C01751</a>"	<a href=http://pubchem.ncbi.nlm.nih.gov/summary/summary.cgi?cid=5054">5054</a>"	411271	411108	resorcinol	412	108-46-3	<a href=http://www.genome.jp/dbget-bin/www_bget?cpd+C01751">C01751</a>"	<a href=http://pubchem.ncbi.nlm.nih.gov/summary/summary.cgi?cid=5054">5054</a>"	411108
Tartronic acid	221	12.2942	423	171979	80-69-3	<a href=http://www.genome.jp/dbget-bin/www_bget?cpd+C02500">C02500</a>"	<a href=http://pubchem.ncbi.nlm.nih.gov/summary/summary.cgi?cid=45">45</a>"	411776	408761	Tartronic acid	423	80-69-3	<a href=http://www.genome.jp/dbget-bin/www_bget?cpd+C02500">C02500</a>"	<a href=http://pubchem.ncbi.nlm.nih.gov/summary/summary.cgi?cid=45">45</a>"	408761	Aminooxyacetic acid	387	645-88-5		<a href=http://pubchem.ncbi.nlm.nih.gov/summary/summary.cgi?cid=286">286</a>"	408686
Tartronic acid	103	12.3275	417	133699	80-69-3	<a href=http://www.genome.jp/dbget-bin/www_bget?cpd+C02500">C02500</a>"	<a href=http://pubchem.ncbi.nlm.nih.gov/summary/summary.cgi?cid=45">45</a>"	413124	408761	Tartronic acid	417	80-69-3	<a href=http://www.genome.jp/dbget-bin/www_bget?cpd+C02500">C02500</a>"	<a href=http://pubchem.ncbi.nlm.nih.gov/summary/summary.cgi?cid=45">45</a>"	408761
Unknown 200	103	12.3792		10746				415213
1-Indanone 1	131	12.385	211	30119	83-33-0	<a href=http://www.genome.jp/dbget-bin/www_bget?cpd+C01504">C01504</a>"	<a href=http://pubchem.ncbi.nlm.nih.gov/summary/summary.cgi?cid=6735">6735</a>"	415448	413844	1-Indanone 1	211	83-33-0	<a href=http://www.genome.jp/dbget-bin/www_bget?cpd+C01504">C01504</a>"	<a href=http://pubchem.ncbi.nlm.nih.gov/summary/summary.cgi?cid=6735">6735</a>"	413844	Glutaric Acid	196	110-94-1	<a href=http://www.genome.jp/dbget-bin/www_bget?cpd+C00489">C00489</a>"	<a href=http://pubchem.ncbi.nlm.nih.gov/summary/summary.cgi?cid=743">743</a>"	420308
thymine	73	12.4892	415	77488	65-71-4	<a href=http://www.genome.jp/dbget-bin/www_bget?cpd+C00178">C00178</a>"	<a href=http://pubchem.ncbi.nlm.nih.gov/summary/summary.cgi?cid=1135">1135</a>"	419660	419706	thymine	415	65-71-4	<a href=http://www.genome.jp/dbget-bin/www_bget?cpd+C00178">C00178</a>"	<a href=http://pubchem.ncbi.nlm.nih.gov/summary/summary.cgi?cid=1135">1135</a>"	419706	Glutaric Acid	410	110-94-1	<a href=http://www.genome.jp/dbget-bin/www_bget?cpd+C00489">C00489</a>"	<a href=http://pubchem.ncbi.nlm.nih.gov/summary/summary.cgi?cid=743">743</a>"	420308	2-methylfumarate	409	498-24-8		<a href=http://pubchem.ncbi.nlm.nih.gov/summary/summary.cgi?cid=874">874</a>"	417693
thymine	255	12.4925	583	49959	65-71-4	<a href=http://www.genome.jp/dbget-bin/www_bget?cpd+C00178">C00178</a>"	<a href=http://pubchem.ncbi.nlm.nih.gov/summary/summary.cgi?cid=1135">1135</a>"	419794	419706	thymine	583	65-71-4	<a href=http://www.genome.jp/dbget-bin/www_bget?cpd+C00178">C00178</a>"	<a href=http://pubchem.ncbi.nlm.nih.gov/summary/summary.cgi?cid=1135">1135</a>"	419706
Unknown 201	184	12.5008		6856.2				420131
Unknown 202	100	12.5417		51044				421782
hydroquinone	154	12.5492	218	11755	123-31-9	<a href=http://www.genome.jp/dbget-bin/www_bget?cpd+C15603">C15603</a>"	<a href=http://pubchem.ncbi.nlm.nih.gov/summary/summary.cgi?cid=785">785</a>"	422085	421819	hydroquinone	218	123-31-9	<a href=http://www.genome.jp/dbget-bin/www_bget?cpd+C15603">C15603</a>"	<a href=http://pubchem.ncbi.nlm.nih.gov/summary/summary.cgi?cid=785">785</a>"	421819	Glutaric Acid	216	110-94-1	<a href=http://www.genome.jp/dbget-bin/www_bget?cpd+C00489">C00489</a>"	<a href=http://pubchem.ncbi.nlm.nih.gov/summary/summary.cgi?cid=743">743</a>"	420308	DL-Anabasine 1	214	13078-04-1	<a href=http://www.genome.jp/dbget-bin/www_bget?cpd+C06180">C06180</a>"	<a href=http://pubchem.ncbi.nlm.nih.gov/summary/summary.cgi?cid=2181">2181</a>"	421588
1,2-Cyclohexanedione 3	98	12.5583	307	13539	765-87-7	<a href=http://www.genome.jp/dbget-bin/www_bget?cpd+C06105">C06105</a>"	<a href=http://pubchem.ncbi.nlm.nih.gov/summary/summary.cgi?cid=13006">13006</a>"	422456	426290	1,2-Cyclohexanedione 3	307	765-87-7	<a href=http://www.genome.jp/dbget-bin/www_bget?cpd+C06105">C06105</a>"	<a href=http://pubchem.ncbi.nlm.nih.gov/summary/summary.cgi?cid=13006">13006</a>"	426290
Glutaric Acid	147	12.5617	874	834570	110-94-1	<a href=http://www.genome.jp/dbget-bin/www_bget?cpd+C00489">C00489</a>"	<a href=http://pubchem.ncbi.nlm.nih.gov/summary/summary.cgi?cid=743">743</a>"	422591	420308	Glutaric Acid	874	110-94-1	<a href=http://www.genome.jp/dbget-bin/www_bget?cpd+C00489">C00489</a>"	<a href=http://pubchem.ncbi.nlm.nih.gov/summary/summary.cgi?cid=743">743</a>"	420308	2-Methylglutaric Acid	545	617-62-9	<a href=http://www.genome.jp/dbget-bin/www_bget?cpd+C05282">C05282</a>"	<a href=http://pubchem.ncbi.nlm.nih.gov/summary/summary.cgi?cid=12046">12046</a>"	426727
2-Methylglutaric Acid	174	12.5717	291	28985	617-62-9	<a href=http://www.genome.jp/dbget-bin/www_bget?cpd+C05282">C05282</a>"	<a href=http://pubchem.ncbi.nlm.nih.gov/summary/summary.cgi?cid=12046">12046</a>"	422995	426727	2-Methylglutaric Acid	291	617-62-9	<a href=http://www.genome.jp/dbget-bin/www_bget?cpd+C05282">C05282</a>"	<a href=http://pubchem.ncbi.nlm.nih.gov/summary/summary.cgi?cid=12046">12046</a>"	426727
thymine	373	12.6008	232	9599.9	65-71-4	<a href=http://www.genome.jp/dbget-bin/www_bget?cpd+C00178">C00178</a>"	<a href=http://pubchem.ncbi.nlm.nih.gov/summary/summary.cgi?cid=1135">1135</a>"	424174	419706	thymine	232	65-71-4	<a href=http://www.genome.jp/dbget-bin/www_bget?cpd+C00178">C00178</a>"	<a href=http://pubchem.ncbi.nlm.nih.gov/summary/summary.cgi?cid=1135">1135</a>"	419706
methyl trans-cinnamate	103	12.6175	254	8568.4	103-26-4		<a href=http://pubchem.ncbi.nlm.nih.gov/summary/summary.cgi?cid=7644">7644</a>"	424848	423978	methyl trans-cinnamate	254	103-26-4		<a href=http://pubchem.ncbi.nlm.nih.gov/summary/summary.cgi?cid=7644">7644</a>"	423978	1-Indanone 2	129	83-33-0	<a href=http://www.genome.jp/dbget-bin/www_bget?cpd+C01504">C01504</a>"	<a href=http://pubchem.ncbi.nlm.nih.gov/summary/summary.cgi?cid=6735">6735</a>"	428136
Unknown 203	69	12.7125	24	20396	1518-61-2		<a href=http://pubchem.ncbi.nlm.nih.gov/summary/summary.cgi?cid=150929">150929</a>"	428689	432226	2-Deoxytetronic acid	24	1518-61-2		<a href=http://pubchem.ncbi.nlm.nih.gov/summary/summary.cgi?cid=150929">150929</a>"	432226
beta-Alanine 2	142	12.745	321	15158	107-95-9	<a href=http://www.genome.jp/dbget-bin/www_bget?cpd+C00099">C00099</a>"	<a href=http://pubchem.ncbi.nlm.nih.gov/summary/summary.cgi?cid=239">239</a>"	430002	434448	beta-Alanine 2	321	107-95-9	<a href=http://www.genome.jp/dbget-bin/www_bget?cpd+C00099">C00099</a>"	<a href=http://pubchem.ncbi.nlm.nih.gov/summary/summary.cgi?cid=239">239</a>"	434448	N-Ethylglycine 1	227	627-01-0	<a href=http://www.genome.jp/dbget-bin/www_bget?cpd+C11735">C11735</a>"	<a href=http://pubchem.ncbi.nlm.nih.gov/summary/summary.cgi?cid=316542">316542</a>"	428515	3-hydroxy-L-proline 1	211	4298-08-2		<a href=http://pubchem.ncbi.nlm.nih.gov/summary/summary.cgi?cid=559314">559314</a>"	434834
hydrocinnamic acid	104	12.8008	936	42247769	501-52-0	<a href=http://www.genome.jp/dbget-bin/www_bget?cpd+C05629">C05629</a>"	<a href=http://pubchem.ncbi.nlm.nih.gov/summary/summary.cgi?cid=107">107</a>"	432260	434598	hydrocinnamic acid	936	501-52-0	<a href=http://www.genome.jp/dbget-bin/www_bget?cpd+C05629">C05629</a>"	<a href=http://pubchem.ncbi.nlm.nih.gov/summary/summary.cgi?cid=107">107</a>"	434598	1-Indanone 2	302	83-33-0	<a href=http://www.genome.jp/dbget-bin/www_bget?cpd+C01504">C01504</a>"	<a href=http://pubchem.ncbi.nlm.nih.gov/summary/summary.cgi?cid=6735">6735</a>"	428136
beta-Alanine 2	248	12.8617	509	14263	107-95-9	<a href=http://www.genome.jp/dbget-bin/www_bget?cpd+C00099">C00099</a>"	<a href=http://pubchem.ncbi.nlm.nih.gov/summary/summary.cgi?cid=239">239</a>"	434719	434448	beta-Alanine 2	509	107-95-9	<a href=http://www.genome.jp/dbget-bin/www_bget?cpd+C00099">C00099</a>"	<a href=http://pubchem.ncbi.nlm.nih.gov/summary/summary.cgi?cid=239">239</a>"	434448	6-hydroxy caproic acid	363	1191-25-9	<a href=http://www.genome.jp/dbget-bin/www_bget?cpd+C06103">C06103</a>"	<a href=http://pubchem.ncbi.nlm.nih.gov/summary/summary.cgi?cid=14490">14490</a>"	433168	3-Methylglutaric Acid	356	626-51-7		<a href=http://pubchem.ncbi.nlm.nih.gov/summary/summary.cgi?cid=12284">12284</a>"	431825
Unknown 204	233	12.8833		9358.8				435595
beta-Alanine 2	174	12.9025	516	151811	107-95-9	<a href=http://www.genome.jp/dbget-bin/www_bget?cpd+C00099">C00099</a>"	<a href=http://pubchem.ncbi.nlm.nih.gov/summary/summary.cgi?cid=239">239</a>"	436370	434448	beta-Alanine 2	516	107-95-9	<a href=http://www.genome.jp/dbget-bin/www_bget?cpd+C00099">C00099</a>"	<a href=http://pubchem.ncbi.nlm.nih.gov/summary/summary.cgi?cid=239">239</a>"	434448
Unknown 205	56	12.9642		8808.1				438863
Unknown 206	219	12.9958		4427.0				440143
2-aminophenol 1	257	13.0042	215	12018	95-55-6	<a href=http://www.genome.jp/dbget-bin/www_bget?cpd+C01987">C01987</a>"	<a href=http://pubchem.ncbi.nlm.nih.gov/summary/summary.cgi?cid=5801">5801</a>"	440480	438733	2-aminophenol 1	215	95-55-6	<a href=http://www.genome.jp/dbget-bin/www_bget?cpd+C01987">C01987</a>"	<a href=http://pubchem.ncbi.nlm.nih.gov/summary/summary.cgi?cid=5801">5801</a>"	438733	3,4-Dihydroxypyridine	198	10182-48-6	<a href=http://www.genome.jp/dbget-bin/www_bget?cpd+C03927">C03927</a>"	<a href=http://pubchem.ncbi.nlm.nih.gov/summary/summary.cgi?cid=105085">105085</a>"	443550
Unknown 207	243	13.055		29176				442535
2,4-diaminobutyric acid 3	174	13.0742	261	12816	305-62-4		<a href=http://pubchem.ncbi.nlm.nih.gov/summary/summary.cgi?cid=470">470</a>"	443310	444406	2,4-diaminobutyric acid 3	261	305-62-4		<a href=http://pubchem.ncbi.nlm.nih.gov/summary/summary.cgi?cid=470">470</a>"	444406	L-homoserine 1	256	672-15-1	<a href=http://www.genome.jp/dbget-bin/www_bget?cpd+C00263">C00263</a>"	<a href=http://pubchem.ncbi.nlm.nih.gov/summary/summary.cgi?cid=12647">12647</a>"	443004	3-Hydroxynorvaline 1	256	2280-42-4		<a href=http://pubchem.ncbi.nlm.nih.gov/summary/summary.cgi?cid=65097">65097</a>"	439756	Maleamate 4	229	557-24-4		<a href=http://pubchem.ncbi.nlm.nih.gov/summary/summary.cgi?cid=11187">11187</a>"	440511
Glutaconic acid	55	13.0842	513	32100	1724-02-3	<a href=http://www.genome.jp/dbget-bin/www_bget?cpd+C02214">C02214</a>"	<a href=http://pubchem.ncbi.nlm.nih.gov/summary/summary.cgi?cid=5280498">5280498</a>"	443714	444657	Glutaconic acid	513	1724-02-3	<a href=http://www.genome.jp/dbget-bin/www_bget?cpd+C02214">C02214</a>"	<a href=http://pubchem.ncbi.nlm.nih.gov/summary/summary.cgi?cid=5280498">5280498</a>"	444657	Maleamate 4	468	557-24-4		<a href=http://pubchem.ncbi.nlm.nih.gov/summary/summary.cgi?cid=11187">11187</a>"	440511	MALONAMIDE 4	447	108-13-4		<a href=http://pubchem.ncbi.nlm.nih.gov/summary/summary.cgi?cid=7911">7911</a>"	443776
L-homoserine 1	218	13.1217	792	24851	672-15-1	<a href=http://www.genome.jp/dbget-bin/www_bget?cpd+C00263">C00263</a>"	<a href=http://pubchem.ncbi.nlm.nih.gov/summary/summary.cgi?cid=12647">12647</a>"	445230	443004	L-homoserine 1	792	672-15-1	<a href=http://www.genome.jp/dbget-bin/www_bget?cpd+C00263">C00263</a>"	<a href=http://pubchem.ncbi.nlm.nih.gov/summary/summary.cgi?cid=12647">12647</a>"	443004
Erythrose 1	147	13.1708	521	1323389	583-50-6		<a href=http://pubchem.ncbi.nlm.nih.gov/summary/summary.cgi?cid=94176">94176</a>"	447218	443139	Erythrose 1	521	583-50-6		<a href=http://pubchem.ncbi.nlm.nih.gov/summary/summary.cgi?cid=94176">94176</a>"	443139	L-Threose 2	515	95-44-3		<a href=http://pubchem.ncbi.nlm.nih.gov/summary/summary.cgi?cid=101562">101562</a>"	445773
3-Aminoisobutyric acid 1	174	13.2642	541	188178	144-90-1	<a href=http://www.genome.jp/dbget-bin/www_bget?cpd+C05145">C05145</a>"	<a href=http://pubchem.ncbi.nlm.nih.gov/summary/summary.cgi?cid=64956">64956</a>"	450991	452229	3-Aminoisobutyric acid 1	541	144-90-1	<a href=http://www.genome.jp/dbget-bin/www_bget?cpd+C05145">C05145</a>"	<a href=http://pubchem.ncbi.nlm.nih.gov/summary/summary.cgi?cid=64956">64956</a>"	452229	Aminomalonic acid	325	1068-84-4	<a href=http://www.genome.jp/dbget-bin/www_bget?cpd+C00872">C00872</a>"	<a href=http://pubchem.ncbi.nlm.nih.gov/summary/summary.cgi?cid=100714">100714</a>"	455886
Unknown 208	143	13.2733		22786				451362
Capric Acid	117	13.3025	349	43934	334-48-5	<a href=http://www.genome.jp/dbget-bin/www_bget?cpd+C01571">C01571</a>"	<a href=http://pubchem.ncbi.nlm.nih.gov/summary/summary.cgi?cid=2969">2969</a>"	452541	450510	Capric Acid	349	334-48-5	<a href=http://www.genome.jp/dbget-bin/www_bget?cpd+C01571">C01571</a>"	<a href=http://pubchem.ncbi.nlm.nih.gov/summary/summary.cgi?cid=2969">2969</a>"	450510
Aminomalonic acid	73	13.3792	561	359673	1068-84-4	<a href=http://www.genome.jp/dbget-bin/www_bget?cpd+C00872">C00872</a>"	<a href=http://pubchem.ncbi.nlm.nih.gov/summary/summary.cgi?cid=100714">100714</a>"	455640	455886	Aminomalonic acid	561	1068-84-4	<a href=http://www.genome.jp/dbget-bin/www_bget?cpd+C00872">C00872</a>"	<a href=http://pubchem.ncbi.nlm.nih.gov/summary/summary.cgi?cid=100714">100714</a>"	455886
Unknown 209	255	13.3825		20588				455775
Unknown 210	70	13.3925		34648				456179
Unknown 211	61	13.4117		12769				456954
Unknown 212	58	13.4425	124	15345	765-87-7	<a href=http://www.genome.jp/dbget-bin/www_bget?cpd+C06105">C06105</a>"	<a href=http://pubchem.ncbi.nlm.nih.gov/summary/summary.cgi?cid=13006">13006</a>"	458201	455148	1,2-Cyclohexanedione 2	124	765-87-7	<a href=http://www.genome.jp/dbget-bin/www_bget?cpd+C06105">C06105</a>"	<a href=http://pubchem.ncbi.nlm.nih.gov/summary/summary.cgi?cid=13006">13006</a>"	455148
Unknown 213	143	13.4683		7960.9				459245
Unknown 214	157	13.5783		11818				463692
L-Malic acid	73	13.6017	728	222273	97-67-6	<a href=http://www.genome.jp/dbget-bin/www_bget?cpd+C00149">C00149</a>"	<a href=http://pubchem.ncbi.nlm.nih.gov/summary/summary.cgi?cid=222656">222656</a>"	464636	462908	L-Malic acid	728	97-67-6	<a href=http://www.genome.jp/dbget-bin/www_bget?cpd+C00149">C00149</a>"	<a href=http://pubchem.ncbi.nlm.nih.gov/summary/summary.cgi?cid=222656">222656</a>"	462908	N-ethylmaleamic acid 3	559	4166-67-0		<a href=http://pubchem.ncbi.nlm.nih.gov/summary/summary.cgi?cid=5369191">5369191</a>"	460635	Maleamate 3	507	557-24-4		<a href=http://pubchem.ncbi.nlm.nih.gov/summary/summary.cgi?cid=11187">11187</a>"	465123	Threitol	491	7493-90-5		<a href=http://pubchem.ncbi.nlm.nih.gov/summary/summary.cgi?cid=169019">169019</a>"	466960
L-Malic acid	59	13.6042	325	13587	97-67-6	<a href=http://www.genome.jp/dbget-bin/www_bget?cpd+C00149">C00149</a>"	<a href=http://pubchem.ncbi.nlm.nih.gov/summary/summary.cgi?cid=222656">222656</a>"	464737	462908	L-Malic acid	325	97-67-6	<a href=http://www.genome.jp/dbget-bin/www_bget?cpd+C00149">C00149</a>"	<a href=http://pubchem.ncbi.nlm.nih.gov/summary/summary.cgi?cid=222656">222656</a>"	462908
Maleamate 3	243	13.6592	246	10216	557-24-4		<a href=http://pubchem.ncbi.nlm.nih.gov/summary/summary.cgi?cid=11187">11187</a>"	466960	465123	Maleamate 3	246	557-24-4		<a href=http://pubchem.ncbi.nlm.nih.gov/summary/summary.cgi?cid=11187">11187</a>"	465123	5,6-dihydrouracil 1	240	504-07-4	<a href=http://www.genome.jp/dbget-bin/www_bget?cpd+C03919">C03919</a>"	<a href=http://pubchem.ncbi.nlm.nih.gov/summary/summary.cgi?cid=649">649</a>"	470340	Acetol 2	235	116-09-6	<a href=http://www.genome.jp/dbget-bin/www_bget?cpd+C05235">C05235</a>"	<a href=http://pubchem.ncbi.nlm.nih.gov/summary/summary.cgi?cid=8299">8299</a>"	469394
Unknown 215	73	13.7392		33040				470194
4-hydroxybenzaldehyde 1	80	13.7758	259	16423	123-08-0	<a href=http://www.genome.jp/dbget-bin/www_bget?cpd+C00633">C00633</a>"	<a href=http://pubchem.ncbi.nlm.nih.gov/summary/summary.cgi?cid=126">126</a>"	471677	473758	4-hydroxybenzaldehyde 1	259	123-08-0	<a href=http://www.genome.jp/dbget-bin/www_bget?cpd+C00633">C00633</a>"	<a href=http://pubchem.ncbi.nlm.nih.gov/summary/summary.cgi?cid=126">126</a>"	473758	4-Hydroxymandelonitrile 2	239	6851-36-1	<a href=http://www.genome.jp/dbget-bin/www_bget?cpd+C00650">C00650</a>"	<a href=http://pubchem.ncbi.nlm.nih.gov/summary/summary.cgi?cid=166768">166768</a>"	473835
Unknown 216	157	13.7933		10899				472384
Unknown 217	217	13.8317		13396				473934
adipic acid	111	13.8708	843	114783	124-04-9	<a href=http://www.genome.jp/dbget-bin/www_bget?cpd+C06104">C06104</a>"	<a href=http://pubchem.ncbi.nlm.nih.gov/summary/summary.cgi?cid=196">196</a>"	475517	474146	adipic acid	843	124-04-9	<a href=http://www.genome.jp/dbget-bin/www_bget?cpd+C06104">C06104</a>"	<a href=http://pubchem.ncbi.nlm.nih.gov/summary/summary.cgi?cid=196">196</a>"	474146	1,5-Anhydroglucitol	497	154-58-5	<a href=http://www.genome.jp/dbget-bin/www_bget?cpd+C07326">C07326</a>"	<a href=http://pubchem.ncbi.nlm.nih.gov/summary/summary.cgi?cid=64960">64960</a>"	477501	3-Hexenedioic acid	438	4436-74-2		<a href=http://pubchem.ncbi.nlm.nih.gov/summary/summary.cgi?cid=107550">107550</a>"	477227	MALONAMIDE 1	393	108-13-4		<a href=http://pubchem.ncbi.nlm.nih.gov/summary/summary.cgi?cid=7911">7911</a>"	473623
Unknown 218	221	13.9075		40227				477000
salicylic acid	186	13.9192	351	5759.5	69-72-7	<a href=http://www.genome.jp/dbget-bin/www_bget?cpd+C00805">C00805</a>"	<a href=http://pubchem.ncbi.nlm.nih.gov/summary/summary.cgi?cid=338">338</a>"	477471	479945	salicylic acid	351	69-72-7	<a href=http://www.genome.jp/dbget-bin/www_bget?cpd+C00805">C00805</a>"	<a href=http://pubchem.ncbi.nlm.nih.gov/summary/summary.cgi?cid=338">338</a>"	479945	4-hydroxybenzaldehyde 3	345	123-08-0	<a href=http://www.genome.jp/dbget-bin/www_bget?cpd+C00633">C00633</a>"	<a href=http://pubchem.ncbi.nlm.nih.gov/summary/summary.cgi?cid=126">126</a>"	480352
salicylic acid	267	13.9275	882	288312	69-72-7	<a href=http://www.genome.jp/dbget-bin/www_bget?cpd+C00805">C00805</a>"	<a href=http://pubchem.ncbi.nlm.nih.gov/summary/summary.cgi?cid=338">338</a>"	477808	479945	salicylic acid	882	69-72-7	<a href=http://www.genome.jp/dbget-bin/www_bget?cpd+C00805">C00805</a>"	<a href=http://pubchem.ncbi.nlm.nih.gov/summary/summary.cgi?cid=338">338</a>"	479945	4-hydroxybenzaldehyde 1	275	123-08-0	<a href=http://www.genome.jp/dbget-bin/www_bget?cpd+C00633">C00633</a>"	<a href=http://pubchem.ncbi.nlm.nih.gov/summary/summary.cgi?cid=126">126</a>"	473758
3-Hexenedioic acid	131	13.9433	271	19550	4436-74-2		<a href=http://pubchem.ncbi.nlm.nih.gov/summary/summary.cgi?cid=107550">107550</a>"	478448	477227	3-Hexenedioic acid	271	4436-74-2		<a href=http://pubchem.ncbi.nlm.nih.gov/summary/summary.cgi?cid=107550">107550</a>"	477227	aspartic acid 1	251	56-84-8	<a href=http://www.genome.jp/dbget-bin/www_bget?cpd+C00049">C00049</a>"	<a href=http://pubchem.ncbi.nlm.nih.gov/summary/summary.cgi?cid=424">424</a>"	479202
4-Acetamidobutyric acid 2	174	13.9517	279	15503	3025-96-5	<a href=http://www.genome.jp/dbget-bin/www_bget?cpd+C02946">C02946</a>"	<a href=http://pubchem.ncbi.nlm.nih.gov/summary/summary.cgi?cid=18189">18189</a>"	478785	476219	4-Acetamidobutyric acid 2	279	3025-96-5	<a href=http://www.genome.jp/dbget-bin/www_bget?cpd+C02946">C02946</a>"	<a href=http://pubchem.ncbi.nlm.nih.gov/summary/summary.cgi?cid=18189">18189</a>"	476219
trans-4-hydroxy-L-proline 2	170	13.9867	317	34980	51-35-4	<a href=http://www.genome.jp/dbget-bin/www_bget?cpd+C01157">C01157</a>"	<a href=http://pubchem.ncbi.nlm.nih.gov/summary/summary.cgi?cid=5810">5810</a>"	480200	483802	trans-4-hydroxy-L-proline 2	317	51-35-4	<a href=http://www.genome.jp/dbget-bin/www_bget?cpd+C01157">C01157</a>"	<a href=http://pubchem.ncbi.nlm.nih.gov/summary/summary.cgi?cid=5810">5810</a>"	483802	3-Hexenedioic acid	259	4436-74-2		<a href=http://pubchem.ncbi.nlm.nih.gov/summary/summary.cgi?cid=107550">107550</a>"	477227
aspartic acid 1	232	14.0108	931	790361	56-84-8	<a href=http://www.genome.jp/dbget-bin/www_bget?cpd+C00049">C00049</a>"	<a href=http://pubchem.ncbi.nlm.nih.gov/summary/summary.cgi?cid=424">424</a>"	481177	479202	aspartic acid 1	931	56-84-8	<a href=http://www.genome.jp/dbget-bin/www_bget?cpd+C00049">C00049</a>"	<a href=http://pubchem.ncbi.nlm.nih.gov/summary/summary.cgi?cid=424">424</a>"	479202	iminodiacetic acid	700	142-73-4		<a href=http://pubchem.ncbi.nlm.nih.gov/summary/summary.cgi?cid=8897">8897</a>"	485250
aspartic acid 1	57	14.0192	446	49548	56-84-8	<a href=http://www.genome.jp/dbget-bin/www_bget?cpd+C00049">C00049</a>"	<a href=http://pubchem.ncbi.nlm.nih.gov/summary/summary.cgi?cid=424">424</a>"	481514	479202	aspartic acid 1	446	56-84-8	<a href=http://www.genome.jp/dbget-bin/www_bget?cpd+C00049">C00049</a>"	<a href=http://pubchem.ncbi.nlm.nih.gov/summary/summary.cgi?cid=424">424</a>"	479202
methionine 1	176	14.0267	663	164297	63-68-3	<a href=http://www.genome.jp/dbget-bin/www_bget?cpd+C01733">C01733</a>"	<a href=http://pubchem.ncbi.nlm.nih.gov/summary/summary.cgi?cid=876">876</a>"	481817	482597	methionine 1	663	63-68-3	<a href=http://www.genome.jp/dbget-bin/www_bget?cpd+C01733">C01733</a>"	<a href=http://pubchem.ncbi.nlm.nih.gov/summary/summary.cgi?cid=876">876</a>"	482597	beta-Glutamic acid 2	269	1948-48-7	<a href=http://www.genome.jp/dbget-bin/www_bget?cpd+C05574">C05574</a>"	<a href=http://pubchem.ncbi.nlm.nih.gov/summary/summary.cgi?cid=73064">73064</a>"	485989	2-Hydroxyquinoline	216	59-31-4	<a href=http://www.genome.jp/dbget-bin/www_bget?cpd+C06415">C06415</a>"	<a href=http://pubchem.ncbi.nlm.nih.gov/summary/summary.cgi?cid=6038">6038</a>"	478336	4-hydroxybenzaldehyde 3	205	123-08-0	<a href=http://www.genome.jp/dbget-bin/www_bget?cpd+C00633">C00633</a>"	<a href=http://pubchem.ncbi.nlm.nih.gov/summary/summary.cgi?cid=126">126</a>"	480352	Acetol 1	189	116-09-6	<a href=http://www.genome.jp/dbget-bin/www_bget?cpd+C05235">C05235</a>"	<a href=http://pubchem.ncbi.nlm.nih.gov/summary/summary.cgi?cid=8299">8299</a>"	481164
oxoproline	156	14.0675	935	2396372	98-79-3	<a href=http://www.genome.jp/dbget-bin/www_bget?cpd+C02238">C02238</a>"	<a href=http://pubchem.ncbi.nlm.nih.gov/summary/summary.cgi?cid=7405">7405</a>"	483468	485159	oxoproline	935	98-79-3	<a href=http://www.genome.jp/dbget-bin/www_bget?cpd+C02238">C02238</a>"	<a href=http://pubchem.ncbi.nlm.nih.gov/summary/summary.cgi?cid=7405">7405</a>"	485159	trans-4-hydroxy-L-proline 2	397	51-35-4	<a href=http://www.genome.jp/dbget-bin/www_bget?cpd+C01157">C01157</a>"	<a href=http://pubchem.ncbi.nlm.nih.gov/summary/summary.cgi?cid=5810">5810</a>"	483802	L-glutamic acid	389	56-86-0	<a href=http://www.genome.jp/dbget-bin/www_bget?cpd+C00302">C00302</a>"	<a href=http://pubchem.ncbi.nlm.nih.gov/summary/summary.cgi?cid=611">611</a>"	487968	N-Acetyl-L-leucine 1	364	1188-21-2	<a href=http://www.genome.jp/dbget-bin/www_bget?cpd+C02710">C02710</a>"	<a href=http://pubchem.ncbi.nlm.nih.gov/summary/summary.cgi?cid=70912">70912</a>"	480143
4-aminobutyric acid 1	83	14.0742	302	22465	56-12-2	<a href=http://www.genome.jp/dbget-bin/www_bget?cpd+C00334">C00334</a>"	<a href=http://pubchem.ncbi.nlm.nih.gov/summary/summary.cgi?cid=119">119</a>"	483738	487696	4-aminobutyric acid 1	302	56-12-2	<a href=http://www.genome.jp/dbget-bin/www_bget?cpd+C00334">C00334</a>"	<a href=http://pubchem.ncbi.nlm.nih.gov/summary/summary.cgi?cid=119">119</a>"	487696
Unknown 219	185	14.0825		5627.4				484075
Unknown 220	247	14.1417	143	7767.6	63-68-3	<a href=http://www.genome.jp/dbget-bin/www_bget?cpd+C01733">C01733</a>"	<a href=http://pubchem.ncbi.nlm.nih.gov/summary/summary.cgi?cid=876">876</a>"	486467	490416	methionine 2	143	63-68-3	<a href=http://www.genome.jp/dbget-bin/www_bget?cpd+C01733">C01733</a>"	<a href=http://pubchem.ncbi.nlm.nih.gov/summary/summary.cgi?cid=876">876</a>"	490416
4-aminobutyric acid 1	174	14.16	810	94007	56-12-2	<a href=http://www.genome.jp/dbget-bin/www_bget?cpd+C00334">C00334</a>"	<a href=http://pubchem.ncbi.nlm.nih.gov/summary/summary.cgi?cid=119">119</a>"	487208	487696	4-aminobutyric acid 1	810	56-12-2	<a href=http://www.genome.jp/dbget-bin/www_bget?cpd+C00334">C00334</a>"	<a href=http://pubchem.ncbi.nlm.nih.gov/summary/summary.cgi?cid=119">119</a>"	487696	L-glutamic acid	471	56-86-0	<a href=http://www.genome.jp/dbget-bin/www_bget?cpd+C00302">C00302</a>"	<a href=http://pubchem.ncbi.nlm.nih.gov/summary/summary.cgi?cid=611">611</a>"	487968	Maleamate 2	445	557-24-4		<a href=http://pubchem.ncbi.nlm.nih.gov/summary/summary.cgi?cid=11187">11187</a>"	489319
4-aminobutyric acid 1	59	14.1625	360	26369	56-12-2	<a href=http://www.genome.jp/dbget-bin/www_bget?cpd+C00334">C00334</a>"	<a href=http://pubchem.ncbi.nlm.nih.gov/summary/summary.cgi?cid=119">119</a>"	487309	487696	4-aminobutyric acid 1	360	56-12-2	<a href=http://www.genome.jp/dbget-bin/www_bget?cpd+C00334">C00334</a>"	<a href=http://pubchem.ncbi.nlm.nih.gov/summary/summary.cgi?cid=119">119</a>"	487696	Halostachine 2	312	6589-55-5	<a href=http://www.genome.jp/dbget-bin/www_bget?cpd+C03711">C03711</a>"	<a href=http://pubchem.ncbi.nlm.nih.gov/summary/summary.cgi?cid=913">913</a>"	484227	methionine 1	293	63-68-3	<a href=http://www.genome.jp/dbget-bin/www_bget?cpd+C01733">C01733</a>"	<a href=http://pubchem.ncbi.nlm.nih.gov/summary/summary.cgi?cid=876">876</a>"	482597	beta-Glutamic acid 2	276	1948-48-7	<a href=http://www.genome.jp/dbget-bin/www_bget?cpd+C05574">C05574</a>"	<a href=http://pubchem.ncbi.nlm.nih.gov/summary/summary.cgi?cid=73064">73064</a>"	485989
Unknown 221	117	14.1742		63596				487783
ornithine 3	142	14.2058	214	6661.1	70-26-8	<a href=http://www.genome.jp/dbget-bin/www_bget?cpd+C00077">C00077</a>"	<a href=http://pubchem.ncbi.nlm.nih.gov/summary/summary.cgi?cid=6262">6262</a>"	489068	485033	ornithine 3	214	70-26-8	<a href=http://www.genome.jp/dbget-bin/www_bget?cpd+C00077">C00077</a>"	<a href=http://pubchem.ncbi.nlm.nih.gov/summary/summary.cgi?cid=6262">6262</a>"	485033
Unknown 222	447	14.2092		9828.7				489204
Unknown 223	125	14.235		32086				490252
pyrogallol	239	14.28	276	4295.4	87-66-1	<a href=http://www.genome.jp/dbget-bin/www_bget?cpd+C01108">C01108</a>"	<a href=http://pubchem.ncbi.nlm.nih.gov/summary/summary.cgi?cid=1057">1057</a>"	492079	494227	pyrogallol	276	87-66-1	<a href=http://www.genome.jp/dbget-bin/www_bget?cpd+C01108">C01108</a>"	<a href=http://pubchem.ncbi.nlm.nih.gov/summary/summary.cgi?cid=1057">1057</a>"	494227	Maleamate 2	209	557-24-4		<a href=http://pubchem.ncbi.nlm.nih.gov/summary/summary.cgi?cid=11187">11187</a>"	489319
Unknown 224	254	14.2958	44	12917	123-30-8	<a href=http://www.genome.jp/dbget-bin/www_bget?cpd+C02372">C02372</a>"	<a href=http://pubchem.ncbi.nlm.nih.gov/summary/summary.cgi?cid=403">403</a>"	492722	490567	4-aminophenol 1	44	123-30-8	<a href=http://www.genome.jp/dbget-bin/www_bget?cpd+C02372">C02372</a>"	<a href=http://pubchem.ncbi.nlm.nih.gov/summary/summary.cgi?cid=403">403</a>"	490567
Unknown 225	245	14.2983		22640				492823
Cumic Acid	221	14.3092	423	89604	536-66-3	<a href=http://www.genome.jp/dbget-bin/www_bget?cpd+C06578">C06578</a>"	<a href=http://pubchem.ncbi.nlm.nih.gov/summary/summary.cgi?cid=10820">10820</a>"	493263	488439	Cumic Acid	423	536-66-3	<a href=http://www.genome.jp/dbget-bin/www_bget?cpd+C06578">C06578</a>"	<a href=http://pubchem.ncbi.nlm.nih.gov/summary/summary.cgi?cid=10820">10820</a>"	488439
Unknown 226	244	14.3275	191	10719	108-13-4		<a href=http://pubchem.ncbi.nlm.nih.gov/summary/summary.cgi?cid=7911">7911</a>"	494007	497142	MALONAMIDE 3	191	108-13-4		<a href=http://pubchem.ncbi.nlm.nih.gov/summary/summary.cgi?cid=7911">7911</a>"	497142
Unknown 227	174	14.3567		33670				495191
Unknown 228	219	14.3983		4768.5				496882
Unknown 229	118	14.4175		63432				497660
L-cysteine	220	14.4575	699	19159	52-90-4	<a href=http://www.genome.jp/dbget-bin/www_bget?cpd+C00097">C00097</a>"	<a href=http://pubchem.ncbi.nlm.nih.gov/summary/summary.cgi?cid=5862">5862</a>"	499284	499305	L-cysteine	699	52-90-4	<a href=http://www.genome.jp/dbget-bin/www_bget?cpd+C00097">C00097</a>"	<a href=http://pubchem.ncbi.nlm.nih.gov/summary/summary.cgi?cid=5862">5862</a>"	499305	3-(1-Pyrazolyl)-L-alanine	402	2734-48-7	<a href=http://www.genome.jp/dbget-bin/www_bget?cpd+C01162">C01162</a>"	<a href=http://pubchem.ncbi.nlm.nih.gov/summary/summary.cgi?cid=151491">151491</a>"	498778	Threonic acid	334	7306-96-9		<a href=http://pubchem.ncbi.nlm.nih.gov/summary/summary.cgi?cid=151152">151152</a>"	497167	2-aminophenol 2	281	95-55-6	<a href=http://www.genome.jp/dbget-bin/www_bget?cpd+C01987">C01987</a>"	<a href=http://pubchem.ncbi.nlm.nih.gov/summary/summary.cgi?cid=5801">5801</a>"	497358	4-Hydroxyquinazoline	253	491-36-1		<a href=http://pubchem.ncbi.nlm.nih.gov/summary/summary.cgi?cid=63112">63112</a>"	495321	Cinnamic acid	253	140-10-3		<a href=http://pubchem.ncbi.nlm.nih.gov/summary/summary.cgi?cid=8784">8784</a>"	503167	3-Methyloxindole 2	251	1504-06-9	<a href=http://www.genome.jp/dbget-bin/www_bget?cpd+C02366">C02366</a>"
Threonic acid	147	14.4675	668	27053	7306-96-9		<a href=http://pubchem.ncbi.nlm.nih.gov/summary/summary.cgi?cid=151152">151152</a>"	499690	497167	Threonic acid	668	7306-96-9		<a href=http://pubchem.ncbi.nlm.nih.gov/summary/summary.cgi?cid=151152">151152</a>"	497167
Unknown 230	247	14.4825		4890.6				500299
Unknown 231	173	14.4975		7000.7				500908
Unknown 232	217	14.5167		9006.4				501686
Unknown 233	100	14.5275		8105.1				502125
Unknown 234	130	14.5933		7019.6				504798
Unknown 235	86	14.5975		4456.2				504967
2-hydroxy-2-phenylacetic acid	63	14.6275	343	12143	611-71-2		<a href=http://pubchem.ncbi.nlm.nih.gov/summary/summary.cgi?cid=1292">1292</a>"	506185	507921	2-hydroxy-2-phenylacetic acid	343	611-71-2		<a href=http://pubchem.ncbi.nlm.nih.gov/summary/summary.cgi?cid=1292">1292</a>"	507921
3-hydroxybenzoic acid	267	14.6333	900	147883	99-06-9	<a href=http://www.genome.jp/dbget-bin/www_bget?cpd+C00587">C00587</a>"	<a href=http://pubchem.ncbi.nlm.nih.gov/summary/summary.cgi?cid=7420">7420</a>"	506422	507006	3-hydroxybenzoic acid	900	99-06-9	<a href=http://www.genome.jp/dbget-bin/www_bget?cpd+C00587">C00587</a>"	<a href=http://pubchem.ncbi.nlm.nih.gov/summary/summary.cgi?cid=7420">7420</a>"	507006	4-Hydroxyphenylethanol	516	501-94-0	<a href=http://www.genome.jp/dbget-bin/www_bget?cpd+C06044">C06044</a>"	<a href=http://pubchem.ncbi.nlm.nih.gov/summary/summary.cgi?cid=10393">10393</a>"	509983	6-Hydroxynicotinic acid	468	5006-66-6	<a href=http://www.genome.jp/dbget-bin/www_bget?cpd+C01020">C01020</a>"	<a href=http://pubchem.ncbi.nlm.nih.gov/summary/summary.cgi?cid=72924">72924</a>"	510237
phenylethylamine	174	14.6508	832	122500	64-04-0	<a href=http://www.genome.jp/dbget-bin/www_bget?cpd+C05332">C05332</a>"	<a href=http://pubchem.ncbi.nlm.nih.gov/summary/summary.cgi?cid=1001">1001</a>"	507132	511749	phenylethylamine	832	64-04-0	<a href=http://www.genome.jp/dbget-bin/www_bget?cpd+C05332">C05332</a>"	<a href=http://pubchem.ncbi.nlm.nih.gov/summary/summary.cgi?cid=1001">1001</a>"	511749	3-Methylthiopropylamine	670	4104-45-4	<a href=http://www.genome.jp/dbget-bin/www_bget?cpd+C03354">C03354</a>"	<a href=http://pubchem.ncbi.nlm.nih.gov/summary/summary.cgi?cid=77743">77743</a>"	511749	N(epsilon)-Trimethyllysine	308	23284-33-5		<a href=http://pubchem.ncbi.nlm.nih.gov/summary/summary.cgi?cid=440121">440121</a>"	511767
2-hydroxy-3-isopropylbutanedioic acid	129	14.6775	423	51164	16048-89-8	<a href=http://www.genome.jp/dbget-bin/www_bget?cpd+C04411">C04411</a>"	<a href=http://pubchem.ncbi.nlm.nih.gov/summary/summary.cgi?cid=36">36</a>"	508214	509591	2-hydroxy-3-isopropylbutanedioic acid	423	16048-89-8	<a href=http://www.genome.jp/dbget-bin/www_bget?cpd+C04411">C04411</a>"	<a href=http://pubchem.ncbi.nlm.nih.gov/summary/summary.cgi?cid=36">36</a>"	509591
4-Hydroxyphenylethanol	179	14.7075	734	151680	501-94-0	<a href=http://www.genome.jp/dbget-bin/www_bget?cpd+C06044">C06044</a>"	<a href=http://pubchem.ncbi.nlm.nih.gov/summary/summary.cgi?cid=10393">10393</a>"	509432	509983	4-Hydroxyphenylethanol	734	501-94-0	<a href=http://www.genome.jp/dbget-bin/www_bget?cpd+C06044">C06044</a>"	<a href=http://pubchem.ncbi.nlm.nih.gov/summary/summary.cgi?cid=10393">10393</a>"	509983	3-hydroxybenzoic acid	306	99-06-9	<a href=http://www.genome.jp/dbget-bin/www_bget?cpd+C00587">C00587</a>"	<a href=http://pubchem.ncbi.nlm.nih.gov/summary/summary.cgi?cid=7420">7420</a>"	507006
Unknown 236	217	14.7167		13543				509804
Unknown 237	102	14.7733		6211.3				512104
Unknown 238	192	14.7967		146411				513052
Unknown 239	142	14.7975	187	18361	4104-45-4	<a href=http://www.genome.jp/dbget-bin/www_bget?cpd+C03354">C03354</a>"	<a href=http://pubchem.ncbi.nlm.nih.gov/summary/summary.cgi?cid=77743">77743</a>"	513085	511749	3-Methylthiopropylamine	187	4104-45-4	<a href=http://www.genome.jp/dbget-bin/www_bget?cpd+C03354">C03354</a>"	<a href=http://pubchem.ncbi.nlm.nih.gov/summary/summary.cgi?cid=77743">77743</a>"	511749
2-hydroxy-3-isopropylbutanedioic acid	217	14.8292	205	19674	16048-89-8	<a href=http://www.genome.jp/dbget-bin/www_bget?cpd+C04411">C04411</a>"	<a href=http://pubchem.ncbi.nlm.nih.gov/summary/summary.cgi?cid=36">36</a>"	514371	509591	2-hydroxy-3-isopropylbutanedioic acid	205	16048-89-8	<a href=http://www.genome.jp/dbget-bin/www_bget?cpd+C04411">C04411</a>"	<a href=http://pubchem.ncbi.nlm.nih.gov/summary/summary.cgi?cid=36">36</a>"	509591
3-Phenyllactic acid	268	14.8558	329	38499	828-01-3	<a href=http://www.genome.jp/dbget-bin/www_bget?cpd+C05607">C05607</a>"	<a href=http://pubchem.ncbi.nlm.nih.gov/summary/summary.cgi?cid=3848">3848</a>"	515453	516071	3-Phenyllactic acid	329	828-01-3	<a href=http://www.genome.jp/dbget-bin/www_bget?cpd+C05607">C05607</a>"	<a href=http://pubchem.ncbi.nlm.nih.gov/summary/summary.cgi?cid=3848">3848</a>"	516071	threo-beta-hyrdoxyaspartate 2	270	7298-99-9		<a href=http://pubchem.ncbi.nlm.nih.gov/summary/summary.cgi?cid=5425">5425</a>"	517232
Unknown 240	217	14.8967		6898.3				517111
D-erythronolactone 2	103	14.9658	455	12861	15667-21-7		<a href=http://pubchem.ncbi.nlm.nih.gov/summary/summary.cgi?cid=5325915">5325915</a>"	519918	523641	D-erythronolactone 2	455	15667-21-7		<a href=http://pubchem.ncbi.nlm.nih.gov/summary/summary.cgi?cid=5325915">5325915</a>"	523641	Tropic Acid	412	529-64-6	<a href=http://www.genome.jp/dbget-bin/www_bget?cpd+C01456">C01456</a>"	<a href=http://pubchem.ncbi.nlm.nih.gov/summary/summary.cgi?cid=10726">10726</a>"	516799
Unknown 241	217	14.9858		16235				520730
1,2,4-Benzenetriol	342	15.0083	370	7792.7	533-73-3	<a href=http://www.genome.jp/dbget-bin/www_bget?cpd+C02814">C02814</a>"	<a href=http://pubchem.ncbi.nlm.nih.gov/summary/summary.cgi?cid=10787">10787</a>"	521644	521644	1,2,4-Benzenetriol	370	533-73-3	<a href=http://www.genome.jp/dbget-bin/www_bget?cpd+C02814">C02814</a>"	<a href=http://pubchem.ncbi.nlm.nih.gov/summary/summary.cgi?cid=10787">10787</a>"	521644
pimelic acid	155	15.0658	682	20887	111-16-0	<a href=http://www.genome.jp/dbget-bin/www_bget?cpd+C02656">C02656</a>"	<a href=http://pubchem.ncbi.nlm.nih.gov/summary/summary.cgi?cid=385">385</a>"	523978	522400	pimelic acid	682	111-16-0	<a href=http://www.genome.jp/dbget-bin/www_bget?cpd+C02656">C02656</a>"	<a href=http://pubchem.ncbi.nlm.nih.gov/summary/summary.cgi?cid=385">385</a>"	522400	Digitoxose 2	420	527-52-6		<a href=http://pubchem.ncbi.nlm.nih.gov/summary/summary.cgi?cid=258531">258531</a>"	523635	Digitoxose 1	401	527-52-6		<a href=http://pubchem.ncbi.nlm.nih.gov/summary/summary.cgi?cid=258531">258531</a>"	521871
ornithine	156	15.0758	216	10956	70-26-8	<a href=http://www.genome.jp/dbget-bin/www_bget?cpd+C00077">C00077</a>"	<a href=http://pubchem.ncbi.nlm.nih.gov/summary/summary.cgi?cid=6262">6262</a>"	524384	526737	ornithine	216	70-26-8	<a href=http://www.genome.jp/dbget-bin/www_bget?cpd+C00077">C00077</a>"	<a href=http://pubchem.ncbi.nlm.nih.gov/summary/summary.cgi?cid=6262">6262</a>"	526737	asparagine 2	212	70-47-3	<a href=http://www.genome.jp/dbget-bin/www_bget?cpd+C00153">C00153</a>"	<a href=http://pubchem.ncbi.nlm.nih.gov/summary/summary.cgi?cid=236">236</a>"	521940	pimelic acid	211	111-16-0	<a href=http://www.genome.jp/dbget-bin/www_bget?cpd+C02656">C02656</a>"	<a href=http://pubchem.ncbi.nlm.nih.gov/summary/summary.cgi?cid=385">385</a>"	522400
pimelic acid	217	15.0892	258	13686	111-16-0	<a href=http://www.genome.jp/dbget-bin/www_bget?cpd+C02656">C02656</a>"	<a href=http://pubchem.ncbi.nlm.nih.gov/summary/summary.cgi?cid=385">385</a>"	524925	522400	pimelic acid	258	111-16-0	<a href=http://www.genome.jp/dbget-bin/www_bget?cpd+C02656">C02656</a>"	<a href=http://pubchem.ncbi.nlm.nih.gov/summary/summary.cgi?cid=385">385</a>"	522400
glutamic acid	221	15.12	301	29856	56-86-0	<a href=http://www.genome.jp/dbget-bin/www_bget?cpd+C00302">C00302</a>"	<a href=http://pubchem.ncbi.nlm.nih.gov/summary/summary.cgi?cid=611">611</a>"	526176	528609	glutamic acid	301	56-86-0	<a href=http://www.genome.jp/dbget-bin/www_bget?cpd+C00302">C00302</a>"	<a href=http://pubchem.ncbi.nlm.nih.gov/summary/summary.cgi?cid=611">611</a>"	528609
Unknown 242	59	15.1267	138	40822	621-37-4	<a href=http://www.genome.jp/dbget-bin/www_bget?cpd+C05593">C05593</a>"	<a href=http://pubchem.ncbi.nlm.nih.gov/summary/summary.cgi?cid=12122">12122</a>"	526447	528448	3-hydroxyphenylacetic acid	138	621-37-4	<a href=http://www.genome.jp/dbget-bin/www_bget?cpd+C05593">C05593</a>"	<a href=http://pubchem.ncbi.nlm.nih.gov/summary/summary.cgi?cid=12122">12122</a>"	528448
3-hydroxyphenylacetic acid	73	15.1375	724	701934	621-37-4	<a href=http://www.genome.jp/dbget-bin/www_bget?cpd+C05593">C05593</a>"	<a href=http://pubchem.ncbi.nlm.nih.gov/summary/summary.cgi?cid=12122">12122</a>"	526887	528448	3-hydroxyphenylacetic acid	724	621-37-4	<a href=http://www.genome.jp/dbget-bin/www_bget?cpd+C05593">C05593</a>"	<a href=http://pubchem.ncbi.nlm.nih.gov/summary/summary.cgi?cid=12122">12122</a>"	528448	beta-Glutamic acid 1	440	1948-48-7	<a href=http://www.genome.jp/dbget-bin/www_bget?cpd+C05574">C05574</a>"	<a href=http://pubchem.ncbi.nlm.nih.gov/summary/summary.cgi?cid=73064">73064</a>"	525379	D-erythronolactone 2	439	15667-21-7		<a href=http://pubchem.ncbi.nlm.nih.gov/summary/summary.cgi?cid=5325915">5325915</a>"	523641
beta-Glutamic acid 1	232	15.1425	360	31905	1948-48-7	<a href=http://www.genome.jp/dbget-bin/www_bget?cpd+C05574">C05574</a>"	<a href=http://pubchem.ncbi.nlm.nih.gov/summary/summary.cgi?cid=73064">73064</a>"	527090	525379	beta-Glutamic acid 1	360	1948-48-7	<a href=http://www.genome.jp/dbget-bin/www_bget?cpd+C05574">C05574</a>"	<a href=http://pubchem.ncbi.nlm.nih.gov/summary/summary.cgi?cid=73064">73064</a>"	525379
thymidine 2	157	15.1558	226	7639.7	50-89-5	<a href=http://www.genome.jp/dbget-bin/www_bget?cpd+C00214">C00214</a>"	<a href=http://pubchem.ncbi.nlm.nih.gov/summary/summary.cgi?cid=5789">5789</a>"	527631	530912	thymidine 2	226	50-89-5	<a href=http://www.genome.jp/dbget-bin/www_bget?cpd+C00214">C00214</a>"	<a href=http://pubchem.ncbi.nlm.nih.gov/summary/summary.cgi?cid=5789">5789</a>"	530912
ornithine	142	15.1692	283	17893	70-26-8	<a href=http://www.genome.jp/dbget-bin/www_bget?cpd+C00077">C00077</a>"	<a href=http://pubchem.ncbi.nlm.nih.gov/summary/summary.cgi?cid=6262">6262</a>"	528172	526737	ornithine	283	70-26-8	<a href=http://www.genome.jp/dbget-bin/www_bget?cpd+C00077">C00077</a>"	<a href=http://pubchem.ncbi.nlm.nih.gov/summary/summary.cgi?cid=6262">6262</a>"	526737	glutamic acid	244	56-86-0	<a href=http://www.genome.jp/dbget-bin/www_bget?cpd+C00302">C00302</a>"	<a href=http://pubchem.ncbi.nlm.nih.gov/summary/summary.cgi?cid=611">611</a>"	528609
glutamic acid	244	15.2133	452	28641	56-86-0	<a href=http://www.genome.jp/dbget-bin/www_bget?cpd+C00302">C00302</a>"	<a href=http://pubchem.ncbi.nlm.nih.gov/summary/summary.cgi?cid=611">611</a>"	529965	528609	glutamic acid	452	56-86-0	<a href=http://www.genome.jp/dbget-bin/www_bget?cpd+C00302">C00302</a>"	<a href=http://pubchem.ncbi.nlm.nih.gov/summary/summary.cgi?cid=611">611</a>"	528609	ornithine	338	70-26-8	<a href=http://www.genome.jp/dbget-bin/www_bget?cpd+C00077">C00077</a>"	<a href=http://pubchem.ncbi.nlm.nih.gov/summary/summary.cgi?cid=6262">6262</a>"	526737	asparagine 3	310	70-47-3	<a href=http://www.genome.jp/dbget-bin/www_bget?cpd+C00154">C00154</a>"	<a href=http://pubchem.ncbi.nlm.nih.gov/summary/summary.cgi?cid=236">236</a>"	532315
glutamic acid	246	15.22	851	146823	56-86-0	<a href=http://www.genome.jp/dbget-bin/www_bget?cpd+C00302">C00302</a>"	<a href=http://pubchem.ncbi.nlm.nih.gov/summary/summary.cgi?cid=611">611</a>"	530236	528609	glutamic acid	851	56-86-0	<a href=http://www.genome.jp/dbget-bin/www_bget?cpd+C00302">C00302</a>"	<a href=http://pubchem.ncbi.nlm.nih.gov/summary/summary.cgi?cid=611">611</a>"	528609	asparagine 3	421	70-47-3	<a href=http://www.genome.jp/dbget-bin/www_bget?cpd+C00154">C00154</a>"	<a href=http://pubchem.ncbi.nlm.nih.gov/summary/summary.cgi?cid=236">236</a>"	532315	beta-Glutamic acid 1	396	1948-48-7	<a href=http://www.genome.jp/dbget-bin/www_bget?cpd+C05574">C05574</a>"	<a href=http://pubchem.ncbi.nlm.nih.gov/summary/summary.cgi?cid=73064">73064</a>"	525379	ornithine	377	70-26-8	<a href=http://www.genome.jp/dbget-bin/www_bget?cpd+C00077">C00077</a>"	<a href=http://pubchem.ncbi.nlm.nih.gov/summary/summary.cgi?cid=6262">6262</a>"	526737
glutamic acid	55	15.2258	437	57700	56-86-0	<a href=http://www.genome.jp/dbget-bin/www_bget?cpd+C00302">C00302</a>"	<a href=http://pubchem.ncbi.nlm.nih.gov/summary/summary.cgi?cid=611">611</a>"	530472	528609	glutamic acid	437	56-86-0	<a href=http://www.genome.jp/dbget-bin/www_bget?cpd+C00302">C00302</a>"	<a href=http://pubchem.ncbi.nlm.nih.gov/summary/summary.cgi?cid=611">611</a>"	528609	trans,trans-Muconic acid	391	3588-17-8		<a href=http://pubchem.ncbi.nlm.nih.gov/summary/summary.cgi?cid=5356793">5356793</a>"	532610
2-mercaptoethanesulfonic acid 2	231	15.2375	225	23748	3375-50-6	<a href=http://www.genome.jp/dbget-bin/www_bget?cpd+C03576">C03576</a>"	<a href=http://pubchem.ncbi.nlm.nih.gov/summary/summary.cgi?cid=598">598</a>"	530946	527492	2-mercaptoethanesulfonic acid 2	225	3375-50-6	<a href=http://www.genome.jp/dbget-bin/www_bget?cpd+C03576">C03576</a>"	<a href=http://pubchem.ncbi.nlm.nih.gov/summary/summary.cgi?cid=598">598</a>"	527492	thymidine 2	218	50-89-5	<a href=http://www.genome.jp/dbget-bin/www_bget?cpd+C00214">C00214</a>"	<a href=http://pubchem.ncbi.nlm.nih.gov/summary/summary.cgi?cid=5789">5789</a>"	530912	toluenesulfonic acid	204	104-15-4	<a href=http://www.genome.jp/dbget-bin/www_bget?cpd+C06677">C06677</a>"	<a href=http://pubchem.ncbi.nlm.nih.gov/summary/summary.cgi?cid=6101">6101</a>"	532130	asparagine 3	173	70-47-3	<a href=http://www.genome.jp/dbget-bin/www_bget?cpd+C00154">C00154</a>"	<a href=http://pubchem.ncbi.nlm.nih.gov/summary/summary.cgi?cid=236">236</a>"	532315
thymidine 2	319	15.2642	233	2488.5	50-89-5	<a href=http://www.genome.jp/dbget-bin/www_bget?cpd+C00214">C00214</a>"	<a href=http://pubchem.ncbi.nlm.nih.gov/summary/summary.cgi?cid=5789">5789</a>"	532028	530912	thymidine 2	233	50-89-5	<a href=http://www.genome.jp/dbget-bin/www_bget?cpd+C00214">C00214</a>"	<a href=http://pubchem.ncbi.nlm.nih.gov/summary/summary.cgi?cid=5789">5789</a>"	530912
phenylalanine 1	218	15.3392	752	147600	63-91-2	<a href=http://www.genome.jp/dbget-bin/www_bget?cpd+C02057">C02057</a>"	<a href=http://pubchem.ncbi.nlm.nih.gov/summary/summary.cgi?cid=994">994</a>"	535073	537401	phenylalanine 1	752	63-91-2	<a href=http://www.genome.jp/dbget-bin/www_bget?cpd+C02057">C02057</a>"	<a href=http://pubchem.ncbi.nlm.nih.gov/summary/summary.cgi?cid=994">994</a>"	537401	asparagine 3	356	70-47-3	<a href=http://www.genome.jp/dbget-bin/www_bget?cpd+C00154">C00154</a>"	<a href=http://pubchem.ncbi.nlm.nih.gov/summary/summary.cgi?cid=236">236</a>"	532315	tartaric acid	324	133-37-9	<a href=http://www.genome.jp/dbget-bin/www_bget?cpd+C00898">C00898</a>"	<a href=http://pubchem.ncbi.nlm.nih.gov/summary/summary.cgi?cid=875">875</a>"	534818	3-ureidopropionate 1	316	462-88-4	<a href=http://www.genome.jp/dbget-bin/www_bget?cpd+C02642">C02642</a>"	<a href=http://pubchem.ncbi.nlm.nih.gov/summary/summary.cgi?cid=111">111</a>"	539576
5-Aminovaleric acid 1	174	15.345	905	735780	660-88-8	<a href=http://www.genome.jp/dbget-bin/www_bget?cpd+C00431">C00431</a>"	<a href=http://pubchem.ncbi.nlm.nih.gov/summary/summary.cgi?cid=138">138</a>"	535310	536482	5-Aminovaleric acid 1	905	660-88-8	<a href=http://www.genome.jp/dbget-bin/www_bget?cpd+C00431">C00431</a>"	<a href=http://pubchem.ncbi.nlm.nih.gov/summary/summary.cgi?cid=138">138</a>"	536482	2,4-diaminobutyric acid 4	599	305-62-4		<a href=http://pubchem.ncbi.nlm.nih.gov/summary/summary.cgi?cid=470">470</a>"	535170	3-ureidopropionate 1	451	462-88-4	<a href=http://www.genome.jp/dbget-bin/www_bget?cpd+C02642">C02642</a>"	<a href=http://pubchem.ncbi.nlm.nih.gov/summary/summary.cgi?cid=111">111</a>"	539576
Fluorene	229	15.3517	383	7804.7	86-73-7	<a href=http://www.genome.jp/dbget-bin/www_bget?cpd+C07715">C07715</a>"	<a href=http://pubchem.ncbi.nlm.nih.gov/summary/summary.cgi?cid=6853">6853</a>"	535580	536990	Fluorene	383	86-73-7	<a href=http://www.genome.jp/dbget-bin/www_bget?cpd+C07715">C07715</a>"	<a href=http://pubchem.ncbi.nlm.nih.gov/summary/summary.cgi?cid=6853">6853</a>"	536990	thymidine 2	280	50-89-5	<a href=http://www.genome.jp/dbget-bin/www_bget?cpd+C00214">C00214</a>"	<a href=http://pubchem.ncbi.nlm.nih.gov/summary/summary.cgi?cid=5789">5789</a>"	530912	5-Aminovaleric acid 1	267	660-88-8	<a href=http://www.genome.jp/dbget-bin/www_bget?cpd+C00431">C00431</a>"	<a href=http://pubchem.ncbi.nlm.nih.gov/summary/summary.cgi?cid=138">138</a>"	536482
Unknown 243	355	15.3625		8793.0				536020
Fluorene	223	15.38	611	27249	86-73-7	<a href=http://www.genome.jp/dbget-bin/www_bget?cpd+C07715">C07715</a>"	<a href=http://pubchem.ncbi.nlm.nih.gov/summary/summary.cgi?cid=6853">6853</a>"	536730	536990	Fluorene	611	86-73-7	<a href=http://www.genome.jp/dbget-bin/www_bget?cpd+C07715">C07715</a>"	<a href=http://pubchem.ncbi.nlm.nih.gov/summary/summary.cgi?cid=6853">6853</a>"	536990	4-Hydroxybenzoic acid	406	99-96-7	<a href=http://www.genome.jp/dbget-bin/www_bget?cpd+C00156">C00156</a>"	<a href=http://pubchem.ncbi.nlm.nih.gov/summary/summary.cgi?cid=135">135</a>"	537389
Cytosin	248	15.4175	244	7726.6	71-30-7	<a href=http://www.genome.jp/dbget-bin/www_bget?cpd+C00380">C00380</a>"	<a href=http://pubchem.ncbi.nlm.nih.gov/summary/summary.cgi?cid=597">597</a>"	538253	535779	Cytosin	244	71-30-7	<a href=http://www.genome.jp/dbget-bin/www_bget?cpd+C00380">C00380</a>"	<a href=http://pubchem.ncbi.nlm.nih.gov/summary/summary.cgi?cid=597">597</a>"	535779
Unknown 244	318	15.4917	32	6823.0	660-88-8	<a href=http://www.genome.jp/dbget-bin/www_bget?cpd+C00431">C00431</a>"	<a href=http://pubchem.ncbi.nlm.nih.gov/summary/summary.cgi?cid=138">138</a>"	541263	536482	5-Aminovaleric acid 1	32	660-88-8	<a href=http://www.genome.jp/dbget-bin/www_bget?cpd+C00431">C00431</a>"	<a href=http://pubchem.ncbi.nlm.nih.gov/summary/summary.cgi?cid=138">138</a>"	536482	2-ketoadipate 2	30	689-31-6	<a href=http://www.genome.jp/dbget-bin/www_bget?cpd+C00322">C00322</a>"	<a href=http://pubchem.ncbi.nlm.nih.gov/summary/summary.cgi?cid=71">71</a>"	545396
4-hydroxyphenylacetic acid	191	15.5008	504	11283	156-38-7	<a href=http://www.genome.jp/dbget-bin/www_bget?cpd+C00642">C00642</a>"	<a href=http://pubchem.ncbi.nlm.nih.gov/summary/summary.cgi?cid=127">127</a>"	541635	541946	4-hydroxyphenylacetic acid	504	156-38-7	<a href=http://www.genome.jp/dbget-bin/www_bget?cpd+C00642">C00642</a>"	<a href=http://pubchem.ncbi.nlm.nih.gov/summary/summary.cgi?cid=127">127</a>"	541946	Lyxose 1	331	1114-34-7		<a href=http://pubchem.ncbi.nlm.nih.gov/summary/summary.cgi?cid=65550">65550</a>"	540619	Lyxose 2	325	1114-34-7		<a href=http://pubchem.ncbi.nlm.nih.gov/summary/summary.cgi?cid=65550">65550</a>"	545540	xylose 1	323	6763-34-4		<a href=http://pubchem.ncbi.nlm.nih.gov/summary/summary.cgi?cid=644160">644160</a>"	545927	xylose 2	321	6763-34-4		<a href=http://pubchem.ncbi.nlm.nih.gov/summary/summary.cgi?cid=644160">644160</a>"	542483	Fluorene	316	86-73-7	<a href=http://www.genome.jp/dbget-bin/www_bget?cpd+C07715">C07715</a>"	<a href=http://pubchem.ncbi.nlm.nih.gov/summary/summary.cgi?cid=6853">6853</a>"	536990
4-hydroxyphenylacetic acid	179	15.505	555	73704	156-38-7	<a href=http://www.genome.jp/dbget-bin/www_bget?cpd+C00642">C00642</a>"	<a href=http://pubchem.ncbi.nlm.nih.gov/summary/summary.cgi?cid=127">127</a>"	541804	541946	4-hydroxyphenylacetic acid	555	156-38-7	<a href=http://www.genome.jp/dbget-bin/www_bget?cpd+C00642">C00642</a>"	<a href=http://pubchem.ncbi.nlm.nih.gov/summary/summary.cgi?cid=127">127</a>"	541946	Lyxose 1	519	1114-34-7		<a href=http://pubchem.ncbi.nlm.nih.gov/summary/summary.cgi?cid=65550">65550</a>"	540619	xylose 2	458	6763-34-4		<a href=http://pubchem.ncbi.nlm.nih.gov/summary/summary.cgi?cid=644160">644160</a>"	542483	xylose 1	411	6763-34-4		<a href=http://pubchem.ncbi.nlm.nih.gov/summary/summary.cgi?cid=644160">644160</a>"	545927	Lyxose 2	391	1114-34-7		<a href=http://pubchem.ncbi.nlm.nih.gov/summary/summary.cgi?cid=65550">65550</a>"	545540	creatine degr	349	57-00-1	<a href=http://www.genome.jp/dbget-bin/www_bget?cpd+C00300">C00300</a>"	<a href=http://pubchem.ncbi.nlm.nih.gov/summary/summary.cgi?cid=586">586</a>"	542762
1,3-diaminopropane	193	15.5442	417	235832	109-76-2	<a href=http://www.genome.jp/dbget-bin/www_bget?cpd+C00986">C00986</a>"	<a href=http://pubchem.ncbi.nlm.nih.gov/summary/summary.cgi?cid=428">428</a>"	543394	546361	1,3-diaminopropane	417	109-76-2	<a href=http://www.genome.jp/dbget-bin/www_bget?cpd+C00986">C00986</a>"	<a href=http://pubchem.ncbi.nlm.nih.gov/summary/summary.cgi?cid=428">428</a>"	546361	2,4-diaminobutyric acid 2	350	305-62-4		<a href=http://pubchem.ncbi.nlm.nih.gov/summary/summary.cgi?cid=470">470</a>"	545144
xylose 2	103	15.5958	943	178284	6763-34-4		<a href=http://pubchem.ncbi.nlm.nih.gov/summary/summary.cgi?cid=644160">644160</a>"	545492	542483	xylose 2	943	6763-34-4		<a href=http://pubchem.ncbi.nlm.nih.gov/summary/summary.cgi?cid=644160">644160</a>"	542483	Lyxose 1	942	1114-34-7		<a href=http://pubchem.ncbi.nlm.nih.gov/summary/summary.cgi?cid=65550">65550</a>"	540619	xylose 1	932	6763-34-4		<a href=http://pubchem.ncbi.nlm.nih.gov/summary/summary.cgi?cid=644160">644160</a>"	545927	Lyxose 2	913	1114-34-7		<a href=http://pubchem.ncbi.nlm.nih.gov/summary/summary.cgi?cid=65550">65550</a>"	545540	allose 1	654	2595-97-3		<a href=http://pubchem.ncbi.nlm.nih.gov/summary/summary.cgi?cid=102288">102288</a>"	543539
5-Aminoimidazole-4-carboxamide 1	249	15.6283	298	7260.4	360-97-4	<a href=http://www.genome.jp/dbget-bin/www_bget?cpd+C04051">C04051</a>"	<a href=http://pubchem.ncbi.nlm.nih.gov/summary/summary.cgi?cid=9679">9679</a>"	546811	543508	5-Aminoimidazole-4-carboxamide 1	298	360-97-4	<a href=http://www.genome.jp/dbget-bin/www_bget?cpd+C04051">C04051</a>"	<a href=http://pubchem.ncbi.nlm.nih.gov/summary/summary.cgi?cid=9679">9679</a>"	543508	N-Acetyl-L-aspartic acid 2	297	997-55-7	<a href=http://www.genome.jp/dbget-bin/www_bget?cpd+C01042">C01042</a>"	<a href=http://pubchem.ncbi.nlm.nih.gov/summary/summary.cgi?cid=65065">65065</a>"	550298
xylose 1	103	15.6775	940	545840	6763-34-4		<a href=http://pubchem.ncbi.nlm.nih.gov/summary/summary.cgi?cid=644160">644160</a>"	548807	545927	xylose 1	940	6763-34-4		<a href=http://pubchem.ncbi.nlm.nih.gov/summary/summary.cgi?cid=644160">644160</a>"	545927	Lyxose 2	918	1114-34-7		<a href=http://pubchem.ncbi.nlm.nih.gov/summary/summary.cgi?cid=65550">65550</a>"	545540
Unknown 245	199	15.7067		6067.5				549991
Unknown 246	207	15.74		18947				551344
Unknown 247	171	15.7975	120	5454.1	765-87-7	<a href=http://www.genome.jp/dbget-bin/www_bget?cpd+C06105">C06105</a>"	<a href=http://pubchem.ncbi.nlm.nih.gov/summary/summary.cgi?cid=13006">13006</a>"	553678	551567	1,2-Cyclohexanedione 4	120	765-87-7	<a href=http://www.genome.jp/dbget-bin/www_bget?cpd+C06105">C06105</a>"	<a href=http://pubchem.ncbi.nlm.nih.gov/summary/summary.cgi?cid=13006">13006</a>"	551567
ribose	103	15.8525	958	4570495	24259-59-4	<a href=http://www.genome.jp/dbget-bin/www_bget?cpd+C00121">C00121</a>"	<a href=http://pubchem.ncbi.nlm.nih.gov/summary/summary.cgi?cid=993">993</a>"	555910	553947	ribose	958	24259-59-4	<a href=http://www.genome.jp/dbget-bin/www_bget?cpd+C00121">C00121</a>"	<a href=http://pubchem.ncbi.nlm.nih.gov/summary/summary.cgi?cid=993">993</a>"	553947
3-ureidopropionate 2	102	15.9258	240	11773	462-88-4	<a href=http://www.genome.jp/dbget-bin/www_bget?cpd+C02642">C02642</a>"	<a href=http://pubchem.ncbi.nlm.nih.gov/summary/summary.cgi?cid=111">111</a>"	558887	556236	3-ureidopropionate 2	240	462-88-4	<a href=http://www.genome.jp/dbget-bin/www_bget?cpd+C02642">C02642</a>"	<a href=http://pubchem.ncbi.nlm.nih.gov/summary/summary.cgi?cid=111">111</a>"	556236
3-(2-Hydroxyphenyl)propionic acid	177	15.9758	492	8605.3	495-78-3	<a href=http://www.genome.jp/dbget-bin/www_bget?cpd+C01198">C01198</a>"	<a href=http://pubchem.ncbi.nlm.nih.gov/summary/summary.cgi?cid=873">873</a>"	560917	562854	3-(2-Hydroxyphenyl)propionic acid	492	495-78-3	<a href=http://www.genome.jp/dbget-bin/www_bget?cpd+C01198">C01198</a>"	<a href=http://pubchem.ncbi.nlm.nih.gov/summary/summary.cgi?cid=873">873</a>"	562854	dihydrocoumarin 1	476	119-84-6	<a href=http://www.genome.jp/dbget-bin/www_bget?cpd+C02274">C02274</a>"	<a href=http://pubchem.ncbi.nlm.nih.gov/summary/summary.cgi?cid=660">660</a>"	562454	cis-2-hydroxycinnamic acid	333	495-79-4	<a href=http://www.genome.jp/dbget-bin/www_bget?cpd+C05838">C05838</a>"	<a href=http://pubchem.ncbi.nlm.nih.gov/summary/summary.cgi?cid=5280841">5280841</a>"	556749
Unknown 248	206	16.0008		11415				561931
Unknown 249	212	16.0133		3649.5				562439
Unknown 250	97	16.0242		7036.7				562879
Ribonic acid, gamma-lactone	215	16.0567	480	42560	5336-08-3		<a href=http://pubchem.ncbi.nlm.nih.gov/summary/summary.cgi?cid=111064">111064</a>"	564198	560492	Ribonic acid, gamma-lactone	480	5336-08-3		<a href=http://pubchem.ncbi.nlm.nih.gov/summary/summary.cgi?cid=111064">111064</a>"	560492
Unknown 251	282	16.1117		60613				566430
phthalic acid	221	16.1183	487	61816	88-99-3	<a href=http://www.genome.jp/dbget-bin/www_bget?cpd+C01606">C01606</a>"	<a href=http://pubchem.ncbi.nlm.nih.gov/summary/summary.cgi?cid=1017">1017</a>"	566701	567166	phthalic acid	487	88-99-3	<a href=http://www.genome.jp/dbget-bin/www_bget?cpd+C01606">C01606</a>"	<a href=http://pubchem.ncbi.nlm.nih.gov/summary/summary.cgi?cid=1017">1017</a>"	567166	3-(2-Hydroxyphenyl)propionic acid	363	495-78-3	<a href=http://www.genome.jp/dbget-bin/www_bget?cpd+C01198">C01198</a>"	<a href=http://pubchem.ncbi.nlm.nih.gov/summary/summary.cgi?cid=873">873</a>"	562854	dihydrocoumarin 1	357	119-84-6	<a href=http://www.genome.jp/dbget-bin/www_bget?cpd+C02274">C02274</a>"	<a href=http://pubchem.ncbi.nlm.nih.gov/summary/summary.cgi?cid=660">660</a>"	562454
Unknown 252	215	16.1233		42328				566904
Acetol 4	93	16.1517	317	19552	116-09-6	<a href=http://www.genome.jp/dbget-bin/www_bget?cpd+C05235">C05235</a>"	<a href=http://pubchem.ncbi.nlm.nih.gov/summary/summary.cgi?cid=8299">8299</a>"	568054	571483	Acetol 4	317	116-09-6	<a href=http://www.genome.jp/dbget-bin/www_bget?cpd+C05235">C05235</a>"	<a href=http://pubchem.ncbi.nlm.nih.gov/summary/summary.cgi?cid=8299">8299</a>"	571483
Acetol 4	55	16.1558	388	107556	116-09-6	<a href=http://www.genome.jp/dbget-bin/www_bget?cpd+C05235">C05235</a>"	<a href=http://pubchem.ncbi.nlm.nih.gov/summary/summary.cgi?cid=8299">8299</a>"	568223	571483	Acetol 4	388	116-09-6	<a href=http://www.genome.jp/dbget-bin/www_bget?cpd+C05235">C05235</a>"	<a href=http://pubchem.ncbi.nlm.nih.gov/summary/summary.cgi?cid=8299">8299</a>"	571483
Unknown 253	217	16.1783		12219				569137
Unknown 254	84	16.235	111	25123	56-85-9	<a href=http://www.genome.jp/dbget-bin/www_bget?cpd+C00064">C00064</a>"	<a href=http://pubchem.ncbi.nlm.nih.gov/summary/summary.cgi?cid=5961">5961</a>"	571437	570389	glutamine 2	111	56-85-9	<a href=http://www.genome.jp/dbget-bin/www_bget?cpd+C00064">C00064</a>"	<a href=http://pubchem.ncbi.nlm.nih.gov/summary/summary.cgi?cid=5961">5961</a>"	570389
6-deoxy-D-glucose 1	117	16.3092	825	97587	7568-08-4		<a href=http://pubchem.ncbi.nlm.nih.gov/summary/summary.cgi?cid=93579">93579</a>"	574447	576050	6-deoxy-D-glucose 1	825	7568-08-4		<a href=http://pubchem.ncbi.nlm.nih.gov/summary/summary.cgi?cid=93579">93579</a>"	576050	fucose 1	819	2438-80-4		<a href=http://pubchem.ncbi.nlm.nih.gov/summary/summary.cgi?cid=17106">17106</a>"	577729	Acetol 4	308	116-09-6	<a href=http://www.genome.jp/dbget-bin/www_bget?cpd+C05235">C05235</a>"	<a href=http://pubchem.ncbi.nlm.nih.gov/summary/summary.cgi?cid=8299">8299</a>"	571483	alpha-Aminoadipic acid	295	542-32-5		<a href=http://pubchem.ncbi.nlm.nih.gov/summary/summary.cgi?cid=469">469</a>"	573167
ribitol	217	16.3342	751	30327	488-81-3		<a href=http://pubchem.ncbi.nlm.nih.gov/summary/summary.cgi?cid=6912">6912</a>"	575462	576302	ribitol	751	488-81-3		<a href=http://pubchem.ncbi.nlm.nih.gov/summary/summary.cgi?cid=6912">6912</a>"	576302	D-Arabitol	730	488-82-4		<a href=http://pubchem.ncbi.nlm.nih.gov/summary/summary.cgi?cid=94154">94154</a>"	574079
Unknown 255	69	16.3417		36673				575767
Unknown 256	154	16.3767		715787				577187
beta-Glycerophosphoric acid	281	16.3833	232	5352.7	819-83-0	<a href=http://www.genome.jp/dbget-bin/www_bget?cpd+C02979">C02979</a>"	<a href=http://pubchem.ncbi.nlm.nih.gov/summary/summary.cgi?cid=2526">2526</a>"	577458	575744	beta-Glycerophosphoric acid	232	819-83-0	<a href=http://www.genome.jp/dbget-bin/www_bget?cpd+C02979">C02979</a>"	<a href=http://pubchem.ncbi.nlm.nih.gov/summary/summary.cgi?cid=2526">2526</a>"	575744	glycocyamine 2	229	352-97-6	<a href=http://www.genome.jp/dbget-bin/www_bget?cpd+C00581">C00581</a>"	<a href=http://pubchem.ncbi.nlm.nih.gov/summary/summary.cgi?cid=763">763</a>"	582009
beta-Glycerophosphoric acid	243	16.3917	582	18879	819-83-0	<a href=http://www.genome.jp/dbget-bin/www_bget?cpd+C02979">C02979</a>"	<a href=http://pubchem.ncbi.nlm.nih.gov/summary/summary.cgi?cid=2526">2526</a>"	577796	575744	beta-Glycerophosphoric acid	582	819-83-0	<a href=http://www.genome.jp/dbget-bin/www_bget?cpd+C02979">C02979</a>"	<a href=http://pubchem.ncbi.nlm.nih.gov/summary/summary.cgi?cid=2526">2526</a>"	575744
beta-Glycerophosphoric acid	129	16.3942	658	26101	819-83-0	<a href=http://www.genome.jp/dbget-bin/www_bget?cpd+C02979">C02979</a>"	<a href=http://pubchem.ncbi.nlm.nih.gov/summary/summary.cgi?cid=2526">2526</a>"	577898	575744	beta-Glycerophosphoric acid	658	819-83-0	<a href=http://www.genome.jp/dbget-bin/www_bget?cpd+C02979">C02979</a>"	<a href=http://pubchem.ncbi.nlm.nih.gov/summary/summary.cgi?cid=2526">2526</a>"	575744	ribitol	449	488-81-3		<a href=http://pubchem.ncbi.nlm.nih.gov/summary/summary.cgi?cid=6912">6912</a>"	576302	D-Arabitol	447	488-82-4		<a href=http://pubchem.ncbi.nlm.nih.gov/summary/summary.cgi?cid=94154">94154</a>"	574079
fucose 1	117	16.4042	559	79805	2438-80-4		<a href=http://pubchem.ncbi.nlm.nih.gov/summary/summary.cgi?cid=17106">17106</a>"	578304	577729	fucose 1	559	2438-80-4		<a href=http://pubchem.ncbi.nlm.nih.gov/summary/summary.cgi?cid=17106">17106</a>"	577729	6-deoxy-D-glucose 1	556	7568-08-4		<a href=http://pubchem.ncbi.nlm.nih.gov/summary/summary.cgi?cid=93579">93579</a>"	576050	6-deoxy-D-glucose 2	519	7568-08-4		<a href=http://pubchem.ncbi.nlm.nih.gov/summary/summary.cgi?cid=93579">93579</a>"	582839
(2R)-2-amino-3-phosphonopropanoic acid 1	267	16.4825	217	9956.9	20263-06-3		<a href=http://pubchem.ncbi.nlm.nih.gov/summary/summary.cgi?cid=177120">177120</a>"	581483	583769	(2R)-2-amino-3-phosphonopropanoic acid 1	217	20263-06-3		<a href=http://pubchem.ncbi.nlm.nih.gov/summary/summary.cgi?cid=177120">177120</a>"	583769
Lyxonic acid, 1,4-lactone	147	16.4933	501	271270	15384-34-6		<a href=http://pubchem.ncbi.nlm.nih.gov/summary/summary.cgi?cid=6427169">6427169</a>"	581923	586543	Lyxonic acid, 1,4-lactone	501	15384-34-6		<a href=http://pubchem.ncbi.nlm.nih.gov/summary/summary.cgi?cid=6427169">6427169</a>"	586543	flavin adenine degrad product	498	146-14-5		<a href=http://pubchem.ncbi.nlm.nih.gov/summary/summary.cgi?cid=444188">444188</a>"	585799
Diglycerol 2	59	16.5075	263	39817	627-82-7		<a href=http://pubchem.ncbi.nlm.nih.gov/summary/summary.cgi?cid=42953">42953</a>"	582498	582911	Diglycerol 2	263	627-82-7		<a href=http://pubchem.ncbi.nlm.nih.gov/summary/summary.cgi?cid=42953">42953</a>"	582911	quinolinic acid	254	89-00-9	<a href=http://www.genome.jp/dbget-bin/www_bget?cpd+C03722">C03722</a>"	<a href=http://pubchem.ncbi.nlm.nih.gov/summary/summary.cgi?cid=1066">1066</a>"	582684	3-(3-hydroxyphenyl)propionic acid	250	621-54-5	<a href=http://www.genome.jp/dbget-bin/www_bget?cpd+C11457">C11457</a>"	<a href=http://pubchem.ncbi.nlm.nih.gov/summary/summary.cgi?cid=91">91</a>"	583569
3-(3-hydroxyphenyl)propionic acid	205	16.5133	841	311913	621-54-5	<a href=http://www.genome.jp/dbget-bin/www_bget?cpd+C11457">C11457</a>"	<a href=http://pubchem.ncbi.nlm.nih.gov/summary/summary.cgi?cid=91">91</a>"	582735	583569	3-(3-hydroxyphenyl)propionic acid	841	621-54-5	<a href=http://www.genome.jp/dbget-bin/www_bget?cpd+C11457">C11457</a>"	<a href=http://pubchem.ncbi.nlm.nih.gov/summary/summary.cgi?cid=91">91</a>"	583569	dihydrocoumarin 2	447	119-84-6	<a href=http://www.genome.jp/dbget-bin/www_bget?cpd+C02274">C02274</a>"	<a href=http://pubchem.ncbi.nlm.nih.gov/summary/summary.cgi?cid=660">660</a>"	585533
3,6-Anhydro-D-galactose 3	199	16.5317	231	7262.1	14122-18-0	<a href=http://www.genome.jp/dbget-bin/www_bget?cpd+C06474">C06474</a>"	<a href=http://pubchem.ncbi.nlm.nih.gov/summary/summary.cgi?cid=441040">441040</a>"	583477	587685	3,6-Anhydro-D-galactose 3	231	14122-18-0	<a href=http://www.genome.jp/dbget-bin/www_bget?cpd+C06474">C06474</a>"	<a href=http://pubchem.ncbi.nlm.nih.gov/summary/summary.cgi?cid=441040">441040</a>"	587685
2,3-dihydroxybenzoic acid	355	16.5908	597	15988	303-38-8	<a href=http://www.genome.jp/dbget-bin/www_bget?cpd+C00196">C00196</a>"	<a href=http://pubchem.ncbi.nlm.nih.gov/summary/summary.cgi?cid=19">19</a>"	585872	588191	2,3-dihydroxybenzoic acid	597	303-38-8	<a href=http://www.genome.jp/dbget-bin/www_bget?cpd+C00196">C00196</a>"	<a href=http://pubchem.ncbi.nlm.nih.gov/summary/summary.cgi?cid=19">19</a>"	588191	dihydrocoumarin 2	283	119-84-6	<a href=http://www.genome.jp/dbget-bin/www_bget?cpd+C02274">C02274</a>"	<a href=http://pubchem.ncbi.nlm.nih.gov/summary/summary.cgi?cid=660">660</a>"	585533	glycocyamine 2	282	352-97-6	<a href=http://www.genome.jp/dbget-bin/www_bget?cpd+C00581">C00581</a>"	<a href=http://pubchem.ncbi.nlm.nih.gov/summary/summary.cgi?cid=763">763</a>"	582009
putrescine 2	174	16.5983	946	850637	110-60-1	<a href=http://www.genome.jp/dbget-bin/www_bget?cpd+C02896">C02896</a>"	<a href=http://pubchem.ncbi.nlm.nih.gov/summary/summary.cgi?cid=1045">1045</a>"	586176	588298	putrescine 2	946	110-60-1	<a href=http://www.genome.jp/dbget-bin/www_bget?cpd+C02896">C02896</a>"	<a href=http://pubchem.ncbi.nlm.nih.gov/summary/summary.cgi?cid=1045">1045</a>"	588298	2-Amino-1-phenylethanol	670	7568-93-6		<a href=http://pubchem.ncbi.nlm.nih.gov/summary/summary.cgi?cid=643217">643217</a>"	586686	methionine sulfoxide 3	399	3226-65-1	<a href=http://www.genome.jp/dbget-bin/www_bget?cpd+C02989">C02989</a>"	<a href=http://pubchem.ncbi.nlm.nih.gov/summary/summary.cgi?cid=847">847</a>"	588682	Ciliatine	393	2041-14-7	<a href=http://www.genome.jp/dbget-bin/www_bget?cpd+C03557">C03557</a>"	<a href=http://pubchem.ncbi.nlm.nih.gov/summary/summary.cgi?cid=339">339</a>"	586911
Ciliatine	398	16.6058	605	16941	2041-14-7	<a href=http://www.genome.jp/dbget-bin/www_bget?cpd+C03557">C03557</a>"	<a href=http://pubchem.ncbi.nlm.nih.gov/summary/summary.cgi?cid=339">339</a>"	586480	586911	Ciliatine	605	2041-14-7	<a href=http://www.genome.jp/dbget-bin/www_bget?cpd+C03557">C03557</a>"	<a href=http://pubchem.ncbi.nlm.nih.gov/summary/summary.cgi?cid=339">339</a>"	586911	3,6-Anhydro-D-galactose 2	281	14122-18-0	<a href=http://www.genome.jp/dbget-bin/www_bget?cpd+C06474">C06474</a>"	<a href=http://pubchem.ncbi.nlm.nih.gov/summary/summary.cgi?cid=441040">441040</a>"	585996
2-Amino-1-phenylethanol	207	16.6617	319	12791	7568-93-6		<a href=http://pubchem.ncbi.nlm.nih.gov/summary/summary.cgi?cid=643217">643217</a>"	588740	586686	2-Amino-1-phenylethanol	319	7568-93-6		<a href=http://pubchem.ncbi.nlm.nih.gov/summary/summary.cgi?cid=643217">643217</a>"	586686	Diglycerol 1	305	627-82-7		<a href=http://pubchem.ncbi.nlm.nih.gov/summary/summary.cgi?cid=42953">42953</a>"	591718	Aconitic Acid	254	4023-65-8	<a href=http://www.genome.jp/dbget-bin/www_bget?cpd+C02341">C02341</a>"	<a href=http://pubchem.ncbi.nlm.nih.gov/summary/summary.cgi?cid=444212">444212</a>"	587501	2,3-dihydroxybenzoic acid	248	303-38-8	<a href=http://www.genome.jp/dbget-bin/www_bget?cpd+C00196">C00196</a>"	<a href=http://pubchem.ncbi.nlm.nih.gov/summary/summary.cgi?cid=19">19</a>"	588191	D-(glycerol 1-phosphate)	245	34363-28-5	<a href=http://www.genome.jp/dbget-bin/www_bget?cpd+C00093">C00093</a>"	<a href=http://pubchem.ncbi.nlm.nih.gov/summary/summary.cgi?cid=439162">439162</a>"	591357
2,3-dihydroxybenzoic acid	248	16.6958	297	27754	303-38-8	<a href=http://www.genome.jp/dbget-bin/www_bget?cpd+C00196">C00196</a>"	<a href=http://pubchem.ncbi.nlm.nih.gov/summary/summary.cgi?cid=19">19</a>"	590124	588191	2,3-dihydroxybenzoic acid	297	303-38-8	<a href=http://www.genome.jp/dbget-bin/www_bget?cpd+C00196">C00196</a>"	<a href=http://pubchem.ncbi.nlm.nih.gov/summary/summary.cgi?cid=19">19</a>"	588191	2-Amino-1-phenylethanol	274	7568-93-6		<a href=http://pubchem.ncbi.nlm.nih.gov/summary/summary.cgi?cid=643217">643217</a>"	586686
Unknown 257	117	16.7		45389				590292
Aconitic Acid	89	16.7067	267	37588	4023-65-8	<a href=http://www.genome.jp/dbget-bin/www_bget?cpd+C02341">C02341</a>"	<a href=http://pubchem.ncbi.nlm.nih.gov/summary/summary.cgi?cid=444212">444212</a>"	590562	587501	Aconitic Acid	267	4023-65-8	<a href=http://www.genome.jp/dbget-bin/www_bget?cpd+C02341">C02341</a>"	<a href=http://pubchem.ncbi.nlm.nih.gov/summary/summary.cgi?cid=444212">444212</a>"	587501
3,6-Anhydro-D-galactose 3	231	16.715	369	26561	14122-18-0	<a href=http://www.genome.jp/dbget-bin/www_bget?cpd+C06474">C06474</a>"	<a href=http://pubchem.ncbi.nlm.nih.gov/summary/summary.cgi?cid=441040">441040</a>"	590900	587685	3,6-Anhydro-D-galactose 3	369	14122-18-0	<a href=http://www.genome.jp/dbget-bin/www_bget?cpd+C06474">C06474</a>"	<a href=http://pubchem.ncbi.nlm.nih.gov/summary/summary.cgi?cid=441040">441040</a>"	587685
Unknown 258	168	16.7425		6819.6				592013
D-(glycerol 1-phosphate)	299	16.7992	863	127781	34363-28-5	<a href=http://www.genome.jp/dbget-bin/www_bget?cpd+C00093">C00093</a>"	<a href=http://pubchem.ncbi.nlm.nih.gov/summary/summary.cgi?cid=439162">439162</a>"	594307	591357	D-(glycerol 1-phosphate)	863	34363-28-5	<a href=http://www.genome.jp/dbget-bin/www_bget?cpd+C00093">C00093</a>"	<a href=http://pubchem.ncbi.nlm.nih.gov/summary/summary.cgi?cid=439162">439162</a>"	591357	Diglycerol 1	455	627-82-7		<a href=http://pubchem.ncbi.nlm.nih.gov/summary/summary.cgi?cid=42953">42953</a>"	591718	4-nitrocatechol	433	3316-09-4	<a href=http://www.genome.jp/dbget-bin/www_bget?cpd+C02235">C02235</a>"	<a href=http://pubchem.ncbi.nlm.nih.gov/summary/summary.cgi?cid=3505109">3505109</a>"	596111
Unknown 259	355	16.8083		65898				594678
Glucose-1-phosphate	217	16.8708	779	50346	59-56-3	<a href=http://www.genome.jp/dbget-bin/www_bget?cpd+C11450">C11450</a>"	<a href=http://pubchem.ncbi.nlm.nih.gov/summary/summary.cgi?cid=65533">65533</a>"	597209	594823	Glucose-1-phosphate	779	59-56-3	<a href=http://www.genome.jp/dbget-bin/www_bget?cpd+C11450">C11450</a>"	<a href=http://pubchem.ncbi.nlm.nih.gov/summary/summary.cgi?cid=65533">65533</a>"	594823
3-(4-hydroxyphenyl)propionic acid	179	16.8792	861	86844	501-97-3	<a href=http://www.genome.jp/dbget-bin/www_bget?cpd+C01744">C01744</a>"	<a href=http://pubchem.ncbi.nlm.nih.gov/summary/summary.cgi?cid=10394">10394</a>"	597546	598085	3-(4-hydroxyphenyl)propionic acid	861	501-97-3	<a href=http://www.genome.jp/dbget-bin/www_bget?cpd+C01744">C01744</a>"	<a href=http://pubchem.ncbi.nlm.nih.gov/summary/summary.cgi?cid=10394">10394</a>"	598085	3-Hydroxyanthranilic acid	375	548-93-6	<a href=http://www.genome.jp/dbget-bin/www_bget?cpd+C00632">C00632</a>"	<a href=http://pubchem.ncbi.nlm.nih.gov/summary/summary.cgi?cid=86">86</a>"	598531	Homovanillic acid	283	306-08-1	<a href=http://www.genome.jp/dbget-bin/www_bget?cpd+C06045">C06045</a>"	<a href=http://pubchem.ncbi.nlm.nih.gov/summary/summary.cgi?cid=1738">1738</a>"	601180	Methyl jasmonate 2	239	1211-29-6		<a href=http://pubchem.ncbi.nlm.nih.gov/summary/summary.cgi?cid=62388">62388</a>"	597319	4-Hydroxymandelic acid	227	7198-10-9	<a href=http://www.genome.jp/dbget-bin/www_bget?cpd+C11527">C11527</a>"	<a href=http://pubchem.ncbi.nlm.nih.gov/summary/summary.cgi?cid=328">328</a>"	601913
1,3-diaminopropane	226	16.9317	349	18153345	109-76-2	<a href=http://www.genome.jp/dbget-bin/www_bget?cpd+C00986">C00986</a>"	<a href=http://pubchem.ncbi.nlm.nih.gov/summary/summary.cgi?cid=428">428</a>"	599672	603655	1,3-diaminopropane	349	109-76-2	<a href=http://www.genome.jp/dbget-bin/www_bget?cpd+C00986">C00986</a>"	<a href=http://pubchem.ncbi.nlm.nih.gov/summary/summary.cgi?cid=428">428</a>"	603655
Farnesal 2	79	16.935	455	569255	19317-11-4		<a href=http://pubchem.ncbi.nlm.nih.gov/summary/summary.cgi?cid=68150">68150</a>"	599807	604726	Farnesal 2	455	19317-11-4		<a href=http://pubchem.ncbi.nlm.nih.gov/summary/summary.cgi?cid=68150">68150</a>"	604726	1,3-diaminopropane	437	109-76-2	<a href=http://www.genome.jp/dbget-bin/www_bget?cpd+C00986">C00986</a>"	<a href=http://pubchem.ncbi.nlm.nih.gov/summary/summary.cgi?cid=428">428</a>"	603655
Unknown 260	36	16.9425	97	2814294	407-41-0	<a href=http://www.genome.jp/dbget-bin/www_bget?cpd+C01005">C01005</a>"	<a href=http://pubchem.ncbi.nlm.nih.gov/summary/summary.cgi?cid=68841">68841</a>"	600110	604517	O-Phosphoserine 2	97	407-41-0	<a href=http://www.genome.jp/dbget-bin/www_bget?cpd+C01005">C01005</a>"	<a href=http://pubchem.ncbi.nlm.nih.gov/summary/summary.cgi?cid=68841">68841</a>"	604517	Methyl jasmonate 2	64	1211-29-6		<a href=http://pubchem.ncbi.nlm.nih.gov/summary/summary.cgi?cid=62388">62388</a>"	597319
gentisic acid	355	16.9825	589	30127	490-79-9	<a href=http://www.genome.jp/dbget-bin/www_bget?cpd+C00628">C00628</a>"	<a href=http://pubchem.ncbi.nlm.nih.gov/summary/summary.cgi?cid=3469">3469</a>"	601730	602031	gentisic acid	589	490-79-9	<a href=http://www.genome.jp/dbget-bin/www_bget?cpd+C00628">C00628</a>"	<a href=http://pubchem.ncbi.nlm.nih.gov/summary/summary.cgi?cid=3469">3469</a>"	602031	uracil-5-carboxylic acid	238	23945-44-0	<a href=http://www.genome.jp/dbget-bin/www_bget?cpd+C03030">C03030</a>"	<a href=http://pubchem.ncbi.nlm.nih.gov/summary/summary.cgi?cid=90301">90301</a>"	599351
trans-4-hydroxy-L-proline 1	185	16.9975	249	6631.2	51-35-4	<a href=http://www.genome.jp/dbget-bin/www_bget?cpd+C01157">C01157</a>"	<a href=http://pubchem.ncbi.nlm.nih.gov/summary/summary.cgi?cid=5810">5810</a>"	602337	600570	trans-4-hydroxy-L-proline 1	249	51-35-4	<a href=http://www.genome.jp/dbget-bin/www_bget?cpd+C01157">C01157</a>"	<a href=http://pubchem.ncbi.nlm.nih.gov/summary/summary.cgi?cid=5810">5810</a>"	600570
O-Phosphorylethanolamine	87	17.0083	280	47590	1071-23-4	<a href=http://www.genome.jp/dbget-bin/www_bget?cpd+C00346">C00346</a>"	<a href=http://pubchem.ncbi.nlm.nih.gov/summary/summary.cgi?cid=1015">1015</a>"	602776	604789	O-Phosphorylethanolamine	280	1071-23-4	<a href=http://www.genome.jp/dbget-bin/www_bget?cpd+C00346">C00346</a>"	<a href=http://pubchem.ncbi.nlm.nih.gov/summary/summary.cgi?cid=1015">1015</a>"	604789	uracil-5-carboxylic acid	257	23945-44-0	<a href=http://www.genome.jp/dbget-bin/www_bget?cpd+C03030">C03030</a>"	<a href=http://pubchem.ncbi.nlm.nih.gov/summary/summary.cgi?cid=90301">90301</a>"	599351	1,3-diaminopropane	254	109-76-2	<a href=http://www.genome.jp/dbget-bin/www_bget?cpd+C00986">C00986</a>"	<a href=http://pubchem.ncbi.nlm.nih.gov/summary/summary.cgi?cid=428">428</a>"	603655	2-Deoxy-D-galactose 1	221	1949-89-9		<a href=http://pubchem.ncbi.nlm.nih.gov/summary/summary.cgi?cid=225612">225612</a>"	606002	O-phosphonothreonine 1	219	1114-81-4		<a href=http://pubchem.ncbi.nlm.nih.gov/summary/summary.cgi?cid=1016">1016</a>"	600153
O-Phosphorylethanolamine	117	17.0458	670	46746	1071-23-4	<a href=http://www.genome.jp/dbget-bin/www_bget?cpd+C00346">C00346</a>"	<a href=http://pubchem.ncbi.nlm.nih.gov/summary/summary.cgi?cid=1015">1015</a>"	604294	604789	O-Phosphorylethanolamine	670	1071-23-4	<a href=http://www.genome.jp/dbget-bin/www_bget?cpd+C00346">C00346</a>"	<a href=http://pubchem.ncbi.nlm.nih.gov/summary/summary.cgi?cid=1015">1015</a>"	604789	1,3-diaminopropane	488	109-76-2	<a href=http://www.genome.jp/dbget-bin/www_bget?cpd+C00986">C00986</a>"	<a href=http://pubchem.ncbi.nlm.nih.gov/summary/summary.cgi?cid=428">428</a>"	603655	S-carboxymethylcysteine 1	487	186537-58-6		<a href=http://pubchem.ncbi.nlm.nih.gov/summary/summary.cgi?cid=1080">1080</a>"	600720	2-deoxy-D-glucose 2	443	154-17-6		<a href=http://pubchem.ncbi.nlm.nih.gov/summary/summary.cgi?cid=108223">108223</a>"	605527	uracil-5-carboxylic acid	435	23945-44-0	<a href=http://www.genome.jp/dbget-bin/www_bget?cpd+C03030">C03030</a>"	<a href=http://pubchem.ncbi.nlm.nih.gov/summary/summary.cgi?cid=90301">90301</a>"	599351	Farnesal 2	423	19317-11-4		<a href=http://pubchem.ncbi.nlm.nih.gov/summary/summary.cgi?cid=68150">68150</a>"	604726	2-Deoxy-D-galactose 2	422	1949-89-9
2-Deoxy-D-galactose 1	277	17.0558	219	28869	1949-89-9		<a href=http://pubchem.ncbi.nlm.nih.gov/summary/summary.cgi?cid=225612">225612</a>"	604699	606002	2-Deoxy-D-galactose 1	219	1949-89-9		<a href=http://pubchem.ncbi.nlm.nih.gov/summary/summary.cgi?cid=225612">225612</a>"	606002	2-Deoxy-D-galactose 2	188	1949-89-9		<a href=http://pubchem.ncbi.nlm.nih.gov/summary/summary.cgi?cid=225612">225612</a>"	607287	2-deoxy-D-glucose 2	187	154-17-6		<a href=http://pubchem.ncbi.nlm.nih.gov/summary/summary.cgi?cid=108223">108223</a>"	605527
3,6-Anhydro-D-galactose 4	231	17.1142	611	5050.0	14122-18-0	<a href=http://www.genome.jp/dbget-bin/www_bget?cpd+C06474">C06474</a>"	<a href=http://pubchem.ncbi.nlm.nih.gov/summary/summary.cgi?cid=441040">441040</a>"	607061	603149	3,6-Anhydro-D-galactose 4	611	14122-18-0	<a href=http://www.genome.jp/dbget-bin/www_bget?cpd+C06474">C06474</a>"	<a href=http://pubchem.ncbi.nlm.nih.gov/summary/summary.cgi?cid=441040">441040</a>"	603149	2-Deoxy-D-galactose 2	292	1949-89-9		<a href=http://pubchem.ncbi.nlm.nih.gov/summary/summary.cgi?cid=225612">225612</a>"	607287	2-deoxy-D-glucose 2	285	154-17-6		<a href=http://pubchem.ncbi.nlm.nih.gov/summary/summary.cgi?cid=108223">108223</a>"	605527
terephthalic acid	295	17.1992	847	152484	100-21-0	<a href=http://www.genome.jp/dbget-bin/www_bget?cpd+C06337">C06337</a>"	<a href=http://pubchem.ncbi.nlm.nih.gov/summary/summary.cgi?cid=7489">7489</a>"	610502	611795	terephthalic acid	847	100-21-0	<a href=http://www.genome.jp/dbget-bin/www_bget?cpd+C06337">C06337</a>"	<a href=http://pubchem.ncbi.nlm.nih.gov/summary/summary.cgi?cid=7489">7489</a>"	611795	2-Deoxy-D-galactose 2	287	1949-89-9		<a href=http://pubchem.ncbi.nlm.nih.gov/summary/summary.cgi?cid=225612">225612</a>"	607287	2-deoxy-D-glucose 2	272	154-17-6		<a href=http://pubchem.ncbi.nlm.nih.gov/summary/summary.cgi?cid=108223">108223</a>"	605527
3-phosphoglycerate	312	17.2033	315	11310	820-11-1	<a href=http://www.genome.jp/dbget-bin/www_bget?cpd+C00597">C00597</a>"	<a href=http://pubchem.ncbi.nlm.nih.gov/summary/summary.cgi?cid=724">724</a>"	610671	612515	3-phosphoglycerate	315	820-11-1	<a href=http://www.genome.jp/dbget-bin/www_bget?cpd+C00597">C00597</a>"	<a href=http://pubchem.ncbi.nlm.nih.gov/summary/summary.cgi?cid=724">724</a>"	612515	5-Aminoimidazole-4-carboxamide 2	305	360-97-4	<a href=http://www.genome.jp/dbget-bin/www_bget?cpd+C04051">C04051</a>"	<a href=http://pubchem.ncbi.nlm.nih.gov/summary/summary.cgi?cid=9679">9679</a>"	605836	Dehydroshikimic acid 2	301	2922-42-1		<a href=http://pubchem.ncbi.nlm.nih.gov/summary/summary.cgi?cid=4635868">4635868</a>"	609196
3-phosphoglycerate	315	17.2075	330	7233.4	820-11-1	<a href=http://www.genome.jp/dbget-bin/www_bget?cpd+C00597">C00597</a>"	<a href=http://pubchem.ncbi.nlm.nih.gov/summary/summary.cgi?cid=724">724</a>"	610840	612515	3-phosphoglycerate	330	820-11-1	<a href=http://www.genome.jp/dbget-bin/www_bget?cpd+C00597">C00597</a>"	<a href=http://pubchem.ncbi.nlm.nih.gov/summary/summary.cgi?cid=724">724</a>"	612515
azelaic acid	55	17.235	943	1325816	123-99-9	<a href=http://www.genome.jp/dbget-bin/www_bget?cpd+C08261">C08261</a>"	<a href=http://pubchem.ncbi.nlm.nih.gov/summary/summary.cgi?cid=2266">2266</a>"	611953	610000	azelaic acid	943	123-99-9	<a href=http://www.genome.jp/dbget-bin/www_bget?cpd+C08261">C08261</a>"	<a href=http://pubchem.ncbi.nlm.nih.gov/summary/summary.cgi?cid=2266">2266</a>"	610000	10-Hydroxydecanoic acid	726	1679-53-4	<a href=http://www.genome.jp/dbget-bin/www_bget?cpd+C02774">C02774</a>"	<a href=http://pubchem.ncbi.nlm.nih.gov/summary/summary.cgi?cid=74300">74300</a>"	616357	2-Deoxy-D-galactose 2	489	1949-89-9		<a href=http://pubchem.ncbi.nlm.nih.gov/summary/summary.cgi?cid=225612">225612</a>"	607287
Unknown 261	314	17.265		16503				613168
shikimic acid	231	17.33	248	7887.3	138-59-0	<a href=http://www.genome.jp/dbget-bin/www_bget?cpd+C00493">C00493</a>"	<a href=http://pubchem.ncbi.nlm.nih.gov/summary/summary.cgi?cid=1094">1094</a>"	615799	612089	shikimic acid	248	138-59-0	<a href=http://www.genome.jp/dbget-bin/www_bget?cpd+C00493">C00493</a>"	<a href=http://pubchem.ncbi.nlm.nih.gov/summary/summary.cgi?cid=1094">1094</a>"	612089	alpha-D-glucosamine 1-phosphate	230	2152-75-2	<a href=http://www.genome.jp/dbget-bin/www_bget?cpd+C06156">C06156</a>"	<a href=http://pubchem.ncbi.nlm.nih.gov/summary/summary.cgi?cid=740">740</a>"	618347
alpha-D-glucosamine 1-phosphate	217	17.3467	302	9928.6	2152-75-2	<a href=http://www.genome.jp/dbget-bin/www_bget?cpd+C06156">C06156</a>"	<a href=http://pubchem.ncbi.nlm.nih.gov/summary/summary.cgi?cid=740">740</a>"	616474	618347	alpha-D-glucosamine 1-phosphate	302	2152-75-2	<a href=http://www.genome.jp/dbget-bin/www_bget?cpd+C06156">C06156</a>"	<a href=http://pubchem.ncbi.nlm.nih.gov/summary/summary.cgi?cid=740">740</a>"	618347
hypoxanthine 1	143	17.3683	428	7528.8	68-94-0	<a href=http://www.genome.jp/dbget-bin/www_bget?cpd+C00262">C00262</a>"	<a href=http://pubchem.ncbi.nlm.nih.gov/summary/summary.cgi?cid=790">790</a>"	617351	620090	hypoxanthine 1	428	68-94-0	<a href=http://www.genome.jp/dbget-bin/www_bget?cpd+C00262">C00262</a>"	<a href=http://pubchem.ncbi.nlm.nih.gov/summary/summary.cgi?cid=790">790</a>"	620090	2-Amino-3-methoxybenzoic acid 1	306	3177-80-8	<a href=http://www.genome.jp/dbget-bin/www_bget?cpd+C05831">C05831</a>"	<a href=http://pubchem.ncbi.nlm.nih.gov/summary/summary.cgi?cid=255720">255720</a>"	621744
hypoxanthine 1	280	17.3717	722	135288	68-94-0	<a href=http://www.genome.jp/dbget-bin/www_bget?cpd+C00262">C00262</a>"	<a href=http://pubchem.ncbi.nlm.nih.gov/summary/summary.cgi?cid=790">790</a>"	617486	620090	hypoxanthine 1	722	68-94-0	<a href=http://www.genome.jp/dbget-bin/www_bget?cpd+C00262">C00262</a>"	<a href=http://pubchem.ncbi.nlm.nih.gov/summary/summary.cgi?cid=790">790</a>"	620090	L-4-Hydroxyphenylglycine 2	323	32462-30-9	<a href=http://www.genome.jp/dbget-bin/www_bget?cpd+C12323">C12323</a>"	<a href=http://pubchem.ncbi.nlm.nih.gov/summary/summary.cgi?cid=36143">36143</a>"	621041	Synephrine 1	184	94-07-5	<a href=http://www.genome.jp/dbget-bin/www_bget?cpd+C04548">C04548</a>"	<a href=http://pubchem.ncbi.nlm.nih.gov/summary/summary.cgi?cid=7172">7172</a>"	622157	3,4-dihydroxybenzoic acid	134	99-50-3	<a href=http://www.genome.jp/dbget-bin/www_bget?cpd+C00230">C00230</a>"	<a href=http://pubchem.ncbi.nlm.nih.gov/summary/summary.cgi?cid=72">72</a>"	621745
citric acid	273	17.4242	431	18010	5949-29-1	<a href=http://www.genome.jp/dbget-bin/www_bget?cpd+C00158">C00158</a>"	<a href=http://pubchem.ncbi.nlm.nih.gov/summary/summary.cgi?cid=311">311</a>"	619612	617832	citric acid	431	5949-29-1	<a href=http://www.genome.jp/dbget-bin/www_bget?cpd+C00158">C00158</a>"	<a href=http://pubchem.ncbi.nlm.nih.gov/summary/summary.cgi?cid=311">311</a>"	617832	isocitric acid 1	321	320-77-4	<a href=http://www.genome.jp/dbget-bin/www_bget?cpd+C00451">C00451</a>"	<a href=http://pubchem.ncbi.nlm.nih.gov/summary/summary.cgi?cid=5318532">5318532</a>"	617383	isocitric acid 2	293	320-77-4	<a href=http://www.genome.jp/dbget-bin/www_bget?cpd+C00451">C00451</a>"	<a href=http://pubchem.ncbi.nlm.nih.gov/summary/summary.cgi?cid=5318532">5318532</a>"	620292	2-Amino-3-methoxybenzoic acid 1	137	3177-80-8	<a href=http://www.genome.jp/dbget-bin/www_bget?cpd+C05831">C05831</a>"	<a href=http://pubchem.ncbi.nlm.nih.gov/summary/summary.cgi?cid=255720">255720</a>"	621744
isocitric acid 2	147	17.4292	502	81799	320-77-4	<a href=http://www.genome.jp/dbget-bin/www_bget?cpd+C00451">C00451</a>"	<a href=http://pubchem.ncbi.nlm.nih.gov/summary/summary.cgi?cid=5318532">5318532</a>"	619814	620292	isocitric acid 2	502	320-77-4	<a href=http://www.genome.jp/dbget-bin/www_bget?cpd+C00451">C00451</a>"	<a href=http://pubchem.ncbi.nlm.nih.gov/summary/summary.cgi?cid=5318532">5318532</a>"	620292	10-Hydroxydecanoic acid	460	1679-53-4	<a href=http://www.genome.jp/dbget-bin/www_bget?cpd+C02774">C02774</a>"	<a href=http://pubchem.ncbi.nlm.nih.gov/summary/summary.cgi?cid=74300">74300</a>"	616357
ornithine 1	142	17.435	821	195509	70-26-8	<a href=http://www.genome.jp/dbget-bin/www_bget?cpd+C00077">C00077</a>"	<a href=http://pubchem.ncbi.nlm.nih.gov/summary/summary.cgi?cid=6262">6262</a>"	620050	619743	ornithine 1	821	70-26-8	<a href=http://www.genome.jp/dbget-bin/www_bget?cpd+C00077">C00077</a>"	<a href=http://pubchem.ncbi.nlm.nih.gov/summary/summary.cgi?cid=6262">6262</a>"	619743	citrulline 1	448	372-75-8	<a href=http://www.genome.jp/dbget-bin/www_bget?cpd+C00327">C00327</a>"	<a href=http://pubchem.ncbi.nlm.nih.gov/summary/summary.cgi?cid=833">833</a>"	621977
alpha-D-glucosamine 1-phosphate	218	17.4417	303	18501	2152-75-2	<a href=http://www.genome.jp/dbget-bin/www_bget?cpd+C06156">C06156</a>"	<a href=http://pubchem.ncbi.nlm.nih.gov/summary/summary.cgi?cid=740">740</a>"	620320	618347	alpha-D-glucosamine 1-phosphate	303	2152-75-2	<a href=http://www.genome.jp/dbget-bin/www_bget?cpd+C06156">C06156</a>"	<a href=http://pubchem.ncbi.nlm.nih.gov/summary/summary.cgi?cid=740">740</a>"	618347
3,4-dihydroxybenzoic acid	194	17.47	788	10353	99-50-3	<a href=http://www.genome.jp/dbget-bin/www_bget?cpd+C00230">C00230</a>"	<a href=http://pubchem.ncbi.nlm.nih.gov/summary/summary.cgi?cid=72">72</a>"	621467	621745	3,4-dihydroxybenzoic acid	788	99-50-3	<a href=http://www.genome.jp/dbget-bin/www_bget?cpd+C00230">C00230</a>"	<a href=http://pubchem.ncbi.nlm.nih.gov/summary/summary.cgi?cid=72">72</a>"	621745	Benzoin 1	286	119-53-9	<a href=http://www.genome.jp/dbget-bin/www_bget?cpd+C01408">C01408</a>"	<a href=http://pubchem.ncbi.nlm.nih.gov/summary/summary.cgi?cid=8400">8400</a>"	620856	O-phosphonothreonine 2	252	1114-81-4		<a href=http://pubchem.ncbi.nlm.nih.gov/summary/summary.cgi?cid=1016">1016</a>"	619653	Synephrine 1	221	94-07-5	<a href=http://www.genome.jp/dbget-bin/www_bget?cpd+C04548">C04548</a>"	<a href=http://pubchem.ncbi.nlm.nih.gov/summary/summary.cgi?cid=7172">7172</a>"	622157
3,4-dihydroxybenzoic acid	223	17.4758	717	5052.7	99-50-3	<a href=http://www.genome.jp/dbget-bin/www_bget?cpd+C00230">C00230</a>"	<a href=http://pubchem.ncbi.nlm.nih.gov/summary/summary.cgi?cid=72">72</a>"	621704	621745	3,4-dihydroxybenzoic acid	717	99-50-3	<a href=http://www.genome.jp/dbget-bin/www_bget?cpd+C00230">C00230</a>"	<a href=http://pubchem.ncbi.nlm.nih.gov/summary/summary.cgi?cid=72">72</a>"	621745	O-phosphonothreonine 2	248	1114-81-4		<a href=http://pubchem.ncbi.nlm.nih.gov/summary/summary.cgi?cid=1016">1016</a>"	619653	Synephrine 1	244	94-07-5	<a href=http://www.genome.jp/dbget-bin/www_bget?cpd+C04548">C04548</a>"	<a href=http://pubchem.ncbi.nlm.nih.gov/summary/summary.cgi?cid=7172">7172</a>"	622157	O-Phosphoserine 1	242	407-41-0	<a href=http://www.genome.jp/dbget-bin/www_bget?cpd+C01005">C01005</a>"	<a href=http://pubchem.ncbi.nlm.nih.gov/summary/summary.cgi?cid=68841">68841</a>"	625397
Unknown 262	134	17.4917		36586				622345
2,8-Dihydroxyquinoline	290	17.4992	922	262790	15450-76-7	<a href=http://www.genome.jp/dbget-bin/www_bget?cpd+C06342">C06342</a>"	<a href=http://pubchem.ncbi.nlm.nih.gov/summary/summary.cgi?cid=97250">97250</a>"	622648	627420	2,8-Dihydroxyquinoline	922	15450-76-7	<a href=http://www.genome.jp/dbget-bin/www_bget?cpd+C06342">C06342</a>"	<a href=http://pubchem.ncbi.nlm.nih.gov/summary/summary.cgi?cid=97250">97250</a>"	627420	N-(2-hydroxyethyl)-iminodiacetic acid 2	400	93-62-9		<a href=http://pubchem.ncbi.nlm.nih.gov/summary/summary.cgi?cid=7152">7152</a>"	619849	N-Acetylisatin 2	194	574-17-4	<a href=http://www.genome.jp/dbget-bin/www_bget?cpd+C02172">C02172</a>"	<a href=http://pubchem.ncbi.nlm.nih.gov/summary/summary.cgi?cid=11321">11321</a>"	627383	Quinaldic Acid	183	93-10-7	<a href=http://www.genome.jp/dbget-bin/www_bget?cpd+C06325">C06325</a>"	<a href=http://pubchem.ncbi.nlm.nih.gov/summary/summary.cgi?cid=7124">7124</a>"	622039
citrulline 1	157	17.5133	406	24281	372-75-8	<a href=http://www.genome.jp/dbget-bin/www_bget?cpd+C00327">C00327</a>"	<a href=http://pubchem.ncbi.nlm.nih.gov/summary/summary.cgi?cid=833">833</a>"	623222	621977	citrulline 1	406	372-75-8	<a href=http://www.genome.jp/dbget-bin/www_bget?cpd+C00327">C00327</a>"	<a href=http://pubchem.ncbi.nlm.nih.gov/summary/summary.cgi?cid=833">833</a>"	621977	alpha-D-glucosamine 1-phosphate	325	2152-75-2	<a href=http://www.genome.jp/dbget-bin/www_bget?cpd+C06156">C06156</a>"	<a href=http://pubchem.ncbi.nlm.nih.gov/summary/summary.cgi?cid=740">740</a>"	618347	Cysteinylglycine 3	303	19246-18-5		<a href=http://pubchem.ncbi.nlm.nih.gov/summary/summary.cgi?cid=65270">65270</a>"	619538	ornithine 1	296	70-26-8	<a href=http://www.genome.jp/dbget-bin/www_bget?cpd+C00077">C00077</a>"	<a href=http://pubchem.ncbi.nlm.nih.gov/summary/summary.cgi?cid=6262">6262</a>"	619743
Unknown 263	147	17.5525		61714				624808
hypoxanthine 1	179	17.5558	356	15079	68-94-0	<a href=http://www.genome.jp/dbget-bin/www_bget?cpd+C00262">C00262</a>"	<a href=http://pubchem.ncbi.nlm.nih.gov/summary/summary.cgi?cid=790">790</a>"	624943	620090	hypoxanthine 1	356	68-94-0	<a href=http://www.genome.jp/dbget-bin/www_bget?cpd+C00262">C00262</a>"	<a href=http://pubchem.ncbi.nlm.nih.gov/summary/summary.cgi?cid=790">790</a>"	620090	2-Amino-3-methoxybenzoic acid 1	356	3177-80-8	<a href=http://www.genome.jp/dbget-bin/www_bget?cpd+C05831">C05831</a>"	<a href=http://pubchem.ncbi.nlm.nih.gov/summary/summary.cgi?cid=255720">255720</a>"	621744
adrenaline 2	267	17.6475	257	5347.9	51-43-4		<a href=http://pubchem.ncbi.nlm.nih.gov/summary/summary.cgi?cid=838">838</a>"	628654	632158	adrenaline 2	257	51-43-4		<a href=http://pubchem.ncbi.nlm.nih.gov/summary/summary.cgi?cid=838">838</a>"	632158	Homogentisic acid	222	451-13-8	<a href=http://www.genome.jp/dbget-bin/www_bget?cpd+C00544">C00544</a>"	<a href=http://pubchem.ncbi.nlm.nih.gov/summary/summary.cgi?cid=780">780</a>"	627762	3,4-Dihydroxyphenylacetic acid	212	102-32-9	<a href=http://www.genome.jp/dbget-bin/www_bget?cpd+C01161">C01161</a>"	<a href=http://pubchem.ncbi.nlm.nih.gov/summary/summary.cgi?cid=547">547</a>"	625860	4-aminobenzoic acid	171	150-13-0	<a href=http://www.genome.jp/dbget-bin/www_bget?cpd+C00568">C00568</a>"	<a href=http://pubchem.ncbi.nlm.nih.gov/summary/summary.cgi?cid=978">978</a>"	631230
N(alpha),N(alpha)-dimethyl-L-histidine	174	17.6733	417	1257909	24940-57-6	<a href=http://www.genome.jp/dbget-bin/www_bget?cpd+C04259">C04259</a>"	<a href=http://pubchem.ncbi.nlm.nih.gov/summary/summary.cgi?cid=440274">440274</a>"	629700	625533	N(alpha),N(alpha)-dimethyl-L-histidine	417	24940-57-6	<a href=http://www.genome.jp/dbget-bin/www_bget?cpd+C04259">C04259</a>"	<a href=http://pubchem.ncbi.nlm.nih.gov/summary/summary.cgi?cid=440274">440274</a>"	625533	phenanthrene	137	85-01-8	<a href=http://www.genome.jp/dbget-bin/www_bget?cpd+C11422">C11422</a>"	<a href=http://pubchem.ncbi.nlm.nih.gov/summary/summary.cgi?cid=995">995</a>"	632219
glycocyamine 3	157	17.6875	258	19098	352-97-6	<a href=http://www.genome.jp/dbget-bin/www_bget?cpd+C00581">C00581</a>"	<a href=http://pubchem.ncbi.nlm.nih.gov/summary/summary.cgi?cid=763">763</a>"	630273	630369	glycocyamine 3	258	352-97-6	<a href=http://www.genome.jp/dbget-bin/www_bget?cpd+C00581">C00581</a>"	<a href=http://pubchem.ncbi.nlm.nih.gov/summary/summary.cgi?cid=763">763</a>"	630369	Dehydroascorbic Acid 1	251	490-83-5	<a href=http://www.genome.jp/dbget-bin/www_bget?cpd+C05422">C05422</a>"	<a href=http://pubchem.ncbi.nlm.nih.gov/summary/summary.cgi?cid=440667">440667</a>"	634333	O-phosphonothreonine 4	237	1114-81-4		<a href=http://pubchem.ncbi.nlm.nih.gov/summary/summary.cgi?cid=1016">1016</a>"	634624	Methyl-beta-D-galactopyranoside	220	1824-94-8		<a href=http://pubchem.ncbi.nlm.nih.gov/summary/summary.cgi?cid=17751029">17751029</a>"	631868
Tagatose 1	103	17.7225	297	75636	87-81-0		<a href=http://pubchem.ncbi.nlm.nih.gov/summary/summary.cgi?cid=92092">92092</a>"	631690	630199	Tagatose 1	297	87-81-0		<a href=http://pubchem.ncbi.nlm.nih.gov/summary/summary.cgi?cid=92092">92092</a>"	630199
1,5-Anhydroglucitol	221	17.75	464	59148	154-58-5	<a href=http://www.genome.jp/dbget-bin/www_bget?cpd+C07326">C07326</a>"	<a href=http://pubchem.ncbi.nlm.nih.gov/summary/summary.cgi?cid=64960">64960</a>"	632804	633471	1,5-Anhydroglucitol	464	154-58-5	<a href=http://www.genome.jp/dbget-bin/www_bget?cpd+C07326">C07326</a>"	<a href=http://pubchem.ncbi.nlm.nih.gov/summary/summary.cgi?cid=64960">64960</a>"	633471	beta-Mannosylglycerate 2	461	164324-35-0		<a href=http://pubchem.ncbi.nlm.nih.gov/summary/summary.cgi?cid=5460194">5460194</a>"	633066
Myristic Acid	117	17.8225	847	231276	544-63-8	<a href=http://www.genome.jp/dbget-bin/www_bget?cpd+ C06424"> C06424</a>"	<a href=http://pubchem.ncbi.nlm.nih.gov/summary/summary.cgi?cid=11005">11005</a>"	635739	635876	Myristic Acid	847	544-63-8	<a href=http://www.genome.jp/dbget-bin/www_bget?cpd+ C06424"> C06424</a>"	<a href=http://pubchem.ncbi.nlm.nih.gov/summary/summary.cgi?cid=11005">11005</a>"	635876
panthenol 1	100	17.8342	233	58168	16485-10-2	<a href=http://www.genome.jp/dbget-bin/www_bget?cpd+D03726">D03726</a>"	<a href=http://pubchem.ncbi.nlm.nih.gov/summary/summary.cgi?cid=4678">4678</a>"	636212	640449	panthenol 1	233	16485-10-2	<a href=http://www.genome.jp/dbget-bin/www_bget?cpd+D03726">D03726</a>"	<a href=http://pubchem.ncbi.nlm.nih.gov/summary/summary.cgi?cid=4678">4678</a>"	640449	Atrazine-2-hydroxy 3	179	2163-68-0	<a href=http://www.genome.jp/dbget-bin/www_bget?cpd+C06552">C06552</a>"	<a href=http://pubchem.ncbi.nlm.nih.gov/summary/summary.cgi?cid=16553">16553</a>"	632234	Atrazine-2-hydroxy 1	172	2163-68-0	<a href=http://www.genome.jp/dbget-bin/www_bget?cpd+C06552">C06552</a>"	<a href=http://pubchem.ncbi.nlm.nih.gov/summary/summary.cgi?cid=16553">16553</a>"	631896	methionine sulfoxide 1	157	3226-65-1	<a href=http://www.genome.jp/dbget-bin/www_bget?cpd+C02989">C02989</a>"	<a href=http://pubchem.ncbi.nlm.nih.gov/summary/summary.cgi?cid=847">847</a>"	638680
quinic acid	174	17.8383	424	80672	77-95-2	<a href=http://www.genome.jp/dbget-bin/www_bget?cpd+C00296">C00296</a>"	<a href=http://pubchem.ncbi.nlm.nih.gov/summary/summary.cgi?cid=1064">1064</a>"	636380	635606	quinic acid	424	77-95-2	<a href=http://www.genome.jp/dbget-bin/www_bget?cpd+C00296">C00296</a>"	<a href=http://pubchem.ncbi.nlm.nih.gov/summary/summary.cgi?cid=1064">1064</a>"	635606
quinic acid	167	17.85	324	12052	77-95-2	<a href=http://www.genome.jp/dbget-bin/www_bget?cpd+C00296">C00296</a>"	<a href=http://pubchem.ncbi.nlm.nih.gov/summary/summary.cgi?cid=1064">1064</a>"	636853	635606	quinic acid	324	77-95-2	<a href=http://www.genome.jp/dbget-bin/www_bget?cpd+C00296">C00296</a>"	<a href=http://pubchem.ncbi.nlm.nih.gov/summary/summary.cgi?cid=1064">1064</a>"	635606	Dehydroascorbic Acid 1	269	490-83-5	<a href=http://www.genome.jp/dbget-bin/www_bget?cpd+C05422">C05422</a>"	<a href=http://pubchem.ncbi.nlm.nih.gov/summary/summary.cgi?cid=440667">440667</a>"	634333
fructose 2	147	17.9	364	42208	57-48-7	<a href=http://www.genome.jp/dbget-bin/www_bget?cpd+C10906">C10906</a>"	<a href=http://pubchem.ncbi.nlm.nih.gov/summary/summary.cgi?cid=5984">5984</a>"	638877	643817	fructose 2	364	57-48-7	<a href=http://www.genome.jp/dbget-bin/www_bget?cpd+C10906">C10906</a>"	<a href=http://pubchem.ncbi.nlm.nih.gov/summary/summary.cgi?cid=5984">5984</a>"	643817	sorbose 2	364	3615-56-3		<a href=http://pubchem.ncbi.nlm.nih.gov/summary/summary.cgi?cid=6904">6904</a>"	641418	Tagatose 2	361	87-81-0		<a href=http://pubchem.ncbi.nlm.nih.gov/summary/summary.cgi?cid=92092">92092</a>"	638444
sorbose 2	260	17.9042	357	8180.9	3615-56-3		<a href=http://pubchem.ncbi.nlm.nih.gov/summary/summary.cgi?cid=6904">6904</a>"	639046	641418	sorbose 2	357	3615-56-3		<a href=http://pubchem.ncbi.nlm.nih.gov/summary/summary.cgi?cid=6904">6904</a>"	641418
fructose 1	103	17.9658	910	391070	57-48-7	<a href=http://www.genome.jp/dbget-bin/www_bget?cpd+C10906">C10906</a>"	<a href=http://pubchem.ncbi.nlm.nih.gov/summary/summary.cgi?cid=5984">5984</a>"	641542	639953	fructose 1	910	57-48-7	<a href=http://www.genome.jp/dbget-bin/www_bget?cpd+C10906">C10906</a>"	<a href=http://pubchem.ncbi.nlm.nih.gov/summary/summary.cgi?cid=5984">5984</a>"	639953	sorbose 1	900	3615-56-3		<a href=http://pubchem.ncbi.nlm.nih.gov/summary/summary.cgi?cid=6904">6904</a>"	639323	fructose 2	897	57-48-7	<a href=http://www.genome.jp/dbget-bin/www_bget?cpd+C10906">C10906</a>"	<a href=http://pubchem.ncbi.nlm.nih.gov/summary/summary.cgi?cid=5984">5984</a>"	643817	sorbose 2	886	3615-56-3		<a href=http://pubchem.ncbi.nlm.nih.gov/summary/summary.cgi?cid=6904">6904</a>"	641418	Tagatose 2	870	87-81-0		<a href=http://pubchem.ncbi.nlm.nih.gov/summary/summary.cgi?cid=92092">92092</a>"	638444	mannose 1	607	3458-28-4	<a href=http://www.genome.jp/dbget-bin/www_bget?cpd+C01662">C01662</a>"	<a href=http://pubchem.ncbi.nlm.nih.gov/summary/summary.cgi?cid=24749">24749</a>"	646178
sorbose 2	175	17.97	393	17677	3615-56-3		<a href=http://pubchem.ncbi.nlm.nih.gov/summary/summary.cgi?cid=6904">6904</a>"	641711	641418	sorbose 2	393	3615-56-3		<a href=http://pubchem.ncbi.nlm.nih.gov/summary/summary.cgi?cid=6904">6904</a>"	641418	Dehydroascorbic Acid 2	391	490-83-5	<a href=http://www.genome.jp/dbget-bin/www_bget?cpd+C05422">C05422</a>"	<a href=http://pubchem.ncbi.nlm.nih.gov/summary/summary.cgi?cid=440667">440667</a>"	645569	fructose 1	388	57-48-7	<a href=http://www.genome.jp/dbget-bin/www_bget?cpd+C10906">C10906</a>"	<a href=http://pubchem.ncbi.nlm.nih.gov/summary/summary.cgi?cid=5984">5984</a>"	639953	Tagatose 2	388	87-81-0		<a href=http://pubchem.ncbi.nlm.nih.gov/summary/summary.cgi?cid=92092">92092</a>"	638444	fructose 2	383	57-48-7	<a href=http://www.genome.jp/dbget-bin/www_bget?cpd+C10906">C10906</a>"	<a href=http://pubchem.ncbi.nlm.nih.gov/summary/summary.cgi?cid=5984">5984</a>"	643817	sorbose 1	382	3615-56-3		<a href=http://pubchem.ncbi.nlm.nih.gov/summary/summary.cgi?cid=6904">6904</a>"	639323	mannose 1	352	3458-28-4	<a href=http://www.genome.jp/dbget-bin/www_bget?cpd+C01662">C01662</a>"
adenine	264	18.0208	633	48781	73-24-5	<a href=http://www.genome.jp/dbget-bin/www_bget?cpd+C00147">C00147</a>"	<a href=http://pubchem.ncbi.nlm.nih.gov/summary/summary.cgi?cid=190">190</a>"	643769	647936	adenine	633	73-24-5	<a href=http://www.genome.jp/dbget-bin/www_bget?cpd+C00147">C00147</a>"	<a href=http://pubchem.ncbi.nlm.nih.gov/summary/summary.cgi?cid=190">190</a>"	647936	3-Hydroxyanthranilic acid	312	548-93-6	<a href=http://www.genome.jp/dbget-bin/www_bget?cpd+C00632">C00632</a>"	<a href=http://pubchem.ncbi.nlm.nih.gov/summary/summary.cgi?cid=86">86</a>"	642075	3,4-Dihydroxyphenylglycol	256	28822-73-3	<a href=http://www.genome.jp/dbget-bin/www_bget?cpd+C05576">C05576</a>"	<a href=http://pubchem.ncbi.nlm.nih.gov/summary/summary.cgi?cid=91528">91528</a>"	642009	Allo-inositol	172	643-10-7	<a href=http://www.genome.jp/dbget-bin/www_bget?cpd+C06153">C06153</a>"	<a href=http://pubchem.ncbi.nlm.nih.gov/summary/summary.cgi?cid=892">892</a>"	645877
galactose 1	149	18.0408	332	1610031	59-23-4	<a href=http://www.genome.jp/dbget-bin/www_bget?cpd+C00124">C00124</a>"	<a href=http://pubchem.ncbi.nlm.nih.gov/summary/summary.cgi?cid=6036">6036</a>"	644579	648681	galactose 1	332	59-23-4	<a href=http://www.genome.jp/dbget-bin/www_bget?cpd+C00124">C00124</a>"	<a href=http://pubchem.ncbi.nlm.nih.gov/summary/summary.cgi?cid=6036">6036</a>"	648681	mannose 1	330	3458-28-4	<a href=http://www.genome.jp/dbget-bin/www_bget?cpd+C01662">C01662</a>"	<a href=http://pubchem.ncbi.nlm.nih.gov/summary/summary.cgi?cid=24749">24749</a>"	646178	D-Talose 1	313	2595-98-4		<a href=http://pubchem.ncbi.nlm.nih.gov/summary/summary.cgi?cid=99459">99459</a>"	648920	panthenol 1	307	16485-10-2	<a href=http://www.genome.jp/dbget-bin/www_bget?cpd+D03726">D03726</a>"	<a href=http://pubchem.ncbi.nlm.nih.gov/summary/summary.cgi?cid=4678">4678</a>"	640449
sorbose 2	103	18.0633	944	278862	3615-56-3		<a href=http://pubchem.ncbi.nlm.nih.gov/summary/summary.cgi?cid=6904">6904</a>"	645490	641418	sorbose 2	944	3615-56-3		<a href=http://pubchem.ncbi.nlm.nih.gov/summary/summary.cgi?cid=6904">6904</a>"	641418	fructose 2	941	57-48-7	<a href=http://www.genome.jp/dbget-bin/www_bget?cpd+C10906">C10906</a>"	<a href=http://pubchem.ncbi.nlm.nih.gov/summary/summary.cgi?cid=5984">5984</a>"	643817	2-Keto-L-gulonic acid	758	342385-52-8		<a href=http://pubchem.ncbi.nlm.nih.gov/summary/summary.cgi?cid=102424">102424</a>"	648583	galactose 1	653	59-23-4	<a href=http://www.genome.jp/dbget-bin/www_bget?cpd+C00124">C00124</a>"	<a href=http://pubchem.ncbi.nlm.nih.gov/summary/summary.cgi?cid=6036">6036</a>"	648681	mannose 1	621	3458-28-4	<a href=http://www.genome.jp/dbget-bin/www_bget?cpd+C01662">C01662</a>"	<a href=http://pubchem.ncbi.nlm.nih.gov/summary/summary.cgi?cid=24749">24749</a>"	646178	D-Talose 1	590	2595-98-4		<a href=http://pubchem.ncbi.nlm.nih.gov/summary/summary.cgi?cid=99459">99459</a>"	648920
galactose 1	204	18.1158	505	16679	59-23-4	<a href=http://www.genome.jp/dbget-bin/www_bget?cpd+C00124">C00124</a>"	<a href=http://pubchem.ncbi.nlm.nih.gov/summary/summary.cgi?cid=6036">6036</a>"	647615	648681	galactose 1	505	59-23-4	<a href=http://www.genome.jp/dbget-bin/www_bget?cpd+C00124">C00124</a>"	<a href=http://pubchem.ncbi.nlm.nih.gov/summary/summary.cgi?cid=6036">6036</a>"	648681	fructose 2	493	57-48-7	<a href=http://www.genome.jp/dbget-bin/www_bget?cpd+C10906">C10906</a>"	<a href=http://pubchem.ncbi.nlm.nih.gov/summary/summary.cgi?cid=5984">5984</a>"	643817	Gluconic lactone 1	483	90-80-2		<a href=http://pubchem.ncbi.nlm.nih.gov/summary/summary.cgi?cid=736">736</a>"	647005	mannose 1	481	3458-28-4	<a href=http://www.genome.jp/dbget-bin/www_bget?cpd+C01662">C01662</a>"	<a href=http://pubchem.ncbi.nlm.nih.gov/summary/summary.cgi?cid=24749">24749</a>"	646178	Gluconic lactone 2	480	90-80-2		<a href=http://pubchem.ncbi.nlm.nih.gov/summary/summary.cgi?cid=736">736</a>"	652213	2-Keto-L-gulonic acid	480	342385-52-8		<a href=http://pubchem.ncbi.nlm.nih.gov/summary/summary.cgi?cid=102424">102424</a>"	648583	D-Talose 1	479	2595-98-4
glucose 1	73	18.1183	855	621628	50-99-7	<a href=http://www.genome.jp/dbget-bin/www_bget?cpd+C01662">C01662</a>"	<a href=http://pubchem.ncbi.nlm.nih.gov/summary/summary.cgi?cid=24749">24749</a>"	647717	650947	glucose 1	855	50-99-7	<a href=http://www.genome.jp/dbget-bin/www_bget?cpd+C01662">C01662</a>"	<a href=http://pubchem.ncbi.nlm.nih.gov/summary/summary.cgi?cid=24749">24749</a>"	650947	mannose 1	854	3458-28-4	<a href=http://www.genome.jp/dbget-bin/www_bget?cpd+C01662">C01662</a>"	<a href=http://pubchem.ncbi.nlm.nih.gov/summary/summary.cgi?cid=24749">24749</a>"	646178	galactose 1	849	59-23-4	<a href=http://www.genome.jp/dbget-bin/www_bget?cpd+C00124">C00124</a>"	<a href=http://pubchem.ncbi.nlm.nih.gov/summary/summary.cgi?cid=6036">6036</a>"	648681	D-Talose 1	830	2595-98-4		<a href=http://pubchem.ncbi.nlm.nih.gov/summary/summary.cgi?cid=99459">99459</a>"	648920	D-Altrose 1	785	1990-29-0		<a href=http://pubchem.ncbi.nlm.nih.gov/summary/summary.cgi?cid=94780">94780</a>"	651250	Gluconic lactone 1	664	90-80-2		<a href=http://pubchem.ncbi.nlm.nih.gov/summary/summary.cgi?cid=736">736</a>"	647005	Gluconic lactone 2	596	90-80-2
mannose 2	205	18.1717	914	85447	3458-28-4	<a href=http://www.genome.jp/dbget-bin/www_bget?cpd+C01662">C01662</a>"	<a href=http://pubchem.ncbi.nlm.nih.gov/summary/summary.cgi?cid=24749">24749</a>"	649876	654030	mannose 2	914	3458-28-4	<a href=http://www.genome.jp/dbget-bin/www_bget?cpd+C01662">C01662</a>"	<a href=http://pubchem.ncbi.nlm.nih.gov/summary/summary.cgi?cid=24749">24749</a>"	654030	glucose 1	908	50-99-7	<a href=http://www.genome.jp/dbget-bin/www_bget?cpd+C01662">C01662</a>"	<a href=http://pubchem.ncbi.nlm.nih.gov/summary/summary.cgi?cid=24749">24749</a>"	650947	mannose 1	901	3458-28-4	<a href=http://www.genome.jp/dbget-bin/www_bget?cpd+C01662">C01662</a>"	<a href=http://pubchem.ncbi.nlm.nih.gov/summary/summary.cgi?cid=24749">24749</a>"	646178	galactose 1	900	59-23-4	<a href=http://www.genome.jp/dbget-bin/www_bget?cpd+C00124">C00124</a>"	<a href=http://pubchem.ncbi.nlm.nih.gov/summary/summary.cgi?cid=6036">6036</a>"	648681	allose 2	882	2595-97-3		<a href=http://pubchem.ncbi.nlm.nih.gov/summary/summary.cgi?cid=102288">102288</a>"	654496	D-Talose 1	880	2595-98-4		<a href=http://pubchem.ncbi.nlm.nih.gov/summary/summary.cgi?cid=99459">99459</a>"	648920	D-Altrose 2	874	1990-29-0
glucose 1	160	18.2408	953	6571923	50-99-7	<a href=http://www.genome.jp/dbget-bin/www_bget?cpd+C01662">C01662</a>"	<a href=http://pubchem.ncbi.nlm.nih.gov/summary/summary.cgi?cid=24749">24749</a>"	652676	650947	glucose 1	953	50-99-7	<a href=http://www.genome.jp/dbget-bin/www_bget?cpd+C01662">C01662</a>"	<a href=http://pubchem.ncbi.nlm.nih.gov/summary/summary.cgi?cid=24749">24749</a>"	650947	D-Talose 1	948	2595-98-4		<a href=http://pubchem.ncbi.nlm.nih.gov/summary/summary.cgi?cid=99459">99459</a>"	648920	galactose 1	944	59-23-4	<a href=http://www.genome.jp/dbget-bin/www_bget?cpd+C00124">C00124</a>"	<a href=http://pubchem.ncbi.nlm.nih.gov/summary/summary.cgi?cid=6036">6036</a>"	648681	mannose 2	943	3458-28-4	<a href=http://www.genome.jp/dbget-bin/www_bget?cpd+C01662">C01662</a>"	<a href=http://pubchem.ncbi.nlm.nih.gov/summary/summary.cgi?cid=24749">24749</a>"	654030	D-Talose 2	934	2595-98-4		<a href=http://pubchem.ncbi.nlm.nih.gov/summary/summary.cgi?cid=99459">99459</a>"	657503	D-Altrose 2	921	1990-29-0		<a href=http://pubchem.ncbi.nlm.nih.gov/summary/summary.cgi?cid=94780">94780</a>"	654699	allose 2	920	2595-97-3
D-Altrose 1	81	18.2458	769	88559	1990-29-0		<a href=http://pubchem.ncbi.nlm.nih.gov/summary/summary.cgi?cid=94780">94780</a>"	652879	651250	D-Altrose 1	769	1990-29-0		<a href=http://pubchem.ncbi.nlm.nih.gov/summary/summary.cgi?cid=94780">94780</a>"	651250	galactose 1	688	59-23-4	<a href=http://www.genome.jp/dbget-bin/www_bget?cpd+C00124">C00124</a>"	<a href=http://pubchem.ncbi.nlm.nih.gov/summary/summary.cgi?cid=6036">6036</a>"	648681	mannose 2	685	3458-28-4	<a href=http://www.genome.jp/dbget-bin/www_bget?cpd+C01662">C01662</a>"	<a href=http://pubchem.ncbi.nlm.nih.gov/summary/summary.cgi?cid=24749">24749</a>"	654030	allose 2	682	2595-97-3		<a href=http://pubchem.ncbi.nlm.nih.gov/summary/summary.cgi?cid=102288">102288</a>"	654496	glucose 1	679	50-99-7	<a href=http://www.genome.jp/dbget-bin/www_bget?cpd+C01662">C01662</a>"	<a href=http://pubchem.ncbi.nlm.nih.gov/summary/summary.cgi?cid=24749">24749</a>"	650947	D-Altrose 2	677	1990-29-0		<a href=http://pubchem.ncbi.nlm.nih.gov/summary/summary.cgi?cid=94780">94780</a>"	654699	D-Talose 2	645	2595-98-4
Unknown 264	125	18.255	194	56893	99-16-1	<a href=http://www.genome.jp/dbget-bin/www_bget?cpd+C00499">C00499</a>"	<a href=http://pubchem.ncbi.nlm.nih.gov/summary/summary.cgi?cid=203">203</a>"	653250	648840	Allantoic acid 1	194	99-16-1	<a href=http://www.genome.jp/dbget-bin/www_bget?cpd+C00499">C00499</a>"	<a href=http://pubchem.ncbi.nlm.nih.gov/summary/summary.cgi?cid=203">203</a>"	648840	histidine 1	132	71-00-1	<a href=http://www.genome.jp/dbget-bin/www_bget?cpd+C00135">C00135</a>"	<a href=http://pubchem.ncbi.nlm.nih.gov/summary/summary.cgi?cid=6274">6274</a>"	649975
tyrosine 2	340	18.2825	342	7503.3	60-18-4	<a href=http://www.genome.jp/dbget-bin/www_bget?cpd+C01536">C01536</a>"	<a href=http://pubchem.ncbi.nlm.nih.gov/summary/summary.cgi?cid=1153">1153</a>"	654363	653299	tyrosine 2	342	60-18-4	<a href=http://www.genome.jp/dbget-bin/www_bget?cpd+C01536">C01536</a>"	<a href=http://pubchem.ncbi.nlm.nih.gov/summary/summary.cgi?cid=1153">1153</a>"	653299	dl-p-Hydroxyphenyllactic acid	315	6482-98-0	<a href=http://www.genome.jp/dbget-bin/www_bget?cpd+C03672">C03672</a>"	<a href=http://pubchem.ncbi.nlm.nih.gov/summary/summary.cgi?cid=9378">9378</a>"	654493	glucose 1	286	478529-49-6	<a href=http://www.genome.jp/dbget-bin/www_bget?cpd+C01662">C01662</a>"	<a href=http://pubchem.ncbi.nlm.nih.gov/summary/summary.cgi?cid=24749">24749</a>"	649865
D-Altrose 1	205	18.3067	549	150418	1990-29-0		<a href=http://pubchem.ncbi.nlm.nih.gov/summary/summary.cgi?cid=94780">94780</a>"	655342	651250	D-Altrose 1	549	1990-29-0		<a href=http://pubchem.ncbi.nlm.nih.gov/summary/summary.cgi?cid=94780">94780</a>"	651250	glucose 2	491	50-99-7	<a href=http://www.genome.jp/dbget-bin/www_bget?cpd+C01662">C01662</a>"	<a href=http://pubchem.ncbi.nlm.nih.gov/summary/summary.cgi?cid=24749">24749</a>"	659936	galactose 2	488	59-23-4	<a href=http://www.genome.jp/dbget-bin/www_bget?cpd+C00124">C00124</a>"	<a href=http://pubchem.ncbi.nlm.nih.gov/summary/summary.cgi?cid=6036">6036</a>"	658715	allose 2	478	2595-97-3		<a href=http://pubchem.ncbi.nlm.nih.gov/summary/summary.cgi?cid=102288">102288</a>"	654496	D-Altrose 2	477	1990-29-0		<a href=http://pubchem.ncbi.nlm.nih.gov/summary/summary.cgi?cid=94780">94780</a>"	654699	mannose 2	476	3458-28-4	<a href=http://www.genome.jp/dbget-bin/www_bget?cpd+C01662">C01662</a>"	<a href=http://pubchem.ncbi.nlm.nih.gov/summary/summary.cgi?cid=24749">24749</a>"	654030	glucose 1	473	50-99-7	<a href=http://www.genome.jp/dbget-bin/www_bget?cpd+C01662">C01662</a>"
Unknown 265	183	18.3858		5204.2				658547
D-Talose 2	273	18.4092	393	58998	2595-98-4		<a href=http://pubchem.ncbi.nlm.nih.gov/summary/summary.cgi?cid=99459">99459</a>"	659492	657503	D-Talose 2	393	2595-98-4		<a href=http://pubchem.ncbi.nlm.nih.gov/summary/summary.cgi?cid=99459">99459</a>"	657503	galactose 2	385	59-23-4	<a href=http://www.genome.jp/dbget-bin/www_bget?cpd+C00124">C00124</a>"	<a href=http://pubchem.ncbi.nlm.nih.gov/summary/summary.cgi?cid=6036">6036</a>"	658715	glucose 2	376	50-99-7	<a href=http://www.genome.jp/dbget-bin/www_bget?cpd+C01662">C01662</a>"	<a href=http://pubchem.ncbi.nlm.nih.gov/summary/summary.cgi?cid=24749">24749</a>"	659936	D-Altrose 2	375	1990-29-0		<a href=http://pubchem.ncbi.nlm.nih.gov/summary/summary.cgi?cid=94780">94780</a>"	654699	allose 2	367	2595-97-3		<a href=http://pubchem.ncbi.nlm.nih.gov/summary/summary.cgi?cid=102288">102288</a>"	654496	glucuronic acid 1	356	6556-12-3	<a href=http://www.genome.jp/dbget-bin/www_bget?cpd+C00191">C00191</a>"	<a href=http://pubchem.ncbi.nlm.nih.gov/summary/summary.cgi?cid=94715">94715</a>"	656275
glucose 2	160	18.44	954	1050777	50-99-7	<a href=http://www.genome.jp/dbget-bin/www_bget?cpd+C01662">C01662</a>"	<a href=http://pubchem.ncbi.nlm.nih.gov/summary/summary.cgi?cid=24749">24749</a>"	660740	659936	glucose 2	954	50-99-7	<a href=http://www.genome.jp/dbget-bin/www_bget?cpd+C01662">C01662</a>"	<a href=http://pubchem.ncbi.nlm.nih.gov/summary/summary.cgi?cid=24749">24749</a>"	659936	D-Talose 2	948	2595-98-4		<a href=http://pubchem.ncbi.nlm.nih.gov/summary/summary.cgi?cid=99459">99459</a>"	657503	galactose 2	941	59-23-4	<a href=http://www.genome.jp/dbget-bin/www_bget?cpd+C00124">C00124</a>"	<a href=http://pubchem.ncbi.nlm.nih.gov/summary/summary.cgi?cid=6036">6036</a>"	658715	mannitol	810	87-78-5	<a href=http://www.genome.jp/dbget-bin/www_bget?cpd+D00062">D00062</a>"	<a href=http://pubchem.ncbi.nlm.nih.gov/summary/summary.cgi?cid=6251">6251</a>"	665262	Gluconic lactone 3	655	90-80-2		<a href=http://pubchem.ncbi.nlm.nih.gov/summary/summary.cgi?cid=736">736</a>"	662967	gluconic acid 2	635	526-95-4		<a href=http://pubchem.ncbi.nlm.nih.gov/summary/summary.cgi?cid=10690">10690</a>"	663635	L-Gulonolactone	630	1128-23-0	<a href=http://www.genome.jp/dbget-bin/www_bget?cpd+C05410">C05410</a>"
D-Talose 2	81	18.445	485	25067	2595-98-4		<a href=http://pubchem.ncbi.nlm.nih.gov/summary/summary.cgi?cid=99459">99459</a>"	660942	657503	D-Talose 2	485	2595-98-4		<a href=http://pubchem.ncbi.nlm.nih.gov/summary/summary.cgi?cid=99459">99459</a>"	657503	galactose 2	484	59-23-4	<a href=http://www.genome.jp/dbget-bin/www_bget?cpd+C00124">C00124</a>"	<a href=http://pubchem.ncbi.nlm.nih.gov/summary/summary.cgi?cid=6036">6036</a>"	658715	mannitol	417	87-78-5	<a href=http://www.genome.jp/dbget-bin/www_bget?cpd+D00062">D00062</a>"	<a href=http://pubchem.ncbi.nlm.nih.gov/summary/summary.cgi?cid=6251">6251</a>"	665262	gluconic acid 2	417	526-95-4		<a href=http://pubchem.ncbi.nlm.nih.gov/summary/summary.cgi?cid=10690">10690</a>"	663635	L-Gulonolactone	411	1128-23-0	<a href=http://www.genome.jp/dbget-bin/www_bget?cpd+C05410">C05410</a>"	<a href=http://pubchem.ncbi.nlm.nih.gov/summary/summary.cgi?cid=439373">439373</a>"	663165	glucuronic acid 1	393	6556-12-3	<a href=http://www.genome.jp/dbget-bin/www_bget?cpd+C00191">C00191</a>"	<a href=http://pubchem.ncbi.nlm.nih.gov/summary/summary.cgi?cid=94715">94715</a>"	656275	glucose 2	384	50-99-7	<a href=http://www.genome.jp/dbget-bin/www_bget?cpd+C01662">C01662</a>"
D-Talose 2	132	18.4483	477	105726	2595-98-4		<a href=http://pubchem.ncbi.nlm.nih.gov/summary/summary.cgi?cid=99459">99459</a>"	661077	657503	D-Talose 2	477	2595-98-4		<a href=http://pubchem.ncbi.nlm.nih.gov/summary/summary.cgi?cid=99459">99459</a>"	657503	galactose 2	468	59-23-4	<a href=http://www.genome.jp/dbget-bin/www_bget?cpd+C00124">C00124</a>"	<a href=http://pubchem.ncbi.nlm.nih.gov/summary/summary.cgi?cid=6036">6036</a>"	658715	mannitol	448	87-78-5	<a href=http://www.genome.jp/dbget-bin/www_bget?cpd+D00062">D00062</a>"	<a href=http://pubchem.ncbi.nlm.nih.gov/summary/summary.cgi?cid=6251">6251</a>"	665262	glucose 2	446	50-99-7	<a href=http://www.genome.jp/dbget-bin/www_bget?cpd+C01662">C01662</a>"	<a href=http://pubchem.ncbi.nlm.nih.gov/summary/summary.cgi?cid=24749">24749</a>"	659936	Gluconic lactone 3	364	90-80-2		<a href=http://pubchem.ncbi.nlm.nih.gov/summary/summary.cgi?cid=736">736</a>"	662967
tyramine	174	18.4792	907	2009030	51-67-2	<a href=http://www.genome.jp/dbget-bin/www_bget?cpd+C00483">C00483</a>"	<a href=http://pubchem.ncbi.nlm.nih.gov/summary/summary.cgi?cid=5610">5610</a>"	662326	664464	tyramine	907	51-67-2	<a href=http://www.genome.jp/dbget-bin/www_bget?cpd+C00483">C00483</a>"	<a href=http://pubchem.ncbi.nlm.nih.gov/summary/summary.cgi?cid=5610">5610</a>"	664464	8-Aminocaprylic acid	794	1002-57-9		<a href=http://pubchem.ncbi.nlm.nih.gov/summary/summary.cgi?cid=66085">66085</a>"	666332	lysine	476	56-87-1	<a href=http://www.genome.jp/dbget-bin/www_bget?cpd+C00047">C00047</a>"	<a href=http://pubchem.ncbi.nlm.nih.gov/summary/summary.cgi?cid=5962">5962</a>"	663425
lysine	156	18.5283	901	670998	56-87-1	<a href=http://www.genome.jp/dbget-bin/www_bget?cpd+C00047">C00047</a>"	<a href=http://pubchem.ncbi.nlm.nih.gov/summary/summary.cgi?cid=5962">5962</a>"	664316	663425	lysine	901	56-87-1	<a href=http://www.genome.jp/dbget-bin/www_bget?cpd+C00047">C00047</a>"	<a href=http://pubchem.ncbi.nlm.nih.gov/summary/summary.cgi?cid=5962">5962</a>"	663425	8-Aminocaprylic acid	513	1002-57-9		<a href=http://pubchem.ncbi.nlm.nih.gov/summary/summary.cgi?cid=66085">66085</a>"	666332	tyramine	440	51-67-2	<a href=http://www.genome.jp/dbget-bin/www_bget?cpd+C00483">C00483</a>"	<a href=http://pubchem.ncbi.nlm.nih.gov/summary/summary.cgi?cid=5610">5610</a>"	664464
8-Aminocaprylic acid	132	18.535	477	120799	1002-57-9		<a href=http://pubchem.ncbi.nlm.nih.gov/summary/summary.cgi?cid=66085">66085</a>"	664586	666332	8-Aminocaprylic acid	477	1002-57-9		<a href=http://pubchem.ncbi.nlm.nih.gov/summary/summary.cgi?cid=66085">66085</a>"	666332	lysine	401	56-87-1	<a href=http://www.genome.jp/dbget-bin/www_bget?cpd+C00047">C00047</a>"	<a href=http://pubchem.ncbi.nlm.nih.gov/summary/summary.cgi?cid=5962">5962</a>"	663425	tyramine	390	51-67-2	<a href=http://www.genome.jp/dbget-bin/www_bget?cpd+C00483">C00483</a>"	<a href=http://pubchem.ncbi.nlm.nih.gov/summary/summary.cgi?cid=5610">5610</a>"	664464
Unknown 266	281	18.5458		6044.5				665025
mannitol	205	18.5767	853	42729	87-78-5	<a href=http://www.genome.jp/dbget-bin/www_bget?cpd+D00062">D00062</a>"	<a href=http://pubchem.ncbi.nlm.nih.gov/summary/summary.cgi?cid=6251">6251</a>"	666273	665262	mannitol	853	87-78-5	<a href=http://www.genome.jp/dbget-bin/www_bget?cpd+D00062">D00062</a>"	<a href=http://pubchem.ncbi.nlm.nih.gov/summary/summary.cgi?cid=6251">6251</a>"	665262	sorbitol	837	50-70-4	<a href=http://www.genome.jp/dbget-bin/www_bget?cpd+D00096">D00096</a>"	<a href=http://pubchem.ncbi.nlm.nih.gov/summary/summary.cgi?cid=5780">5780</a>"	668181	Gluconic lactone 3	626	90-80-2		<a href=http://pubchem.ncbi.nlm.nih.gov/summary/summary.cgi?cid=736">736</a>"	662967	Sedoheptulose	592	3019-74-7		<a href=http://pubchem.ncbi.nlm.nih.gov/summary/summary.cgi?cid=5459879">5459879</a>"	668383	gluconic acid 2	574	526-95-4		<a href=http://pubchem.ncbi.nlm.nih.gov/summary/summary.cgi?cid=10690">10690</a>"	663635	L-Gulonolactone	571	1128-23-0	<a href=http://www.genome.jp/dbget-bin/www_bget?cpd+C05410">C05410</a>"	<a href=http://pubchem.ncbi.nlm.nih.gov/summary/summary.cgi?cid=439373">439373</a>"	663165
coniferyl alcohol	180	18.6475	444	17101	458-35-5	<a href=http://www.genome.jp/dbget-bin/www_bget?cpd+C00590">C00590</a>"	<a href=http://pubchem.ncbi.nlm.nih.gov/summary/summary.cgi?cid=1549095">1549095</a>"	669141	673826	coniferyl alcohol	444	458-35-5	<a href=http://www.genome.jp/dbget-bin/www_bget?cpd+C00590">C00590</a>"	<a href=http://pubchem.ncbi.nlm.nih.gov/summary/summary.cgi?cid=1549095">1549095</a>"	673826
panthenol 2	117	18.6892	366	84997	16485-10-2	<a href=http://www.genome.jp/dbget-bin/www_bget?cpd+D03727">D03727</a>"	<a href=http://pubchem.ncbi.nlm.nih.gov/summary/summary.cgi?cid=4678">4678</a>"	670829	671035	panthenol 2	366	16485-10-2	<a href=http://www.genome.jp/dbget-bin/www_bget?cpd+D03727">D03727</a>"	<a href=http://pubchem.ncbi.nlm.nih.gov/summary/summary.cgi?cid=4678">4678</a>"	671035	sorbitol	359	50-70-4	<a href=http://www.genome.jp/dbget-bin/www_bget?cpd+D00096">D00096</a>"	<a href=http://pubchem.ncbi.nlm.nih.gov/summary/summary.cgi?cid=5780">5780</a>"	668181	ascorbate	315	50-81-7	<a href=http://www.genome.jp/dbget-bin/www_bget?cpd+C00072">C00072</a>"	<a href=http://pubchem.ncbi.nlm.nih.gov/summary/summary.cgi?cid=235">235</a>"	673715	pentadecanoic acid	310	1002-84-2		<a href=http://pubchem.ncbi.nlm.nih.gov/summary/summary.cgi?cid=13849">13849</a>"	675352
glucuronic acid 2	147	18.7017	464	117671	6556-12-3	<a href=http://www.genome.jp/dbget-bin/www_bget?cpd+C00191">C00191</a>"	<a href=http://pubchem.ncbi.nlm.nih.gov/summary/summary.cgi?cid=94715">94715</a>"	671335	667638	glucuronic acid 2	464	6556-12-3	<a href=http://www.genome.jp/dbget-bin/www_bget?cpd+C00191">C00191</a>"	<a href=http://pubchem.ncbi.nlm.nih.gov/summary/summary.cgi?cid=94715">94715</a>"	667638	sorbitol	420	50-70-4	<a href=http://www.genome.jp/dbget-bin/www_bget?cpd+D00096">D00096</a>"	<a href=http://pubchem.ncbi.nlm.nih.gov/summary/summary.cgi?cid=5780">5780</a>"	668181
tyrosine 1	218	18.705	722	212064	60-18-4	<a href=http://www.genome.jp/dbget-bin/www_bget?cpd+C01536">C01536</a>"	<a href=http://pubchem.ncbi.nlm.nih.gov/summary/summary.cgi?cid=1153">1153</a>"	671470	671841	tyrosine 1	722	60-18-4	<a href=http://www.genome.jp/dbget-bin/www_bget?cpd+C01536">C01536</a>"	<a href=http://pubchem.ncbi.nlm.nih.gov/summary/summary.cgi?cid=1153">1153</a>"	671841	glucuronic acid 2	423	6556-12-3	<a href=http://www.genome.jp/dbget-bin/www_bget?cpd+C00191">C00191</a>"	<a href=http://pubchem.ncbi.nlm.nih.gov/summary/summary.cgi?cid=94715">94715</a>"	667638	4-hydroxycinnamic acid	405	501-98-4	<a href=http://www.genome.jp/dbget-bin/www_bget?cpd+C00811">C00811</a>"	<a href=http://pubchem.ncbi.nlm.nih.gov/summary/summary.cgi?cid=637542">637542</a>"	675005
glucuronic acid 2	86	18.7075	286	12503	6556-12-3	<a href=http://www.genome.jp/dbget-bin/www_bget?cpd+C00191">C00191</a>"	<a href=http://pubchem.ncbi.nlm.nih.gov/summary/summary.cgi?cid=94715">94715</a>"	671571	667638	glucuronic acid 2	286	6556-12-3	<a href=http://www.genome.jp/dbget-bin/www_bget?cpd+C00191">C00191</a>"	<a href=http://pubchem.ncbi.nlm.nih.gov/summary/summary.cgi?cid=94715">94715</a>"	667638	D-galacturonic acid 1	283	685-73-4		<a href=http://pubchem.ncbi.nlm.nih.gov/summary/summary.cgi?cid=152867">152867</a>"	669370	conduritol b epoxide 2	279	6090-95-5		<a href=http://pubchem.ncbi.nlm.nih.gov/summary/summary.cgi?cid=2859">2859</a>"	674206	N-Carbamylglutamate 3	276	1188-38-1	<a href=http://www.genome.jp/dbget-bin/www_bget?cpd+C05829">C05829</a>"	<a href=http://pubchem.ncbi.nlm.nih.gov/summary/summary.cgi?cid=121396">121396</a>"	668787	conduritol b epoxide 1	276	6090-95-5		<a href=http://pubchem.ncbi.nlm.nih.gov/summary/summary.cgi?cid=2859">2859</a>"	668450	Sedoheptulose	263	3019-74-7		<a href=http://pubchem.ncbi.nlm.nih.gov/summary/summary.cgi?cid=5459879">5459879</a>"	668383
Unknown 267	222	18.715	138	6261.9	82-82-6	<a href=http://www.genome.jp/dbget-bin/www_bget?cpd+C00847">C00847</a>"	<a href=http://pubchem.ncbi.nlm.nih.gov/summary/summary.cgi?cid=6723">6723</a>"	671875	673487	4-Pyridoxic acid	138	82-82-6	<a href=http://www.genome.jp/dbget-bin/www_bget?cpd+C00847">C00847</a>"	<a href=http://pubchem.ncbi.nlm.nih.gov/summary/summary.cgi?cid=6723">6723</a>"	673487	coniferyl alcohol	83	458-35-5	<a href=http://www.genome.jp/dbget-bin/www_bget?cpd+C00590">C00590</a>"	<a href=http://pubchem.ncbi.nlm.nih.gov/summary/summary.cgi?cid=1549095">1549095</a>"	673826
4-hydroxycinnamic acid	179	18.7608	401	68049	501-98-4	<a href=http://www.genome.jp/dbget-bin/www_bget?cpd+C00811">C00811</a>"	<a href=http://pubchem.ncbi.nlm.nih.gov/summary/summary.cgi?cid=637542">637542</a>"	673731	675005	4-hydroxycinnamic acid	401	501-98-4	<a href=http://www.genome.jp/dbget-bin/www_bget?cpd+C00811">C00811</a>"	<a href=http://pubchem.ncbi.nlm.nih.gov/summary/summary.cgi?cid=637542">637542</a>"	675005	tyrosine 1	375	60-18-4	<a href=http://www.genome.jp/dbget-bin/www_bget?cpd+C01536">C01536</a>"	<a href=http://pubchem.ncbi.nlm.nih.gov/summary/summary.cgi?cid=1153">1153</a>"	671841	o-Hydroxyhippuric acid 1	357	487-54-7	<a href=http://www.genome.jp/dbget-bin/www_bget?cpd+C07588">C07588</a>"	<a href=http://pubchem.ncbi.nlm.nih.gov/summary/summary.cgi?cid=10253">10253</a>"	676856	Gallic acid	330	149-91-7	<a href=http://www.genome.jp/dbget-bin/www_bget?cpd+C01424">C01424</a>"	<a href=http://pubchem.ncbi.nlm.nih.gov/summary/summary.cgi?cid=370">370</a>"	675522
4-hydroxycinnamic acid	219	18.7692	594	20944	501-98-4	<a href=http://www.genome.jp/dbget-bin/www_bget?cpd+C00811">C00811</a>"	<a href=http://pubchem.ncbi.nlm.nih.gov/summary/summary.cgi?cid=637542">637542</a>"	674068	675005	4-hydroxycinnamic acid	594	501-98-4	<a href=http://www.genome.jp/dbget-bin/www_bget?cpd+C00811">C00811</a>"	<a href=http://pubchem.ncbi.nlm.nih.gov/summary/summary.cgi?cid=637542">637542</a>"	675005	coniferyl alcohol	182	458-35-5	<a href=http://www.genome.jp/dbget-bin/www_bget?cpd+C00590">C00590</a>"	<a href=http://pubchem.ncbi.nlm.nih.gov/summary/summary.cgi?cid=1549095">1549095</a>"	673826	D-galacturonic acid 1	167	685-73-4		<a href=http://pubchem.ncbi.nlm.nih.gov/summary/summary.cgi?cid=152867">152867</a>"	669370	D-galacturonic acid 2	148	685-73-4		<a href=http://pubchem.ncbi.nlm.nih.gov/summary/summary.cgi?cid=152867">152867</a>"	678932	4-hydroxy-3-methoxycinnamaldehyde 1	107	458-36-6		<a href=http://pubchem.ncbi.nlm.nih.gov/summary/summary.cgi?cid=9984">9984</a>"	677917
pentadecanoic acid	132	18.8233	782	107064	1002-84-2		<a href=http://pubchem.ncbi.nlm.nih.gov/summary/summary.cgi?cid=13849">13849</a>"	676262	675352	pentadecanoic acid	782	1002-84-2		<a href=http://pubchem.ncbi.nlm.nih.gov/summary/summary.cgi?cid=13849">13849</a>"	675352
conduritol b epoxide 2	147	18.8425	535	55404	6090-95-5		<a href=http://pubchem.ncbi.nlm.nih.gov/summary/summary.cgi?cid=2859">2859</a>"	677038	674206	conduritol b epoxide 2	535	6090-95-5		<a href=http://pubchem.ncbi.nlm.nih.gov/summary/summary.cgi?cid=2859">2859</a>"	674206
conduritol b epoxide 2	217	18.8467	442	43519	6090-95-5		<a href=http://pubchem.ncbi.nlm.nih.gov/summary/summary.cgi?cid=2859">2859</a>"	677207	674206	conduritol b epoxide 2	442	6090-95-5		<a href=http://pubchem.ncbi.nlm.nih.gov/summary/summary.cgi?cid=2859">2859</a>"	674206
1-Hexadecanol	75	18.9492	745	72220	36653-82-4	<a href=http://www.genome.jp/dbget-bin/www_bget?cpd+C00823">C00823</a>"	<a href=http://pubchem.ncbi.nlm.nih.gov/summary/summary.cgi?cid=2682">2682</a>"	681358	680078	1-Hexadecanol	745	36653-82-4	<a href=http://www.genome.jp/dbget-bin/www_bget?cpd+C00823">C00823</a>"	<a href=http://pubchem.ncbi.nlm.nih.gov/summary/summary.cgi?cid=2682">2682</a>"	680078
indole-3-acetic acid	202	18.9842	678	56153	87-51-4	<a href=http://www.genome.jp/dbget-bin/www_bget?cpd+C00954">C00954</a>"	<a href=http://pubchem.ncbi.nlm.nih.gov/summary/summary.cgi?cid=802">802</a>"	682776	686867	indole-3-acetic acid	678	87-51-4	<a href=http://www.genome.jp/dbget-bin/www_bget?cpd+C00954">C00954</a>"	<a href=http://pubchem.ncbi.nlm.nih.gov/summary/summary.cgi?cid=802">802</a>"	686867	3,5-Dihydroxyphenylglycine 2	219	146255-66-5		<a href=http://pubchem.ncbi.nlm.nih.gov/summary/summary.cgi?cid=108001">108001</a>"	679293
3,5-Dihydroxyphenylglycine 1	281	19.0125	247	15721	146255-66-5		<a href=http://pubchem.ncbi.nlm.nih.gov/summary/summary.cgi?cid=108001">108001</a>"	683923	683922	3,5-Dihydroxyphenylglycine 1	247	146255-66-5		<a href=http://pubchem.ncbi.nlm.nih.gov/summary/summary.cgi?cid=108001">108001</a>"	683922	caffeic acid	181	331-39-5	<a href=http://www.genome.jp/dbget-bin/www_bget?cpd+C01481">C01481</a>"	<a href=http://pubchem.ncbi.nlm.nih.gov/summary/summary.cgi?cid=1549111">1549111</a>"	688718	D-galacturonic acid 2	138	685-73-4		<a href=http://pubchem.ncbi.nlm.nih.gov/summary/summary.cgi?cid=152867">152867</a>"	678932
Unknown 268	204	19.0333		19279				684767
indole-3-acetamide 2	318	19.0533	274	17248	879-37-8	<a href=http://www.genome.jp/dbget-bin/www_bget?cpd+C02693">C02693</a>"	<a href=http://pubchem.ncbi.nlm.nih.gov/summary/summary.cgi?cid=397">397</a>"	685577	683935	indole-3-acetamide 2	274	879-37-8	<a href=http://www.genome.jp/dbget-bin/www_bget?cpd+C02693">C02693</a>"	<a href=http://pubchem.ncbi.nlm.nih.gov/summary/summary.cgi?cid=397">397</a>"	683935
Unknown 269	303	19.0758		5604.6				686488
gly-pro	174	19.1892	344	7451.2	704-15-4		<a href=http://pubchem.ncbi.nlm.nih.gov/summary/summary.cgi?cid=79101">79101</a>"	691078	693526	gly-pro	344	704-15-4		<a href=http://pubchem.ncbi.nlm.nih.gov/summary/summary.cgi?cid=79101">79101</a>"	693526
pantothenic acid	201	19.215	544	17036	79-83-4	<a href=http://www.genome.jp/dbget-bin/www_bget?cpd+C00864">C00864</a>"	<a href=http://pubchem.ncbi.nlm.nih.gov/summary/summary.cgi?cid=6613">6613</a>"	692124	692108	pantothenic acid	544	79-83-4	<a href=http://www.genome.jp/dbget-bin/www_bget?cpd+C00864">C00864</a>"	<a href=http://pubchem.ncbi.nlm.nih.gov/summary/summary.cgi?cid=6613">6613</a>"	692108	Galactonic acid	324	576-36-3		<a href=http://pubchem.ncbi.nlm.nih.gov/summary/summary.cgi?cid=128869">128869</a>"	692039	gluconic acid 1	308	526-95-4		<a href=http://pubchem.ncbi.nlm.nih.gov/summary/summary.cgi?cid=10690">10690</a>"	694407
pantothenic acid	117	19.22	811	70813	79-83-4	<a href=http://www.genome.jp/dbget-bin/www_bget?cpd+C00864">C00864</a>"	<a href=http://pubchem.ncbi.nlm.nih.gov/summary/summary.cgi?cid=6613">6613</a>"	692326	692108	pantothenic acid	811	79-83-4	<a href=http://www.genome.jp/dbget-bin/www_bget?cpd+C00864">C00864</a>"	<a href=http://pubchem.ncbi.nlm.nih.gov/summary/summary.cgi?cid=6613">6613</a>"	692108	3-Hydroxypropionic acid 4	463	503-66-2	<a href=http://www.genome.jp/dbget-bin/www_bget?cpd+C01013">C01013</a>"	<a href=http://pubchem.ncbi.nlm.nih.gov/summary/summary.cgi?cid=68152">68152</a>"	697244	Galactonic acid	405	576-36-3		<a href=http://pubchem.ncbi.nlm.nih.gov/summary/summary.cgi?cid=128869">128869</a>"	692039	gluconic acid 1	395	526-95-4		<a href=http://pubchem.ncbi.nlm.nih.gov/summary/summary.cgi?cid=10690">10690</a>"	694407
Unknown 270	149	19.2275		28425				692630
Galactonic acid	221	19.2375	359	52781	576-36-3		<a href=http://pubchem.ncbi.nlm.nih.gov/summary/summary.cgi?cid=128869">128869</a>"	693035	692039	Galactonic acid	359	576-36-3		<a href=http://pubchem.ncbi.nlm.nih.gov/summary/summary.cgi?cid=128869">128869</a>"	692039	gluconic acid 1	358	526-95-4		<a href=http://pubchem.ncbi.nlm.nih.gov/summary/summary.cgi?cid=10690">10690</a>"	694407
Unknown 271	282	19.2442		7461.4				693305
gluconic acid 1	109	19.2708	428	11442	526-95-4		<a href=http://pubchem.ncbi.nlm.nih.gov/summary/summary.cgi?cid=10690">10690</a>"	694385	694407	gluconic acid 1	428	526-95-4		<a href=http://pubchem.ncbi.nlm.nih.gov/summary/summary.cgi?cid=10690">10690</a>"	694407	Galactonic acid	405	576-36-3		<a href=http://pubchem.ncbi.nlm.nih.gov/summary/summary.cgi?cid=128869">128869</a>"	692039
Cysteinylglycine 2	237	19.3367	307	4893.0	19246-18-5		<a href=http://pubchem.ncbi.nlm.nih.gov/summary/summary.cgi?cid=65270">65270</a>"	697051	698512	Cysteinylglycine 2	307	19246-18-5		<a href=http://pubchem.ncbi.nlm.nih.gov/summary/summary.cgi?cid=65270">65270</a>"	698512
Saccharic acid	293	19.3408	332	19382	576-42-1		<a href=http://pubchem.ncbi.nlm.nih.gov/summary/summary.cgi?cid=33037">33037</a>"	697220	700039	Saccharic acid	332	576-42-1		<a href=http://pubchem.ncbi.nlm.nih.gov/summary/summary.cgi?cid=33037">33037</a>"	700039	gluconic acid 1	313	526-95-4		<a href=http://pubchem.ncbi.nlm.nih.gov/summary/summary.cgi?cid=10690">10690</a>"	694407
beta-Hydroxymyristic acid	217	19.4258	244	15402	1961-72-4		<a href=http://pubchem.ncbi.nlm.nih.gov/summary/summary.cgi?cid=16064">16064</a>"	700662	705394	beta-Hydroxymyristic acid	244	1961-72-4		<a href=http://pubchem.ncbi.nlm.nih.gov/summary/summary.cgi?cid=16064">16064</a>"	705394
3-Hydroxypropionic acid 4	117	19.43	433	119232	503-66-2	<a href=http://www.genome.jp/dbget-bin/www_bget?cpd+C01013">C01013</a>"	<a href=http://pubchem.ncbi.nlm.nih.gov/summary/summary.cgi?cid=68152">68152</a>"	700831	697244	3-Hydroxypropionic acid 4	433	503-66-2	<a href=http://www.genome.jp/dbget-bin/www_bget?cpd+C01013">C01013</a>"	<a href=http://pubchem.ncbi.nlm.nih.gov/summary/summary.cgi?cid=68152">68152</a>"	697244
4-methylumbelliferone	205	19.4417	266	9714.0	90-33-5	<a href=http://www.genome.jp/dbget-bin/www_bget?cpd+C03081">C03081</a>"	<a href=http://pubchem.ncbi.nlm.nih.gov/summary/summary.cgi?cid=5280567">5280567</a>"	701303	706232	4-methylumbelliferone	266	90-33-5	<a href=http://www.genome.jp/dbget-bin/www_bget?cpd+C03081">C03081</a>"	<a href=http://pubchem.ncbi.nlm.nih.gov/summary/summary.cgi?cid=5280567">5280567</a>"	706232
xanthine	56	19.4608	216	10301	69-89-6	<a href=http://www.genome.jp/dbget-bin/www_bget?cpd+C00385">C00385</a>"	<a href=http://pubchem.ncbi.nlm.nih.gov/summary/summary.cgi?cid=1188">1188</a>"	702080	703020	xanthine	216	69-89-6	<a href=http://www.genome.jp/dbget-bin/www_bget?cpd+C00385">C00385</a>"	<a href=http://pubchem.ncbi.nlm.nih.gov/summary/summary.cgi?cid=1188">1188</a>"	703020
xanthine	353	19.4775	914	58199	69-89-6	<a href=http://www.genome.jp/dbget-bin/www_bget?cpd+C00385">C00385</a>"	<a href=http://pubchem.ncbi.nlm.nih.gov/summary/summary.cgi?cid=1188">1188</a>"	702755	703020	xanthine	914	69-89-6	<a href=http://www.genome.jp/dbget-bin/www_bget?cpd+C00385">C00385</a>"	<a href=http://pubchem.ncbi.nlm.nih.gov/summary/summary.cgi?cid=1188">1188</a>"	703020	guanine 2	463	73-40-5	<a href=http://www.genome.jp/dbget-bin/www_bget?cpd+C00242">C00242</a>"	<a href=http://pubchem.ncbi.nlm.nih.gov/summary/summary.cgi?cid=764">764</a>"	701233
trans-3,5-Dimethoxy-4-hydroxycinnamaldehyde 2	174	19.525	340	5817.5	4206-58-0	<a href=http://www.genome.jp/dbget-bin/www_bget?cpd+C05610">C05610</a>"	<a href=http://pubchem.ncbi.nlm.nih.gov/summary/summary.cgi?cid=5280802">5280802</a>"	704678	703955	trans-3,5-Dimethoxy-4-hydroxycinnamaldehyde 2	340	4206-58-0	<a href=http://www.genome.jp/dbget-bin/www_bget?cpd+C05610">C05610</a>"	<a href=http://pubchem.ncbi.nlm.nih.gov/summary/summary.cgi?cid=5280802">5280802</a>"	703955	4-methylumbelliferone	316	90-33-5	<a href=http://www.genome.jp/dbget-bin/www_bget?cpd+C03081">C03081</a>"	<a href=http://pubchem.ncbi.nlm.nih.gov/summary/summary.cgi?cid=5280567">5280567</a>"	706232
Unknown 272	204	19.5283		8480.3				704813
beta-Hydroxymyristic acid	117	19.5683	501	78533	1961-72-4		<a href=http://pubchem.ncbi.nlm.nih.gov/summary/summary.cgi?cid=16064">16064</a>"	706433	705394	beta-Hydroxymyristic acid	501	1961-72-4		<a href=http://pubchem.ncbi.nlm.nih.gov/summary/summary.cgi?cid=16064">16064</a>"	705394
Unknown 273	117	19.6142		149379				708289
Unknown 274	117	19.6742		180177				710719
palmitic acid	117	19.7883	976	11677940	57-10-3	<a href=http://www.genome.jp/dbget-bin/www_bget?cpd+C00249">C00249</a>"	<a href=http://pubchem.ncbi.nlm.nih.gov/summary/summary.cgi?cid=985">985</a>"	715343	714610	palmitic acid	976	57-10-3	<a href=http://www.genome.jp/dbget-bin/www_bget?cpd+C00249">C00249</a>"	<a href=http://pubchem.ncbi.nlm.nih.gov/summary/summary.cgi?cid=985">985</a>"	714610
Unknown 275	172	19.8617		7095.1				718313
Unknown 276	225	19.8817		14304				719123
N-Acetyl-D-galactosamine 2	198	19.8892	272	23788	14215-68-0	<a href=http://www.genome.jp/dbget-bin/www_bget?cpd+C01132">C01132</a>"	<a href=http://pubchem.ncbi.nlm.nih.gov/summary/summary.cgi?cid=35717">35717</a>"	719426	722747	N-Acetyl-D-galactosamine 2	272	14215-68-0	<a href=http://www.genome.jp/dbget-bin/www_bget?cpd+C01132">C01132</a>"	<a href=http://pubchem.ncbi.nlm.nih.gov/summary/summary.cgi?cid=35717">35717</a>"	722747
N-Acetyl-beta-D-mannosamine 1	100	19.9067	262	16262	7772-94-3		<a href=http://pubchem.ncbi.nlm.nih.gov/summary/summary.cgi?cid=3084028">3084028</a>"	720135	723226	N-Acetyl-beta-D-mannosamine 1	262	7772-94-3		<a href=http://pubchem.ncbi.nlm.nih.gov/summary/summary.cgi?cid=3084028">3084028</a>"	723226	Glucoheptonic acid 2	255	23351-51-1		<a href=http://pubchem.ncbi.nlm.nih.gov/summary/summary.cgi?cid=25588">25588</a>"	716104
N-Acetyl-beta-D-mannosamine 1	73	20.0317	828	466609	7772-94-3		<a href=http://pubchem.ncbi.nlm.nih.gov/summary/summary.cgi?cid=3084028">3084028</a>"	725197	723226	N-Acetyl-beta-D-mannosamine 1	828	7772-94-3		<a href=http://pubchem.ncbi.nlm.nih.gov/summary/summary.cgi?cid=3084028">3084028</a>"	723226	N-Acetyl-D-galactosamine 1	813	14215-68-0	<a href=http://www.genome.jp/dbget-bin/www_bget?cpd+C01132">C01132</a>"	<a href=http://pubchem.ncbi.nlm.nih.gov/summary/summary.cgi?cid=35717">35717</a>"	726136	N-Acetyl-D-galactosamine 2	721	14215-68-0	<a href=http://www.genome.jp/dbget-bin/www_bget?cpd+C01132">C01132</a>"	<a href=http://pubchem.ncbi.nlm.nih.gov/summary/summary.cgi?cid=35717">35717</a>"	722747	N-Acetyl-D-galactosamine 3	717	14215-68-0	<a href=http://www.genome.jp/dbget-bin/www_bget?cpd+C01132">C01132</a>"	<a href=http://pubchem.ncbi.nlm.nih.gov/summary/summary.cgi?cid=35717">35717</a>"	728102	N-Acetyl-beta-D-mannosamine 2	704	7772-94-3		<a href=http://pubchem.ncbi.nlm.nih.gov/summary/summary.cgi?cid=3084028">3084028</a>"	727711
N-Acetyl-beta-D-mannosamine 1	47	20.0375	464	18463	7772-94-3		<a href=http://pubchem.ncbi.nlm.nih.gov/summary/summary.cgi?cid=3084028">3084028</a>"	725434	723226	N-Acetyl-beta-D-mannosamine 1	464	7772-94-3		<a href=http://pubchem.ncbi.nlm.nih.gov/summary/summary.cgi?cid=3084028">3084028</a>"	723226	N-Acetyl-D-galactosamine 3	460	14215-68-0	<a href=http://www.genome.jp/dbget-bin/www_bget?cpd+C01132">C01132</a>"	<a href=http://pubchem.ncbi.nlm.nih.gov/summary/summary.cgi?cid=35717">35717</a>"	728102	N-Acetyl-D-galactosamine 2	457	14215-68-0	<a href=http://www.genome.jp/dbget-bin/www_bget?cpd+C01132">C01132</a>"	<a href=http://pubchem.ncbi.nlm.nih.gov/summary/summary.cgi?cid=35717">35717</a>"	722747	N-Acetyl-beta-D-mannosamine 2	456	7772-94-3		<a href=http://pubchem.ncbi.nlm.nih.gov/summary/summary.cgi?cid=3084028">3084028</a>"	727711	N-Acetyl-D-galactosamine 1	447	14215-68-0	<a href=http://www.genome.jp/dbget-bin/www_bget?cpd+C01132">C01132</a>"	<a href=http://pubchem.ncbi.nlm.nih.gov/summary/summary.cgi?cid=35717">35717</a>"	726136	Guanidinosuccinic acid 4	385	6133-30-8		<a href=http://pubchem.ncbi.nlm.nih.gov/summary/summary.cgi?cid=97856">97856</a>"	725907
Isopropyl-beta-D-thiogalactopyranoside	221	20.045	253	7905.4	367-93-1		<a href=http://pubchem.ncbi.nlm.nih.gov/summary/summary.cgi?cid=552632">552632</a>"	725737	722857	Isopropyl-beta-D-thiogalactopyranoside	253	367-93-1		<a href=http://pubchem.ncbi.nlm.nih.gov/summary/summary.cgi?cid=552632">552632</a>"	722857
Unknown 277	267	20.0992	165	4136.9	59-92-7	<a href=http://www.genome.jp/dbget-bin/www_bget?cpd+C00355">C00355</a>"	<a href=http://pubchem.ncbi.nlm.nih.gov/summary/summary.cgi?cid=6047">6047</a>"	727931	732170	L-dopa 2	165	59-92-7	<a href=http://www.genome.jp/dbget-bin/www_bget?cpd+C00355">C00355</a>"	<a href=http://pubchem.ncbi.nlm.nih.gov/summary/summary.cgi?cid=6047">6047</a>"	732170
N-Acetyl-D-galactosamine 1	290	20.1417	387	59596	14215-68-0	<a href=http://www.genome.jp/dbget-bin/www_bget?cpd+C01132">C01132</a>"	<a href=http://pubchem.ncbi.nlm.nih.gov/summary/summary.cgi?cid=35717">35717</a>"	729652	726136	N-Acetyl-D-galactosamine 1	387	14215-68-0	<a href=http://www.genome.jp/dbget-bin/www_bget?cpd+C01132">C01132</a>"	<a href=http://pubchem.ncbi.nlm.nih.gov/summary/summary.cgi?cid=35717">35717</a>"	726136	N-Acetyl-beta-D-mannosamine 3	365	7772-94-3		<a href=http://pubchem.ncbi.nlm.nih.gov/summary/summary.cgi?cid=3084028">3084028</a>"	730497
myo-inositol	230	20.1583	631	8675.9	87-89-8	<a href=http://www.genome.jp/dbget-bin/www_bget?cpd+C06153">C06153</a>"	<a href=http://pubchem.ncbi.nlm.nih.gov/summary/summary.cgi?cid=892">892</a>"	730327	729867	myo-inositol	631	87-89-8	<a href=http://www.genome.jp/dbget-bin/www_bget?cpd+C06153">C06153</a>"	<a href=http://pubchem.ncbi.nlm.nih.gov/summary/summary.cgi?cid=892">892</a>"	729867	N-Acetyl-D-galactosamine 1	509	14215-68-0	<a href=http://www.genome.jp/dbget-bin/www_bget?cpd+C01132">C01132</a>"	<a href=http://pubchem.ncbi.nlm.nih.gov/summary/summary.cgi?cid=35717">35717</a>"	726136	N-Acetyl-beta-D-mannosamine 3	507	7772-94-3		<a href=http://pubchem.ncbi.nlm.nih.gov/summary/summary.cgi?cid=3084028">3084028</a>"	730497	N-Acetyl-beta-D-mannosamine 2	485	7772-94-3		<a href=http://pubchem.ncbi.nlm.nih.gov/summary/summary.cgi?cid=3084028">3084028</a>"	727711	N-Acetyl-D-galactosamine 3	473	14215-68-0	<a href=http://www.genome.jp/dbget-bin/www_bget?cpd+C01132">C01132</a>"	<a href=http://pubchem.ncbi.nlm.nih.gov/summary/summary.cgi?cid=35717">35717</a>"	728102	N-Acetyl-beta-D-mannosamine 4	465	7772-94-3		<a href=http://pubchem.ncbi.nlm.nih.gov/summary/summary.cgi?cid=3084028">3084028</a>"	734847
myo-inositol	129	20.1658	704	196505	87-89-8	<a href=http://www.genome.jp/dbget-bin/www_bget?cpd+C06153">C06153</a>"	<a href=http://pubchem.ncbi.nlm.nih.gov/summary/summary.cgi?cid=892">892</a>"	730631	729867	myo-inositol	704	87-89-8	<a href=http://www.genome.jp/dbget-bin/www_bget?cpd+C06153">C06153</a>"	<a href=http://pubchem.ncbi.nlm.nih.gov/summary/summary.cgi?cid=892">892</a>"	729867	N-Acetyl-D-galactosamine 1	573	14215-68-0	<a href=http://www.genome.jp/dbget-bin/www_bget?cpd+C01132">C01132</a>"	<a href=http://pubchem.ncbi.nlm.nih.gov/summary/summary.cgi?cid=35717">35717</a>"	726136	N-Acetyl-beta-D-mannosamine 3	565	7772-94-3		<a href=http://pubchem.ncbi.nlm.nih.gov/summary/summary.cgi?cid=3084028">3084028</a>"	730497
phenylacetaldehyde 2	164	20.2733	319	4216.0	122-78-1	<a href=http://www.genome.jp/dbget-bin/www_bget?cpd+C00601">C00601</a>"	<a href=http://pubchem.ncbi.nlm.nih.gov/summary/summary.cgi?cid=998">998</a>"	734984	739728	phenylacetaldehyde 2	319	122-78-1	<a href=http://www.genome.jp/dbget-bin/www_bget?cpd+C00601">C00601</a>"	<a href=http://pubchem.ncbi.nlm.nih.gov/summary/summary.cgi?cid=998">998</a>"	739728	phenylacetaldehyde 1	315	122-78-1	<a href=http://www.genome.jp/dbget-bin/www_bget?cpd+C00601">C00601</a>"	<a href=http://pubchem.ncbi.nlm.nih.gov/summary/summary.cgi?cid=998">998</a>"	737958	N-Acetyl-beta-D-mannosamine 4	313	7772-94-3		<a href=http://pubchem.ncbi.nlm.nih.gov/summary/summary.cgi?cid=3084028">3084028</a>"	734847	phenylacetaldehyde 4	310	122-78-1	<a href=http://www.genome.jp/dbget-bin/www_bget?cpd+C00601">C00601</a>"	<a href=http://pubchem.ncbi.nlm.nih.gov/summary/summary.cgi?cid=998">998</a>"	731014	trans-3,5-Dimethoxy-4-hydroxycinnamaldehyde 1	310	4206-58-0	<a href=http://www.genome.jp/dbget-bin/www_bget?cpd+C05610">C05610</a>"	<a href=http://pubchem.ncbi.nlm.nih.gov/summary/summary.cgi?cid=5280802">5280802</a>"	739802	N-Acetyl-beta-D-mannosamine 3	306	7772-94-3		<a href=http://pubchem.ncbi.nlm.nih.gov/summary/summary.cgi?cid=3084028">3084028</a>"	730497
Unknown 278	180	20.2775		101866				735153
N-Acetyl-beta-D-mannosamine 4	73	20.3775	371	143741	7772-94-3		<a href=http://pubchem.ncbi.nlm.nih.gov/summary/summary.cgi?cid=3084028">3084028</a>"	739203	734847	N-Acetyl-beta-D-mannosamine 4	371	7772-94-3		<a href=http://pubchem.ncbi.nlm.nih.gov/summary/summary.cgi?cid=3084028">3084028</a>"	734847
Unknown 279	117	20.4533		45641				742274
methyl octadecanoate	57	20.4733	327	36394	112-61-8		<a href=http://pubchem.ncbi.nlm.nih.gov/summary/summary.cgi?cid=8201">8201</a>"	743084	747420	methyl octadecanoate	327	112-61-8		<a href=http://pubchem.ncbi.nlm.nih.gov/summary/summary.cgi?cid=8201">8201</a>"	747420	cis-Phytol	327	7541-49-3		<a href=http://pubchem.ncbi.nlm.nih.gov/summary/summary.cgi?cid=6430833">6430833</a>"	747761
Unknown 280	276	20.4933		4858.6				743894
Isoxanthopterin	183	20.5225	317	3583.9	529-69-1	<a href=http://www.genome.jp/dbget-bin/www_bget?cpd+C03975">C03975</a>"	<a href=http://pubchem.ncbi.nlm.nih.gov/summary/summary.cgi?cid=10729">10729</a>"	745075	749348	Isoxanthopterin	317	529-69-1	<a href=http://www.genome.jp/dbget-bin/www_bget?cpd+C03975">C03975</a>"	<a href=http://pubchem.ncbi.nlm.nih.gov/summary/summary.cgi?cid=10729">10729</a>"	749348
d-Glucoheptose 1	73	20.535	706	374953	62475-58-5		<a href=http://pubchem.ncbi.nlm.nih.gov/summary/summary.cgi?cid=219662">219662</a>"	745581	743234	d-Glucoheptose 1	706	62475-58-5		<a href=http://pubchem.ncbi.nlm.nih.gov/summary/summary.cgi?cid=219662">219662</a>"	743234	Glucoheptonic acid 3	698	23351-51-1		<a href=http://pubchem.ncbi.nlm.nih.gov/summary/summary.cgi?cid=25588">25588</a>"	743422
Glucoheptonic acid 3	73	20.5925	714	699414	23351-51-1		<a href=http://pubchem.ncbi.nlm.nih.gov/summary/summary.cgi?cid=25588">25588</a>"	747911	743422	Glucoheptonic acid 3	714	23351-51-1		<a href=http://pubchem.ncbi.nlm.nih.gov/summary/summary.cgi?cid=25588">25588</a>"	743422	d-Glucoheptose 1	693	62475-58-5		<a href=http://pubchem.ncbi.nlm.nih.gov/summary/summary.cgi?cid=219662">219662</a>"	743234
Unknown 281	207	20.6058		37239				748452
caffeic acid	219	20.6283	726	38047	331-39-5	<a href=http://www.genome.jp/dbget-bin/www_bget?cpd+C01197">C01197</a>"	<a href=http://pubchem.ncbi.nlm.nih.gov/summary/summary.cgi?cid=689043">689043</a>"	749365	749457	caffeic acid	726	331-39-5	<a href=http://www.genome.jp/dbget-bin/www_bget?cpd+C01197">C01197</a>"	<a href=http://pubchem.ncbi.nlm.nih.gov/summary/summary.cgi?cid=689043">689043</a>"	749457	3,4-dihydroxycinnamic acid	717	331-39-5	<a href=http://www.genome.jp/dbget-bin/www_bget?cpd+C01197">C01197</a>"	<a href=http://pubchem.ncbi.nlm.nih.gov/summary/summary.cgi?cid=2518">2518</a>"	749342	Isoxanthopterin	227	529-69-1	<a href=http://www.genome.jp/dbget-bin/www_bget?cpd+C03975">C03975</a>"	<a href=http://pubchem.ncbi.nlm.nih.gov/summary/summary.cgi?cid=10729">10729</a>"	749348
Isoxanthopterin	394	20.6708	312	9430.2	529-69-1	<a href=http://www.genome.jp/dbget-bin/www_bget?cpd+C03975">C03975</a>"	<a href=http://pubchem.ncbi.nlm.nih.gov/summary/summary.cgi?cid=10729">10729</a>"	751089	749348	Isoxanthopterin	312	529-69-1	<a href=http://www.genome.jp/dbget-bin/www_bget?cpd+C03975">C03975</a>"	<a href=http://pubchem.ncbi.nlm.nih.gov/summary/summary.cgi?cid=10729">10729</a>"	749348	caffeic acid	117	331-39-5	<a href=http://www.genome.jp/dbget-bin/www_bget?cpd+C01197">C01197</a>"	<a href=http://pubchem.ncbi.nlm.nih.gov/summary/summary.cgi?cid=689043">689043</a>"	749457	3,4-dihydroxycinnamic acid	104	331-39-5	<a href=http://www.genome.jp/dbget-bin/www_bget?cpd+C01197">C01197</a>"	<a href=http://pubchem.ncbi.nlm.nih.gov/summary/summary.cgi?cid=2518">2518</a>"	749342	5-Hydroxyindole-2-carboxylic acid 2	96	21598-06-1		<a href=http://pubchem.ncbi.nlm.nih.gov/summary/summary.cgi?cid=88958">88958</a>"	754945
Indolelactate 1	73	20.7092	244	513888	1821-52-9	<a href=http://www.genome.jp/dbget-bin/www_bget?cpd+C02043">C02043</a>"	<a href=http://pubchem.ncbi.nlm.nih.gov/summary/summary.cgi?cid=92904">92904</a>"	752644	757103	Indolelactate 1	244	1821-52-9	<a href=http://www.genome.jp/dbget-bin/www_bget?cpd+C02043">C02043</a>"	<a href=http://pubchem.ncbi.nlm.nih.gov/summary/summary.cgi?cid=92904">92904</a>"	757103
heptadecanoic acid	117	20.7125	909	223130	506-12-7		<a href=http://pubchem.ncbi.nlm.nih.gov/summary/summary.cgi?cid=10465">10465</a>"	752780	751387	heptadecanoic acid	909	506-12-7		<a href=http://pubchem.ncbi.nlm.nih.gov/summary/summary.cgi?cid=10465">10465</a>"	751387
Unknown 282	155	20.745		10583				754098
Octadecanol	75	20.8175	597	127784	112-92-5	<a href=http://www.genome.jp/dbget-bin/www_bget?cpd+D01924">D01924</a>"	<a href=http://pubchem.ncbi.nlm.nih.gov/summary/summary.cgi?cid=8221">8221</a>"	757040	755073	Octadecanol	597	112-92-5	<a href=http://www.genome.jp/dbget-bin/www_bget?cpd+D01924">D01924</a>"	<a href=http://pubchem.ncbi.nlm.nih.gov/summary/summary.cgi?cid=8221">8221</a>"	755073	6-hydroxy caproic acid dimer	449	1191-25-9	<a href=http://www.genome.jp/dbget-bin/www_bget?cpd+C06103">C06103</a>"	<a href=http://pubchem.ncbi.nlm.nih.gov/summary/summary.cgi?cid=14490">14490</a>"	758453	d-Glucoheptose 2	440	62475-58-5		<a href=http://pubchem.ncbi.nlm.nih.gov/summary/summary.cgi?cid=219662">219662</a>"	755108
Unknown 283	87	20.9458		10375				762247
Indolelactate 2	290	20.9683	421	110186	1821-52-9	<a href=http://www.genome.jp/dbget-bin/www_bget?cpd+C02044">C02044</a>"	<a href=http://pubchem.ncbi.nlm.nih.gov/summary/summary.cgi?cid=92904">92904</a>"	763160	766086	Indolelactate 2	421	1821-52-9	<a href=http://www.genome.jp/dbget-bin/www_bget?cpd+C02044">C02044</a>"	<a href=http://pubchem.ncbi.nlm.nih.gov/summary/summary.cgi?cid=92904">92904</a>"	766086	Phytol	409	150-86-7		<a href=http://pubchem.ncbi.nlm.nih.gov/summary/summary.cgi?cid=5320547">5320547</a>"	762621	5-Methoxyindole-3-acetic acid	306	3471-31-6	<a href=http://www.genome.jp/dbget-bin/www_bget?cpd+C05660">C05660</a>"	<a href=http://pubchem.ncbi.nlm.nih.gov/summary/summary.cgi?cid=18986">18986</a>"	764653
Unknown 284	364	20.9717		3912.4				763295
Indolelactate 2	262	21.0392	230	5168.7	1821-52-9	<a href=http://www.genome.jp/dbget-bin/www_bget?cpd+C02044">C02044</a>"	<a href=http://pubchem.ncbi.nlm.nih.gov/summary/summary.cgi?cid=92904">92904</a>"	766034	766086	Indolelactate 2	230	1821-52-9	<a href=http://www.genome.jp/dbget-bin/www_bget?cpd+C02044">C02044</a>"	<a href=http://pubchem.ncbi.nlm.nih.gov/summary/summary.cgi?cid=92904">92904</a>"	766086	Thioctamide 1	219	3206-73-3	<a href=http://www.genome.jp/dbget-bin/www_bget?cpd+C00248">C00248</a>"	<a href=http://pubchem.ncbi.nlm.nih.gov/summary/summary.cgi?cid=863">863</a>"	768672	L-kynurenine 2	213	2922-83-0	<a href=http://www.genome.jp/dbget-bin/www_bget?cpd+C00328">C00328</a>"	<a href=http://pubchem.ncbi.nlm.nih.gov/summary/summary.cgi?cid=161166">161166</a>"	762256
Phytol	143	21.0567	496	33708	150-86-7		<a href=http://pubchem.ncbi.nlm.nih.gov/summary/summary.cgi?cid=5320547">5320547</a>"	766744	762621	Phytol	496	150-86-7		<a href=http://pubchem.ncbi.nlm.nih.gov/summary/summary.cgi?cid=5320547">5320547</a>"	762621
Unknown 285	73	21.1142		180977				769077
Unknown 286	244	21.1242		3872.6				769482
Phytanic acid	117	21.1775	861	144123	14721-66-5		<a href=http://pubchem.ncbi.nlm.nih.gov/summary/summary.cgi?cid=468706">468706</a>"	771646	771072	Phytanic acid	861	14721-66-5		<a href=http://pubchem.ncbi.nlm.nih.gov/summary/summary.cgi?cid=468706">468706</a>"	771072
2,4,6-Trihydroxybenzophenone	83	21.1858	283	12679	3555-86-0	<a href=http://www.genome.jp/dbget-bin/www_bget?cpd+C06356">C06356</a>"	<a href=http://pubchem.ncbi.nlm.nih.gov/summary/summary.cgi?cid=77093">77093</a>"	771984	773464	2,4,6-Trihydroxybenzophenone	283	3555-86-0	<a href=http://www.genome.jp/dbget-bin/www_bget?cpd+C06356">C06356</a>"	<a href=http://pubchem.ncbi.nlm.nih.gov/summary/summary.cgi?cid=77093">77093</a>"	773464	Phytanic acid	279	14721-66-5		<a href=http://pubchem.ncbi.nlm.nih.gov/summary/summary.cgi?cid=468706">468706</a>"	771072	beta-Mannosylglycerate 1	275	164324-35-0		<a href=http://pubchem.ncbi.nlm.nih.gov/summary/summary.cgi?cid=5460194">5460194</a>"	775162
L-kynurenine 1	174	21.1983	295	10195	2922-83-0	<a href=http://www.genome.jp/dbget-bin/www_bget?cpd+C00328">C00328</a>"	<a href=http://pubchem.ncbi.nlm.nih.gov/summary/summary.cgi?cid=161166">161166</a>"	772492	770422	L-kynurenine 1	295	2922-83-0	<a href=http://www.genome.jp/dbget-bin/www_bget?cpd+C00328">C00328</a>"	<a href=http://pubchem.ncbi.nlm.nih.gov/summary/summary.cgi?cid=161166">161166</a>"	770422
Fructose 2,6-biphosphate degr prod 2	227	21.26	622	48530	79082-92-1	<a href=http://www.genome.jp/dbget-bin/www_bget?cpd+C00665">C00665</a>"	<a href=http://pubchem.ncbi.nlm.nih.gov/summary/summary.cgi?cid=105021">105021</a>"	774994	774354	Fructose 2,6-biphosphate degr prod 2	622	79082-92-1	<a href=http://www.genome.jp/dbget-bin/www_bget?cpd+C00665">C00665</a>"	<a href=http://pubchem.ncbi.nlm.nih.gov/summary/summary.cgi?cid=105021">105021</a>"	774354
beta-Mannosylglycerate 1	117	21.2633	223	9041.7	164324-35-0		<a href=http://pubchem.ncbi.nlm.nih.gov/summary/summary.cgi?cid=5460194">5460194</a>"	775129	775162	beta-Mannosylglycerate 1	223	164324-35-0		<a href=http://pubchem.ncbi.nlm.nih.gov/summary/summary.cgi?cid=5460194">5460194</a>"	775162
linoleic acid	54	21.315	826	96363	60-33-3		<a href=http://pubchem.ncbi.nlm.nih.gov/summary/summary.cgi?cid=3931">3931</a>"	777225	777515	linoleic acid	826	60-33-3		<a href=http://pubchem.ncbi.nlm.nih.gov/summary/summary.cgi?cid=3931">3931</a>"	777515	linolenic acid	665	463-40-1	<a href=http://www.genome.jp/dbget-bin/www_bget?cpd+C06427">C06427</a>"	<a href=http://pubchem.ncbi.nlm.nih.gov/summary/summary.cgi?cid=5280934">5280934</a>"	780147	Elaidic acid	632	112-79-8	<a href=http://www.genome.jp/dbget-bin/www_bget?cpd+C01712">C01712</a>"	<a href=http://pubchem.ncbi.nlm.nih.gov/summary/summary.cgi?cid=637517">637517</a>"	781663	oleic acid	595	112-80-1	<a href=http://www.genome.jp/dbget-bin/www_bget?cpd+C00712">C00712</a>"	<a href=http://pubchem.ncbi.nlm.nih.gov/summary/summary.cgi?cid=965">965</a>"	780313
linoleic acid	159	21.3208	661	4168.2	60-33-3		<a href=http://pubchem.ncbi.nlm.nih.gov/summary/summary.cgi?cid=3931">3931</a>"	777462	777515	linoleic acid	661	60-33-3		<a href=http://pubchem.ncbi.nlm.nih.gov/summary/summary.cgi?cid=3931">3931</a>"	777515	oleic acid	615	112-80-1	<a href=http://www.genome.jp/dbget-bin/www_bget?cpd+C00712">C00712</a>"	<a href=http://pubchem.ncbi.nlm.nih.gov/summary/summary.cgi?cid=965">965</a>"	780313	Elaidic acid	614	112-79-8	<a href=http://www.genome.jp/dbget-bin/www_bget?cpd+C01712">C01712</a>"	<a href=http://pubchem.ncbi.nlm.nih.gov/summary/summary.cgi?cid=637517">637517</a>"	781663	linolenic acid	591	463-40-1	<a href=http://www.genome.jp/dbget-bin/www_bget?cpd+C06427">C06427</a>"	<a href=http://pubchem.ncbi.nlm.nih.gov/summary/summary.cgi?cid=5280934">5280934</a>"	780147
tryptophan 1	202	21.3358	319	20489	73-22-3	<a href=http://www.genome.jp/dbget-bin/www_bget?cpd+C00806">C00806</a>"	<a href=http://pubchem.ncbi.nlm.nih.gov/summary/summary.cgi?cid=1148">1148</a>"	778070	781484	tryptophan 1	319	73-22-3	<a href=http://www.genome.jp/dbget-bin/www_bget?cpd+C00806">C00806</a>"	<a href=http://pubchem.ncbi.nlm.nih.gov/summary/summary.cgi?cid=1148">1148</a>"	781484	linolenic acid	137	463-40-1	<a href=http://www.genome.jp/dbget-bin/www_bget?cpd+C06427">C06427</a>"	<a href=http://pubchem.ncbi.nlm.nih.gov/summary/summary.cgi?cid=5280934">5280934</a>"	780147	spermidine 2	134	124-20-9	<a href=http://www.genome.jp/dbget-bin/www_bget?cpd+C00315">C00315</a>"	<a href=http://pubchem.ncbi.nlm.nih.gov/summary/summary.cgi?cid=1102">1102</a>"	774700
Elaidic acid	145	21.3717	844	104659	112-79-8	<a href=http://www.genome.jp/dbget-bin/www_bget?cpd+C01712">C01712</a>"	<a href=http://pubchem.ncbi.nlm.nih.gov/summary/summary.cgi?cid=637517">637517</a>"	779524	781663	Elaidic acid	844	112-79-8	<a href=http://www.genome.jp/dbget-bin/www_bget?cpd+C01712">C01712</a>"	<a href=http://pubchem.ncbi.nlm.nih.gov/summary/summary.cgi?cid=637517">637517</a>"	781663	oleic acid	837	112-80-1	<a href=http://www.genome.jp/dbget-bin/www_bget?cpd+C00712">C00712</a>"	<a href=http://pubchem.ncbi.nlm.nih.gov/summary/summary.cgi?cid=965">965</a>"	780313	linoleic acid	542	60-33-3		<a href=http://pubchem.ncbi.nlm.nih.gov/summary/summary.cgi?cid=3931">3931</a>"	777515	linolenic acid	484	463-40-1	<a href=http://www.genome.jp/dbget-bin/www_bget?cpd+C06427">C06427</a>"	<a href=http://pubchem.ncbi.nlm.nih.gov/summary/summary.cgi?cid=5280934">5280934</a>"	780147
linolenic acid	101	21.3758	519	6544.1	463-40-1	<a href=http://www.genome.jp/dbget-bin/www_bget?cpd+C06427">C06427</a>"	<a href=http://pubchem.ncbi.nlm.nih.gov/summary/summary.cgi?cid=5280934">5280934</a>"	779693	780147	linolenic acid	519	463-40-1	<a href=http://www.genome.jp/dbget-bin/www_bget?cpd+C06427">C06427</a>"	<a href=http://pubchem.ncbi.nlm.nih.gov/summary/summary.cgi?cid=5280934">5280934</a>"	780147	Elaidic acid	509	112-79-8	<a href=http://www.genome.jp/dbget-bin/www_bget?cpd+C01712">C01712</a>"	<a href=http://pubchem.ncbi.nlm.nih.gov/summary/summary.cgi?cid=637517">637517</a>"	781663	oleic acid	499	112-80-1	<a href=http://www.genome.jp/dbget-bin/www_bget?cpd+C00712">C00712</a>"	<a href=http://pubchem.ncbi.nlm.nih.gov/summary/summary.cgi?cid=965">965</a>"	780313	linoleic acid	469	60-33-3		<a href=http://pubchem.ncbi.nlm.nih.gov/summary/summary.cgi?cid=3931">3931</a>"	777515
linoleic acid	262	21.3858	230	19634	60-33-3		<a href=http://pubchem.ncbi.nlm.nih.gov/summary/summary.cgi?cid=3931">3931</a>"	780099	777515	linoleic acid	230	60-33-3		<a href=http://pubchem.ncbi.nlm.nih.gov/summary/summary.cgi?cid=3931">3931</a>"	777515	3-Hydroxypalmitic acid	219	928-17-6		<a href=http://pubchem.ncbi.nlm.nih.gov/summary/summary.cgi?cid=92836">92836</a>"	775597
2-aminoethanethiol	174	21.4292	671	63637	60-23-1	<a href=http://www.genome.jp/dbget-bin/www_bget?cpd+C01678">C01678</a>"	<a href=http://pubchem.ncbi.nlm.nih.gov/summary/summary.cgi?cid=6058">6058</a>"	781857	778041	2-aminoethanethiol	671	60-23-1	<a href=http://www.genome.jp/dbget-bin/www_bget?cpd+C01678">C01678</a>"	<a href=http://pubchem.ncbi.nlm.nih.gov/summary/summary.cgi?cid=6058">6058</a>"	778041
Unknown 287	42	21.46		157616				783108
Elaidic acid	99	21.4633	917	74979	112-79-8	<a href=http://www.genome.jp/dbget-bin/www_bget?cpd+C01712">C01712</a>"	<a href=http://pubchem.ncbi.nlm.nih.gov/summary/summary.cgi?cid=637517">637517</a>"	783243	781663	Elaidic acid	917	112-79-8	<a href=http://www.genome.jp/dbget-bin/www_bget?cpd+C01712">C01712</a>"	<a href=http://pubchem.ncbi.nlm.nih.gov/summary/summary.cgi?cid=637517">637517</a>"	781663	oleic acid	907	112-80-1	<a href=http://www.genome.jp/dbget-bin/www_bget?cpd+C00712">C00712</a>"	<a href=http://pubchem.ncbi.nlm.nih.gov/summary/summary.cgi?cid=965">965</a>"	780313	stearic acid	687	57-11-4	<a href=http://www.genome.jp/dbget-bin/www_bget?cpd+C01530">C01530</a>"	<a href=http://pubchem.ncbi.nlm.nih.gov/summary/summary.cgi?cid=5281">5281</a>"	787954	linolenic acid	549	463-40-1	<a href=http://www.genome.jp/dbget-bin/www_bget?cpd+C06427">C06427</a>"	<a href=http://pubchem.ncbi.nlm.nih.gov/summary/summary.cgi?cid=5280934">5280934</a>"	780147
oleic acid	217	21.475	700	7547.0	112-80-1	<a href=http://www.genome.jp/dbget-bin/www_bget?cpd+C00712">C00712</a>"	<a href=http://pubchem.ncbi.nlm.nih.gov/summary/summary.cgi?cid=965">965</a>"	783717	780313	oleic acid	700	112-80-1	<a href=http://www.genome.jp/dbget-bin/www_bget?cpd+C00712">C00712</a>"	<a href=http://pubchem.ncbi.nlm.nih.gov/summary/summary.cgi?cid=965">965</a>"	780313	Elaidic acid	688	112-79-8	<a href=http://www.genome.jp/dbget-bin/www_bget?cpd+C01712">C01712</a>"	<a href=http://pubchem.ncbi.nlm.nih.gov/summary/summary.cgi?cid=637517">637517</a>"	781663	linolenic acid	620	463-40-1	<a href=http://www.genome.jp/dbget-bin/www_bget?cpd+C06427">C06427</a>"	<a href=http://pubchem.ncbi.nlm.nih.gov/summary/summary.cgi?cid=5280934">5280934</a>"	780147	stearic acid	535	57-11-4	<a href=http://www.genome.jp/dbget-bin/www_bget?cpd+C01530">C01530</a>"	<a href=http://pubchem.ncbi.nlm.nih.gov/summary/summary.cgi?cid=5281">5281</a>"	787954
stearic acid	132	21.6083	964	13216146	57-11-4	<a href=http://www.genome.jp/dbget-bin/www_bget?cpd+C01530">C01530</a>"	<a href=http://pubchem.ncbi.nlm.nih.gov/summary/summary.cgi?cid=5281">5281</a>"	789127	787954	stearic acid	964	57-11-4	<a href=http://www.genome.jp/dbget-bin/www_bget?cpd+C01530">C01530</a>"	<a href=http://pubchem.ncbi.nlm.nih.gov/summary/summary.cgi?cid=5281">5281</a>"	787954
spermidine 1	144	21.6808	590	29993	124-20-9	<a href=http://www.genome.jp/dbget-bin/www_bget?cpd+C00315">C00315</a>"	<a href=http://pubchem.ncbi.nlm.nih.gov/summary/summary.cgi?cid=1102">1102</a>"	792068	793225	spermidine 1	590	124-20-9	<a href=http://www.genome.jp/dbget-bin/www_bget?cpd+C00315">C00315</a>"	<a href=http://pubchem.ncbi.nlm.nih.gov/summary/summary.cgi?cid=1102">1102</a>"	793225
xanthurenic acid	407	21.7725	428	9738.1	59-00-7	<a href=http://www.genome.jp/dbget-bin/www_bget?cpd+C02470">C02470</a>"	<a href=http://pubchem.ncbi.nlm.nih.gov/summary/summary.cgi?cid=5699">5699</a>"	795787	796143	xanthurenic acid	428	59-00-7	<a href=http://www.genome.jp/dbget-bin/www_bget?cpd+C02470">C02470</a>"	<a href=http://pubchem.ncbi.nlm.nih.gov/summary/summary.cgi?cid=5699">5699</a>"	796143
Glucoheptonic acid 1	221	21.8675	345	48160	23351-51-1		<a href=http://pubchem.ncbi.nlm.nih.gov/summary/summary.cgi?cid=25588">25588</a>"	799642	795098	Glucoheptonic acid 1	345	23351-51-1		<a href=http://pubchem.ncbi.nlm.nih.gov/summary/summary.cgi?cid=25588">25588</a>"	795098
fructose-6-phosphate	87	21.885	371	8594.4	643-13-0		<a href=http://pubchem.ncbi.nlm.nih.gov/summary/summary.cgi?cid=69507">69507</a>"	800352	805030	fructose-6-phosphate	371	643-13-0		<a href=http://pubchem.ncbi.nlm.nih.gov/summary/summary.cgi?cid=69507">69507</a>"	805030
Unknown 288	204	21.9992		23264				804984
fructose-6-phosphate	217	22.0642	650	3890.8	643-13-0		<a href=http://pubchem.ncbi.nlm.nih.gov/summary/summary.cgi?cid=69507">69507</a>"	807621	805030	fructose-6-phosphate	650	643-13-0		<a href=http://pubchem.ncbi.nlm.nih.gov/summary/summary.cgi?cid=69507">69507</a>"	805030	glucose-6-phosphate 1	539	56-73-5	<a href=http://www.genome.jp/dbget-bin/www_bget?cpd+C03251">C03251</a>"	<a href=http://pubchem.ncbi.nlm.nih.gov/summary/summary.cgi?cid=439958">439958</a>"	810280
glucose-6-phosphate 1	233	22.0767	359	4971.0	56-73-5	<a href=http://www.genome.jp/dbget-bin/www_bget?cpd+C03251">C03251</a>"	<a href=http://pubchem.ncbi.nlm.nih.gov/summary/summary.cgi?cid=439958">439958</a>"	808128	810280	glucose-6-phosphate 1	359	56-73-5	<a href=http://www.genome.jp/dbget-bin/www_bget?cpd+C03251">C03251</a>"	<a href=http://pubchem.ncbi.nlm.nih.gov/summary/summary.cgi?cid=439958">439958</a>"	810280	fructose-6-phosphate	359	643-13-0		<a href=http://pubchem.ncbi.nlm.nih.gov/summary/summary.cgi?cid=69507">69507</a>"	805030
Unknown 289	378	22.1467		13938				810968
Unknown 290	328	22.1542	133	9402.7	56-73-5	<a href=http://www.genome.jp/dbget-bin/www_bget?cpd+C03251">C03251</a>"	<a href=http://pubchem.ncbi.nlm.nih.gov/summary/summary.cgi?cid=439958">439958</a>"	811273	810280	glucose-6-phosphate 1	133	56-73-5	<a href=http://www.genome.jp/dbget-bin/www_bget?cpd+C03251">C03251</a>"	<a href=http://pubchem.ncbi.nlm.nih.gov/summary/summary.cgi?cid=439958">439958</a>"	810280
glucose-6-phosphate 1	388	22.1717	395	6303.3	56-73-5	<a href=http://www.genome.jp/dbget-bin/www_bget?cpd+C03251">C03251</a>"	<a href=http://pubchem.ncbi.nlm.nih.gov/summary/summary.cgi?cid=439958">439958</a>"	811983	810280	glucose-6-phosphate 1	395	56-73-5	<a href=http://www.genome.jp/dbget-bin/www_bget?cpd+C03251">C03251</a>"	<a href=http://pubchem.ncbi.nlm.nih.gov/summary/summary.cgi?cid=439958">439958</a>"	810280
glucose-6-phosphate 1	299	22.1775	645	9736.6	56-73-5	<a href=http://www.genome.jp/dbget-bin/www_bget?cpd+C03251">C03251</a>"	<a href=http://pubchem.ncbi.nlm.nih.gov/summary/summary.cgi?cid=439958">439958</a>"	812219	810280	glucose-6-phosphate 1	645	56-73-5	<a href=http://www.genome.jp/dbget-bin/www_bget?cpd+C03251">C03251</a>"	<a href=http://pubchem.ncbi.nlm.nih.gov/summary/summary.cgi?cid=439958">439958</a>"	810280	Phenyl beta-D-glucopyranoside	414	1464-44-4	<a href=http://www.genome.jp/dbget-bin/www_bget?cpd+C11611">C11611</a>"	<a href=http://pubchem.ncbi.nlm.nih.gov/summary/summary.cgi?cid=65080">65080</a>"	808004
Unknown 291	217	22.3008		8067.8				817223
Unknown 292	180	22.4092		15733				821606
arachidonic acid	333	22.6975	207	6493.4	506-32-1	<a href=http://www.genome.jp/dbget-bin/www_bget?cpd+C00219">C00219</a>"	<a href=http://pubchem.ncbi.nlm.nih.gov/summary/summary.cgi?cid=444899">444899</a>"	833227	833984	arachidonic acid	207	506-32-1	<a href=http://www.genome.jp/dbget-bin/www_bget?cpd+C00219">C00219</a>"	<a href=http://pubchem.ncbi.nlm.nih.gov/summary/summary.cgi?cid=444899">444899</a>"	833984
Unknown 293	267	22.7125		8601.0				833832
Unknown 294	73	22.8875		332667				840885
resveratrol 2	223	22.89	398	4514.8	501-36-0		<a href=http://pubchem.ncbi.nlm.nih.gov/summary/summary.cgi?cid=5056">5056</a>"	840986	840635	resveratrol 2	398	501-36-0		<a href=http://pubchem.ncbi.nlm.nih.gov/summary/summary.cgi?cid=5056">5056</a>"	840635
6-phosphogluconic acid	318	23.0017	690	12597	53411-70-4	<a href=http://www.genome.jp/dbget-bin/www_bget?cpd+C00345">C00345</a>"	<a href=http://pubchem.ncbi.nlm.nih.gov/summary/summary.cgi?cid=422">422</a>"	845487	847565	6-phosphogluconic acid	690	53411-70-4	<a href=http://www.genome.jp/dbget-bin/www_bget?cpd+C00345">C00345</a>"	<a href=http://pubchem.ncbi.nlm.nih.gov/summary/summary.cgi?cid=422">422</a>"	847565
Unknown 295	221	23.0367		40114				846897
Unknown 296	83	23.0983		14829				849383
Unknown 297	173	23.2317		32154				854757
Arachidic acid	117	23.2917	904	130315	506-30-9	<a href=http://www.genome.jp/dbget-bin/www_bget?cpd+C06425">C06425</a>"	<a href=http://pubchem.ncbi.nlm.nih.gov/summary/summary.cgi?cid=10467">10467</a>"	857175	855981	Arachidic acid	904	506-30-9	<a href=http://www.genome.jp/dbget-bin/www_bget?cpd+C06425">C06425</a>"	<a href=http://pubchem.ncbi.nlm.nih.gov/summary/summary.cgi?cid=10467">10467</a>"	855981
salicin	204	23.8092	362	9077.7	138-52-3		<a href=http://pubchem.ncbi.nlm.nih.gov/summary/summary.cgi?cid=5145">5145</a>"	878034	874720	salicin	362	138-52-3		<a href=http://pubchem.ncbi.nlm.nih.gov/summary/summary.cgi?cid=5145">5145</a>"	874720
salicin	268	23.8242	292	4705.3	138-52-3		<a href=http://pubchem.ncbi.nlm.nih.gov/summary/summary.cgi?cid=5145">5145</a>"	878638	874720	salicin	292	138-52-3		<a href=http://pubchem.ncbi.nlm.nih.gov/summary/summary.cgi?cid=5145">5145</a>"	874720
Unknown 298	445	24.1167		8572.5				890433
Unknown 299	221	24.1375		38077				891274
inosine	245	24.2758	938	121286	58-63-9	<a href=http://www.genome.jp/dbget-bin/www_bget?cpd+C00294">C00294</a>"	<a href=http://pubchem.ncbi.nlm.nih.gov/summary/summary.cgi?cid=804">804</a>"	896858	896905	inosine	938	58-63-9	<a href=http://www.genome.jp/dbget-bin/www_bget?cpd+C00294">C00294</a>"	<a href=http://pubchem.ncbi.nlm.nih.gov/summary/summary.cgi?cid=804">804</a>"	896905	arbutin	532	497-76-7		<a href=http://pubchem.ncbi.nlm.nih.gov/summary/summary.cgi?cid=346">346</a>"	893257
kyotorphin 3	382	24.3008	228	4386.5	70904-56-2	<a href=http://www.genome.jp/dbget-bin/www_bget?cpd+C02993">C02993</a>"	<a href=http://pubchem.ncbi.nlm.nih.gov/summary/summary.cgi?cid=123804">123804</a>"	897867	901195	kyotorphin 3	228	70904-56-2	<a href=http://www.genome.jp/dbget-bin/www_bget?cpd+C02993">C02993</a>"	<a href=http://pubchem.ncbi.nlm.nih.gov/summary/summary.cgi?cid=123804">123804</a>"	901195	androsterone 1	174	53-41-8		<a href=http://pubchem.ncbi.nlm.nih.gov/summary/summary.cgi?cid=225">225</a>"	897637	kyotorphin 2	164	70904-56-2	<a href=http://www.genome.jp/dbget-bin/www_bget?cpd+C02993">C02993</a>"	<a href=http://pubchem.ncbi.nlm.nih.gov/summary/summary.cgi?cid=123804">123804</a>"	896473
1-Monopalmitin	57	24.4092	575	15076	542-44-9		<a href=http://pubchem.ncbi.nlm.nih.gov/summary/summary.cgi?cid=14900">14900</a>"	902239	901207	1-Monopalmitin	575	542-44-9		<a href=http://pubchem.ncbi.nlm.nih.gov/summary/summary.cgi?cid=14900">14900</a>"	901207
Unknown 300	73	24.49		90506				905502
Alizarin	192	24.5383	376	27429	72-48-0	<a href=http://www.genome.jp/dbget-bin/www_bget?cpd+C01474">C01474</a>"	<a href=http://pubchem.ncbi.nlm.nih.gov/summary/summary.cgi?cid=6293">6293</a>"	907453	910294	Alizarin	376	72-48-0	<a href=http://www.genome.jp/dbget-bin/www_bget?cpd+C01474">C01474</a>"	<a href=http://pubchem.ncbi.nlm.nih.gov/summary/summary.cgi?cid=6293">6293</a>"	910294
phytosphingosine 2	73	24.6025	256	22030	554-62-1	<a href=http://www.genome.jp/dbget-bin/www_bget?cpd+C12144">C12144</a>"	<a href=http://pubchem.ncbi.nlm.nih.gov/summary/summary.cgi?cid=122121">122121</a>"	910043	911553	phytosphingosine 2	256	554-62-1	<a href=http://www.genome.jp/dbget-bin/www_bget?cpd+C12144">C12144</a>"	<a href=http://pubchem.ncbi.nlm.nih.gov/summary/summary.cgi?cid=122121">122121</a>"	911553
phytosphingosine 2	103	24.6883	471	5819.7	554-62-1	<a href=http://www.genome.jp/dbget-bin/www_bget?cpd+C12144">C12144</a>"	<a href=http://pubchem.ncbi.nlm.nih.gov/summary/summary.cgi?cid=122121">122121</a>"	913507	911553	phytosphingosine 2	471	554-62-1	<a href=http://www.genome.jp/dbget-bin/www_bget?cpd+C12144">C12144</a>"	<a href=http://pubchem.ncbi.nlm.nih.gov/summary/summary.cgi?cid=122121">122121</a>"	911553
adenosine	245	24.7633	382	7323.6	58-61-7	<a href=http://www.genome.jp/dbget-bin/www_bget?cpd+C00212">C00212</a>"	<a href=http://pubchem.ncbi.nlm.nih.gov/summary/summary.cgi?cid=191">191</a>"	916535	917309	adenosine	382	58-61-7	<a href=http://www.genome.jp/dbget-bin/www_bget?cpd+C00212">C00212</a>"	<a href=http://pubchem.ncbi.nlm.nih.gov/summary/summary.cgi?cid=191">191</a>"	917309	2'-deoxyadenosine	293	958-09-8	<a href=http://www.genome.jp/dbget-bin/www_bget?cpd+C00559">C00559</a>"	<a href=http://pubchem.ncbi.nlm.nih.gov/summary/summary.cgi?cid=636">636</a>"	916450
adenosine	217	24.8008	381	3196.6	58-61-7	<a href=http://www.genome.jp/dbget-bin/www_bget?cpd+C00212">C00212</a>"	<a href=http://pubchem.ncbi.nlm.nih.gov/summary/summary.cgi?cid=191">191</a>"	918048	917309	adenosine	381	58-61-7	<a href=http://www.genome.jp/dbget-bin/www_bget?cpd+C00212">C00212</a>"	<a href=http://pubchem.ncbi.nlm.nih.gov/summary/summary.cgi?cid=191">191</a>"	917309	sucrose	352	57-50-1	<a href=http://www.genome.jp/dbget-bin/www_bget?cpd+C00089">C00089</a>"	<a href=http://pubchem.ncbi.nlm.nih.gov/summary/summary.cgi?cid=5988">5988</a>"	914209
Unknown 301	73	24.8817		92146				921311
Unknown 302	73	24.8992		201347				922017
xanthosine	166	24.9442	329	11485	146-80-5	<a href=http://www.genome.jp/dbget-bin/www_bget?cpd+C01762">C01762</a>"	<a href=http://pubchem.ncbi.nlm.nih.gov/summary/summary.cgi?cid=1189">1189</a>"	923834	926859	xanthosine	329	146-80-5	<a href=http://www.genome.jp/dbget-bin/www_bget?cpd+C01762">C01762</a>"	<a href=http://pubchem.ncbi.nlm.nih.gov/summary/summary.cgi?cid=1189">1189</a>"	926859	prostaglandin A2 1	299	13345-50-1		<a href=http://pubchem.ncbi.nlm.nih.gov/summary/summary.cgi?cid=4953">4953</a>"	921555
Unknown 303	204	24.9475		24794				923968
lactulose 2	73	25.1692	322	58813	4618-18-2	<a href=http://www.genome.jp/dbget-bin/www_bget?cpd+C07064">C07064</a>"	<a href=http://pubchem.ncbi.nlm.nih.gov/summary/summary.cgi?cid=11333">11333</a>"	932915	933817	lactulose 2	322	4618-18-2	<a href=http://www.genome.jp/dbget-bin/www_bget?cpd+C07064">C07064</a>"	<a href=http://pubchem.ncbi.nlm.nih.gov/summary/summary.cgi?cid=11333">11333</a>"	933817
lactose 1	189	25.23	540	4236.4	63-42-3		<a href=http://pubchem.ncbi.nlm.nih.gov/summary/summary.cgi?cid=493593">493593</a>"	935371	936954	lactose 1	540	63-42-3		<a href=http://pubchem.ncbi.nlm.nih.gov/summary/summary.cgi?cid=493593">493593</a>"	936954	lactulose 1	540	4618-18-2	<a href=http://www.genome.jp/dbget-bin/www_bget?cpd+C07064">C07064</a>"	<a href=http://pubchem.ncbi.nlm.nih.gov/summary/summary.cgi?cid=11333">11333</a>"	932385	cellobiose 1	529	528-50-7	<a href=http://www.genome.jp/dbget-bin/www_bget?cpd+C06422">C06422</a>"	<a href=http://pubchem.ncbi.nlm.nih.gov/summary/summary.cgi?cid=10712">10712</a>"	933726	lactulose 2	515	4618-18-2	<a href=http://www.genome.jp/dbget-bin/www_bget?cpd+C07064">C07064</a>"	<a href=http://pubchem.ncbi.nlm.nih.gov/summary/summary.cgi?cid=11333">11333</a>"	933817	lactose 2	515	63-42-3		<a href=http://pubchem.ncbi.nlm.nih.gov/summary/summary.cgi?cid=493593">493593</a>"	931089
cellobiose 1	361	25.2325	782	36797	528-50-7	<a href=http://www.genome.jp/dbget-bin/www_bget?cpd+C06422">C06422</a>"	<a href=http://pubchem.ncbi.nlm.nih.gov/summary/summary.cgi?cid=10712">10712</a>"	935472	933726	cellobiose 1	782	528-50-7	<a href=http://www.genome.jp/dbget-bin/www_bget?cpd+C06422">C06422</a>"	<a href=http://pubchem.ncbi.nlm.nih.gov/summary/summary.cgi?cid=10712">10712</a>"	933726	lactose 2	763	63-42-3		<a href=http://pubchem.ncbi.nlm.nih.gov/summary/summary.cgi?cid=493593">493593</a>"	931089	lactulose 1	757	4618-18-2	<a href=http://www.genome.jp/dbget-bin/www_bget?cpd+C07064">C07064</a>"	<a href=http://pubchem.ncbi.nlm.nih.gov/summary/summary.cgi?cid=11333">11333</a>"	932385	lactose 1	751	63-42-3		<a href=http://pubchem.ncbi.nlm.nih.gov/summary/summary.cgi?cid=493593">493593</a>"	936954	lactulose 2	722	4618-18-2	<a href=http://www.genome.jp/dbget-bin/www_bget?cpd+C07064">C07064</a>"	<a href=http://pubchem.ncbi.nlm.nih.gov/summary/summary.cgi?cid=11333">11333</a>"	933817	dihydrotestosterone	355	521-18-6	<a href=http://www.genome.jp/dbget-bin/www_bget?cpd+C03917">C03917</a>"	<a href=http://pubchem.ncbi.nlm.nih.gov/summary/summary.cgi?cid=10635">10635</a>"	933566
Unknown 304	131	25.245		17565				935976
lactose 1	411	25.2883	222	5270.6	63-42-3		<a href=http://pubchem.ncbi.nlm.nih.gov/summary/summary.cgi?cid=493593">493593</a>"	937725	936954	lactose 1	222	63-42-3		<a href=http://pubchem.ncbi.nlm.nih.gov/summary/summary.cgi?cid=493593">493593</a>"	936954	lactulose 2	183	4618-18-2	<a href=http://www.genome.jp/dbget-bin/www_bget?cpd+C07064">C07064</a>"	<a href=http://pubchem.ncbi.nlm.nih.gov/summary/summary.cgi?cid=11333">11333</a>"	933817	cellobiose 1	176	528-50-7	<a href=http://www.genome.jp/dbget-bin/www_bget?cpd+C06422">C06422</a>"	<a href=http://pubchem.ncbi.nlm.nih.gov/summary/summary.cgi?cid=10712">10712</a>"	933726	Carbobenzyloxy-L-leucine degr5	172	2018-66-8	<a href=http://www.genome.jp/dbget-bin/www_bget?cpd+C04335">C04335</a>"	<a href=http://pubchem.ncbi.nlm.nih.gov/summary/summary.cgi?cid=74840">74840</a>"	942647
cellobiose 2	204	25.3333	865	44600	528-50-7	<a href=http://www.genome.jp/dbget-bin/www_bget?cpd+C06422">C06422</a>"	<a href=http://pubchem.ncbi.nlm.nih.gov/summary/summary.cgi?cid=10712">10712</a>"	939542	943410	cellobiose 2	865	528-50-7	<a href=http://www.genome.jp/dbget-bin/www_bget?cpd+C06422">C06422</a>"	<a href=http://pubchem.ncbi.nlm.nih.gov/summary/summary.cgi?cid=10712">10712</a>"	943410	lactose 1	865	63-42-3		<a href=http://pubchem.ncbi.nlm.nih.gov/summary/summary.cgi?cid=493593">493593</a>"	936954
Unknown 305	131	25.3608		32529				940652
maltose	66	25.52	959	271011	69-79-4	<a href=http://www.genome.jp/dbget-bin/www_bget?cpd+C01971">C01971</a>"	<a href=http://pubchem.ncbi.nlm.nih.gov/summary/summary.cgi?cid=6255">6255</a>"	947076	946639	maltose	959	69-79-4	<a href=http://www.genome.jp/dbget-bin/www_bget?cpd+C01971">C01971</a>"	<a href=http://pubchem.ncbi.nlm.nih.gov/summary/summary.cgi?cid=6255">6255</a>"	946639	cellobiose 2	932	528-50-7	<a href=http://www.genome.jp/dbget-bin/www_bget?cpd+C06422">C06422</a>"	<a href=http://pubchem.ncbi.nlm.nih.gov/summary/summary.cgi?cid=10712">10712</a>"	943410	trehalose	865	99-20-7	<a href=http://www.genome.jp/dbget-bin/www_bget?cpd+C01083">C01083</a>"	<a href=http://pubchem.ncbi.nlm.nih.gov/summary/summary.cgi?cid=7427">7427</a>"	947579	Lactobionic Acid 3	781	96-82-2		<a href=http://pubchem.ncbi.nlm.nih.gov/summary/summary.cgi?cid=7314">7314</a>"	951742	Turanose 1	758	547-25-1		<a href=http://pubchem.ncbi.nlm.nih.gov/summary/summary.cgi?cid=5460935">5460935</a>"	948412	Digalacturonic acid 3	665	5894-59-7	<a href=http://www.genome.jp/dbget-bin/www_bget?cpd+C02273">C02273</a>"	<a href=http://pubchem.ncbi.nlm.nih.gov/summary/summary.cgi?cid=439694">439694</a>"	950974
resveratrol 1	355	25.5283	262	6795.6	501-36-0		<a href=http://pubchem.ncbi.nlm.nih.gov/summary/summary.cgi?cid=5056">5056</a>"	947413	945163	resveratrol 1	262	501-36-0		<a href=http://pubchem.ncbi.nlm.nih.gov/summary/summary.cgi?cid=5056">5056</a>"	945163
Lactobionic Acid 1	204	25.6133	795	32899	96-82-2		<a href=http://pubchem.ncbi.nlm.nih.gov/summary/summary.cgi?cid=7314">7314</a>"	950844	953631	Lactobionic Acid 1	795	96-82-2		<a href=http://pubchem.ncbi.nlm.nih.gov/summary/summary.cgi?cid=7314">7314</a>"	953631	Lactobionic Acid 3	758	96-82-2		<a href=http://pubchem.ncbi.nlm.nih.gov/summary/summary.cgi?cid=7314">7314</a>"	951742	lactitol	720	585-86-4		<a href=http://pubchem.ncbi.nlm.nih.gov/summary/summary.cgi?cid=91476">91476</a>"	955160	maltose	717	69-79-4	<a href=http://www.genome.jp/dbget-bin/www_bget?cpd+C01971">C01971</a>"	<a href=http://pubchem.ncbi.nlm.nih.gov/summary/summary.cgi?cid=6255">6255</a>"	955335	Digalacturonic acid 4	710	5894-59-7	<a href=http://www.genome.jp/dbget-bin/www_bget?cpd+C02273">C02273</a>"	<a href=http://pubchem.ncbi.nlm.nih.gov/summary/summary.cgi?cid=439694">439694</a>"	955079	maltose	709	69-79-4	<a href=http://www.genome.jp/dbget-bin/www_bget?cpd+C01971">C01971</a>"	<a href=http://pubchem.ncbi.nlm.nih.gov/summary/summary.cgi?cid=6255">6255</a>"	946639	Turanose 1	708	547-25-1
Prostaglandin E2 2	293	25.7117	506	3921.7	363-24-6		<a href=http://pubchem.ncbi.nlm.nih.gov/summary/summary.cgi?cid=158">158</a>"	954813	954382	Prostaglandin E2 2	506	363-24-6		<a href=http://pubchem.ncbi.nlm.nih.gov/summary/summary.cgi?cid=158">158</a>"	954382	testosterone 1	383	58-22-0		<a href=http://pubchem.ncbi.nlm.nih.gov/summary/summary.cgi?cid=5408">5408</a>"	958209	Turanose 2	353	547-25-1		<a href=http://pubchem.ncbi.nlm.nih.gov/summary/summary.cgi?cid=5460935">5460935</a>"	956453	estrone 2	349	53-16-7	<a href=http://www.genome.jp/dbget-bin/www_bget?cpd+C00468">C00468</a>"	<a href=http://pubchem.ncbi.nlm.nih.gov/summary/summary.cgi?cid=5870">5870</a>"	950990	4',7-dihyroxyflavanone 3	342	578-86-9		<a href=http://pubchem.ncbi.nlm.nih.gov/summary/summary.cgi?cid=1889">1889</a>"	957108	1-Methyladenosine 1	342	15763-06-1	<a href=http://www.genome.jp/dbget-bin/www_bget?cpd+C02494">C02494</a>"	<a href=http://pubchem.ncbi.nlm.nih.gov/summary/summary.cgi?cid=27476">27476</a>"	952004
maltose	363	25.7142	939	135274	69-79-4	<a href=http://www.genome.jp/dbget-bin/www_bget?cpd+C01971">C01971</a>"	<a href=http://pubchem.ncbi.nlm.nih.gov/summary/summary.cgi?cid=6255">6255</a>"	954914	955335	maltose	939	69-79-4	<a href=http://www.genome.jp/dbget-bin/www_bget?cpd+C01971">C01971</a>"	<a href=http://pubchem.ncbi.nlm.nih.gov/summary/summary.cgi?cid=6255">6255</a>"	955335	Cellobiotol	848	535-94-4		<a href=http://pubchem.ncbi.nlm.nih.gov/summary/summary.cgi?cid=160514">160514</a>"	956412	lactitol	833	585-86-4		<a href=http://pubchem.ncbi.nlm.nih.gov/summary/summary.cgi?cid=91476">91476</a>"	955160	Lactobionic Acid 3	805	96-82-2		<a href=http://pubchem.ncbi.nlm.nih.gov/summary/summary.cgi?cid=7314">7314</a>"	951742	Sophorose 1	792	534-46-3		<a href=http://pubchem.ncbi.nlm.nih.gov/summary/summary.cgi?cid=92797">92797</a>"	954609	Lactobionic Acid 1	790	96-82-2		<a href=http://pubchem.ncbi.nlm.nih.gov/summary/summary.cgi?cid=7314">7314</a>"	953631	Turanose 2	767	547-25-1
guanosine	324	25.7475	404	3983.2	118-00-3	<a href=http://www.genome.jp/dbget-bin/www_bget?cpd+C00387">C00387</a>"	<a href=http://pubchem.ncbi.nlm.nih.gov/summary/summary.cgi?cid=765">765</a>"	956259	956262	guanosine	404	118-00-3	<a href=http://www.genome.jp/dbget-bin/www_bget?cpd+C00387">C00387</a>"	<a href=http://pubchem.ncbi.nlm.nih.gov/summary/summary.cgi?cid=765">765</a>"	956262	7-Hydroxy-4-androstene-3,17-dione 1	110	62-84-0	<a href=http://www.genome.jp/dbget-bin/www_bget?cpd+C05296">C05296</a>"	<a href=http://pubchem.ncbi.nlm.nih.gov/summary/summary.cgi?cid=65542">65542</a>"	959153	chrysin	55	480-40-0	<a href=http://www.genome.jp/dbget-bin/www_bget?cpd+C10028">C10028</a>"	<a href=http://pubchem.ncbi.nlm.nih.gov/summary/summary.cgi?cid=5281607">5281607</a>"	960455
Sophorose 1	73	25.775	651	111782	534-46-3		<a href=http://pubchem.ncbi.nlm.nih.gov/summary/summary.cgi?cid=92797">92797</a>"	957369	954609	Sophorose 1	651	534-46-3		<a href=http://pubchem.ncbi.nlm.nih.gov/summary/summary.cgi?cid=92797">92797</a>"	954609	maltose	650	69-79-4	<a href=http://www.genome.jp/dbget-bin/www_bget?cpd+C01971">C01971</a>"	<a href=http://pubchem.ncbi.nlm.nih.gov/summary/summary.cgi?cid=6255">6255</a>"	955335	Digalacturonic acid 4	635	5894-59-7	<a href=http://www.genome.jp/dbget-bin/www_bget?cpd+C02273">C02273</a>"	<a href=http://pubchem.ncbi.nlm.nih.gov/summary/summary.cgi?cid=439694">439694</a>"	955079	Leucrose 1	634	7158-70-5		<a href=http://pubchem.ncbi.nlm.nih.gov/summary/summary.cgi?cid=165577">165577</a>"	957028	lactitol	624	585-86-4		<a href=http://pubchem.ncbi.nlm.nih.gov/summary/summary.cgi?cid=91476">91476</a>"	955160	Lactobionic Acid 1	620	96-82-2		<a href=http://pubchem.ncbi.nlm.nih.gov/summary/summary.cgi?cid=7314">7314</a>"	953631	Cellobiotol	611	535-94-4
Leucrose 1	73	25.81	740	233733	7158-70-5		<a href=http://pubchem.ncbi.nlm.nih.gov/summary/summary.cgi?cid=165577">165577</a>"	958782	957028	Leucrose 1	740	7158-70-5		<a href=http://pubchem.ncbi.nlm.nih.gov/summary/summary.cgi?cid=165577">165577</a>"	957028	Turanose 2	694	547-25-1		<a href=http://pubchem.ncbi.nlm.nih.gov/summary/summary.cgi?cid=5460935">5460935</a>"	956453	Sophorose 1	671	534-46-3		<a href=http://pubchem.ncbi.nlm.nih.gov/summary/summary.cgi?cid=92797">92797</a>"	954609	Cellobiotol	667	535-94-4		<a href=http://pubchem.ncbi.nlm.nih.gov/summary/summary.cgi?cid=160514">160514</a>"	956412	maltose	647	69-79-4	<a href=http://www.genome.jp/dbget-bin/www_bget?cpd+C01971">C01971</a>"	<a href=http://pubchem.ncbi.nlm.nih.gov/summary/summary.cgi?cid=6255">6255</a>"	955335
Leucrose 1	73	25.8808	561	96536	7158-70-5		<a href=http://pubchem.ncbi.nlm.nih.gov/summary/summary.cgi?cid=165577">165577</a>"	961641	957028	Leucrose 1	561	7158-70-5		<a href=http://pubchem.ncbi.nlm.nih.gov/summary/summary.cgi?cid=165577">165577</a>"	957028	Sophorose 2	534	534-46-3		<a href=http://pubchem.ncbi.nlm.nih.gov/summary/summary.cgi?cid=92797">92797</a>"	964906
Sophorose 2	73	25.9275	695	43841	534-46-3		<a href=http://pubchem.ncbi.nlm.nih.gov/summary/summary.cgi?cid=92797">92797</a>"	963524	964906	Sophorose 2	695	534-46-3		<a href=http://pubchem.ncbi.nlm.nih.gov/summary/summary.cgi?cid=92797">92797</a>"	964906	Prostaglandin E2 1	668	363-24-6		<a href=http://pubchem.ncbi.nlm.nih.gov/summary/summary.cgi?cid=158">158</a>"	966935	Gentiobiose 1	652	554-91-6		<a href=http://pubchem.ncbi.nlm.nih.gov/summary/summary.cgi?cid=92807">92807</a>"	967297	estra-1,3,5(10)-triene-3,6beta,17beta-triol	648	3583-03-7	<a href=http://www.genome.jp/dbget-bin/www_bget?cpd+C03935">C03935</a>"	<a href=http://pubchem.ncbi.nlm.nih.gov/summary/summary.cgi?cid=440168">440168</a>"	965165	Cetadiol 2	631	3642-89-5	<a href=http://www.genome.jp/dbget-bin/www_bget?cpd+C14631">C14631</a>"	<a href=http://pubchem.ncbi.nlm.nih.gov/summary/summary.cgi?cid=19274">19274</a>"	964422
Unknown 306	73	25.96		77112				964836
Sophorose 2	73	26.0308	610	202496	534-46-3		<a href=http://pubchem.ncbi.nlm.nih.gov/summary/summary.cgi?cid=92797">92797</a>"	967695	964906	Sophorose 2	610	534-46-3		<a href=http://pubchem.ncbi.nlm.nih.gov/summary/summary.cgi?cid=92797">92797</a>"	964906
Unknown 307	73	26.125		157989				971496
kyotorphin 1	296	26.1283	225	6614.4	70904-56-2	<a href=http://www.genome.jp/dbget-bin/www_bget?cpd+C02993">C02993</a>"	<a href=http://pubchem.ncbi.nlm.nih.gov/summary/summary.cgi?cid=123804">123804</a>"	971631	972472	kyotorphin 1	225	70904-56-2	<a href=http://www.genome.jp/dbget-bin/www_bget?cpd+C02993">C02993</a>"	<a href=http://pubchem.ncbi.nlm.nih.gov/summary/summary.cgi?cid=123804">123804</a>"	972472
Leucrose 2	497	26.145	260	9044.5	7158-70-5		<a href=http://pubchem.ncbi.nlm.nih.gov/summary/summary.cgi?cid=165577">165577</a>"	972303	976995	Leucrose 2	260	7158-70-5		<a href=http://pubchem.ncbi.nlm.nih.gov/summary/summary.cgi?cid=165577">165577</a>"	976995	Palatinose	249	15132-06-6	<a href=http://www.genome.jp/dbget-bin/www_bget?cpd+C01742">C01742</a>"	<a href=http://pubchem.ncbi.nlm.nih.gov/summary/summary.cgi?cid=439559">439559</a>"	977051
Gentiobiose 2	204	26.2333	335	10278	554-91-6		<a href=http://pubchem.ncbi.nlm.nih.gov/summary/summary.cgi?cid=92807">92807</a>"	975869	975145	Gentiobiose 2	335	554-91-6		<a href=http://pubchem.ncbi.nlm.nih.gov/summary/summary.cgi?cid=92807">92807</a>"	975145	Palatinose	312	15132-06-6	<a href=http://www.genome.jp/dbget-bin/www_bget?cpd+C01742">C01742</a>"	<a href=http://pubchem.ncbi.nlm.nih.gov/summary/summary.cgi?cid=439559">439559</a>"	977051	maltitol	300	585-88-6		<a href=http://pubchem.ncbi.nlm.nih.gov/summary/summary.cgi?cid=3871">3871</a>"	976308	Lactobionic Acid 2	275	96-82-2		<a href=http://pubchem.ncbi.nlm.nih.gov/summary/summary.cgi?cid=7314">7314</a>"	973328	Leucrose 2	271	7158-70-5		<a href=http://pubchem.ncbi.nlm.nih.gov/summary/summary.cgi?cid=165577">165577</a>"	976995	prunin degr. Prod. 1	256	529-55-5	<a href=http://www.genome.jp/dbget-bin/www_bget?cpd+C09099">C09099</a>"	<a href=http://pubchem.ncbi.nlm.nih.gov/summary/summary.cgi?cid=92794">92794</a>"	980437	Epicatechin	219	35323-91-2	<a href=http://www.genome.jp/dbget-bin/www_bget?cpd+C09727">C09727</a>"
Lignoceric acid	117	26.3258	684	33502	557-59-5	<a href=http://www.genome.jp/dbget-bin/www_bget?cpd+C08320">C08320</a>"	<a href=http://pubchem.ncbi.nlm.nih.gov/summary/summary.cgi?cid=11197">11197</a>"	979602	977654	Lignoceric acid	684	557-59-5	<a href=http://www.genome.jp/dbget-bin/www_bget?cpd+C08320">C08320</a>"	<a href=http://pubchem.ncbi.nlm.nih.gov/summary/summary.cgi?cid=11197">11197</a>"	977654
Unknown 308	599	26.4942		7424.8				986397
Unknown 309	319	26.5608		6837.1				989088
piceatannol 1	530	26.5633	655	10589	10083-24-6		<a href=http://pubchem.ncbi.nlm.nih.gov/summary/summary.cgi?cid=4813">4813</a>"	989189	986251	piceatannol 1	655	10083-24-6		<a href=http://pubchem.ncbi.nlm.nih.gov/summary/summary.cgi?cid=4813">4813</a>"	986251	(+)-catechin	642	154-23-4	<a href=http://www.genome.jp/dbget-bin/www_bget?cpd+C06562">C06562</a>"	<a href=http://pubchem.ncbi.nlm.nih.gov/summary/summary.cgi?cid=9064">9064</a>"	985835
(+)-catechin	217	26.5775	429	22986	154-23-4	<a href=http://www.genome.jp/dbget-bin/www_bget?cpd+C06562">C06562</a>"	<a href=http://pubchem.ncbi.nlm.nih.gov/summary/summary.cgi?cid=9064">9064</a>"	989761	985835	(+)-catechin	429	154-23-4	<a href=http://www.genome.jp/dbget-bin/www_bget?cpd+C06562">C06562</a>"	<a href=http://pubchem.ncbi.nlm.nih.gov/summary/summary.cgi?cid=9064">9064</a>"	985835	piceatannol 1	419	10083-24-6		<a href=http://pubchem.ncbi.nlm.nih.gov/summary/summary.cgi?cid=4813">4813</a>"	986251
naringenin 1	500	26.6558	353	5014.8	93602-28-9	<a href=http://www.genome.jp/dbget-bin/www_bget?cpd+C00509">C00509</a>"	<a href=http://pubchem.ncbi.nlm.nih.gov/summary/summary.cgi?cid=439246">439246</a>"	992922	992193	naringenin 1	353	93602-28-9	<a href=http://www.genome.jp/dbget-bin/www_bget?cpd+C00509">C00509</a>"	<a href=http://pubchem.ncbi.nlm.nih.gov/summary/summary.cgi?cid=439246">439246</a>"	992193	4-Androsten-19-ol-3,17-dione 2	345	510-64-5	<a href=http://www.genome.jp/dbget-bin/www_bget?cpd+C05290">C05290</a>"	<a href=http://pubchem.ncbi.nlm.nih.gov/summary/summary.cgi?cid=252379">252379</a>"	994542
Unknown 310	381	26.66		46111				993091
Unknown 311	73	26.7567		57371				996992
Unknown 312	73	26.8083		44467				999078
Galactinol 3	73	26.89	456	50553	3687-64-7	<a href=http://www.genome.jp/dbget-bin/www_bget?cpd+C01236">C01236</a>"	<a href=http://pubchem.ncbi.nlm.nih.gov/summary/summary.cgi?cid=439451">439451</a>"	1002374	1000843	Galactinol 3	456	3687-64-7	<a href=http://www.genome.jp/dbget-bin/www_bget?cpd+C01236">C01236</a>"	<a href=http://pubchem.ncbi.nlm.nih.gov/summary/summary.cgi?cid=439451">439451</a>"	1000843
4',5-dihyrroxy-7-methoxyisoflavone	179	27.0108	247	19213	552-59-0	<a href=http://www.genome.jp/dbget-bin/www_bget?cpd+C10521">C10521</a>"	<a href=http://pubchem.ncbi.nlm.nih.gov/summary/summary.cgi?cid=5281804">5281804</a>"	1007251	1005409	4',5-dihyrroxy-7-methoxyisoflavone	247	552-59-0	<a href=http://www.genome.jp/dbget-bin/www_bget?cpd+C10521">C10521</a>"	<a href=http://pubchem.ncbi.nlm.nih.gov/summary/summary.cgi?cid=5281804">5281804</a>"	1005409	Hesperitin 3	232	41001-90-5		<a href=http://pubchem.ncbi.nlm.nih.gov/summary/summary.cgi?cid=3593">3593</a>"	1006070	(+/-)-Taxifolin	230	480-18-2	<a href=http://www.genome.jp/dbget-bin/www_bget?cpd+C01617">C01617</a>"	<a href=http://pubchem.ncbi.nlm.nih.gov/summary/summary.cgi?cid=471">471</a>"	1009859	Methyl Hexacosanoate	206	5802-82-4		<a href=http://pubchem.ncbi.nlm.nih.gov/summary/summary.cgi?cid=22048">22048</a>"	1006900
Hesperitin 1	221	27.0508	462	28371	41001-90-5		<a href=http://pubchem.ncbi.nlm.nih.gov/summary/summary.cgi?cid=3593">3593</a>"	1008866	1013694	Hesperitin 1	462	41001-90-5		<a href=http://pubchem.ncbi.nlm.nih.gov/summary/summary.cgi?cid=3593">3593</a>"	1013694	(+/-)-Taxifolin	451	480-18-2	<a href=http://www.genome.jp/dbget-bin/www_bget?cpd+C01617">C01617</a>"	<a href=http://pubchem.ncbi.nlm.nih.gov/summary/summary.cgi?cid=471">471</a>"	1009859
Chlorogenic Acid 2	73	27.3133	482	95873	327-97-9		<a href=http://pubchem.ncbi.nlm.nih.gov/summary/summary.cgi?cid=9476">9476</a>"	1019461	1017094	Chlorogenic Acid 2	482	327-97-9		<a href=http://pubchem.ncbi.nlm.nih.gov/summary/summary.cgi?cid=9476">9476</a>"	1017094	inosine 5'-monophosphate	440	131-99-7	<a href=http://www.genome.jp/dbget-bin/www_bget?cpd+C00130">C00130</a>"	<a href=http://pubchem.ncbi.nlm.nih.gov/summary/summary.cgi?cid=8582">8582</a>"	1017826
Unknown 313	73	27.3867		30592				1022421
Unknown 314	73	27.6417		19162				1032714
Unknown 315	73	27.9092		31892				1043511
Unknown 316	221	27.9125		21502				1043646
Unknown 317	73	28.0517		24386				1049263
Unknown 318	73	28.1358		106557				1052660
Unknown 319	143	28.2983		11680				1059219
Unknown 320	237	28.3958		12025				1063155
Unknown 321	129	28.5208		7361.0				1068200
Aldosterone 2	511	29.3033	274	3189.4	52-39-1	<a href=http://www.genome.jp/dbget-bin/www_bget?cpd+C01780">C01780</a>"	<a href=http://pubchem.ncbi.nlm.nih.gov/summary/summary.cgi?cid=5839">5839</a>"	1099784	1097002	Aldosterone 2	274	52-39-1	<a href=http://www.genome.jp/dbget-bin/www_bget?cpd+C01780">C01780</a>"	<a href=http://pubchem.ncbi.nlm.nih.gov/summary/summary.cgi?cid=5839">5839</a>"	1097002	Ergosterol	186	57-87-4	<a href=http://www.genome.jp/dbget-bin/www_bget?cpd+C01694">C01694</a>"	<a href=http://pubchem.ncbi.nlm.nih.gov/summary/summary.cgi?cid=444679">444679</a>"	1098922	4-Cholesten-3-one 3	181	601-57-0		<a href=http://pubchem.ncbi.nlm.nih.gov/summary/summary.cgi?cid=440">440</a>"	1095704
luteolin	107	29.3525	493	11147	491-70-3	<a href=http://www.genome.jp/dbget-bin/www_bget?cpd+C01514">C01514</a>"	<a href=http://pubchem.ncbi.nlm.nih.gov/summary/summary.cgi?cid=5280445">5280445</a>"	1101769	1102150	luteolin	493	491-70-3	<a href=http://www.genome.jp/dbget-bin/www_bget?cpd+C01514">C01514</a>"	<a href=http://pubchem.ncbi.nlm.nih.gov/summary/summary.cgi?cid=5280445">5280445</a>"	1102150	5-alpha-Cholestan-3-one 1	457	566-88-1	<a href=http://www.genome.jp/dbget-bin/www_bget?cpd+C03238">C03238</a>"	<a href=http://pubchem.ncbi.nlm.nih.gov/summary/summary.cgi?cid=92128">92128</a>"	1097865	5-alpha-Cholestan-3-one 2	427	566-88-1	<a href=http://www.genome.jp/dbget-bin/www_bget?cpd+C03238">C03238</a>"	<a href=http://pubchem.ncbi.nlm.nih.gov/summary/summary.cgi?cid=92128">92128</a>"	1101505	6-methylprevitamin D	392	0-00-0		<a href=http://pubchem.ncbi.nlm.nih.gov/summary/summary.cgi?cid=5283772">5283772</a>"	1102986
5-alpha-Cholestan-3-one 2	75	29.4033	415	83506	566-88-1	<a href=http://www.genome.jp/dbget-bin/www_bget?cpd+C03238">C03238</a>"	<a href=http://pubchem.ncbi.nlm.nih.gov/summary/summary.cgi?cid=92128">92128</a>"	1103821	1101505	5-alpha-Cholestan-3-one 2	415	566-88-1	<a href=http://www.genome.jp/dbget-bin/www_bget?cpd+C03238">C03238</a>"	<a href=http://pubchem.ncbi.nlm.nih.gov/summary/summary.cgi?cid=92128">92128</a>"	1101505	6-methylprevitamin D	302	0-00-0		<a href=http://pubchem.ncbi.nlm.nih.gov/summary/summary.cgi?cid=5283772">5283772</a>"	1102986
Stigmasterol	83	29.495	428	8992.7	83-48-7		<a href=http://pubchem.ncbi.nlm.nih.gov/summary/summary.cgi?cid=5356634">5356634</a>"	1107521	1109675	Stigmasterol	428	83-48-7		<a href=http://pubchem.ncbi.nlm.nih.gov/summary/summary.cgi?cid=5356634">5356634</a>"	1109675	22-Ketocholesterol	396	19243-30-2		<a href=http://pubchem.ncbi.nlm.nih.gov/summary/summary.cgi?cid=101465">101465</a>"	1109378	4-Cholesten-3-one 1	385	601-57-0		<a href=http://pubchem.ncbi.nlm.nih.gov/summary/summary.cgi?cid=440">440</a>"	1110223	cholic acid	347	81-25-4		<a href=http://pubchem.ncbi.nlm.nih.gov/summary/summary.cgi?cid=303">303</a>"	1109674	5-Dihydrocortisone 2	339	68-54-2	<a href=http://www.genome.jp/dbget-bin/www_bget?cpd+C05469">C05469</a>"	<a href=http://pubchem.ncbi.nlm.nih.gov/summary/summary.cgi?cid=65554">65554</a>"	1110563
4-Cholesten-3-one 2	55	29.6025	343	10161	601-57-0		<a href=http://pubchem.ncbi.nlm.nih.gov/summary/summary.cgi?cid=440">440</a>"	1111860	1111324	4-Cholesten-3-one 2	343	601-57-0		<a href=http://pubchem.ncbi.nlm.nih.gov/summary/summary.cgi?cid=440">440</a>"	1111324	24,25-dihydrolanosterol	338	79-62-9	<a href=http://www.genome.jp/dbget-bin/www_bget?cpd+C05109">C05109</a>"	<a href=http://pubchem.ncbi.nlm.nih.gov/summary/summary.cgi?cid=440560">440560</a>"	1115699	cholic acid	311	81-25-4		<a href=http://pubchem.ncbi.nlm.nih.gov/summary/summary.cgi?cid=303">303</a>"	1109674	Stigmasterol	310	83-48-7		<a href=http://pubchem.ncbi.nlm.nih.gov/summary/summary.cgi?cid=5356634">5356634</a>"	1109675	5-Dihydrocortisone 2	283	68-54-2	<a href=http://www.genome.jp/dbget-bin/www_bget?cpd+C05469">C05469</a>"	<a href=http://pubchem.ncbi.nlm.nih.gov/summary/summary.cgi?cid=65554">65554</a>"	1110563
alpha-Ecdysone 1	73	29.9958	251	76791	3604-87-3	<a href=http://www.genome.jp/dbget-bin/www_bget?cpd+C00477">C00477</a>"	<a href=http://pubchem.ncbi.nlm.nih.gov/summary/summary.cgi?cid=19212">19212</a>"	1127736	1124151	alpha-Ecdysone 1	251	3604-87-3	<a href=http://www.genome.jp/dbget-bin/www_bget?cpd+C00477">C00477</a>"	<a href=http://pubchem.ncbi.nlm.nih.gov/summary/summary.cgi?cid=19212">19212</a>"	1124151
�-Sitosterol	107	30.1083	599	21298	83-46-5		<a href=http://pubchem.ncbi.nlm.nih.gov/summary/summary.cgi?cid=6432744">6432744</a>"	1132277	1127553	�-Sitosterol	599	83-46-5		<a href=http://pubchem.ncbi.nlm.nih.gov/summary/summary.cgi?cid=6432744">6432744</a>"	1127553	lanosterol	561	79-63-0	<a href=http://www.genome.jp/dbget-bin/www_bget?cpd+C01724">C01724</a>"	<a href=http://pubchem.ncbi.nlm.nih.gov/summary/summary.cgi?cid=246983">246983</a>"	1127634	Cholestane-3,5,6-triol, (3�,5�,6�)-	534	1253-84-5		<a href=http://pubchem.ncbi.nlm.nih.gov/summary/summary.cgi?cid=537036">537036</a>"	1129781
Unknown 322	361	30.2658		23282				1138634
Unknown 323	73	30.6117		54505				1152593
Unknown 324	73	31.0158		45746				1168907
Unknown 325	203	31.0225		17768				1169176
[truncated: 20 more columns]
