# Supplementary material for: GC–MS analysis of the ruminal metabolome response to thiamine supplementation during high grain feeding in dairy cows
Source: Metabolomics. 2018 May 8;14(5):67. doi: 10.1007/s11306-018-1362-8 (PMC5940720; doi:10.1007/s11306-018-1362-8)
Supplement: Supplementary file 1 — Supplementary material 1 (ZIP 5089 KB) [file 11306_2018_1362_MOESM1_ESM.zip › supplementary informations/raw data/single/CON5.csv]

Name	UniqueMass	R.T. (minutes)	Similarity	Area	CAS	KEGG	PubChem	Retention Index	Fiehn RI	Hit 1 Name	Hit 1 Similarity	Hit 1 CAS	Hit 1 KEGG	Hit 1 PubChem	Hit 1 Fiehn RI	Hit 2 Name	Hit 2 Similarity	Hit 2 CAS	Hit 2 KEGG	Hit 2 PubChem	Hit 2 Fiehn RI	Hit 3 Name	Hit 3 Similarity	Hit 3 CAS	Hit 3 KEGG	Hit 3 PubChem	Hit 3 Fiehn RI	Hit 4 Name	Hit 4 Similarity	Hit 4 CAS	Hit 4 KEGG	Hit 4 PubChem	Hit 4 Fiehn RI	Hit 5 Name	Hit 5 Similarity	Hit 5 CAS	Hit 5 KEGG	Hit 5 PubChem	Hit 5 Fiehn RI	Hit 6 Name	Hit 6 Similarity	Hit 6 CAS	Hit 6 KEGG	Hit 6 PubChem	Hit 6 Fiehn RI	Hit 7 Name	Hit 7 Similarity	Hit 7 CAS	Hit 7 KEGG
Unknown 1	130	6.11		114083				156128
Unknown 2	77	6.135		342494				157169
Unknown 3	100	6.17667		8373444				158904
Unknown 4	146	6.20667		2520509				160154
Unknown 5	142	6.21917		147437				160674
Unknown 6	163	6.22833		475299				161056
Unknown 7	171	6.2425		5089099				161646
Unknown 8	129	6.25917		72159				162340
Unknown 9	144	6.26667		261446				162652
Unknown 10	98	6.27333		60954				162930
Unknown 11	93	6.29083		14278				163659
Unknown 12	155	6.29917		335794				164006
Unknown 13	91	6.30583		53143				164283
Unknown 14	83	6.35083		36194				166157
Unknown 15	57	6.36		32488				166539
Unknown 16	146	6.39833		209276				168136
Unknown 17	57	6.40917		15100				168587
Unknown 18	204	6.42667		15520				169315
Unknown 19	86	6.43917		65889				169836
Unknown 20	130	6.4525		167726				170391
Unknown 21	220	6.46333		39484				170842
Unknown 22	32	6.4725		704732				171224
Unknown 23	281	6.495		605482				172161
Unknown 24	159	6.50167		39011596				172439
Unknown 25	51	6.50417		440455				172543
Unknown 26	52	6.52167		1275326				173272
Unknown 27	221	6.5275		1773395				173515
Unknown 28	102	6.53667		59151				173896
Unknown 29	66	6.5525		86844				174556
Unknown 30	155	6.58833		284129				176048
Unknown 31	70	6.595		87567				176325
Unknown 32	240	6.61		343169				176950
Unknown 33	132	6.66417		15180				179206
Unknown 34	267	6.6775		6934.7				179761
Unknown 35	147	6.71083		56418				181149
Unknown 36	143	6.73917		17853				182329
Unknown 37	117	6.75		154469				182780
Unknown 38	120	6.7825		453293				184134
Unknown 39	155	6.785		93798				184238
Unknown 40	75	6.78917		111171				184411
Unknown 41	173	6.79917		9058.1				184828
Unknown 42	281	6.84083		266325				186563
Unknown 43	56	6.87		47256				187778
Unknown 44	107	6.89		5205.5				188610
Unknown 45	248	6.90333		51105				189166
Unknown 46	117	6.9175		34012				189756
Unknown 47	157	6.92333		88555				189999
Unknown 48	207	6.95417		47608				191283
Unknown 49	160	6.9675		737207				191838
Unknown 50	158	7.0075		31238				193504
Unknown 51	157	7.01167		8157.8				193677
Unknown 52	145	7.03167		12883				194510
Unknown 53	42	7.04167		16604				194926
Unknown 54	248	7.10333		356986				197494
Unknown 55	114	7.11083		185709				197807
Unknown 56	89	7.13083		94598				198640
Unknown 57	147	7.1375		2833204				198917
Unknown 58	136	7.1725		47647				200375
Unknown 59	102	7.20167		284031				201589
Unknown 60	117	7.20583		4063015				201763
Unknown 61	69	7.225		45806				202561
Unknown 62	207	7.25667		2967464				203880
2-hydroxypyridine	152	7.31583	902	4940363	142-08-5	<a href=http://www.genome.jp/dbget-bin/www_bget?cpd+C02502">C02502</a>"	<a href=http://pubchem.ncbi.nlm.nih.gov/summary/summary.cgi?cid=8871">8871</a>"	206344	206636	2-hydroxypyridine	902	142-08-5	<a href=http://www.genome.jp/dbget-bin/www_bget?cpd+C02502">C02502</a>"	<a href=http://pubchem.ncbi.nlm.nih.gov/summary/summary.cgi?cid=8871">8871</a>"	206636
Unknown 63	318	7.3375		197996				207246
Unknown 64	117	7.34833		1840114				207697
Unknown 65	173	7.355		37000				207975
Unknown 66	221	7.3725		38207				208704
Unknown 67	147	7.41583		26039				210508
lactic acid	102	7.5125	421	1041918	50-21-5	<a href=http://www.genome.jp/dbget-bin/www_bget?cpd+C01432">C01432</a>"	<a href=http://pubchem.ncbi.nlm.nih.gov/summary/summary.cgi?cid=612">612</a>"	214534	216758	lactic acid	421	50-21-5	<a href=http://www.genome.jp/dbget-bin/www_bget?cpd+C01432">C01432</a>"	<a href=http://pubchem.ncbi.nlm.nih.gov/summary/summary.cgi?cid=612">612</a>"	216758
lactic acid	207	7.52167	359	4451471	50-21-5	<a href=http://www.genome.jp/dbget-bin/www_bget?cpd+C01432">C01432</a>"	<a href=http://pubchem.ncbi.nlm.nih.gov/summary/summary.cgi?cid=612">612</a>"	214915	216758	lactic acid	359	50-21-5	<a href=http://www.genome.jp/dbget-bin/www_bget?cpd+C01432">C01432</a>"	<a href=http://pubchem.ncbi.nlm.nih.gov/summary/summary.cgi?cid=612">612</a>"	216758
lactic acid	115	7.57333	488	1148050	50-21-5	<a href=http://www.genome.jp/dbget-bin/www_bget?cpd+C01432">C01432</a>"	<a href=http://pubchem.ncbi.nlm.nih.gov/summary/summary.cgi?cid=612">612</a>"	217067	216758	lactic acid	488	50-21-5	<a href=http://www.genome.jp/dbget-bin/www_bget?cpd+C01432">C01432</a>"	<a href=http://pubchem.ncbi.nlm.nih.gov/summary/summary.cgi?cid=612">612</a>"	216758
Unknown 68	238	7.59		21118				217761
Unknown 69	151	7.6025		63938				218282
lactic acid	117	7.60667	934	1786457	50-21-5	<a href=http://www.genome.jp/dbget-bin/www_bget?cpd+C01432">C01432</a>"	<a href=http://pubchem.ncbi.nlm.nih.gov/summary/summary.cgi?cid=612">612</a>"	218455	216758	lactic acid	934	50-21-5	<a href=http://www.genome.jp/dbget-bin/www_bget?cpd+C01432">C01432</a>"	<a href=http://pubchem.ncbi.nlm.nih.gov/summary/summary.cgi?cid=612">612</a>"	216758
Unknown 70	146	7.635		146162				219635
glycolic acid	131	7.665	545	86434	79-14-1	<a href=http://www.genome.jp/dbget-bin/www_bget?cpd+C03547">C03547</a>"	<a href=http://pubchem.ncbi.nlm.nih.gov/summary/summary.cgi?cid=757">757</a>"	220884	225852	glycolic acid	545	79-14-1	<a href=http://www.genome.jp/dbget-bin/www_bget?cpd+C03547">C03547</a>"	<a href=http://pubchem.ncbi.nlm.nih.gov/summary/summary.cgi?cid=757">757</a>"	225852	lactic acid	486	50-21-5	<a href=http://www.genome.jp/dbget-bin/www_bget?cpd+C01432">C01432</a>"	<a href=http://pubchem.ncbi.nlm.nih.gov/summary/summary.cgi?cid=612">612</a>"	216758
lactic acid	100	7.685	546	266560	50-21-5	<a href=http://www.genome.jp/dbget-bin/www_bget?cpd+C01432">C01432</a>"	<a href=http://pubchem.ncbi.nlm.nih.gov/summary/summary.cgi?cid=612">612</a>"	221717	216758	lactic acid	546	50-21-5	<a href=http://www.genome.jp/dbget-bin/www_bget?cpd+C01432">C01432</a>"	<a href=http://pubchem.ncbi.nlm.nih.gov/summary/summary.cgi?cid=612">612</a>"	216758	glycolic acid	545	79-14-1	<a href=http://www.genome.jp/dbget-bin/www_bget?cpd+C03547">C03547</a>"	<a href=http://pubchem.ncbi.nlm.nih.gov/summary/summary.cgi?cid=757">757</a>"	225852
Unknown 71	221	7.71333		159369				222897
Unknown 72	119	7.71667		18957				223036
Unknown 73	114	7.77		5184.5				225257
Unknown 74	192	7.78917		9958.5				226055
Unknown 75	225	7.80667		241541				226784
Unknown 76	173	7.85		19100583				228588
glycolic acid	147	7.855	917	1122988	79-14-1	<a href=http://www.genome.jp/dbget-bin/www_bget?cpd+C03547">C03547</a>"	<a href=http://pubchem.ncbi.nlm.nih.gov/summary/summary.cgi?cid=757">757</a>"	228797	225852	glycolic acid	917	79-14-1	<a href=http://www.genome.jp/dbget-bin/www_bget?cpd+C03547">C03547</a>"	<a href=http://pubchem.ncbi.nlm.nih.gov/summary/summary.cgi?cid=757">757</a>"	225852
Unknown 77	258	7.915		22141				231295
Unknown 78	148	7.92333		29129				231642
Unknown 79	147	7.92667		228419				231781
Unknown 80	144	7.94167		12232				232406
Unknown 81	116	7.98917		28542				234384
Unknown 82	130	7.99917		14461				234800
Unknown 83	117	8.01167		70944				235321
Unknown 84	147	8.02917		144100				236050
Unknown 85	163	8.08		37821				238167
Unknown 86	72	8.09417		23752				238757
Unknown 87	130	8.11583	170	11008	72-18-4	<a href=http://www.genome.jp/dbget-bin/www_bget?cpd+C00183">C00183</a>"	<a href=http://pubchem.ncbi.nlm.nih.gov/summary/summary.cgi?cid=1182">1182</a>"	239659	239669	valine	170	72-18-4	<a href=http://www.genome.jp/dbget-bin/www_bget?cpd+C00183">C00183</a>"	<a href=http://pubchem.ncbi.nlm.nih.gov/summary/summary.cgi?cid=1182">1182</a>"	239669	2-ketobutyric acid 1	165	600-18-0	<a href=http://www.genome.jp/dbget-bin/www_bget?cpd+C00109">C00109</a>"	<a href=http://pubchem.ncbi.nlm.nih.gov/summary/summary.cgi?cid=58">58</a>"	242688
Unknown 88	101	8.14167		14658				240735
Unknown 89	174	8.16667		16548				241776
Unknown 90	151	8.1725		41847				242019
Maleimide	154	8.2125	388	103784	541-59-3	<a href=http://www.genome.jp/dbget-bin/www_bget?cpd+C07272">C07272</a>"	<a href=http://pubchem.ncbi.nlm.nih.gov/summary/summary.cgi?cid=10935">10935</a>"	243684	243098	Maleimide	388	541-59-3	<a href=http://www.genome.jp/dbget-bin/www_bget?cpd+C07272">C07272</a>"	<a href=http://pubchem.ncbi.nlm.nih.gov/summary/summary.cgi?cid=10935">10935</a>"	243098
Unknown 91	157	8.25833		65411				245593
alanine 1	116	8.26083	944	9457504	56-41-7	<a href=http://www.genome.jp/dbget-bin/www_bget?cpd+C01401">C01401</a>"	<a href=http://pubchem.ncbi.nlm.nih.gov/summary/summary.cgi?cid=602">602</a>"	245697	244218	alanine 1	944	56-41-7	<a href=http://www.genome.jp/dbget-bin/www_bget?cpd+C01401">C01401</a>"	<a href=http://pubchem.ncbi.nlm.nih.gov/summary/summary.cgi?cid=602">602</a>"	244218
Unknown 92	131	8.26583		287498				245905
Unknown 93	146	8.29083		27766				246946
Unknown 94	244	8.31333		8082.1				247883
2-keto-isovaleric acid 1	174	8.33583	295	48177	759-05-7	<a href=http://www.genome.jp/dbget-bin/www_bget?cpd+C00141">C00141</a>"	<a href=http://pubchem.ncbi.nlm.nih.gov/summary/summary.cgi?cid=49">49</a>"	248820	247421	2-keto-isovaleric acid 1	295	759-05-7	<a href=http://www.genome.jp/dbget-bin/www_bget?cpd+C00141">C00141</a>"	<a href=http://pubchem.ncbi.nlm.nih.gov/summary/summary.cgi?cid=49">49</a>"	247421
Unknown 95	85	8.36		115413				249827
Unknown 96	147	8.37833		26200				250590
Unknown 97	219	8.44417		4996.7				253332
Unknown 98	131	8.44667		534385				253436
hydroxylamine	133	8.46417	444	423269	7803-49-8	<a href=http://www.genome.jp/dbget-bin/www_bget?cpd+C00192">C00192</a>"	<a href=http://pubchem.ncbi.nlm.nih.gov/summary/summary.cgi?cid=787">787</a>"	254165	254023	hydroxylamine	444	7803-49-8	<a href=http://www.genome.jp/dbget-bin/www_bget?cpd+C00192">C00192</a>"	<a href=http://pubchem.ncbi.nlm.nih.gov/summary/summary.cgi?cid=787">787</a>"	254023
hydroxylamine	146	8.46833	460	372584	7803-49-8	<a href=http://www.genome.jp/dbget-bin/www_bget?cpd+C00192">C00192</a>"	<a href=http://pubchem.ncbi.nlm.nih.gov/summary/summary.cgi?cid=787">787</a>"	254338	254023	hydroxylamine	460	7803-49-8	<a href=http://www.genome.jp/dbget-bin/www_bget?cpd+C00192">C00192</a>"	<a href=http://pubchem.ncbi.nlm.nih.gov/summary/summary.cgi?cid=787">787</a>"	254023
Unknown 99	116	8.47917		3619732				254789
Unknown 100	50	8.48333		88038				254963
Unknown 101	52	8.49583		51337				255483
Unknown 102	238	8.51917		159412				256455
hydroxylamine	113	8.5475	339	32818	7803-49-8	<a href=http://www.genome.jp/dbget-bin/www_bget?cpd+C00192">C00192</a>"	<a href=http://pubchem.ncbi.nlm.nih.gov/summary/summary.cgi?cid=787">787</a>"	257635	254023	hydroxylamine	339	7803-49-8	<a href=http://www.genome.jp/dbget-bin/www_bget?cpd+C00192">C00192</a>"	<a href=http://pubchem.ncbi.nlm.nih.gov/summary/summary.cgi?cid=787">787</a>"	254023	glycine 1	338	56-40-6	<a href=http://www.genome.jp/dbget-bin/www_bget?cpd+C00037">C00037</a>"	<a href=http://pubchem.ncbi.nlm.nih.gov/summary/summary.cgi?cid=750">750</a>"	256164
glycine 1	102	8.55083	886	1048912	56-40-6	<a href=http://www.genome.jp/dbget-bin/www_bget?cpd+C00037">C00037</a>"	<a href=http://pubchem.ncbi.nlm.nih.gov/summary/summary.cgi?cid=750">750</a>"	257774	256164	glycine 1	886	56-40-6	<a href=http://www.genome.jp/dbget-bin/www_bget?cpd+C00037">C00037</a>"	<a href=http://pubchem.ncbi.nlm.nih.gov/summary/summary.cgi?cid=750">750</a>"	256164	oxalic acid	551	144-62-7	<a href=http://www.genome.jp/dbget-bin/www_bget?cpd+C00209">C00209</a>"	<a href=http://pubchem.ncbi.nlm.nih.gov/summary/summary.cgi?cid=971">971</a>"	260477	2-hydroxybutanoic acid	388	565-70-8	<a href=http://www.genome.jp/dbget-bin/www_bget?cpd+C05984">C05984</a>"	<a href=http://pubchem.ncbi.nlm.nih.gov/summary/summary.cgi?cid=440864">440864</a>"	258524
Unknown 103	105	8.55417		15622				257913
2-hydroxybutanoic acid	131	8.59917	649	30470	565-70-8	<a href=http://www.genome.jp/dbget-bin/www_bget?cpd+C05984">C05984</a>"	<a href=http://pubchem.ncbi.nlm.nih.gov/summary/summary.cgi?cid=440864">440864</a>"	259787	258524	2-hydroxybutanoic acid	649	565-70-8	<a href=http://www.genome.jp/dbget-bin/www_bget?cpd+C05984">C05984</a>"	<a href=http://pubchem.ncbi.nlm.nih.gov/summary/summary.cgi?cid=440864">440864</a>"	258524	oxalic acid	497	144-62-7	<a href=http://www.genome.jp/dbget-bin/www_bget?cpd+C00209">C00209</a>"	<a href=http://pubchem.ncbi.nlm.nih.gov/summary/summary.cgi?cid=971">971</a>"	260477
Unknown 104	57	8.61		9137.9				260238
Unknown 105	83	8.64917		11005				261869
oxalic acid	206	8.66833	451	26978	144-62-7	<a href=http://www.genome.jp/dbget-bin/www_bget?cpd+C00209">C00209</a>"	<a href=http://pubchem.ncbi.nlm.nih.gov/summary/summary.cgi?cid=971">971</a>"	262667	260477	oxalic acid	451	144-62-7	<a href=http://www.genome.jp/dbget-bin/www_bget?cpd+C00209">C00209</a>"	<a href=http://pubchem.ncbi.nlm.nih.gov/summary/summary.cgi?cid=971">971</a>"	260477	2-hydroxybutanoic acid	385	565-70-8	<a href=http://www.genome.jp/dbget-bin/www_bget?cpd+C05984">C05984</a>"	<a href=http://pubchem.ncbi.nlm.nih.gov/summary/summary.cgi?cid=440864">440864</a>"	258524
oxalic acid	103	8.67417	416	14972	144-62-7	<a href=http://www.genome.jp/dbget-bin/www_bget?cpd+C00209">C00209</a>"	<a href=http://pubchem.ncbi.nlm.nih.gov/summary/summary.cgi?cid=971">971</a>"	262910	260477	oxalic acid	416	144-62-7	<a href=http://www.genome.jp/dbget-bin/www_bget?cpd+C00209">C00209</a>"	<a href=http://pubchem.ncbi.nlm.nih.gov/summary/summary.cgi?cid=971">971</a>"	260477
Unknown 106	168	8.7		28755				263986
Unknown 107	130	8.7125		1128973				264506
Unknown 108	267	8.73167		65935				265304
sarcosine	116	8.77667	278	59923	107-97-1	<a href=http://www.genome.jp/dbget-bin/www_bget?cpd+C00213">C00213</a>"	<a href=http://pubchem.ncbi.nlm.nih.gov/summary/summary.cgi?cid=1088">1088</a>"	267178	265639	sarcosine	278	107-97-1	<a href=http://www.genome.jp/dbget-bin/www_bget?cpd+C00213">C00213</a>"	<a href=http://pubchem.ncbi.nlm.nih.gov/summary/summary.cgi?cid=1088">1088</a>"	265639
3-Hydroxypropionic acid 1	147	8.82833	518	39347508	503-66-2	<a href=http://www.genome.jp/dbget-bin/www_bget?cpd+C01013">C01013</a>"	<a href=http://pubchem.ncbi.nlm.nih.gov/summary/summary.cgi?cid=68152">68152</a>"	269330	269050	3-Hydroxypropionic acid 1	518	503-66-2	<a href=http://www.genome.jp/dbget-bin/www_bget?cpd+C01013">C01013</a>"	<a href=http://pubchem.ncbi.nlm.nih.gov/summary/summary.cgi?cid=68152">68152</a>"	269050	Lactamide 2	464	2043-43-8		<a href=http://pubchem.ncbi.nlm.nih.gov/summary/summary.cgi?cid=94220">94220</a>"	265299
Unknown 109	187	8.83167		29830				269469
Lactamide 2	79	8.8375	237	287522	2043-43-8		<a href=http://pubchem.ncbi.nlm.nih.gov/summary/summary.cgi?cid=94220">94220</a>"	269712	265299	Lactamide 2	237	2043-43-8		<a href=http://pubchem.ncbi.nlm.nih.gov/summary/summary.cgi?cid=94220">94220</a>"	265299
3-Hydroxypropionic acid 1	177	8.87833	647	45408	503-66-2	<a href=http://www.genome.jp/dbget-bin/www_bget?cpd+C01013">C01013</a>"	<a href=http://pubchem.ncbi.nlm.nih.gov/summary/summary.cgi?cid=68152">68152</a>"	271412	269050	3-Hydroxypropionic acid 1	647	503-66-2	<a href=http://www.genome.jp/dbget-bin/www_bget?cpd+C01013">C01013</a>"	<a href=http://pubchem.ncbi.nlm.nih.gov/summary/summary.cgi?cid=68152">68152</a>"	269050
3-Hydroxypyridine	152	8.89	358	213607	109-00-2		<a href=http://pubchem.ncbi.nlm.nih.gov/summary/summary.cgi?cid=7971">7971</a>"	271898	274003	3-Hydroxypyridine	358	109-00-2		<a href=http://pubchem.ncbi.nlm.nih.gov/summary/summary.cgi?cid=7971">7971</a>"	274003
Unknown 110	267	8.89417		49502				272072
Unknown 111	191	8.905		115971				272523
Unknown 112	119	8.92833		221995				273494
Unknown 113	155	8.9575		34743				274709
Unknown 114	142	8.965	193	325677	111-30-8	<a href=http://www.genome.jp/dbget-bin/www_bget?cpd+D01120">D01120</a>"	<a href=http://pubchem.ncbi.nlm.nih.gov/summary/summary.cgi?cid=3485">3485</a>"	275021	273749	glutaraldehyde 1	193	111-30-8	<a href=http://www.genome.jp/dbget-bin/www_bget?cpd+D01120">D01120</a>"	<a href=http://pubchem.ncbi.nlm.nih.gov/summary/summary.cgi?cid=3485">3485</a>"	273749	5-aminovaleric acid lactam	188	675-20-7	<a href=http://www.genome.jp/dbget-bin/www_bget?cpd+C00431">C00431</a>"	<a href=http://pubchem.ncbi.nlm.nih.gov/summary/summary.cgi?cid=12665">12665</a>"	274288
Unknown 115	165	8.99333	173	27336	106-44-5	<a href=http://www.genome.jp/dbget-bin/www_bget?cpd+C01468">C01468</a>"	<a href=http://pubchem.ncbi.nlm.nih.gov/summary/summary.cgi?cid=2879">2879</a>"	276201	279670	p-cresol	173	106-44-5	<a href=http://www.genome.jp/dbget-bin/www_bget?cpd+C01468">C01468</a>"	<a href=http://pubchem.ncbi.nlm.nih.gov/summary/summary.cgi?cid=2879">2879</a>"	279670	m-cresol	156	108-39-4	<a href=http://www.genome.jp/dbget-bin/www_bget?cpd+C01467">C01467</a>"	<a href=http://pubchem.ncbi.nlm.nih.gov/summary/summary.cgi?cid=342">342</a>"	272213
Unknown 116	115	9.02583		28901				277555
Unknown 117	129	9.03917		7055.7				278110
4-aminobutyric acid 3	242	9.0575	280	15355	56-12-2	<a href=http://www.genome.jp/dbget-bin/www_bget?cpd+C00334">C00334</a>"	<a href=http://pubchem.ncbi.nlm.nih.gov/summary/summary.cgi?cid=119">119</a>"	278873	282336	4-aminobutyric acid 3	280	56-12-2	<a href=http://www.genome.jp/dbget-bin/www_bget?cpd+C00334">C00334</a>"	<a href=http://pubchem.ncbi.nlm.nih.gov/summary/summary.cgi?cid=119">119</a>"	282336
4-aminobutyric acid 3	174	9.06583	356	254972	56-12-2	<a href=http://www.genome.jp/dbget-bin/www_bget?cpd+C00334">C00334</a>"	<a href=http://pubchem.ncbi.nlm.nih.gov/summary/summary.cgi?cid=119">119</a>"	279220	282336	4-aminobutyric acid 3	356	56-12-2	<a href=http://www.genome.jp/dbget-bin/www_bget?cpd+C00334">C00334</a>"	<a href=http://pubchem.ncbi.nlm.nih.gov/summary/summary.cgi?cid=119">119</a>"	282336	5-aminovaleric acid lactam	253	675-20-7	<a href=http://www.genome.jp/dbget-bin/www_bget?cpd+C00431">C00431</a>"	<a href=http://pubchem.ncbi.nlm.nih.gov/summary/summary.cgi?cid=12665">12665</a>"	274288
p-cresol	165	9.0825	512	85221	106-44-5	<a href=http://www.genome.jp/dbget-bin/www_bget?cpd+C01468">C01468</a>"	<a href=http://pubchem.ncbi.nlm.nih.gov/summary/summary.cgi?cid=2879">2879</a>"	279915	279670	p-cresol	512	106-44-5	<a href=http://www.genome.jp/dbget-bin/www_bget?cpd+C01468">C01468</a>"	<a href=http://pubchem.ncbi.nlm.nih.gov/summary/summary.cgi?cid=2879">2879</a>"	279670	benzyl alcohol	422	100-51-6	<a href=http://www.genome.jp/dbget-bin/www_bget?cpd+C03485">C03485</a>"	<a href=http://pubchem.ncbi.nlm.nih.gov/summary/summary.cgi?cid=244">244</a>"	281496	sulfuric acid	207	7664-93-9	<a href=http://www.genome.jp/dbget-bin/www_bget?cpd+C00059">C00059</a>"	<a href=http://pubchem.ncbi.nlm.nih.gov/summary/summary.cgi?cid=1118">1118</a>"	283246
Unknown 118	267	9.09		10334				280227
3-hydroxybutyric acid	117	9.1075	941	140097	306-31-0		<a href=http://pubchem.ncbi.nlm.nih.gov/summary/summary.cgi?cid=441">441</a>"	280956	278679	3-hydroxybutyric acid	941	306-31-0		<a href=http://pubchem.ncbi.nlm.nih.gov/summary/summary.cgi?cid=441">441</a>"	278679	sulfuric acid	595	7664-93-9	<a href=http://www.genome.jp/dbget-bin/www_bget?cpd+C00059">C00059</a>"	<a href=http://pubchem.ncbi.nlm.nih.gov/summary/summary.cgi?cid=1118">1118</a>"	283246	Lactamide 1	591	2043-43-8		<a href=http://pubchem.ncbi.nlm.nih.gov/summary/summary.cgi?cid=94220">94220</a>"	284611
sulfuric acid	145	9.155	476	75375	7664-93-9	<a href=http://www.genome.jp/dbget-bin/www_bget?cpd+C00059">C00059</a>"	<a href=http://pubchem.ncbi.nlm.nih.gov/summary/summary.cgi?cid=1118">1118</a>"	282934	283246	sulfuric acid	476	7664-93-9	<a href=http://www.genome.jp/dbget-bin/www_bget?cpd+C00059">C00059</a>"	<a href=http://pubchem.ncbi.nlm.nih.gov/summary/summary.cgi?cid=1118">1118</a>"	283246	Lactamide 1	444	2043-43-8		<a href=http://pubchem.ncbi.nlm.nih.gov/summary/summary.cgi?cid=94220">94220</a>"	284611	2-Amino-3-methyl-1-butanol	441	473-75-6		<a href=http://pubchem.ncbi.nlm.nih.gov/summary/summary.cgi?cid=79019">79019</a>"	284132
sulfuric acid	179	9.16	334	18171	7664-93-9	<a href=http://www.genome.jp/dbget-bin/www_bget?cpd+C00059">C00059</a>"	<a href=http://pubchem.ncbi.nlm.nih.gov/summary/summary.cgi?cid=1118">1118</a>"	283142	283246	sulfuric acid	334	7664-93-9	<a href=http://www.genome.jp/dbget-bin/www_bget?cpd+C00059">C00059</a>"	<a href=http://pubchem.ncbi.nlm.nih.gov/summary/summary.cgi?cid=1118">1118</a>"	283246
Unknown 119	128	9.18583		20129				284218
Unknown 120	145	9.20083		7609.8				284842
sulfuric acid	281	9.205	416	1015650	7664-93-9	<a href=http://www.genome.jp/dbget-bin/www_bget?cpd+C00059">C00059</a>"	<a href=http://pubchem.ncbi.nlm.nih.gov/summary/summary.cgi?cid=1118">1118</a>"	285016	283246	sulfuric acid	416	7664-93-9	<a href=http://www.genome.jp/dbget-bin/www_bget?cpd+C00059">C00059</a>"	<a href=http://pubchem.ncbi.nlm.nih.gov/summary/summary.cgi?cid=1118">1118</a>"	283246
Unknown 121	84	9.25167	11	2162706	56-12-2	<a href=http://www.genome.jp/dbget-bin/www_bget?cpd+C00334">C00334</a>"	<a href=http://pubchem.ncbi.nlm.nih.gov/summary/summary.cgi?cid=119">119</a>"	286959	282336	4-aminobutyric acid 3	11	56-12-2	<a href=http://www.genome.jp/dbget-bin/www_bget?cpd+C00334">C00334</a>"	<a href=http://pubchem.ncbi.nlm.nih.gov/summary/summary.cgi?cid=119">119</a>"	282336
Unknown 122	267	9.25917		13286				287272
Unknown 123	187	9.275		1279670				287931
N-Methyl-DL-alanine	130	9.2875	884	644888	600-21-5		<a href=http://pubchem.ncbi.nlm.nih.gov/summary/summary.cgi?cid=4377">4377</a>"	288452	286444	N-Methyl-DL-alanine	884	600-21-5		<a href=http://pubchem.ncbi.nlm.nih.gov/summary/summary.cgi?cid=4377">4377</a>"	286444	2-amino-2-methylpropane-1,3-diol 2	581	115-69-5	<a href=http://www.genome.jp/dbget-bin/www_bget?cpd+C11260">C11260</a>"	<a href=http://pubchem.ncbi.nlm.nih.gov/summary/summary.cgi?cid=1531">1531</a>"	286681	2-Amino-3-methyl-1-butanol	361	473-75-6		<a href=http://pubchem.ncbi.nlm.nih.gov/summary/summary.cgi?cid=79019">79019</a>"	284132	O-methylthreonine 2	353	2076-57-5		<a href=http://pubchem.ncbi.nlm.nih.gov/summary/summary.cgi?cid=222906">222906</a>"	289244
N-Methyl-DL-alanine	215	9.30583	392	17039	600-21-5		<a href=http://pubchem.ncbi.nlm.nih.gov/summary/summary.cgi?cid=4377">4377</a>"	289215	286444	N-Methyl-DL-alanine	392	600-21-5		<a href=http://pubchem.ncbi.nlm.nih.gov/summary/summary.cgi?cid=4377">4377</a>"	286444
Unknown 124	207	9.3425		84953				290742
Unknown 125	281	9.35583		12765				291297
Methyl Phosphate	241	9.375	557	111991	812-00-0		<a href=http://pubchem.ncbi.nlm.nih.gov/summary/summary.cgi?cid=13130">13130</a>"	292095	290941	Methyl Phosphate	557	812-00-0		<a href=http://pubchem.ncbi.nlm.nih.gov/summary/summary.cgi?cid=13130">13130</a>"	290941
Unknown 126	121	9.395		15792				292928
Unknown 127	221	9.39917		281887				293102
Unknown 128	267	9.42917		29441				294351
Unknown 129	129	9.4575		227158				295531
Unknown 130	103	9.46417		136843				295809
Unknown 131	281	9.47833		5308.2				296399
Unknown 132	237	9.49		7555.7				296884
beta-Alanine 1	117	9.52167	379	20986	107-95-9	<a href=http://www.genome.jp/dbget-bin/www_bget?cpd+C00099">C00099</a>"	<a href=http://pubchem.ncbi.nlm.nih.gov/summary/summary.cgi?cid=239">239</a>"	298203	300521	beta-Alanine 1	379	107-95-9	<a href=http://www.genome.jp/dbget-bin/www_bget?cpd+C00099">C00099</a>"	<a href=http://pubchem.ncbi.nlm.nih.gov/summary/summary.cgi?cid=239">239</a>"	300521
N-Ethylglycine 2	101	9.52917	205	6729.6	627-01-0	<a href=http://www.genome.jp/dbget-bin/www_bget?cpd+C11735">C11735</a>"	<a href=http://pubchem.ncbi.nlm.nih.gov/summary/summary.cgi?cid=316542">316542</a>"	298515	300557	N-Ethylglycine 2	205	627-01-0	<a href=http://www.genome.jp/dbget-bin/www_bget?cpd+C11735">C11735</a>"	<a href=http://pubchem.ncbi.nlm.nih.gov/summary/summary.cgi?cid=316542">316542</a>"	300557
succinate semialdehyde 1	132	9.53583	264	213433	692-29-5	<a href=http://www.genome.jp/dbget-bin/www_bget?cpd+C02127">C02127</a>"	<a href=http://pubchem.ncbi.nlm.nih.gov/summary/summary.cgi?cid=1112">1112</a>"	298793	294326	succinate semialdehyde 1	264	692-29-5	<a href=http://www.genome.jp/dbget-bin/www_bget?cpd+C02127">C02127</a>"	<a href=http://pubchem.ncbi.nlm.nih.gov/summary/summary.cgi?cid=1112">1112</a>"	294326
Unknown 133	151	9.54167	8	35736	692-29-5	<a href=http://www.genome.jp/dbget-bin/www_bget?cpd+C02127">C02127</a>"	<a href=http://pubchem.ncbi.nlm.nih.gov/summary/summary.cgi?cid=1112">1112</a>"	299036	297198	succinate semialdehyde 2	8	692-29-5	<a href=http://www.genome.jp/dbget-bin/www_bget?cpd+C02127">C02127</a>"	<a href=http://pubchem.ncbi.nlm.nih.gov/summary/summary.cgi?cid=1112">1112</a>"	297198
Unknown 134	130	9.56833		20961				300146
Unknown 135	210	9.57417		12748				300389
beta-Alanine 1	221	9.585	229	7428.8	107-95-9	<a href=http://www.genome.jp/dbget-bin/www_bget?cpd+C00099">C00099</a>"	<a href=http://pubchem.ncbi.nlm.nih.gov/summary/summary.cgi?cid=239">239</a>"	300841	300521	beta-Alanine 1	229	107-95-9	<a href=http://www.genome.jp/dbget-bin/www_bget?cpd+C00099">C00099</a>"	<a href=http://pubchem.ncbi.nlm.nih.gov/summary/summary.cgi?cid=239">239</a>"	300521	cycloleucine 2	183	52-52-8	<a href=http://www.genome.jp/dbget-bin/www_bget?cpd+C03969">C03969</a>"	<a href=http://pubchem.ncbi.nlm.nih.gov/summary/summary.cgi?cid=2901">2901</a>"	305015
beta-Alanine 1	102	9.59167	874	131476	107-95-9	<a href=http://www.genome.jp/dbget-bin/www_bget?cpd+C00099">C00099</a>"	<a href=http://pubchem.ncbi.nlm.nih.gov/summary/summary.cgi?cid=239">239</a>"	301118	300521	beta-Alanine 1	874	107-95-9	<a href=http://www.genome.jp/dbget-bin/www_bget?cpd+C00099">C00099</a>"	<a href=http://pubchem.ncbi.nlm.nih.gov/summary/summary.cgi?cid=239">239</a>"	300521
N-Ethylglycine 2	207	9.625	290	88138	627-01-0	<a href=http://www.genome.jp/dbget-bin/www_bget?cpd+C11735">C11735</a>"	<a href=http://pubchem.ncbi.nlm.nih.gov/summary/summary.cgi?cid=316542">316542</a>"	302506	300557	N-Ethylglycine 2	290	627-01-0	<a href=http://www.genome.jp/dbget-bin/www_bget?cpd+C11735">C11735</a>"	<a href=http://pubchem.ncbi.nlm.nih.gov/summary/summary.cgi?cid=316542">316542</a>"	300557
N-Ethylglycine 2	209	9.63667	265	15739	627-01-0	<a href=http://www.genome.jp/dbget-bin/www_bget?cpd+C11735">C11735</a>"	<a href=http://pubchem.ncbi.nlm.nih.gov/summary/summary.cgi?cid=316542">316542</a>"	302992	300557	N-Ethylglycine 2	265	627-01-0	<a href=http://www.genome.jp/dbget-bin/www_bget?cpd+C11735">C11735</a>"	<a href=http://pubchem.ncbi.nlm.nih.gov/summary/summary.cgi?cid=316542">316542</a>"	300557
Unknown 136	221	9.64167		63453				303200
malonic acid 1	147	9.64833	297	89317	141-82-2	<a href=http://www.genome.jp/dbget-bin/www_bget?cpd+C04025">C04025</a>"	<a href=http://pubchem.ncbi.nlm.nih.gov/summary/summary.cgi?cid=867">867</a>"	303478	306589	malonic acid 1	297	141-82-2	<a href=http://www.genome.jp/dbget-bin/www_bget?cpd+C04025">C04025</a>"	<a href=http://pubchem.ncbi.nlm.nih.gov/summary/summary.cgi?cid=867">867</a>"	306589
Unknown 137	280	9.68917		5819.8				305178
Norleucine 2	130	9.69583	222	6459.0	327-57-1		<a href=http://pubchem.ncbi.nlm.nih.gov/summary/summary.cgi?cid=9475">9475</a>"	305456	307988	Norleucine 2	222	327-57-1		<a href=http://pubchem.ncbi.nlm.nih.gov/summary/summary.cgi?cid=9475">9475</a>"	307988	N-Ethylglycine 2	214	627-01-0	<a href=http://www.genome.jp/dbget-bin/www_bget?cpd+C11735">C11735</a>"	<a href=http://pubchem.ncbi.nlm.nih.gov/summary/summary.cgi?cid=316542">316542</a>"	300557
Unknown 138	114	9.70417		11036				305803
Unknown 139	226	9.72167		15929				306532
Unknown 140	117	9.72667	182	13707	516-05-2	<a href=http://www.genome.jp/dbget-bin/www_bget?cpd+C02170">C02170</a>"	<a href=http://pubchem.ncbi.nlm.nih.gov/summary/summary.cgi?cid=487">487</a>"	306740	311544	Methylmalonic acid	182	516-05-2	<a href=http://www.genome.jp/dbget-bin/www_bget?cpd+C02170">C02170</a>"	<a href=http://pubchem.ncbi.nlm.nih.gov/summary/summary.cgi?cid=487">487</a>"	311544	malonic acid 1	178	141-82-2	<a href=http://www.genome.jp/dbget-bin/www_bget?cpd+C04025">C04025</a>"	<a href=http://pubchem.ncbi.nlm.nih.gov/summary/summary.cgi?cid=867">867</a>"	306589
Unknown 141	246	9.73333		6970.0				307018
Methylmalonic acid	151	9.765	557	32085	516-05-2	<a href=http://www.genome.jp/dbget-bin/www_bget?cpd+C02170">C02170</a>"	<a href=http://pubchem.ncbi.nlm.nih.gov/summary/summary.cgi?cid=487">487</a>"	308336	311544	Methylmalonic acid	557	516-05-2	<a href=http://www.genome.jp/dbget-bin/www_bget?cpd+C02170">C02170</a>"	<a href=http://pubchem.ncbi.nlm.nih.gov/summary/summary.cgi?cid=487">487</a>"	311544	malonic acid 1	531	141-82-2	<a href=http://www.genome.jp/dbget-bin/www_bget?cpd+C04025">C04025</a>"	<a href=http://pubchem.ncbi.nlm.nih.gov/summary/summary.cgi?cid=867">867</a>"	306589
malonic acid 1	281	9.77417	484	187125	141-82-2	<a href=http://www.genome.jp/dbget-bin/www_bget?cpd+C04025">C04025</a>"	<a href=http://pubchem.ncbi.nlm.nih.gov/summary/summary.cgi?cid=867">867</a>"	308718	306589	malonic acid 1	484	141-82-2	<a href=http://www.genome.jp/dbget-bin/www_bget?cpd+C04025">C04025</a>"	<a href=http://pubchem.ncbi.nlm.nih.gov/summary/summary.cgi?cid=867">867</a>"	306589	Methylmalonic acid	458	516-05-2	<a href=http://www.genome.jp/dbget-bin/www_bget?cpd+C02170">C02170</a>"	<a href=http://pubchem.ncbi.nlm.nih.gov/summary/summary.cgi?cid=487">487</a>"	311544
Unknown 142	185	9.80167		111261				309863
2-Hydroxyvaleric acid	147	9.84333	693	68452	617-31-2		<a href=http://pubchem.ncbi.nlm.nih.gov/summary/summary.cgi?cid=98009">98009</a>"	311599	309568	2-Hydroxyvaleric acid	693	617-31-2		<a href=http://pubchem.ncbi.nlm.nih.gov/summary/summary.cgi?cid=98009">98009</a>"	309568	Methylmalonic acid	639	516-05-2	<a href=http://www.genome.jp/dbget-bin/www_bget?cpd+C02170">C02170</a>"	<a href=http://pubchem.ncbi.nlm.nih.gov/summary/summary.cgi?cid=487">487</a>"	311544	3-Aminoisobutyric acid 2	454	144-90-1	<a href=http://www.genome.jp/dbget-bin/www_bget?cpd+C05145">C05145</a>"	<a href=http://pubchem.ncbi.nlm.nih.gov/summary/summary.cgi?cid=64956">64956</a>"	308779
3-Aminoisobutyric acid 2	102	9.84833	459	47530	144-90-1	<a href=http://www.genome.jp/dbget-bin/www_bget?cpd+C05145">C05145</a>"	<a href=http://pubchem.ncbi.nlm.nih.gov/summary/summary.cgi?cid=64956">64956</a>"	311807	308779	3-Aminoisobutyric acid 2	459	144-90-1	<a href=http://www.genome.jp/dbget-bin/www_bget?cpd+C05145">C05145</a>"	<a href=http://pubchem.ncbi.nlm.nih.gov/summary/summary.cgi?cid=64956">64956</a>"	308779	Methylmalonic acid	276	516-05-2	<a href=http://www.genome.jp/dbget-bin/www_bget?cpd+C02170">C02170</a>"	<a href=http://pubchem.ncbi.nlm.nih.gov/summary/summary.cgi?cid=487">487</a>"	311544
Unknown 143	207	9.8575		87891				312188
valine	144	9.92333	960	1885162	72-18-4	<a href=http://www.genome.jp/dbget-bin/www_bget?cpd+C00183">C00183</a>"	<a href=http://pubchem.ncbi.nlm.nih.gov/summary/summary.cgi?cid=1182">1182</a>"	314930	314036	valine	960	72-18-4	<a href=http://www.genome.jp/dbget-bin/www_bget?cpd+C00183">C00183</a>"	<a href=http://pubchem.ncbi.nlm.nih.gov/summary/summary.cgi?cid=1182">1182</a>"	314036
Unknown 144	174	9.96917		10268				316839
Unknown 145	220	9.98		7412.0				317290
Unknown 146	221	9.98667		49524				317567
Unknown 147	227	10.0217		16520				319025
Unknown 148	281	10.0292		390483				319337
Unknown 149	75	10.035		62350				319580
N-cyclohexylformamide 2	156	10.0458	210	73033	766-93-8	<a href=http://www.genome.jp/dbget-bin/www_bget?cpd+C11519">C11519</a>"	<a href=http://pubchem.ncbi.nlm.nih.gov/summary/summary.cgi?cid=13017">13017</a>"	320031	315734	N-cyclohexylformamide 2	210	766-93-8	<a href=http://www.genome.jp/dbget-bin/www_bget?cpd+C11519">C11519</a>"	<a href=http://pubchem.ncbi.nlm.nih.gov/summary/summary.cgi?cid=13017">13017</a>"	315734	canavanine degr prod	209	543-38-4		<a href=http://pubchem.ncbi.nlm.nih.gov/summary/summary.cgi?cid=275">275</a>"	321043
Unknown 150	211	10.0575		11844				320517
Unknown 151	82	10.1217		9172.6				323188
4-hydroxybutyrate	103	10.1725	527	56579	502-85-2		<a href=http://pubchem.ncbi.nlm.nih.gov/summary/summary.cgi?cid=3037032">3037032</a>"	325271	325861	4-hydroxybutyrate	527	502-85-2		<a href=http://pubchem.ncbi.nlm.nih.gov/summary/summary.cgi?cid=3037032">3037032</a>"	325861	2-Butyne-1,4-diol	437	110-65-6	<a href=http://www.genome.jp/dbget-bin/www_bget?cpd+C02497">C02497</a>"	<a href=http://pubchem.ncbi.nlm.nih.gov/summary/summary.cgi?cid=8066">8066</a>"	327727
2-ketoadipate 4	116	10.1825	350	96949	689-31-6	<a href=http://www.genome.jp/dbget-bin/www_bget?cpd+C00322">C00322</a>"	<a href=http://pubchem.ncbi.nlm.nih.gov/summary/summary.cgi?cid=71">71</a>"	325680	324789	2-ketoadipate 4	350	689-31-6	<a href=http://www.genome.jp/dbget-bin/www_bget?cpd+C00322">C00322</a>"	<a href=http://pubchem.ncbi.nlm.nih.gov/summary/summary.cgi?cid=71">71</a>"	324789	Citraconic acid degr1	228	498-23-7		<a href=http://pubchem.ncbi.nlm.nih.gov/summary/summary.cgi?cid=874">874</a>"	329296
Unknown 152	114	10.1917		5484.4				326056
2-Butyne-1,4-diol	244	10.2033	635	59882	110-65-6	<a href=http://www.genome.jp/dbget-bin/www_bget?cpd+C02497">C02497</a>"	<a href=http://pubchem.ncbi.nlm.nih.gov/summary/summary.cgi?cid=8066">8066</a>"	326534	327727	2-Butyne-1,4-diol	635	110-65-6	<a href=http://www.genome.jp/dbget-bin/www_bget?cpd+C02497">C02497</a>"	<a href=http://pubchem.ncbi.nlm.nih.gov/summary/summary.cgi?cid=8066">8066</a>"	327727	4-hydroxybutyrate	549	502-85-2		<a href=http://pubchem.ncbi.nlm.nih.gov/summary/summary.cgi?cid=3037032">3037032</a>"	325861	hydroxyurea	442	127-07-1	<a href=http://www.genome.jp/dbget-bin/www_bget?cpd+C07044">C07044</a>"	<a href=http://pubchem.ncbi.nlm.nih.gov/summary/summary.cgi?cid=3657">3657</a>"	324837	urea	415	57-13-6	<a href=http://www.genome.jp/dbget-bin/www_bget?cpd+C00086">C00086</a>"	<a href=http://pubchem.ncbi.nlm.nih.gov/summary/summary.cgi?cid=1176">1176</a>"	328823
hydroxyurea	162	10.2217	658	6774.5	127-07-1	<a href=http://www.genome.jp/dbget-bin/www_bget?cpd+C07044">C07044</a>"	<a href=http://pubchem.ncbi.nlm.nih.gov/summary/summary.cgi?cid=3657">3657</a>"	327285	324837	hydroxyurea	658	127-07-1	<a href=http://www.genome.jp/dbget-bin/www_bget?cpd+C07044">C07044</a>"	<a href=http://pubchem.ncbi.nlm.nih.gov/summary/summary.cgi?cid=3657">3657</a>"	324837	2-Butyne-1,4-diol	456	110-65-6	<a href=http://www.genome.jp/dbget-bin/www_bget?cpd+C02497">C02497</a>"	<a href=http://pubchem.ncbi.nlm.nih.gov/summary/summary.cgi?cid=8066">8066</a>"	327727	urea	436	57-13-6	<a href=http://www.genome.jp/dbget-bin/www_bget?cpd+C00086">C00086</a>"	<a href=http://pubchem.ncbi.nlm.nih.gov/summary/summary.cgi?cid=1176">1176</a>"	328823
Unknown 153	233	10.2317		12755				327694
norvaline	144	10.2692	722	59151	6600-40-4		<a href=http://pubchem.ncbi.nlm.nih.gov/summary/summary.cgi?cid=824">824</a>"	329231	327136	norvaline	722	6600-40-4		<a href=http://pubchem.ncbi.nlm.nih.gov/summary/summary.cgi?cid=824">824</a>"	327136	4-hydroxybutyrate	306	502-85-2		<a href=http://pubchem.ncbi.nlm.nih.gov/summary/summary.cgi?cid=3037032">3037032</a>"	325861	2-Butyne-1,4-diol	300	110-65-6	<a href=http://www.genome.jp/dbget-bin/www_bget?cpd+C02497">C02497</a>"	<a href=http://pubchem.ncbi.nlm.nih.gov/summary/summary.cgi?cid=8066">8066</a>"	327727
Unknown 154	213	10.2892		7825.7				330050
Unknown 155	184	10.3175		19797				331211
Carbobenzyloxy-L-leucine degr1	117	10.3383	301	21126	2018-66-8	<a href=http://www.genome.jp/dbget-bin/www_bget?cpd+C04335">C04335</a>"	<a href=http://pubchem.ncbi.nlm.nih.gov/summary/summary.cgi?cid=74840">74840</a>"	332064	335421	Carbobenzyloxy-L-leucine degr1	301	2018-66-8	<a href=http://www.genome.jp/dbget-bin/www_bget?cpd+C04335">C04335</a>"	<a href=http://pubchem.ncbi.nlm.nih.gov/summary/summary.cgi?cid=74840">74840</a>"	335421
Unknown 156	179	10.345		7621.7				332337
Unknown 157	191	10.3833		5361.0				333907
2-ketoadipate 3	171	10.3908	422	41295	689-31-6	<a href=http://www.genome.jp/dbget-bin/www_bget?cpd+C00322">C00322</a>"	<a href=http://pubchem.ncbi.nlm.nih.gov/summary/summary.cgi?cid=71">71</a>"	334215	332196	2-ketoadipate 3	422	689-31-6	<a href=http://www.genome.jp/dbget-bin/www_bget?cpd+C00322">C00322</a>"	<a href=http://pubchem.ncbi.nlm.nih.gov/summary/summary.cgi?cid=71">71</a>"	332196	Carbobenzyloxy-L-leucine degr1	336	2018-66-8	<a href=http://www.genome.jp/dbget-bin/www_bget?cpd+C04335">C04335</a>"	<a href=http://pubchem.ncbi.nlm.nih.gov/summary/summary.cgi?cid=74840">74840</a>"	335421
2-ketoadipate 3	96	10.3925	404	203636	689-31-6	<a href=http://www.genome.jp/dbget-bin/www_bget?cpd+C00322">C00322</a>"	<a href=http://pubchem.ncbi.nlm.nih.gov/summary/summary.cgi?cid=71">71</a>"	334283	332196	2-ketoadipate 3	404	689-31-6	<a href=http://www.genome.jp/dbget-bin/www_bget?cpd+C00322">C00322</a>"	<a href=http://pubchem.ncbi.nlm.nih.gov/summary/summary.cgi?cid=71">71</a>"	332196	serine 2	357	56-45-1	<a href=http://www.genome.jp/dbget-bin/www_bget?cpd+C00716">C00716</a>"	<a href=http://pubchem.ncbi.nlm.nih.gov/summary/summary.cgi?cid=617">617</a>"	339071	Carbobenzyloxy-L-leucine degr1	288	2018-66-8	<a href=http://www.genome.jp/dbget-bin/www_bget?cpd+C04335">C04335</a>"	<a href=http://pubchem.ncbi.nlm.nih.gov/summary/summary.cgi?cid=74840">74840</a>"	335421	2-Ketocaproic acid	237	2492-75-3	<a href=http://www.genome.jp/dbget-bin/www_bget?cpd+C00902">C00902</a>"	<a href=http://pubchem.ncbi.nlm.nih.gov/summary/summary.cgi?cid=159664">159664</a>"	339280	oxamic acid	237	471-47-6	<a href=http://www.genome.jp/dbget-bin/www_bget?cpd+C01444">C01444</a>"	<a href=http://pubchem.ncbi.nlm.nih.gov/summary/summary.cgi?cid=974">974</a>"	339041
Unknown 158	231	10.4333		6871.6				335956
benzoic acid	179	10.4708	981	1134721	65-85-0	<a href=http://www.genome.jp/dbget-bin/www_bget?cpd+C03096">C03096</a>"	<a href=http://pubchem.ncbi.nlm.nih.gov/summary/summary.cgi?cid=243">243</a>"	337492	339866	benzoic acid	981	65-85-0	<a href=http://www.genome.jp/dbget-bin/www_bget?cpd+C03096">C03096</a>"	<a href=http://pubchem.ncbi.nlm.nih.gov/summary/summary.cgi?cid=243">243</a>"	339866	3-Methylbenzyl Alcohol	494	587-03-1	<a href=http://www.genome.jp/dbget-bin/www_bget?cpd+C07216">C07216</a>"	<a href=http://pubchem.ncbi.nlm.nih.gov/summary/summary.cgi?cid=11476">11476</a>"	334753	4-Methylbenzyl alcohol	366	589-18-4	<a href=http://www.genome.jp/dbget-bin/www_bget?cpd+C06757">C06757</a>"	<a href=http://pubchem.ncbi.nlm.nih.gov/summary/summary.cgi?cid=11505">11505</a>"	341403
Unknown 159	220	10.515		46632				339301
oxamic acid	116	10.5408	418	32692	471-47-6	<a href=http://www.genome.jp/dbget-bin/www_bget?cpd+C01444">C01444</a>"	<a href=http://pubchem.ncbi.nlm.nih.gov/summary/summary.cgi?cid=974">974</a>"	340359	339041	oxamic acid	418	471-47-6	<a href=http://www.genome.jp/dbget-bin/www_bget?cpd+C01444">C01444</a>"	<a href=http://pubchem.ncbi.nlm.nih.gov/summary/summary.cgi?cid=974">974</a>"	339041	serine 2	403	56-45-1	<a href=http://www.genome.jp/dbget-bin/www_bget?cpd+C00716">C00716</a>"	<a href=http://pubchem.ncbi.nlm.nih.gov/summary/summary.cgi?cid=617">617</a>"	339071	glycerol	226	56-81-5	<a href=http://www.genome.jp/dbget-bin/www_bget?cpd+C00116">C00116</a>"	<a href=http://pubchem.ncbi.nlm.nih.gov/summary/summary.cgi?cid=753">753</a>"	345180
glycerol	117	10.555	422	82297	56-81-5	<a href=http://www.genome.jp/dbget-bin/www_bget?cpd+C00116">C00116</a>"	<a href=http://pubchem.ncbi.nlm.nih.gov/summary/summary.cgi?cid=753">753</a>"	340940	345180	glycerol	422	56-81-5	<a href=http://www.genome.jp/dbget-bin/www_bget?cpd+C00116">C00116</a>"	<a href=http://pubchem.ncbi.nlm.nih.gov/summary/summary.cgi?cid=753">753</a>"	345180
glycerol	191	10.56	230	13023	56-81-5	<a href=http://www.genome.jp/dbget-bin/www_bget?cpd+C00116">C00116</a>"	<a href=http://pubchem.ncbi.nlm.nih.gov/summary/summary.cgi?cid=753">753</a>"	341145	345180	glycerol	230	56-81-5	<a href=http://www.genome.jp/dbget-bin/www_bget?cpd+C00116">C00116</a>"	<a href=http://pubchem.ncbi.nlm.nih.gov/summary/summary.cgi?cid=753">753</a>"	345180
oxamic acid	147	10.5667	569	115776	471-47-6	<a href=http://www.genome.jp/dbget-bin/www_bget?cpd+C01444">C01444</a>"	<a href=http://pubchem.ncbi.nlm.nih.gov/summary/summary.cgi?cid=974">974</a>"	341418	339041	oxamic acid	569	471-47-6	<a href=http://www.genome.jp/dbget-bin/www_bget?cpd+C01444">C01444</a>"	<a href=http://pubchem.ncbi.nlm.nih.gov/summary/summary.cgi?cid=974">974</a>"	339041	glycerol	416	56-81-5	<a href=http://www.genome.jp/dbget-bin/www_bget?cpd+C00116">C00116</a>"	<a href=http://pubchem.ncbi.nlm.nih.gov/summary/summary.cgi?cid=753">753</a>"	345180	cyclohexane-1,2-diol	393	931-17-9		<a href=http://pubchem.ncbi.nlm.nih.gov/summary/summary.cgi?cid=13601">13601</a>"	345040
Unknown 160	69	10.5975		11168				342681
Unknown 161	98	10.605		961850				342988
Unknown 162	227	10.6175		3880.1				343500
2-Deoxyuridine	155	10.6392	357	11636	951-78-0	<a href=http://www.genome.jp/dbget-bin/www_bget?cpd+C00526">C00526</a>"	<a href=http://pubchem.ncbi.nlm.nih.gov/summary/summary.cgi?cid=640">640</a>"	344388	349115	2-Deoxyuridine	357	951-78-0	<a href=http://www.genome.jp/dbget-bin/www_bget?cpd+C00526">C00526</a>"	<a href=http://pubchem.ncbi.nlm.nih.gov/summary/summary.cgi?cid=640">640</a>"	349115	cyclohexane-1,2-diol	275	931-17-9		<a href=http://pubchem.ncbi.nlm.nih.gov/summary/summary.cgi?cid=13601">13601</a>"	345040	glycerol	205	56-81-5	<a href=http://www.genome.jp/dbget-bin/www_bget?cpd+C00116">C00116</a>"	<a href=http://pubchem.ncbi.nlm.nih.gov/summary/summary.cgi?cid=753">753</a>"	345180
4-Methylbenzyl alcohol	58	10.6533	210	67083	589-18-4	<a href=http://www.genome.jp/dbget-bin/www_bget?cpd+C06757">C06757</a>"	<a href=http://pubchem.ncbi.nlm.nih.gov/summary/summary.cgi?cid=11505">11505</a>"	344968	341403	4-Methylbenzyl alcohol	210	589-18-4	<a href=http://www.genome.jp/dbget-bin/www_bget?cpd+C06757">C06757</a>"	<a href=http://pubchem.ncbi.nlm.nih.gov/summary/summary.cgi?cid=11505">11505</a>"	341403
cyclohexane-1,2-diol	143	10.6583	502	25328	931-17-9		<a href=http://pubchem.ncbi.nlm.nih.gov/summary/summary.cgi?cid=13601">13601</a>"	345173	345040	cyclohexane-1,2-diol	502	931-17-9		<a href=http://pubchem.ncbi.nlm.nih.gov/summary/summary.cgi?cid=13601">13601</a>"	345040
Ethanolamine	174	10.6633	665	293535	141-43-5	<a href=http://www.genome.jp/dbget-bin/www_bget?cpd+C00189">C00189</a>"	<a href=http://pubchem.ncbi.nlm.nih.gov/summary/summary.cgi?cid=700">700</a>"	345378	344667	Ethanolamine	665	141-43-5	<a href=http://www.genome.jp/dbget-bin/www_bget?cpd+C00189">C00189</a>"	<a href=http://pubchem.ncbi.nlm.nih.gov/summary/summary.cgi?cid=700">700</a>"	344667	caprylic acid	553	124-07-2	<a href=http://www.genome.jp/dbget-bin/www_bget?cpd+C06423">C06423</a>"	<a href=http://pubchem.ncbi.nlm.nih.gov/summary/summary.cgi?cid=379">379</a>"	344264
phosphate	299	10.7067	909	10287714	7664-38-2	<a href=http://www.genome.jp/dbget-bin/www_bget?cpd+C00009">C00009</a>"	<a href=http://pubchem.ncbi.nlm.nih.gov/summary/summary.cgi?cid=1004">1004</a>"	347153	345791	phosphate	909	7664-38-2	<a href=http://www.genome.jp/dbget-bin/www_bget?cpd+C00009">C00009</a>"	<a href=http://pubchem.ncbi.nlm.nih.gov/summary/summary.cgi?cid=1004">1004</a>"	345791
phosphate	84	10.7183	240	184822	7664-38-2	<a href=http://www.genome.jp/dbget-bin/www_bget?cpd+C00009">C00009</a>"	<a href=http://pubchem.ncbi.nlm.nih.gov/summary/summary.cgi?cid=1004">1004</a>"	347631	345791	phosphate	240	7664-38-2	<a href=http://www.genome.jp/dbget-bin/www_bget?cpd+C00009">C00009</a>"	<a href=http://pubchem.ncbi.nlm.nih.gov/summary/summary.cgi?cid=1004">1004</a>"	345791
leucine	158	10.7267	740	1764997	61-90-5	<a href=http://www.genome.jp/dbget-bin/www_bget?cpd+C00123">C00123</a>"	<a href=http://pubchem.ncbi.nlm.nih.gov/summary/summary.cgi?cid=857">857</a>"	347972	346389	leucine	740	61-90-5	<a href=http://www.genome.jp/dbget-bin/www_bget?cpd+C00123">C00123</a>"	<a href=http://pubchem.ncbi.nlm.nih.gov/summary/summary.cgi?cid=857">857</a>"	346389	glycerol	365	56-81-5	<a href=http://www.genome.jp/dbget-bin/www_bget?cpd+C00116">C00116</a>"	<a href=http://pubchem.ncbi.nlm.nih.gov/summary/summary.cgi?cid=753">753</a>"	345180
glycerol	205	10.7342	952	3843773	56-81-5	<a href=http://www.genome.jp/dbget-bin/www_bget?cpd+C00116">C00116</a>"	<a href=http://pubchem.ncbi.nlm.nih.gov/summary/summary.cgi?cid=753">753</a>"	348279	345180	glycerol	952	56-81-5	<a href=http://www.genome.jp/dbget-bin/www_bget?cpd+C00116">C00116</a>"	<a href=http://pubchem.ncbi.nlm.nih.gov/summary/summary.cgi?cid=753">753</a>"	345180
2-Deoxyuridine	170	10.7975	622	24592	951-78-0	<a href=http://www.genome.jp/dbget-bin/www_bget?cpd+C00526">C00526</a>"	<a href=http://pubchem.ncbi.nlm.nih.gov/summary/summary.cgi?cid=640">640</a>"	350874	349115	2-Deoxyuridine	622	951-78-0	<a href=http://www.genome.jp/dbget-bin/www_bget?cpd+C00526">C00526</a>"	<a href=http://pubchem.ncbi.nlm.nih.gov/summary/summary.cgi?cid=640">640</a>"	349115	thymidine 1	622	50-89-5	<a href=http://www.genome.jp/dbget-bin/www_bget?cpd+C00214">C00214</a>"	<a href=http://pubchem.ncbi.nlm.nih.gov/summary/summary.cgi?cid=5789">5789</a>"	349526	epsilon-Caprolactam	190	105-60-2	<a href=http://www.genome.jp/dbget-bin/www_bget?cpd+C06593">C06593</a>"	<a href=http://pubchem.ncbi.nlm.nih.gov/summary/summary.cgi?cid=7768">7768</a>"	352787
Unknown 163	280	10.815	162	157336	766-93-8	<a href=http://www.genome.jp/dbget-bin/www_bget?cpd+C11519">C11519</a>"	<a href=http://pubchem.ncbi.nlm.nih.gov/summary/summary.cgi?cid=13017">13017</a>"	351591	354189	N-cyclohexylformamide 1	162	766-93-8	<a href=http://www.genome.jp/dbget-bin/www_bget?cpd+C11519">C11519</a>"	<a href=http://pubchem.ncbi.nlm.nih.gov/summary/summary.cgi?cid=13017">13017</a>"	354189
Unknown 164	122	10.8175		15620				351693
2-Deoxyerythritol	131	10.905	263	14909	3068-00-6		<a href=http://pubchem.ncbi.nlm.nih.gov/summary/summary.cgi?cid=18302">18302</a>"	355278	354604	2-Deoxyerythritol	263	3068-00-6		<a href=http://pubchem.ncbi.nlm.nih.gov/summary/summary.cgi?cid=18302">18302</a>"	354604
2-Deoxyerythritol	117	10.9625	458	22291	3068-00-6		<a href=http://pubchem.ncbi.nlm.nih.gov/summary/summary.cgi?cid=18302">18302</a>"	357633	354604	2-Deoxyerythritol	458	3068-00-6		<a href=http://pubchem.ncbi.nlm.nih.gov/summary/summary.cgi?cid=18302">18302</a>"	354604	L-Allothreonine 2	386	28954-12-3	<a href=http://www.genome.jp/dbget-bin/www_bget?cpd+C05519">C05519</a>"	<a href=http://pubchem.ncbi.nlm.nih.gov/summary/summary.cgi?cid=99289">99289</a>"	359083	threonine 2	384	72-19-5	<a href=http://www.genome.jp/dbget-bin/www_bget?cpd+C00188">C00188</a>"	<a href=http://pubchem.ncbi.nlm.nih.gov/summary/summary.cgi?cid=205">205</a>"	361557
Unknown 165	231	10.9667		6701.1				357804
Isoleucine	158	10.9767	655	20141	73-32-5	<a href=http://www.genome.jp/dbget-bin/www_bget?cpd+C00407">C00407</a>"	<a href=http://pubchem.ncbi.nlm.nih.gov/summary/summary.cgi?cid=6306">6306</a>"	358213	359232	Isoleucine	655	73-32-5	<a href=http://www.genome.jp/dbget-bin/www_bget?cpd+C00407">C00407</a>"	<a href=http://pubchem.ncbi.nlm.nih.gov/summary/summary.cgi?cid=6306">6306</a>"	359232	threonine 2	277	72-19-5	<a href=http://www.genome.jp/dbget-bin/www_bget?cpd+C00188">C00188</a>"	<a href=http://pubchem.ncbi.nlm.nih.gov/summary/summary.cgi?cid=205">205</a>"	361557	L-Allothreonine 2	192	28954-12-3	<a href=http://www.genome.jp/dbget-bin/www_bget?cpd+C05519">C05519</a>"	<a href=http://pubchem.ncbi.nlm.nih.gov/summary/summary.cgi?cid=99289">99289</a>"	359083
threonine 2	204	10.9858	245	10856	72-19-5	<a href=http://www.genome.jp/dbget-bin/www_bget?cpd+C00188">C00188</a>"	<a href=http://pubchem.ncbi.nlm.nih.gov/summary/summary.cgi?cid=205">205</a>"	358589	361557	threonine 2	245	72-19-5	<a href=http://www.genome.jp/dbget-bin/www_bget?cpd+C00188">C00188</a>"	<a href=http://pubchem.ncbi.nlm.nih.gov/summary/summary.cgi?cid=205">205</a>"	361557	3-hydroxypyruvate	232	1113-60-6	<a href=http://www.genome.jp/dbget-bin/www_bget?cpd+C00168">C00168</a>"	<a href=http://pubchem.ncbi.nlm.nih.gov/summary/summary.cgi?cid=964">964</a>"	353745
threonine 2	116	11.0208	472	17306	72-19-5	<a href=http://www.genome.jp/dbget-bin/www_bget?cpd+C00188">C00188</a>"	<a href=http://pubchem.ncbi.nlm.nih.gov/summary/summary.cgi?cid=205">205</a>"	360023	361557	threonine 2	472	72-19-5	<a href=http://www.genome.jp/dbget-bin/www_bget?cpd+C00188">C00188</a>"	<a href=http://pubchem.ncbi.nlm.nih.gov/summary/summary.cgi?cid=205">205</a>"	361557
Isoleucine	158	11.0283	942	1078399	73-32-5	<a href=http://www.genome.jp/dbget-bin/www_bget?cpd+C00407">C00407</a>"	<a href=http://pubchem.ncbi.nlm.nih.gov/summary/summary.cgi?cid=6306">6306</a>"	360330	359232	Isoleucine	942	73-32-5	<a href=http://www.genome.jp/dbget-bin/www_bget?cpd+C00407">C00407</a>"	<a href=http://pubchem.ncbi.nlm.nih.gov/summary/summary.cgi?cid=6306">6306</a>"	359232	O-methylthreonine 1	542	2076-57-5		<a href=http://pubchem.ncbi.nlm.nih.gov/summary/summary.cgi?cid=222906">222906</a>"	356177	L-Allothreonine 2	412	28954-12-3	<a href=http://www.genome.jp/dbget-bin/www_bget?cpd+C05519">C05519</a>"	<a href=http://pubchem.ncbi.nlm.nih.gov/summary/summary.cgi?cid=99289">99289</a>"	359083
threonine 2	130	11.0325	370	67434	72-19-5	<a href=http://www.genome.jp/dbget-bin/www_bget?cpd+C00188">C00188</a>"	<a href=http://pubchem.ncbi.nlm.nih.gov/summary/summary.cgi?cid=205">205</a>"	360501	361557	threonine 2	370	72-19-5	<a href=http://www.genome.jp/dbget-bin/www_bget?cpd+C00188">C00188</a>"	<a href=http://pubchem.ncbi.nlm.nih.gov/summary/summary.cgi?cid=205">205</a>"	361557	L-Allothreonine 2	314	28954-12-3	<a href=http://www.genome.jp/dbget-bin/www_bget?cpd+C05519">C05519</a>"	<a href=http://pubchem.ncbi.nlm.nih.gov/summary/summary.cgi?cid=99289">99289</a>"	359083
proline	341	11.0958	257	9256.1	147-85-3	<a href=http://www.genome.jp/dbget-bin/www_bget?cpd+C00148">C00148</a>"	<a href=http://pubchem.ncbi.nlm.nih.gov/summary/summary.cgi?cid=614">614</a>"	363095	363983	proline	257	147-85-3	<a href=http://www.genome.jp/dbget-bin/www_bget?cpd+C00148">C00148</a>"	<a href=http://pubchem.ncbi.nlm.nih.gov/summary/summary.cgi?cid=614">614</a>"	363983	(-)-Dihydrocarveol	166	20549-47-7		<a href=http://pubchem.ncbi.nlm.nih.gov/summary/summary.cgi?cid=37894">37894</a>"	361736
Unknown 166	218	11.105		6948.7				363471
proline	142	11.1083	932	1163280	147-85-3	<a href=http://www.genome.jp/dbget-bin/www_bget?cpd+C00148">C00148</a>"	<a href=http://pubchem.ncbi.nlm.nih.gov/summary/summary.cgi?cid=614">614</a>"	363607	363983	proline	932	147-85-3	<a href=http://www.genome.jp/dbget-bin/www_bget?cpd+C00148">C00148</a>"	<a href=http://pubchem.ncbi.nlm.nih.gov/summary/summary.cgi?cid=614">614</a>"	363983	4-aminobutyric acid 2	467	56-12-2	<a href=http://www.genome.jp/dbget-bin/www_bget?cpd+C00334">C00334</a>"	<a href=http://pubchem.ncbi.nlm.nih.gov/summary/summary.cgi?cid=119">119</a>"	365880	maleic acid	352	110-16-7	<a href=http://www.genome.jp/dbget-bin/www_bget?cpd+C01384">C01384</a>"	<a href=http://pubchem.ncbi.nlm.nih.gov/summary/summary.cgi?cid=444266">444266</a>"	365916
Unknown 167	129	11.1558	88	30820	103-82-2	<a href=http://www.genome.jp/dbget-bin/www_bget?cpd+C07086">C07086</a>"	<a href=http://pubchem.ncbi.nlm.nih.gov/summary/summary.cgi?cid=999">999</a>"	365553	367560	Phenylacetic acid	88	103-82-2	<a href=http://www.genome.jp/dbget-bin/www_bget?cpd+C07086">C07086</a>"	<a href=http://pubchem.ncbi.nlm.nih.gov/summary/summary.cgi?cid=999">999</a>"	367560
Phenylacetic acid	164	11.1608	901	4033293	103-82-2	<a href=http://www.genome.jp/dbget-bin/www_bget?cpd+C07086">C07086</a>"	<a href=http://pubchem.ncbi.nlm.nih.gov/summary/summary.cgi?cid=999">999</a>"	365758	367560	Phenylacetic acid	901	103-82-2	<a href=http://www.genome.jp/dbget-bin/www_bget?cpd+C07086">C07086</a>"	<a href=http://pubchem.ncbi.nlm.nih.gov/summary/summary.cgi?cid=999">999</a>"	367560
4-aminobutyric acid 2	102	11.1642	344	48387	56-12-2	<a href=http://www.genome.jp/dbget-bin/www_bget?cpd+C00334">C00334</a>"	<a href=http://pubchem.ncbi.nlm.nih.gov/summary/summary.cgi?cid=119">119</a>"	365894	365880	4-aminobutyric acid 2	344	56-12-2	<a href=http://www.genome.jp/dbget-bin/www_bget?cpd+C00334">C00334</a>"	<a href=http://pubchem.ncbi.nlm.nih.gov/summary/summary.cgi?cid=119">119</a>"	365880	2-amino-2-methylpropane-1,3-diol 1	192	115-69-5	<a href=http://www.genome.jp/dbget-bin/www_bget?cpd+C11260">C11260</a>"	<a href=http://pubchem.ncbi.nlm.nih.gov/summary/summary.cgi?cid=1531">1531</a>"	370894	maleic acid	184	110-16-7	<a href=http://www.genome.jp/dbget-bin/www_bget?cpd+C01384">C01384</a>"	<a href=http://pubchem.ncbi.nlm.nih.gov/summary/summary.cgi?cid=444266">444266</a>"	365916	proline	149	147-85-3	<a href=http://www.genome.jp/dbget-bin/www_bget?cpd+C00148">C00148</a>"	<a href=http://pubchem.ncbi.nlm.nih.gov/summary/summary.cgi?cid=614">614</a>"	363983
Unknown 168	180	11.1733	170	795431	103-82-2	<a href=http://www.genome.jp/dbget-bin/www_bget?cpd+C07086">C07086</a>"	<a href=http://pubchem.ncbi.nlm.nih.gov/summary/summary.cgi?cid=999">999</a>"	366270	367560	Phenylacetic acid	170	103-82-2	<a href=http://www.genome.jp/dbget-bin/www_bget?cpd+C07086">C07086</a>"	<a href=http://pubchem.ncbi.nlm.nih.gov/summary/summary.cgi?cid=999">999</a>"	367560	1,3-Cyclohexanedione 2	123	504-02-9	<a href=http://www.genome.jp/dbget-bin/www_bget?cpd+C01066">C01066</a>"	<a href=http://pubchem.ncbi.nlm.nih.gov/summary/summary.cgi?cid=10434">10434</a>"	367018
succinic acid	145	11.2058	449	16940	110-15-6	<a href=http://www.genome.jp/dbget-bin/www_bget?cpd+C00042">C00042</a>"	<a href=http://pubchem.ncbi.nlm.nih.gov/summary/summary.cgi?cid=1110">1110</a>"	367601	371179	succinic acid	449	110-15-6	<a href=http://www.genome.jp/dbget-bin/www_bget?cpd+C00042">C00042</a>"	<a href=http://pubchem.ncbi.nlm.nih.gov/summary/summary.cgi?cid=1110">1110</a>"	371179	Glycine-d5	402	4896-77-9		<a href=http://pubchem.ncbi.nlm.nih.gov/summary/summary.cgi?cid=2723970">2723970</a>"	367583	maleic acid	367	110-16-7	<a href=http://www.genome.jp/dbget-bin/www_bget?cpd+C01384">C01384</a>"	<a href=http://pubchem.ncbi.nlm.nih.gov/summary/summary.cgi?cid=444266">444266</a>"	365916
glycine 2	174	11.2192	951	1135483	56-40-6	<a href=http://www.genome.jp/dbget-bin/www_bget?cpd+C00037">C00037</a>"	<a href=http://pubchem.ncbi.nlm.nih.gov/summary/summary.cgi?cid=750">750</a>"	368147	368260	glycine 2	951	56-40-6	<a href=http://www.genome.jp/dbget-bin/www_bget?cpd+C00037">C00037</a>"	<a href=http://pubchem.ncbi.nlm.nih.gov/summary/summary.cgi?cid=750">750</a>"	368260	Glycine-d5	400	4896-77-9		<a href=http://pubchem.ncbi.nlm.nih.gov/summary/summary.cgi?cid=2723970">2723970</a>"	367583	succinic acid	396	110-15-6	<a href=http://www.genome.jp/dbget-bin/www_bget?cpd+C00042">C00042</a>"	<a href=http://pubchem.ncbi.nlm.nih.gov/summary/summary.cgi?cid=1110">1110</a>"	371179
maleic acid	156	11.225	445	18382	110-16-7	<a href=http://www.genome.jp/dbget-bin/www_bget?cpd+C01384">C01384</a>"	<a href=http://pubchem.ncbi.nlm.nih.gov/summary/summary.cgi?cid=444266">444266</a>"	368386	365916	maleic acid	445	110-16-7	<a href=http://www.genome.jp/dbget-bin/www_bget?cpd+C01384">C01384</a>"	<a href=http://pubchem.ncbi.nlm.nih.gov/summary/summary.cgi?cid=444266">444266</a>"	365916	succinic acid	424	110-15-6	<a href=http://www.genome.jp/dbget-bin/www_bget?cpd+C00042">C00042</a>"	<a href=http://pubchem.ncbi.nlm.nih.gov/summary/summary.cgi?cid=1110">1110</a>"	371179	4-aminobutyric acid 2	423	56-12-2	<a href=http://www.genome.jp/dbget-bin/www_bget?cpd+C00334">C00334</a>"	<a href=http://pubchem.ncbi.nlm.nih.gov/summary/summary.cgi?cid=119">119</a>"	365880	glycine 2	405	56-40-6	<a href=http://www.genome.jp/dbget-bin/www_bget?cpd+C00037">C00037</a>"	<a href=http://pubchem.ncbi.nlm.nih.gov/summary/summary.cgi?cid=750">750</a>"	368260
Unknown 169	70	11.2825		29129				370742
Unknown 170	103	11.3108		22465				371903
succinic acid	147	11.3275	911	908285	110-15-6	<a href=http://www.genome.jp/dbget-bin/www_bget?cpd+C00042">C00042</a>"	<a href=http://pubchem.ncbi.nlm.nih.gov/summary/summary.cgi?cid=1110">1110</a>"	372585	371179	succinic acid	911	110-15-6	<a href=http://www.genome.jp/dbget-bin/www_bget?cpd+C00042">C00042</a>"	<a href=http://pubchem.ncbi.nlm.nih.gov/summary/summary.cgi?cid=1110">1110</a>"	371179	2,2-Dimethylsuccinic Acid	589	597-43-3		<a href=http://pubchem.ncbi.nlm.nih.gov/summary/summary.cgi?cid=11701">11701</a>"	376336	D-Glyceric acid	468	6000-40-4	<a href=http://www.genome.jp/dbget-bin/www_bget?cpd+C00258">C00258</a>"	<a href=http://pubchem.ncbi.nlm.nih.gov/summary/summary.cgi?cid=752">752</a>"	377282
2,3-Dihydroxypyridine	240	11.3333	480	43598	16867-04-2		<a href=http://pubchem.ncbi.nlm.nih.gov/summary/summary.cgi?cid=28115">28115</a>"	372824	373533	2,3-Dihydroxypyridine	480	16867-04-2		<a href=http://pubchem.ncbi.nlm.nih.gov/summary/summary.cgi?cid=28115">28115</a>"	373533	catechol	367	120-80-9	<a href=http://www.genome.jp/dbget-bin/www_bget?cpd+C01785">C01785</a>"	<a href=http://pubchem.ncbi.nlm.nih.gov/summary/summary.cgi?cid=289">289</a>"	377128
Unknown 171	209	11.3433	191	99474	327-57-1		<a href=http://pubchem.ncbi.nlm.nih.gov/summary/summary.cgi?cid=9475">9475</a>"	373234	373893	Norleucine 1	191	327-57-1		<a href=http://pubchem.ncbi.nlm.nih.gov/summary/summary.cgi?cid=9475">9475</a>"	373893
catechol	207	11.3775	327	13014	120-80-9	<a href=http://www.genome.jp/dbget-bin/www_bget?cpd+C01785">C01785</a>"	<a href=http://pubchem.ncbi.nlm.nih.gov/summary/summary.cgi?cid=289">289</a>"	374634	377128	catechol	327	120-80-9	<a href=http://www.genome.jp/dbget-bin/www_bget?cpd+C01785">C01785</a>"	<a href=http://pubchem.ncbi.nlm.nih.gov/summary/summary.cgi?cid=289">289</a>"	377128	2,3-Dihydroxypyridine	215	16867-04-2		<a href=http://pubchem.ncbi.nlm.nih.gov/summary/summary.cgi?cid=28115">28115</a>"	373533	Thymol	210	89-83-8	<a href=http://www.genome.jp/dbget-bin/www_bget?cpd+C09908">C09908</a>"	<a href=http://pubchem.ncbi.nlm.nih.gov/summary/summary.cgi?cid=6989">6989</a>"	373970
catechol	254	11.38	868	211138	120-80-9	<a href=http://www.genome.jp/dbget-bin/www_bget?cpd+C01785">C01785</a>"	<a href=http://pubchem.ncbi.nlm.nih.gov/summary/summary.cgi?cid=289">289</a>"	374736	377128	catechol	868	120-80-9	<a href=http://www.genome.jp/dbget-bin/www_bget?cpd+C01785">C01785</a>"	<a href=http://pubchem.ncbi.nlm.nih.gov/summary/summary.cgi?cid=289">289</a>"	377128
Norleucine 1	102	11.3883	365	36103	327-57-1		<a href=http://pubchem.ncbi.nlm.nih.gov/summary/summary.cgi?cid=9475">9475</a>"	375077	373893	Norleucine 1	365	327-57-1		<a href=http://pubchem.ncbi.nlm.nih.gov/summary/summary.cgi?cid=9475">9475</a>"	373893	2-amino-2-methylpropane-1,3-diol 1	256	115-69-5	<a href=http://www.genome.jp/dbget-bin/www_bget?cpd+C11260">C11260</a>"	<a href=http://pubchem.ncbi.nlm.nih.gov/summary/summary.cgi?cid=1531">1531</a>"	370894	D-Glyceric acid	182	6000-40-4	<a href=http://www.genome.jp/dbget-bin/www_bget?cpd+C00258">C00258</a>"	<a href=http://pubchem.ncbi.nlm.nih.gov/summary/summary.cgi?cid=752">752</a>"	377282
2-amino-2-methylpropane-1,3-diol 1	130	11.4075	229	95112	115-69-5	<a href=http://www.genome.jp/dbget-bin/www_bget?cpd+C11260">C11260</a>"	<a href=http://pubchem.ncbi.nlm.nih.gov/summary/summary.cgi?cid=1531">1531</a>"	375863	370894	2-amino-2-methylpropane-1,3-diol 1	229	115-69-5	<a href=http://www.genome.jp/dbget-bin/www_bget?cpd+C11260">C11260</a>"	<a href=http://pubchem.ncbi.nlm.nih.gov/summary/summary.cgi?cid=1531">1531</a>"	370894	Norleucine 1	224	327-57-1		<a href=http://pubchem.ncbi.nlm.nih.gov/summary/summary.cgi?cid=9475">9475</a>"	373893
Thymol	69	11.4217	235	20434	89-83-8	<a href=http://www.genome.jp/dbget-bin/www_bget?cpd+C09908">C09908</a>"	<a href=http://pubchem.ncbi.nlm.nih.gov/summary/summary.cgi?cid=6989">6989</a>"	376443	373970	Thymol	235	89-83-8	<a href=http://www.genome.jp/dbget-bin/www_bget?cpd+C09908">C09908</a>"	<a href=http://pubchem.ncbi.nlm.nih.gov/summary/summary.cgi?cid=6989">6989</a>"	373970	Bis(2-hydroxypropyl)amine 2	202	110-97-4		<a href=http://pubchem.ncbi.nlm.nih.gov/summary/summary.cgi?cid=8086">8086</a>"	375569	2,2-Dimethylsuccinic Acid	187	597-43-3		<a href=http://pubchem.ncbi.nlm.nih.gov/summary/summary.cgi?cid=11701">11701</a>"	376336
Unknown 172	341	11.4308		11524				376818
Unknown 173	117	11.4517		47353				377672
2,2-Dimethylsuccinic Acid	69	11.485	610	63949	597-43-3		<a href=http://pubchem.ncbi.nlm.nih.gov/summary/summary.cgi?cid=11701">11701</a>"	379037	376336	2,2-Dimethylsuccinic Acid	610	597-43-3		<a href=http://pubchem.ncbi.nlm.nih.gov/summary/summary.cgi?cid=11701">11701</a>"	376336
Unknown 174	281	11.4917		7904.6				379310
D-Glyceric acid	189	11.5142	949	692463	6000-40-4	<a href=http://www.genome.jp/dbget-bin/www_bget?cpd+C00258">C00258</a>"	<a href=http://pubchem.ncbi.nlm.nih.gov/summary/summary.cgi?cid=752">752</a>"	380232	377282	D-Glyceric acid	949	6000-40-4	<a href=http://www.genome.jp/dbget-bin/www_bget?cpd+C00258">C00258</a>"	<a href=http://pubchem.ncbi.nlm.nih.gov/summary/summary.cgi?cid=752">752</a>"	377282	oxamide	581	471-46-5		<a href=http://pubchem.ncbi.nlm.nih.gov/summary/summary.cgi?cid=10113">10113</a>"	380136
Unknown 175	196	11.5292		37692				380847
Itaconic acid	147	11.5842	605	294545	97-65-4	<a href=http://www.genome.jp/dbget-bin/www_bget?cpd+C00490">C00490</a>"	<a href=http://pubchem.ncbi.nlm.nih.gov/summary/summary.cgi?cid=811">811</a>"	383072	387056	Itaconic acid	605	97-65-4	<a href=http://www.genome.jp/dbget-bin/www_bget?cpd+C00490">C00490</a>"	<a href=http://pubchem.ncbi.nlm.nih.gov/summary/summary.cgi?cid=811">811</a>"	387056	Allylmalonic acid	583	2583-25-7		<a href=http://pubchem.ncbi.nlm.nih.gov/summary/summary.cgi?cid=75748">75748</a>"	386768
Unknown 176	117	11.6158		87060				384353
uracil	99	11.6508	946	1096737	66-22-8	<a href=http://www.genome.jp/dbget-bin/www_bget?cpd+C00106">C00106</a>"	<a href=http://pubchem.ncbi.nlm.nih.gov/summary/summary.cgi?cid=1174">1174</a>"	385768	385872	uracil	946	66-22-8	<a href=http://www.genome.jp/dbget-bin/www_bget?cpd+C00106">C00106</a>"	<a href=http://pubchem.ncbi.nlm.nih.gov/summary/summary.cgi?cid=1174">1174</a>"	385872	Allylmalonic acid	433	2583-25-7		<a href=http://pubchem.ncbi.nlm.nih.gov/summary/summary.cgi?cid=75748">75748</a>"	386768
Unknown 177	207	11.6625		20493				386239
Unknown 178	341	11.6767		4429.2				386812
Unknown 179	207	11.7		20930				387755
Unknown 180	117	11.7267		42956				388833
Unknown 181	152	11.7392		8096.6				389339
Unknown 182	240	11.7475	181	14649	634-97-9	<a href=http://www.genome.jp/dbget-bin/www_bget?cpd+C05942">C05942</a>"	<a href=http://pubchem.ncbi.nlm.nih.gov/summary/summary.cgi?cid=12473">12473</a>"	389676	394475	Pyrrole-2-Carboxylic Acid	181	634-97-9	<a href=http://www.genome.jp/dbget-bin/www_bget?cpd+C05942">C05942</a>"	<a href=http://pubchem.ncbi.nlm.nih.gov/summary/summary.cgi?cid=12473">12473</a>"	394475
Unknown 183	80	11.7733		62907				390720
Unknown 184	55	11.825		23780				392809
fumaric acid	245	11.8333	494	38912	110-17-8	<a href=http://www.genome.jp/dbget-bin/www_bget?cpd+C00122">C00122</a>"	<a href=http://pubchem.ncbi.nlm.nih.gov/summary/summary.cgi?cid=444972">444972</a>"	393146	390675	fumaric acid	494	110-17-8	<a href=http://www.genome.jp/dbget-bin/www_bget?cpd+C00122">C00122</a>"	<a href=http://pubchem.ncbi.nlm.nih.gov/summary/summary.cgi?cid=444972">444972</a>"	390675	Citraconic acid 4	371	498-23-7		<a href=http://pubchem.ncbi.nlm.nih.gov/summary/summary.cgi?cid=874">874</a>"	391566	2,3-Dimethylsuccinic acid	321	13545-04-5		<a href=http://pubchem.ncbi.nlm.nih.gov/summary/summary.cgi?cid=11848">11848</a>"	396743	Pyrrole-2-Carboxylic Acid	284	634-97-9	<a href=http://www.genome.jp/dbget-bin/www_bget?cpd+C05942">C05942</a>"	<a href=http://pubchem.ncbi.nlm.nih.gov/summary/summary.cgi?cid=12473">12473</a>"	394475
Unknown 185	193	11.8358		11132				393247
Unknown 186	221	11.8592		18530				394190
Unknown 187	259	11.8775		4682.4				394931
Pelargonic acid	171	11.9	472	110123	112-05-0	<a href=http://www.genome.jp/dbget-bin/www_bget?cpd+C01601">C01601</a>"	<a href=http://pubchem.ncbi.nlm.nih.gov/summary/summary.cgi?cid=8158">8158</a>"	395841	398493	Pelargonic acid	472	112-05-0	<a href=http://www.genome.jp/dbget-bin/www_bget?cpd+C01601">C01601</a>"	<a href=http://pubchem.ncbi.nlm.nih.gov/summary/summary.cgi?cid=8158">8158</a>"	398493	2,3-Dimethylsuccinic acid	434	13545-04-5		<a href=http://pubchem.ncbi.nlm.nih.gov/summary/summary.cgi?cid=11848">11848</a>"	396743
serine 1	204	11.9317	951	882738	56-45-1	<a href=http://www.genome.jp/dbget-bin/www_bget?cpd+C00716">C00716</a>"	<a href=http://pubchem.ncbi.nlm.nih.gov/summary/summary.cgi?cid=617">617</a>"	397121	395017	serine 1	951	56-45-1	<a href=http://www.genome.jp/dbget-bin/www_bget?cpd+C00716">C00716</a>"	<a href=http://pubchem.ncbi.nlm.nih.gov/summary/summary.cgi?cid=617">617</a>"	395017
3-Hydroxynorvaline 2	160	11.9508	499	341967	2280-42-4		<a href=http://pubchem.ncbi.nlm.nih.gov/summary/summary.cgi?cid=65097">65097</a>"	397896	399897	3-Hydroxynorvaline 2	499	2280-42-4		<a href=http://pubchem.ncbi.nlm.nih.gov/summary/summary.cgi?cid=65097">65097</a>"	399897	serine 1	490	56-45-1	<a href=http://www.genome.jp/dbget-bin/www_bget?cpd+C00716">C00716</a>"	<a href=http://pubchem.ncbi.nlm.nih.gov/summary/summary.cgi?cid=617">617</a>"	395017	2,3-Dimethylsuccinic acid	469	13545-04-5		<a href=http://pubchem.ncbi.nlm.nih.gov/summary/summary.cgi?cid=11848">11848</a>"	396743
Citraconic acid 1	173	11.9842	210	18546	498-23-7		<a href=http://pubchem.ncbi.nlm.nih.gov/summary/summary.cgi?cid=874">874</a>"	399244	403836	Citraconic acid 1	210	498-23-7		<a href=http://pubchem.ncbi.nlm.nih.gov/summary/summary.cgi?cid=874">874</a>"	403836
Pelargonic acid	117	12.0042	952	412066	112-05-0	<a href=http://www.genome.jp/dbget-bin/www_bget?cpd+C01601">C01601</a>"	<a href=http://pubchem.ncbi.nlm.nih.gov/summary/summary.cgi?cid=8158">8158</a>"	400052	398493	Pelargonic acid	952	112-05-0	<a href=http://www.genome.jp/dbget-bin/www_bget?cpd+C01601">C01601</a>"	<a href=http://pubchem.ncbi.nlm.nih.gov/summary/summary.cgi?cid=8158">8158</a>"	398493	N-Acetyl-beta-alanine 1	380	3025-95-4	<a href=http://www.genome.jp/dbget-bin/www_bget?cpd+C01073">C01073</a>"	<a href=http://pubchem.ncbi.nlm.nih.gov/summary/summary.cgi?cid=76406">76406</a>"	400990
Unknown 188	255	12.0275		33471				400995
cycloleucine 1	156	12.035	841	203709	52-52-8	<a href=http://www.genome.jp/dbget-bin/www_bget?cpd+C03969">C03969</a>"	<a href=http://pubchem.ncbi.nlm.nih.gov/summary/summary.cgi?cid=2901">2901</a>"	401299	404530	cycloleucine 1	841	52-52-8	<a href=http://www.genome.jp/dbget-bin/www_bget?cpd+C03969">C03969</a>"	<a href=http://pubchem.ncbi.nlm.nih.gov/summary/summary.cgi?cid=2901">2901</a>"	404530	Pipecolinic acid	830	535-75-1		<a href=http://pubchem.ncbi.nlm.nih.gov/summary/summary.cgi?cid=849">849</a>"	402862	Geraniol	284	106-24-1	<a href=http://www.genome.jp/dbget-bin/www_bget?cpd+C01500">C01500</a>"	<a href=http://pubchem.ncbi.nlm.nih.gov/summary/summary.cgi?cid=637566">637566</a>"	400609	2,3-Dimethylsuccinic acid	163	13545-04-5		<a href=http://pubchem.ncbi.nlm.nih.gov/summary/summary.cgi?cid=11848">11848</a>"	396743
Unknown 189	267	12.0575		4853.9				402208
Unknown 190	221	12.0692		11142				402680
Unknown 191	103	12.1292		62542				405106
3-Methylamino-1,2-propanediol 2	116	12.165	451	10066	40137-22-2		<a href=http://pubchem.ncbi.nlm.nih.gov/summary/summary.cgi?cid=2734122">2734122</a>"	406554	406134	3-Methylamino-1,2-propanediol 2	451	40137-22-2		<a href=http://pubchem.ncbi.nlm.nih.gov/summary/summary.cgi?cid=2734122">2734122</a>"	406134
threonine 1	57	12.2733	873	685253	72-19-5	<a href=http://www.genome.jp/dbget-bin/www_bget?cpd+C00188">C00188</a>"	<a href=http://pubchem.ncbi.nlm.nih.gov/summary/summary.cgi?cid=205">205</a>"	410934	410252	threonine 1	873	72-19-5	<a href=http://www.genome.jp/dbget-bin/www_bget?cpd+C00188">C00188</a>"	<a href=http://pubchem.ncbi.nlm.nih.gov/summary/summary.cgi?cid=205">205</a>"	410252	L-Allothreonine 1	868	28954-12-3	<a href=http://www.genome.jp/dbget-bin/www_bget?cpd+C05519">C05519</a>"	<a href=http://pubchem.ncbi.nlm.nih.gov/summary/summary.cgi?cid=99289">99289</a>"	412246
threonine 1	239	12.2775	482	36854	72-19-5	<a href=http://www.genome.jp/dbget-bin/www_bget?cpd+C00188">C00188</a>"	<a href=http://pubchem.ncbi.nlm.nih.gov/summary/summary.cgi?cid=205">205</a>"	411102	410252	threonine 1	482	72-19-5	<a href=http://www.genome.jp/dbget-bin/www_bget?cpd+C00188">C00188</a>"	<a href=http://pubchem.ncbi.nlm.nih.gov/summary/summary.cgi?cid=205">205</a>"	410252	L-Allothreonine 1	460	28954-12-3	<a href=http://www.genome.jp/dbget-bin/www_bget?cpd+C05519">C05519</a>"	<a href=http://pubchem.ncbi.nlm.nih.gov/summary/summary.cgi?cid=99289">99289</a>"	412246
threonine 1	240	12.2817	304	81233	72-19-5	<a href=http://www.genome.jp/dbget-bin/www_bget?cpd+C00188">C00188</a>"	<a href=http://pubchem.ncbi.nlm.nih.gov/summary/summary.cgi?cid=205">205</a>"	411271	410252	threonine 1	304	72-19-5	<a href=http://www.genome.jp/dbget-bin/www_bget?cpd+C00188">C00188</a>"	<a href=http://pubchem.ncbi.nlm.nih.gov/summary/summary.cgi?cid=205">205</a>"	410252	L-Allothreonine 1	302	28954-12-3	<a href=http://www.genome.jp/dbget-bin/www_bget?cpd+C05519">C05519</a>"	<a href=http://pubchem.ncbi.nlm.nih.gov/summary/summary.cgi?cid=99289">99289</a>"	412246
Unknown 192	246	12.2883		9680.7				411540
Unknown 193	221	12.2967		179187				411877
L-Allothreonine 1	103	12.3283	470	123357	28954-12-3	<a href=http://www.genome.jp/dbget-bin/www_bget?cpd+C05519">C05519</a>"	<a href=http://pubchem.ncbi.nlm.nih.gov/summary/summary.cgi?cid=99289">99289</a>"	413157	412246	L-Allothreonine 1	470	28954-12-3	<a href=http://www.genome.jp/dbget-bin/www_bget?cpd+C05519">C05519</a>"	<a href=http://pubchem.ncbi.nlm.nih.gov/summary/summary.cgi?cid=99289">99289</a>"	412246	threonine 1	425	72-19-5	<a href=http://www.genome.jp/dbget-bin/www_bget?cpd+C00188">C00188</a>"	<a href=http://pubchem.ncbi.nlm.nih.gov/summary/summary.cgi?cid=205">205</a>"	410252
4-Methylcatechol	73	12.3658	572	321537	452-86-8	<a href=http://www.genome.jp/dbget-bin/www_bget?cpd+C06730">C06730</a>"	<a href=http://pubchem.ncbi.nlm.nih.gov/summary/summary.cgi?cid=9958">9958</a>"	414674	416352	4-Methylcatechol	572	452-86-8	<a href=http://www.genome.jp/dbget-bin/www_bget?cpd+C06730">C06730</a>"	<a href=http://pubchem.ncbi.nlm.nih.gov/summary/summary.cgi?cid=9958">9958</a>"	416352
L-Allothreonine 1	131	12.3858	302	29458	28954-12-3	<a href=http://www.genome.jp/dbget-bin/www_bget?cpd+C05519">C05519</a>"	<a href=http://pubchem.ncbi.nlm.nih.gov/summary/summary.cgi?cid=99289">99289</a>"	415482	412246	L-Allothreonine 1	302	28954-12-3	<a href=http://www.genome.jp/dbget-bin/www_bget?cpd+C05519">C05519</a>"	<a href=http://pubchem.ncbi.nlm.nih.gov/summary/summary.cgi?cid=99289">99289</a>"	412246
Unknown 194	278	12.4208		5666.5				416897
2-methylfumarate	143	12.4467	274	12880	498-24-8		<a href=http://pubchem.ncbi.nlm.nih.gov/summary/summary.cgi?cid=874">874</a>"	417941	417693	2-methylfumarate	274	498-24-8		<a href=http://pubchem.ncbi.nlm.nih.gov/summary/summary.cgi?cid=874">874</a>"	417693
Unknown 195	242	12.4592		5935.3				418447
thymine	103	12.4842	489	14604	65-71-4	<a href=http://www.genome.jp/dbget-bin/www_bget?cpd+C00178">C00178</a>"	<a href=http://pubchem.ncbi.nlm.nih.gov/summary/summary.cgi?cid=1135">1135</a>"	419457	419706	thymine	489	65-71-4	<a href=http://www.genome.jp/dbget-bin/www_bget?cpd+C00178">C00178</a>"	<a href=http://pubchem.ncbi.nlm.nih.gov/summary/summary.cgi?cid=1135">1135</a>"	419706
2-methylfumarate	86	12.4883	276	5102.9	498-24-8		<a href=http://pubchem.ncbi.nlm.nih.gov/summary/summary.cgi?cid=874">874</a>"	419626	417693	2-methylfumarate	276	498-24-8		<a href=http://pubchem.ncbi.nlm.nih.gov/summary/summary.cgi?cid=874">874</a>"	417693
thymine	255	12.4917	719	73505	65-71-4	<a href=http://www.genome.jp/dbget-bin/www_bget?cpd+C00178">C00178</a>"	<a href=http://pubchem.ncbi.nlm.nih.gov/summary/summary.cgi?cid=1135">1135</a>"	419761	419706	thymine	719	65-71-4	<a href=http://www.genome.jp/dbget-bin/www_bget?cpd+C00178">C00178</a>"	<a href=http://pubchem.ncbi.nlm.nih.gov/summary/summary.cgi?cid=1135">1135</a>"	419706
DL-Anabasine 1	100	12.5408	393	52164	13078-04-1	<a href=http://www.genome.jp/dbget-bin/www_bget?cpd+C06180">C06180</a>"	<a href=http://pubchem.ncbi.nlm.nih.gov/summary/summary.cgi?cid=2181">2181</a>"	421748	421588	DL-Anabasine 1	393	13078-04-1	<a href=http://www.genome.jp/dbget-bin/www_bget?cpd+C06180">C06180</a>"	<a href=http://pubchem.ncbi.nlm.nih.gov/summary/summary.cgi?cid=2181">2181</a>"	421588	3-aminopropionitrile 1	380	151-18-8	<a href=http://www.genome.jp/dbget-bin/www_bget?cpd+C05670">C05670</a>"	<a href=http://pubchem.ncbi.nlm.nih.gov/summary/summary.cgi?cid=1647">1647</a>"	421500	hydroquinone	370	123-31-9	<a href=http://www.genome.jp/dbget-bin/www_bget?cpd+C15603">C15603</a>"	<a href=http://pubchem.ncbi.nlm.nih.gov/summary/summary.cgi?cid=785">785</a>"	421819	1,2-Cyclohexanedione 3	223	765-87-7	<a href=http://www.genome.jp/dbget-bin/www_bget?cpd+C06105">C06105</a>"	<a href=http://pubchem.ncbi.nlm.nih.gov/summary/summary.cgi?cid=13006">13006</a>"	426290	thymine	217	65-71-4	<a href=http://www.genome.jp/dbget-bin/www_bget?cpd+C00178">C00178</a>"	<a href=http://pubchem.ncbi.nlm.nih.gov/summary/summary.cgi?cid=1135">1135</a>"	419706	Biphenyl	216	92-52-4	<a href=http://www.genome.jp/dbget-bin/www_bget?cpd+C06588">C06588</a>"	<a href=http://pubchem.ncbi.nlm.nih.gov/summary/summary.cgi?cid=7095">7095</a>"	426671
Glutaric Acid	147	12.5625	884	772404	110-94-1	<a href=http://www.genome.jp/dbget-bin/www_bget?cpd+C00489">C00489</a>"	<a href=http://pubchem.ncbi.nlm.nih.gov/summary/summary.cgi?cid=743">743</a>"	422624	420308	Glutaric Acid	884	110-94-1	<a href=http://www.genome.jp/dbget-bin/www_bget?cpd+C00489">C00489</a>"	<a href=http://pubchem.ncbi.nlm.nih.gov/summary/summary.cgi?cid=743">743</a>"	420308	2-Methylglutaric Acid	540	617-62-9	<a href=http://www.genome.jp/dbget-bin/www_bget?cpd+C05282">C05282</a>"	<a href=http://pubchem.ncbi.nlm.nih.gov/summary/summary.cgi?cid=12046">12046</a>"	426727	2-methylfumarate	476	498-24-8		<a href=http://pubchem.ncbi.nlm.nih.gov/summary/summary.cgi?cid=874">874</a>"	417693
Glutaric Acid	44	12.565	371	78304	110-94-1	<a href=http://www.genome.jp/dbget-bin/www_bget?cpd+C00489">C00489</a>"	<a href=http://pubchem.ncbi.nlm.nih.gov/summary/summary.cgi?cid=743">743</a>"	422725	420308	Glutaric Acid	371	110-94-1	<a href=http://www.genome.jp/dbget-bin/www_bget?cpd+C00489">C00489</a>"	<a href=http://pubchem.ncbi.nlm.nih.gov/summary/summary.cgi?cid=743">743</a>"	420308
Unknown 196	373	12.6042	4	13870	536-60-7	<a href=http://www.genome.jp/dbget-bin/www_bget?cpd+C06576">C06576</a>"	<a href=http://pubchem.ncbi.nlm.nih.gov/summary/summary.cgi?cid=325">325</a>"	424309	421812	cuminic alcohol	4	536-60-7	<a href=http://www.genome.jp/dbget-bin/www_bget?cpd+C06576">C06576</a>"	<a href=http://pubchem.ncbi.nlm.nih.gov/summary/summary.cgi?cid=325">325</a>"	421812	thymine	3	65-71-4	<a href=http://www.genome.jp/dbget-bin/www_bget?cpd+C00178">C00178</a>"	<a href=http://pubchem.ncbi.nlm.nih.gov/summary/summary.cgi?cid=1135">1135</a>"	419706
Unknown 197	102	12.6108	38	6833.0	103-26-4		<a href=http://pubchem.ncbi.nlm.nih.gov/summary/summary.cgi?cid=7644">7644</a>"	424578	423978	methyl trans-cinnamate	38	103-26-4		<a href=http://pubchem.ncbi.nlm.nih.gov/summary/summary.cgi?cid=7644">7644</a>"	423978	1-Indanone 2	22	83-33-0	<a href=http://www.genome.jp/dbget-bin/www_bget?cpd+C01504">C01504</a>"	<a href=http://pubchem.ncbi.nlm.nih.gov/summary/summary.cgi?cid=6735">6735</a>"	428136
Unknown 198	103	12.62		14523				424949
Unknown 199	229	12.6975		8555.6				428082
3-Methylglutaric Acid	69	12.72	459	21006	626-51-7		<a href=http://pubchem.ncbi.nlm.nih.gov/summary/summary.cgi?cid=12284">12284</a>"	428992	431825	3-Methylglutaric Acid	459	626-51-7		<a href=http://pubchem.ncbi.nlm.nih.gov/summary/summary.cgi?cid=12284">12284</a>"	431825	malonic acid 2	440	141-82-2	<a href=http://www.genome.jp/dbget-bin/www_bget?cpd+C04025">C04025</a>"	<a href=http://pubchem.ncbi.nlm.nih.gov/summary/summary.cgi?cid=867">867</a>"	430110	2-Methylglutaric Acid	412	617-62-9	<a href=http://www.genome.jp/dbget-bin/www_bget?cpd+C05282">C05282</a>"	<a href=http://pubchem.ncbi.nlm.nih.gov/summary/summary.cgi?cid=12046">12046</a>"	426727	6-hydroxy caproic acid	386	1191-25-9	<a href=http://www.genome.jp/dbget-bin/www_bget?cpd+C06103">C06103</a>"	<a href=http://pubchem.ncbi.nlm.nih.gov/summary/summary.cgi?cid=14490">14490</a>"	433168
beta-Alanine 2	142	12.7458	258	29503	107-95-9	<a href=http://www.genome.jp/dbget-bin/www_bget?cpd+C00099">C00099</a>"	<a href=http://pubchem.ncbi.nlm.nih.gov/summary/summary.cgi?cid=239">239</a>"	430036	434448	beta-Alanine 2	258	107-95-9	<a href=http://www.genome.jp/dbget-bin/www_bget?cpd+C00099">C00099</a>"	<a href=http://pubchem.ncbi.nlm.nih.gov/summary/summary.cgi?cid=239">239</a>"	434448	3-hydroxy-L-proline 1	244	4298-08-2		<a href=http://pubchem.ncbi.nlm.nih.gov/summary/summary.cgi?cid=559314">559314</a>"	434834	N-Ethylglycine 1	215	627-01-0	<a href=http://www.genome.jp/dbget-bin/www_bget?cpd+C11735">C11735</a>"	<a href=http://pubchem.ncbi.nlm.nih.gov/summary/summary.cgi?cid=316542">316542</a>"	428515
hydrocinnamic acid	104	12.8	928	53018177	501-52-0	<a href=http://www.genome.jp/dbget-bin/www_bget?cpd+C05629">C05629</a>"	<a href=http://pubchem.ncbi.nlm.nih.gov/summary/summary.cgi?cid=107">107</a>"	432226	434598	hydrocinnamic acid	928	501-52-0	<a href=http://www.genome.jp/dbget-bin/www_bget?cpd+C05629">C05629</a>"	<a href=http://pubchem.ncbi.nlm.nih.gov/summary/summary.cgi?cid=107">107</a>"	434598
hydrocinnamic acid	123	12.8033	418	20864	501-52-0	<a href=http://www.genome.jp/dbget-bin/www_bget?cpd+C05629">C05629</a>"	<a href=http://pubchem.ncbi.nlm.nih.gov/summary/summary.cgi?cid=107">107</a>"	432361	434598	hydrocinnamic acid	418	501-52-0	<a href=http://www.genome.jp/dbget-bin/www_bget?cpd+C05629">C05629</a>"	<a href=http://pubchem.ncbi.nlm.nih.gov/summary/summary.cgi?cid=107">107</a>"	434598
beta-Alanine 2	248	12.86	663	37837	107-95-9	<a href=http://www.genome.jp/dbget-bin/www_bget?cpd+C00099">C00099</a>"	<a href=http://pubchem.ncbi.nlm.nih.gov/summary/summary.cgi?cid=239">239</a>"	434652	434448	beta-Alanine 2	663	107-95-9	<a href=http://www.genome.jp/dbget-bin/www_bget?cpd+C00099">C00099</a>"	<a href=http://pubchem.ncbi.nlm.nih.gov/summary/summary.cgi?cid=239">239</a>"	434448
2-Deoxytetronic acid	233	12.8842	583	28647	1518-61-2		<a href=http://pubchem.ncbi.nlm.nih.gov/summary/summary.cgi?cid=150929">150929</a>"	435629	432226	2-Deoxytetronic acid	583	1518-61-2		<a href=http://pubchem.ncbi.nlm.nih.gov/summary/summary.cgi?cid=150929">150929</a>"	432226	3-Methylglutaric Acid	391	626-51-7		<a href=http://pubchem.ncbi.nlm.nih.gov/summary/summary.cgi?cid=12284">12284</a>"	431825
beta-Alanine 2	174	12.9042	451	133268	107-95-9	<a href=http://www.genome.jp/dbget-bin/www_bget?cpd+C00099">C00099</a>"	<a href=http://pubchem.ncbi.nlm.nih.gov/summary/summary.cgi?cid=239">239</a>"	436437	434448	beta-Alanine 2	451	107-95-9	<a href=http://www.genome.jp/dbget-bin/www_bget?cpd+C00099">C00099</a>"	<a href=http://pubchem.ncbi.nlm.nih.gov/summary/summary.cgi?cid=239">239</a>"	434448	N-ethylmaleamic acid 1	180	4166-67-0		<a href=http://pubchem.ncbi.nlm.nih.gov/summary/summary.cgi?cid=5369191">5369191</a>"	434527
Unknown 200	201	12.9325		14379				437583
L-homoserine 1	56	12.9625	317	6949.0	672-15-1	<a href=http://www.genome.jp/dbget-bin/www_bget?cpd+C00263">C00263</a>"	<a href=http://pubchem.ncbi.nlm.nih.gov/summary/summary.cgi?cid=12647">12647</a>"	438795	443004	L-homoserine 1	317	672-15-1	<a href=http://www.genome.jp/dbget-bin/www_bget?cpd+C00263">C00263</a>"	<a href=http://pubchem.ncbi.nlm.nih.gov/summary/summary.cgi?cid=12647">12647</a>"	443004	3-hydroxy-L-proline 1	313	4298-08-2		<a href=http://pubchem.ncbi.nlm.nih.gov/summary/summary.cgi?cid=559314">559314</a>"	434834
3-hydroxy-L-proline 1	158	12.9833	434	8115.2	4298-08-2		<a href=http://pubchem.ncbi.nlm.nih.gov/summary/summary.cgi?cid=559314">559314</a>"	439638	434834	3-hydroxy-L-proline 1	434	4298-08-2		<a href=http://pubchem.ncbi.nlm.nih.gov/summary/summary.cgi?cid=559314">559314</a>"	434834	N-Acetyl-L-leucine 2	286	1188-21-2	<a href=http://www.genome.jp/dbget-bin/www_bget?cpd+C02710">C02710</a>"	<a href=http://pubchem.ncbi.nlm.nih.gov/summary/summary.cgi?cid=70912">70912</a>"	441406	MALONAMIDE 4	165	108-13-4		<a href=http://pubchem.ncbi.nlm.nih.gov/summary/summary.cgi?cid=7911">7911</a>"	443776
2,4-diaminobutyric acid 3	257	13.0083	265	11221	305-62-4		<a href=http://pubchem.ncbi.nlm.nih.gov/summary/summary.cgi?cid=470">470</a>"	440648	444406	2,4-diaminobutyric acid 3	265	305-62-4		<a href=http://pubchem.ncbi.nlm.nih.gov/summary/summary.cgi?cid=470">470</a>"	444406
2,4-diaminobutyric acid 3	243	13.0525	257	40418	305-62-4		<a href=http://pubchem.ncbi.nlm.nih.gov/summary/summary.cgi?cid=470">470</a>"	442434	444406	2,4-diaminobutyric acid 3	257	305-62-4		<a href=http://pubchem.ncbi.nlm.nih.gov/summary/summary.cgi?cid=470">470</a>"	444406	Maleamate 4	197	557-24-4		<a href=http://pubchem.ncbi.nlm.nih.gov/summary/summary.cgi?cid=11187">11187</a>"	440511
Maleamate 4	174	13.0742	287	14711	557-24-4		<a href=http://pubchem.ncbi.nlm.nih.gov/summary/summary.cgi?cid=11187">11187</a>"	443310	440511	Maleamate 4	287	557-24-4		<a href=http://pubchem.ncbi.nlm.nih.gov/summary/summary.cgi?cid=11187">11187</a>"	440511
Glutaconic acid	55	13.0833	474	29229	1724-02-3	<a href=http://www.genome.jp/dbget-bin/www_bget?cpd+C02214">C02214</a>"	<a href=http://pubchem.ncbi.nlm.nih.gov/summary/summary.cgi?cid=5280498">5280498</a>"	443681	444657	Glutaconic acid	474	1724-02-3	<a href=http://www.genome.jp/dbget-bin/www_bget?cpd+C02214">C02214</a>"	<a href=http://pubchem.ncbi.nlm.nih.gov/summary/summary.cgi?cid=5280498">5280498</a>"	444657	L-Threose 1	358	95-44-3		<a href=http://pubchem.ncbi.nlm.nih.gov/summary/summary.cgi?cid=101562">101562</a>"	441422	L-Threose 2	331	95-44-3		<a href=http://pubchem.ncbi.nlm.nih.gov/summary/summary.cgi?cid=101562">101562</a>"	445773	Maleamate 4	316	557-24-4		<a href=http://pubchem.ncbi.nlm.nih.gov/summary/summary.cgi?cid=11187">11187</a>"	440511	MALONAMIDE 4	295	108-13-4		<a href=http://pubchem.ncbi.nlm.nih.gov/summary/summary.cgi?cid=7911">7911</a>"	443776
5-Methylresorcinol	253	13.1125	418	8934.8	504-15-4	<a href=http://www.genome.jp/dbget-bin/www_bget?cpd+C00727">C00727</a>"	<a href=http://pubchem.ncbi.nlm.nih.gov/summary/summary.cgi?cid=10436">10436</a>"	444860	444755	5-Methylresorcinol	418	504-15-4	<a href=http://www.genome.jp/dbget-bin/www_bget?cpd+C00727">C00727</a>"	<a href=http://pubchem.ncbi.nlm.nih.gov/summary/summary.cgi?cid=10436">10436</a>"	444755	L-homoserine 1	405	672-15-1	<a href=http://www.genome.jp/dbget-bin/www_bget?cpd+C00263">C00263</a>"	<a href=http://pubchem.ncbi.nlm.nih.gov/summary/summary.cgi?cid=12647">12647</a>"	443004	Erythrose 1	322	583-50-6		<a href=http://pubchem.ncbi.nlm.nih.gov/summary/summary.cgi?cid=94176">94176</a>"	443139
L-homoserine 1	218	13.1217	833	60289	672-15-1	<a href=http://www.genome.jp/dbget-bin/www_bget?cpd+C00263">C00263</a>"	<a href=http://pubchem.ncbi.nlm.nih.gov/summary/summary.cgi?cid=12647">12647</a>"	445230	443004	L-homoserine 1	833	672-15-1	<a href=http://www.genome.jp/dbget-bin/www_bget?cpd+C00263">C00263</a>"	<a href=http://pubchem.ncbi.nlm.nih.gov/summary/summary.cgi?cid=12647">12647</a>"	443004
L-Threose 2	147	13.1717	507	1105380	95-44-3		<a href=http://pubchem.ncbi.nlm.nih.gov/summary/summary.cgi?cid=101562">101562</a>"	447252	445773	L-Threose 2	507	95-44-3		<a href=http://pubchem.ncbi.nlm.nih.gov/summary/summary.cgi?cid=101562">101562</a>"	445773	Erythrose 1	505	583-50-6		<a href=http://pubchem.ncbi.nlm.nih.gov/summary/summary.cgi?cid=94176">94176</a>"	443139	3-Aminoisobutyric acid 1	426	144-90-1	<a href=http://www.genome.jp/dbget-bin/www_bget?cpd+C05145">C05145</a>"	<a href=http://pubchem.ncbi.nlm.nih.gov/summary/summary.cgi?cid=64956">64956</a>"	452229
Unknown 201	141	13.2408	134	8522.5	498-23-7		<a href=http://pubchem.ncbi.nlm.nih.gov/summary/summary.cgi?cid=874">874</a>"	450048	451605	Citraconic acid 3	134	498-23-7		<a href=http://pubchem.ncbi.nlm.nih.gov/summary/summary.cgi?cid=874">874</a>"	451605
3-Aminoisobutyric acid 1	174	13.2642	594	173612	144-90-1	<a href=http://www.genome.jp/dbget-bin/www_bget?cpd+C05145">C05145</a>"	<a href=http://pubchem.ncbi.nlm.nih.gov/summary/summary.cgi?cid=64956">64956</a>"	450991	452229	3-Aminoisobutyric acid 1	594	144-90-1	<a href=http://www.genome.jp/dbget-bin/www_bget?cpd+C05145">C05145</a>"	<a href=http://pubchem.ncbi.nlm.nih.gov/summary/summary.cgi?cid=64956">64956</a>"	452229	Aminomalonic acid	342	1068-84-4	<a href=http://www.genome.jp/dbget-bin/www_bget?cpd+C00872">C00872</a>"	<a href=http://pubchem.ncbi.nlm.nih.gov/summary/summary.cgi?cid=100714">100714</a>"	455886
Unknown 202	143	13.2725		31522				451328
Capric Acid	117	13.3	331	47383	334-48-5	<a href=http://www.genome.jp/dbget-bin/www_bget?cpd+C01571">C01571</a>"	<a href=http://pubchem.ncbi.nlm.nih.gov/summary/summary.cgi?cid=2969">2969</a>"	452440	450510	Capric Acid	331	334-48-5	<a href=http://www.genome.jp/dbget-bin/www_bget?cpd+C01571">C01571</a>"	<a href=http://pubchem.ncbi.nlm.nih.gov/summary/summary.cgi?cid=2969">2969</a>"	450510
Unknown 203	68	13.3208		7611.9				453282
Aminomalonic acid	147	13.3808	658	87500	1068-84-4	<a href=http://www.genome.jp/dbget-bin/www_bget?cpd+C00872">C00872</a>"	<a href=http://pubchem.ncbi.nlm.nih.gov/summary/summary.cgi?cid=100714">100714</a>"	455708	455886	Aminomalonic acid	658	1068-84-4	<a href=http://www.genome.jp/dbget-bin/www_bget?cpd+C00872">C00872</a>"	<a href=http://pubchem.ncbi.nlm.nih.gov/summary/summary.cgi?cid=100714">100714</a>"	455886	N-ethylmaleamic acid 3	416	4166-67-0		<a href=http://pubchem.ncbi.nlm.nih.gov/summary/summary.cgi?cid=5369191">5369191</a>"	460635
Unknown 204	221	13.3858		5670.8				455910
3-hydroxy-L-proline 2	70	13.39	203	18998	4298-08-2		<a href=http://pubchem.ncbi.nlm.nih.gov/summary/summary.cgi?cid=559314">559314</a>"	456078	455474	3-hydroxy-L-proline 2	203	4298-08-2		<a href=http://pubchem.ncbi.nlm.nih.gov/summary/summary.cgi?cid=559314">559314</a>"	455474	trans-4-hydroxy-L-proline 3	134	51-35-4	<a href=http://www.genome.jp/dbget-bin/www_bget?cpd+C01157">C01157</a>"	<a href=http://pubchem.ncbi.nlm.nih.gov/summary/summary.cgi?cid=5810">5810</a>"	458926
Unknown 205	156	13.4017	192	38008	4298-08-2		<a href=http://pubchem.ncbi.nlm.nih.gov/summary/summary.cgi?cid=559314">559314</a>"	456550	455474	3-hydroxy-L-proline 2	192	4298-08-2		<a href=http://pubchem.ncbi.nlm.nih.gov/summary/summary.cgi?cid=559314">559314</a>"	455474
Unknown 206	58	13.4425		22319				458201
3-hydroxy-L-proline 2	179	13.4633	222	8967.4	4298-08-2		<a href=http://pubchem.ncbi.nlm.nih.gov/summary/summary.cgi?cid=559314">559314</a>"	459043	455474	3-hydroxy-L-proline 2	222	4298-08-2		<a href=http://pubchem.ncbi.nlm.nih.gov/summary/summary.cgi?cid=559314">559314</a>"	455474
Phenylacetamide	240	13.525	249	13465	103-81-1	<a href=http://www.genome.jp/dbget-bin/www_bget?cpd+C02505">C02505</a>"	<a href=http://pubchem.ncbi.nlm.nih.gov/summary/summary.cgi?cid=7680">7680</a>"	461536	457840	Phenylacetamide	249	103-81-1	<a href=http://www.genome.jp/dbget-bin/www_bget?cpd+C02505">C02505</a>"	<a href=http://pubchem.ncbi.nlm.nih.gov/summary/summary.cgi?cid=7680">7680</a>"	457840
Unknown 207	157	13.5775		8566.3				463659
L-Malic acid	221	13.5975	459	7086.4	97-67-6	<a href=http://www.genome.jp/dbget-bin/www_bget?cpd+C00149">C00149</a>"	<a href=http://pubchem.ncbi.nlm.nih.gov/summary/summary.cgi?cid=222656">222656</a>"	464467	462908	L-Malic acid	459	97-67-6	<a href=http://www.genome.jp/dbget-bin/www_bget?cpd+C00149">C00149</a>"	<a href=http://pubchem.ncbi.nlm.nih.gov/summary/summary.cgi?cid=222656">222656</a>"	462908	Threitol	320	7493-90-5		<a href=http://pubchem.ncbi.nlm.nih.gov/summary/summary.cgi?cid=169019">169019</a>"	466960	Acetol 2	305	116-09-6	<a href=http://www.genome.jp/dbget-bin/www_bget?cpd+C05235">C05235</a>"	<a href=http://pubchem.ncbi.nlm.nih.gov/summary/summary.cgi?cid=8299">8299</a>"	469394	Maleamate 3	278	557-24-4		<a href=http://pubchem.ncbi.nlm.nih.gov/summary/summary.cgi?cid=11187">11187</a>"	465123
L-Malic acid	73	13.6025	836	199281	97-67-6	<a href=http://www.genome.jp/dbget-bin/www_bget?cpd+C00149">C00149</a>"	<a href=http://pubchem.ncbi.nlm.nih.gov/summary/summary.cgi?cid=222656">222656</a>"	464669	462908	L-Malic acid	836	97-67-6	<a href=http://www.genome.jp/dbget-bin/www_bget?cpd+C00149">C00149</a>"	<a href=http://pubchem.ncbi.nlm.nih.gov/summary/summary.cgi?cid=222656">222656</a>"	462908	N-ethylmaleamic acid 3	553	4166-67-0		<a href=http://pubchem.ncbi.nlm.nih.gov/summary/summary.cgi?cid=5369191">5369191</a>"	460635	Maleamate 3	509	557-24-4		<a href=http://pubchem.ncbi.nlm.nih.gov/summary/summary.cgi?cid=11187">11187</a>"	465123	Threitol	481	7493-90-5		<a href=http://pubchem.ncbi.nlm.nih.gov/summary/summary.cgi?cid=169019">169019</a>"	466960
5,6-dihydrouracil 1	100	13.6583	314	11756	504-07-4	<a href=http://www.genome.jp/dbget-bin/www_bget?cpd+C03919">C03919</a>"	<a href=http://pubchem.ncbi.nlm.nih.gov/summary/summary.cgi?cid=649">649</a>"	466927	470340	5,6-dihydrouracil 1	314	504-07-4	<a href=http://www.genome.jp/dbget-bin/www_bget?cpd+C03919">C03919</a>"	<a href=http://pubchem.ncbi.nlm.nih.gov/summary/summary.cgi?cid=649">649</a>"	470340
Threitol	147	13.7342	348	16965	7493-90-5		<a href=http://pubchem.ncbi.nlm.nih.gov/summary/summary.cgi?cid=169019">169019</a>"	469992	466960	Threitol	348	7493-90-5		<a href=http://pubchem.ncbi.nlm.nih.gov/summary/summary.cgi?cid=169019">169019</a>"	466960	Maleamate 3	257	557-24-4		<a href=http://pubchem.ncbi.nlm.nih.gov/summary/summary.cgi?cid=11187">11187</a>"	465123
Unknown 208	73	13.7425		53069				470329
Unknown 209	80	13.7783		19461				471778
Unknown 210	157	13.7967	187	6350.7	154-58-5	<a href=http://www.genome.jp/dbget-bin/www_bget?cpd+C07326">C07326</a>"	<a href=http://pubchem.ncbi.nlm.nih.gov/summary/summary.cgi?cid=64960">64960</a>"	472519	477501	1,5-Anhydroglucitol	187	154-58-5	<a href=http://www.genome.jp/dbget-bin/www_bget?cpd+C07326">C07326</a>"	<a href=http://pubchem.ncbi.nlm.nih.gov/summary/summary.cgi?cid=64960">64960</a>"	477501	4-Acetamidobutyric acid 2	161	3025-96-5	<a href=http://www.genome.jp/dbget-bin/www_bget?cpd+C02946">C02946</a>"	<a href=http://pubchem.ncbi.nlm.nih.gov/summary/summary.cgi?cid=18189">18189</a>"	476219
Unknown 211	143	13.8225		15936				473563
Unknown 212	103	13.8283		14392				473799
adipic acid	111	13.87	842	110146	124-04-9	<a href=http://www.genome.jp/dbget-bin/www_bget?cpd+C06104">C06104</a>"	<a href=http://pubchem.ncbi.nlm.nih.gov/summary/summary.cgi?cid=196">196</a>"	475484	474146	adipic acid	842	124-04-9	<a href=http://www.genome.jp/dbget-bin/www_bget?cpd+C06104">C06104</a>"	<a href=http://pubchem.ncbi.nlm.nih.gov/summary/summary.cgi?cid=196">196</a>"	474146	1,5-Anhydroglucitol	455	154-58-5	<a href=http://www.genome.jp/dbget-bin/www_bget?cpd+C07326">C07326</a>"	<a href=http://pubchem.ncbi.nlm.nih.gov/summary/summary.cgi?cid=64960">64960</a>"	477501
3-Hexenedioic acid	216	13.8975	248	9073.2	4436-74-2		<a href=http://pubchem.ncbi.nlm.nih.gov/summary/summary.cgi?cid=107550">107550</a>"	476596	477227	3-Hexenedioic acid	248	4436-74-2		<a href=http://pubchem.ncbi.nlm.nih.gov/summary/summary.cgi?cid=107550">107550</a>"	477227
Unknown 213	221	13.9067		22133				476966
salicylic acid	267	13.9267	916	283588	69-72-7	<a href=http://www.genome.jp/dbget-bin/www_bget?cpd+C00805">C00805</a>"	<a href=http://pubchem.ncbi.nlm.nih.gov/summary/summary.cgi?cid=338">338</a>"	477775	479945	salicylic acid	916	69-72-7	<a href=http://www.genome.jp/dbget-bin/www_bget?cpd+C00805">C00805</a>"	<a href=http://pubchem.ncbi.nlm.nih.gov/summary/summary.cgi?cid=338">338</a>"	479945	4-hydroxybenzaldehyde 1	278	123-08-0	<a href=http://www.genome.jp/dbget-bin/www_bget?cpd+C00633">C00633</a>"	<a href=http://pubchem.ncbi.nlm.nih.gov/summary/summary.cgi?cid=126">126</a>"	473758
aspartic acid 1	70	13.9508	471	35684	56-84-8	<a href=http://www.genome.jp/dbget-bin/www_bget?cpd+C00049">C00049</a>"	<a href=http://pubchem.ncbi.nlm.nih.gov/summary/summary.cgi?cid=424">424</a>"	478752	479202	aspartic acid 1	471	56-84-8	<a href=http://www.genome.jp/dbget-bin/www_bget?cpd+C00049">C00049</a>"	<a href=http://pubchem.ncbi.nlm.nih.gov/summary/summary.cgi?cid=424">424</a>"	479202	4-Acetamidobutyric acid 2	408	3025-96-5	<a href=http://www.genome.jp/dbget-bin/www_bget?cpd+C02946">C02946</a>"	<a href=http://pubchem.ncbi.nlm.nih.gov/summary/summary.cgi?cid=18189">18189</a>"	476219
4-Acetamidobutyric acid 2	174	13.9542	470	64429	3025-96-5	<a href=http://www.genome.jp/dbget-bin/www_bget?cpd+C02946">C02946</a>"	<a href=http://pubchem.ncbi.nlm.nih.gov/summary/summary.cgi?cid=18189">18189</a>"	478886	476219	4-Acetamidobutyric acid 2	470	3025-96-5	<a href=http://www.genome.jp/dbget-bin/www_bget?cpd+C02946">C02946</a>"	<a href=http://pubchem.ncbi.nlm.nih.gov/summary/summary.cgi?cid=18189">18189</a>"	476219	asparagine 4	353	70-47-3	<a href=http://www.genome.jp/dbget-bin/www_bget?cpd+C00155">C00155</a>"	<a href=http://pubchem.ncbi.nlm.nih.gov/summary/summary.cgi?cid=236">236</a>"	476536	Acetol 1	310	116-09-6	<a href=http://www.genome.jp/dbget-bin/www_bget?cpd+C05235">C05235</a>"	<a href=http://pubchem.ncbi.nlm.nih.gov/summary/summary.cgi?cid=8299">8299</a>"	481164
4-Acetamidobutyric acid 2	170	13.9817	208	44187	3025-96-5	<a href=http://www.genome.jp/dbget-bin/www_bget?cpd+C02946">C02946</a>"	<a href=http://pubchem.ncbi.nlm.nih.gov/summary/summary.cgi?cid=18189">18189</a>"	479998	476219	4-Acetamidobutyric acid 2	208	3025-96-5	<a href=http://www.genome.jp/dbget-bin/www_bget?cpd+C02946">C02946</a>"	<a href=http://pubchem.ncbi.nlm.nih.gov/summary/summary.cgi?cid=18189">18189</a>"	476219
aspartic acid 1	232	14.0108	950	1018394	56-84-8	<a href=http://www.genome.jp/dbget-bin/www_bget?cpd+C00049">C00049</a>"	<a href=http://pubchem.ncbi.nlm.nih.gov/summary/summary.cgi?cid=424">424</a>"	481177	479202	aspartic acid 1	950	56-84-8	<a href=http://www.genome.jp/dbget-bin/www_bget?cpd+C00049">C00049</a>"	<a href=http://pubchem.ncbi.nlm.nih.gov/summary/summary.cgi?cid=424">424</a>"	479202	iminodiacetic acid	687	142-73-4		<a href=http://pubchem.ncbi.nlm.nih.gov/summary/summary.cgi?cid=8897">8897</a>"	485250	methionine 1	410	63-68-3	<a href=http://www.genome.jp/dbget-bin/www_bget?cpd+C01733">C01733</a>"	<a href=http://pubchem.ncbi.nlm.nih.gov/summary/summary.cgi?cid=876">876</a>"	482597
Unknown 214	305	14.0175		7916.6				481447
methionine 1	176	14.0267	915	299664	63-68-3	<a href=http://www.genome.jp/dbget-bin/www_bget?cpd+C01733">C01733</a>"	<a href=http://pubchem.ncbi.nlm.nih.gov/summary/summary.cgi?cid=876">876</a>"	481817	482597	methionine 1	915	63-68-3	<a href=http://www.genome.jp/dbget-bin/www_bget?cpd+C01733">C01733</a>"	<a href=http://pubchem.ncbi.nlm.nih.gov/summary/summary.cgi?cid=876">876</a>"	482597	Halostachine 2	310	6589-55-5	<a href=http://www.genome.jp/dbget-bin/www_bget?cpd+C03711">C03711</a>"	<a href=http://pubchem.ncbi.nlm.nih.gov/summary/summary.cgi?cid=913">913</a>"	484227	4-hydroxybenzaldehyde 3	301	123-08-0	<a href=http://www.genome.jp/dbget-bin/www_bget?cpd+C00633">C00633</a>"	<a href=http://pubchem.ncbi.nlm.nih.gov/summary/summary.cgi?cid=126">126</a>"	480352	ornithine 3	296	70-26-8	<a href=http://www.genome.jp/dbget-bin/www_bget?cpd+C00077">C00077</a>"	<a href=http://pubchem.ncbi.nlm.nih.gov/summary/summary.cgi?cid=6262">6262</a>"	485033	2-Hydroxyquinoline	295	59-31-4	<a href=http://www.genome.jp/dbget-bin/www_bget?cpd+C06415">C06415</a>"	<a href=http://pubchem.ncbi.nlm.nih.gov/summary/summary.cgi?cid=6038">6038</a>"	478336
oxoproline	156	14.0667	954	4087274	98-79-3	<a href=http://www.genome.jp/dbget-bin/www_bget?cpd+C02238">C02238</a>"	<a href=http://pubchem.ncbi.nlm.nih.gov/summary/summary.cgi?cid=7405">7405</a>"	483435	485159	oxoproline	954	98-79-3	<a href=http://www.genome.jp/dbget-bin/www_bget?cpd+C02238">C02238</a>"	<a href=http://pubchem.ncbi.nlm.nih.gov/summary/summary.cgi?cid=7405">7405</a>"	485159	trans-4-hydroxy-L-proline 2	401	51-35-4	<a href=http://www.genome.jp/dbget-bin/www_bget?cpd+C01157">C01157</a>"	<a href=http://pubchem.ncbi.nlm.nih.gov/summary/summary.cgi?cid=5810">5810</a>"	483802	L-glutamic acid	376	56-86-0	<a href=http://www.genome.jp/dbget-bin/www_bget?cpd+C00302">C00302</a>"	<a href=http://pubchem.ncbi.nlm.nih.gov/summary/summary.cgi?cid=611">611</a>"	487968	N-Acetyl-L-leucine 1	364	1188-21-2	<a href=http://www.genome.jp/dbget-bin/www_bget?cpd+C02710">C02710</a>"	<a href=http://pubchem.ncbi.nlm.nih.gov/summary/summary.cgi?cid=70912">70912</a>"	480143
ornithine 3	83	14.0717	415	26766	70-26-8	<a href=http://www.genome.jp/dbget-bin/www_bget?cpd+C00077">C00077</a>"	<a href=http://pubchem.ncbi.nlm.nih.gov/summary/summary.cgi?cid=6262">6262</a>"	483637	485033	ornithine 3	415	70-26-8	<a href=http://www.genome.jp/dbget-bin/www_bget?cpd+C00077">C00077</a>"	<a href=http://pubchem.ncbi.nlm.nih.gov/summary/summary.cgi?cid=6262">6262</a>"	485033	4-aminobutyric acid 1	406	56-12-2	<a href=http://www.genome.jp/dbget-bin/www_bget?cpd+C00334">C00334</a>"	<a href=http://pubchem.ncbi.nlm.nih.gov/summary/summary.cgi?cid=119">119</a>"	487696	Acetol 1	398	116-09-6	<a href=http://www.genome.jp/dbget-bin/www_bget?cpd+C05235">C05235</a>"	<a href=http://pubchem.ncbi.nlm.nih.gov/summary/summary.cgi?cid=8299">8299</a>"	481164
methionine 2	129	14.1442	237	35362	63-68-3	<a href=http://www.genome.jp/dbget-bin/www_bget?cpd+C01733">C01733</a>"	<a href=http://pubchem.ncbi.nlm.nih.gov/summary/summary.cgi?cid=876">876</a>"	486568	490416	methionine 2	237	63-68-3	<a href=http://www.genome.jp/dbget-bin/www_bget?cpd+C01733">C01733</a>"	<a href=http://pubchem.ncbi.nlm.nih.gov/summary/summary.cgi?cid=876">876</a>"	490416
4-aminobutyric acid 1	174	14.1608	889	591858	56-12-2	<a href=http://www.genome.jp/dbget-bin/www_bget?cpd+C00334">C00334</a>"	<a href=http://pubchem.ncbi.nlm.nih.gov/summary/summary.cgi?cid=119">119</a>"	487242	487696	4-aminobutyric acid 1	889	56-12-2	<a href=http://www.genome.jp/dbget-bin/www_bget?cpd+C00334">C00334</a>"	<a href=http://pubchem.ncbi.nlm.nih.gov/summary/summary.cgi?cid=119">119</a>"	487696	L-glutamic acid	515	56-86-0	<a href=http://www.genome.jp/dbget-bin/www_bget?cpd+C00302">C00302</a>"	<a href=http://pubchem.ncbi.nlm.nih.gov/summary/summary.cgi?cid=611">611</a>"	487968	trans-4-hydroxy-L-proline 2	263	51-35-4	<a href=http://www.genome.jp/dbget-bin/www_bget?cpd+C01157">C01157</a>"	<a href=http://pubchem.ncbi.nlm.nih.gov/summary/summary.cgi?cid=5810">5810</a>"	483802
Maleamate 2	115	14.1675	415	26957	557-24-4		<a href=http://pubchem.ncbi.nlm.nih.gov/summary/summary.cgi?cid=11187">11187</a>"	487512	489319	Maleamate 2	415	557-24-4		<a href=http://pubchem.ncbi.nlm.nih.gov/summary/summary.cgi?cid=11187">11187</a>"	489319	4-aminobutyric acid 1	404	56-12-2	<a href=http://www.genome.jp/dbget-bin/www_bget?cpd+C00334">C00334</a>"	<a href=http://pubchem.ncbi.nlm.nih.gov/summary/summary.cgi?cid=119">119</a>"	487696
Unknown 215	205	14.1758		49983				487851
Maleamate 2	84	14.2067	234	20332	557-24-4		<a href=http://pubchem.ncbi.nlm.nih.gov/summary/summary.cgi?cid=11187">11187</a>"	489102	489319	Maleamate 2	234	557-24-4		<a href=http://pubchem.ncbi.nlm.nih.gov/summary/summary.cgi?cid=11187">11187</a>"	489319
Unknown 216	447	14.2117	189	13795	56-12-2	<a href=http://www.genome.jp/dbget-bin/www_bget?cpd+C00334">C00334</a>"	<a href=http://pubchem.ncbi.nlm.nih.gov/summary/summary.cgi?cid=119">119</a>"	489305	487696	4-aminobutyric acid 1	189	56-12-2	<a href=http://www.genome.jp/dbget-bin/www_bget?cpd+C00334">C00334</a>"	<a href=http://pubchem.ncbi.nlm.nih.gov/summary/summary.cgi?cid=119">119</a>"	487696	L-glutamic acid	143	56-86-0	<a href=http://www.genome.jp/dbget-bin/www_bget?cpd+C00302">C00302</a>"	<a href=http://pubchem.ncbi.nlm.nih.gov/summary/summary.cgi?cid=611">611</a>"	487968
Unknown 217	125	14.235	167	42053	56-85-9	<a href=http://www.genome.jp/dbget-bin/www_bget?cpd+C00064">C00064</a>"	<a href=http://pubchem.ncbi.nlm.nih.gov/summary/summary.cgi?cid=5961">5961</a>"	490252	491841	glutamine 3	167	56-85-9	<a href=http://www.genome.jp/dbget-bin/www_bget?cpd+C00064">C00064</a>"	<a href=http://pubchem.ncbi.nlm.nih.gov/summary/summary.cgi?cid=5961">5961</a>"	491841	methyl dodecanoate	152	111-82-0		<a href=http://pubchem.ncbi.nlm.nih.gov/summary/summary.cgi?cid=8139">8139</a>"	487220	methionine 2	71	63-68-3	<a href=http://www.genome.jp/dbget-bin/www_bget?cpd+C01733">C01733</a>"	<a href=http://pubchem.ncbi.nlm.nih.gov/summary/summary.cgi?cid=876">876</a>"	490416
methionine 2	220	14.2642	257	6457.5	63-68-3	<a href=http://www.genome.jp/dbget-bin/www_bget?cpd+C01733">C01733</a>"	<a href=http://pubchem.ncbi.nlm.nih.gov/summary/summary.cgi?cid=876">876</a>"	491436	490416	methionine 2	257	63-68-3	<a href=http://www.genome.jp/dbget-bin/www_bget?cpd+C01733">C01733</a>"	<a href=http://pubchem.ncbi.nlm.nih.gov/summary/summary.cgi?cid=876">876</a>"	490416
Cumic Acid	179	14.2708	224	9939.1	536-66-3	<a href=http://www.genome.jp/dbget-bin/www_bget?cpd+C06578">C06578</a>"	<a href=http://pubchem.ncbi.nlm.nih.gov/summary/summary.cgi?cid=10820">10820</a>"	491707	488439	Cumic Acid	224	536-66-3	<a href=http://www.genome.jp/dbget-bin/www_bget?cpd+C06578">C06578</a>"	<a href=http://pubchem.ncbi.nlm.nih.gov/summary/summary.cgi?cid=10820">10820</a>"	488439	Maleamate 2	215	557-24-4		<a href=http://pubchem.ncbi.nlm.nih.gov/summary/summary.cgi?cid=11187">11187</a>"	489319
pyrogallol	239	14.2808	273	9359.7	87-66-1	<a href=http://www.genome.jp/dbget-bin/www_bget?cpd+C01108">C01108</a>"	<a href=http://pubchem.ncbi.nlm.nih.gov/summary/summary.cgi?cid=1057">1057</a>"	492113	494227	pyrogallol	273	87-66-1	<a href=http://www.genome.jp/dbget-bin/www_bget?cpd+C01108">C01108</a>"	<a href=http://pubchem.ncbi.nlm.nih.gov/summary/summary.cgi?cid=1057">1057</a>"	494227	4-aminophenol 1	268	123-30-8	<a href=http://www.genome.jp/dbget-bin/www_bget?cpd+C02372">C02372</a>"	<a href=http://pubchem.ncbi.nlm.nih.gov/summary/summary.cgi?cid=403">403</a>"	490567
Unknown 218	245	14.2983		43494				492823
Cumic Acid	221	14.3108	414	84686	536-66-3	<a href=http://www.genome.jp/dbget-bin/www_bget?cpd+C06578">C06578</a>"	<a href=http://pubchem.ncbi.nlm.nih.gov/summary/summary.cgi?cid=10820">10820</a>"	493330	488439	Cumic Acid	414	536-66-3	<a href=http://www.genome.jp/dbget-bin/www_bget?cpd+C06578">C06578</a>"	<a href=http://pubchem.ncbi.nlm.nih.gov/summary/summary.cgi?cid=10820">10820</a>"	488439	2-aminophenol 2	370	95-55-6	<a href=http://www.genome.jp/dbget-bin/www_bget?cpd+C01987">C01987</a>"	<a href=http://pubchem.ncbi.nlm.nih.gov/summary/summary.cgi?cid=5801">5801</a>"	497358
Unknown 219	174	14.3558		24680				495157
3-Isochromanone	219	14.3992	255	4970.6	4385-35-7	<a href=http://www.genome.jp/dbget-bin/www_bget?cpd+C07728">C07728</a>"	<a href=http://pubchem.ncbi.nlm.nih.gov/summary/summary.cgi?cid=78092">78092</a>"	496916	492180	3-Isochromanone	255	4385-35-7	<a href=http://www.genome.jp/dbget-bin/www_bget?cpd+C07728">C07728</a>"	<a href=http://pubchem.ncbi.nlm.nih.gov/summary/summary.cgi?cid=78092">78092</a>"	492180
MALONAMIDE 3	118	14.4167	250	128731	108-13-4		<a href=http://pubchem.ncbi.nlm.nih.gov/summary/summary.cgi?cid=7911">7911</a>"	497627	497142	MALONAMIDE 3	250	108-13-4		<a href=http://pubchem.ncbi.nlm.nih.gov/summary/summary.cgi?cid=7911">7911</a>"	497142
L-cysteine	220	14.4592	440	21306	52-90-4	<a href=http://www.genome.jp/dbget-bin/www_bget?cpd+C00097">C00097</a>"	<a href=http://pubchem.ncbi.nlm.nih.gov/summary/summary.cgi?cid=5862">5862</a>"	499352	499305	L-cysteine	440	52-90-4	<a href=http://www.genome.jp/dbget-bin/www_bget?cpd+C00097">C00097</a>"	<a href=http://pubchem.ncbi.nlm.nih.gov/summary/summary.cgi?cid=5862">5862</a>"	499305	Threonic acid	339	7306-96-9		<a href=http://pubchem.ncbi.nlm.nih.gov/summary/summary.cgi?cid=151152">151152</a>"	497167	Cinnamic acid	288	140-10-3		<a href=http://pubchem.ncbi.nlm.nih.gov/summary/summary.cgi?cid=8784">8784</a>"	503167	2-aminophenol 2	283	95-55-6	<a href=http://www.genome.jp/dbget-bin/www_bget?cpd+C01987">C01987</a>"	<a href=http://pubchem.ncbi.nlm.nih.gov/summary/summary.cgi?cid=5801">5801</a>"	497358	3-(1-Pyrazolyl)-L-alanine	268	2734-48-7	<a href=http://www.genome.jp/dbget-bin/www_bget?cpd+C01162">C01162</a>"	<a href=http://pubchem.ncbi.nlm.nih.gov/summary/summary.cgi?cid=151491">151491</a>"	498778	3-Methyloxindole 2	266	1504-06-9	<a href=http://www.genome.jp/dbget-bin/www_bget?cpd+C02366">C02366</a>"	<a href=http://pubchem.ncbi.nlm.nih.gov/summary/summary.cgi?cid=150923">150923</a>"	496897
L-cysteine	73	14.4625	491	102305	52-90-4	<a href=http://www.genome.jp/dbget-bin/www_bget?cpd+C00097">C00097</a>"	<a href=http://pubchem.ncbi.nlm.nih.gov/summary/summary.cgi?cid=5862">5862</a>"	499487	499305	L-cysteine	491	52-90-4	<a href=http://www.genome.jp/dbget-bin/www_bget?cpd+C00097">C00097</a>"	<a href=http://pubchem.ncbi.nlm.nih.gov/summary/summary.cgi?cid=5862">5862</a>"	499305	3-(1-Pyrazolyl)-L-alanine	444	2734-48-7	<a href=http://www.genome.jp/dbget-bin/www_bget?cpd+C01162">C01162</a>"	<a href=http://pubchem.ncbi.nlm.nih.gov/summary/summary.cgi?cid=151491">151491</a>"	498778	(2R,3S)-2-hydroxy-3-isopropylbutanedioic acid	318	921-28-8	<a href=http://www.genome.jp/dbget-bin/www_bget?cpd+C04411">C04411</a>"	<a href=http://pubchem.ncbi.nlm.nih.gov/summary/summary.cgi?cid=5462261">5462261</a>"	504206	creatine	290	57-00-1	<a href=http://www.genome.jp/dbget-bin/www_bget?cpd+C00300">C00300</a>"	<a href=http://pubchem.ncbi.nlm.nih.gov/summary/summary.cgi?cid=586">586</a>"	501819
(2R,3S)-2-hydroxy-3-isopropylbutanedioic acid	156	14.4817	263	7815.8	921-28-8	<a href=http://www.genome.jp/dbget-bin/www_bget?cpd+C04411">C04411</a>"	<a href=http://pubchem.ncbi.nlm.nih.gov/summary/summary.cgi?cid=5462261">5462261</a>"	500265	504206	(2R,3S)-2-hydroxy-3-isopropylbutanedioic acid	263	921-28-8	<a href=http://www.genome.jp/dbget-bin/www_bget?cpd+C04411">C04411</a>"	<a href=http://pubchem.ncbi.nlm.nih.gov/summary/summary.cgi?cid=5462261">5462261</a>"	504206	N-Methyl-L-glutamic acid 2	245	6753-62-4	<a href=http://www.genome.jp/dbget-bin/www_bget?cpd+C01046">C01046</a>"	<a href=http://pubchem.ncbi.nlm.nih.gov/summary/summary.cgi?cid=439377">439377</a>"	503425	Maleamate 1	240	557-24-4		<a href=http://pubchem.ncbi.nlm.nih.gov/summary/summary.cgi?cid=11187">11187</a>"	502387
Threonic acid	217	14.52	261	6998.6	7306-96-9		<a href=http://pubchem.ncbi.nlm.nih.gov/summary/summary.cgi?cid=151152">151152</a>"	501821	497167	Threonic acid	261	7306-96-9		<a href=http://pubchem.ncbi.nlm.nih.gov/summary/summary.cgi?cid=151152">151152</a>"	497167
Dodecanol	127	14.5242	378	13501	112-53-8	<a href=http://www.genome.jp/dbget-bin/www_bget?cpd+C02277">C02277</a>"	<a href=http://pubchem.ncbi.nlm.nih.gov/summary/summary.cgi?cid=8193">8193</a>"	501990	506612	Dodecanol	378	112-53-8	<a href=http://www.genome.jp/dbget-bin/www_bget?cpd+C02277">C02277</a>"	<a href=http://pubchem.ncbi.nlm.nih.gov/summary/summary.cgi?cid=8193">8193</a>"	506612	Maleamate 1	359	557-24-4		<a href=http://pubchem.ncbi.nlm.nih.gov/summary/summary.cgi?cid=11187">11187</a>"	502387
Unknown 220	247	14.5858		33756				504493
3-hydroxybenzoic acid	267	14.6333	705	48094	99-06-9	<a href=http://www.genome.jp/dbget-bin/www_bget?cpd+C00587">C00587</a>"	<a href=http://pubchem.ncbi.nlm.nih.gov/summary/summary.cgi?cid=7420">7420</a>"	506422	507006	3-hydroxybenzoic acid	705	99-06-9	<a href=http://www.genome.jp/dbget-bin/www_bget?cpd+C00587">C00587</a>"	<a href=http://pubchem.ncbi.nlm.nih.gov/summary/summary.cgi?cid=7420">7420</a>"	507006	4-Hydroxyphenylethanol	395	501-94-0	<a href=http://www.genome.jp/dbget-bin/www_bget?cpd+C06044">C06044</a>"	<a href=http://pubchem.ncbi.nlm.nih.gov/summary/summary.cgi?cid=10393">10393</a>"	509983	N-Methylanthranilic acid	266	119-68-6	<a href=http://www.genome.jp/dbget-bin/www_bget?cpd+C03005">C03005</a>"	<a href=http://pubchem.ncbi.nlm.nih.gov/summary/summary.cgi?cid=67069">67069</a>"	501505	6-Hydroxynicotinic acid	238	5006-66-6	<a href=http://www.genome.jp/dbget-bin/www_bget?cpd+C01020">C01020</a>"	<a href=http://pubchem.ncbi.nlm.nih.gov/summary/summary.cgi?cid=72924">72924</a>"	510237	phenylalanine 2	233	63-91-2	<a href=http://www.genome.jp/dbget-bin/www_bget?cpd+C02057">C02057</a>"	<a href=http://pubchem.ncbi.nlm.nih.gov/summary/summary.cgi?cid=994">994</a>"	502858
Unknown 221	73	14.6492		443229				507064
phenylethylamine	174	14.6517	836	132392	64-04-0	<a href=http://www.genome.jp/dbget-bin/www_bget?cpd+C05332">C05332</a>"	<a href=http://pubchem.ncbi.nlm.nih.gov/summary/summary.cgi?cid=1001">1001</a>"	507166	511749	phenylethylamine	836	64-04-0	<a href=http://www.genome.jp/dbget-bin/www_bget?cpd+C05332">C05332</a>"	<a href=http://pubchem.ncbi.nlm.nih.gov/summary/summary.cgi?cid=1001">1001</a>"	511749	3-Methylthiopropylamine	691	4104-45-4	<a href=http://www.genome.jp/dbget-bin/www_bget?cpd+C03354">C03354</a>"	<a href=http://pubchem.ncbi.nlm.nih.gov/summary/summary.cgi?cid=77743">77743</a>"	511749
2-hydroxy-3-isopropylbutanedioic acid	129	14.6783	485	64298	16048-89-8	<a href=http://www.genome.jp/dbget-bin/www_bget?cpd+C04411">C04411</a>"	<a href=http://pubchem.ncbi.nlm.nih.gov/summary/summary.cgi?cid=36">36</a>"	508248	509591	2-hydroxy-3-isopropylbutanedioic acid	485	16048-89-8	<a href=http://www.genome.jp/dbget-bin/www_bget?cpd+C04411">C04411</a>"	<a href=http://pubchem.ncbi.nlm.nih.gov/summary/summary.cgi?cid=36">36</a>"	509591	(2R,3S)-2-hydroxy-3-isopropylbutanedioic acid	432	921-28-8	<a href=http://www.genome.jp/dbget-bin/www_bget?cpd+C04411">C04411</a>"	<a href=http://pubchem.ncbi.nlm.nih.gov/summary/summary.cgi?cid=5462261">5462261</a>"	504206	N-Methyl-L-glutamic acid 2	428	6753-62-4	<a href=http://www.genome.jp/dbget-bin/www_bget?cpd+C01046">C01046</a>"	<a href=http://pubchem.ncbi.nlm.nih.gov/summary/summary.cgi?cid=439377">439377</a>"	503425
4-Hydroxyphenylethanol	179	14.7067	824	113937	501-94-0	<a href=http://www.genome.jp/dbget-bin/www_bget?cpd+C06044">C06044</a>"	<a href=http://pubchem.ncbi.nlm.nih.gov/summary/summary.cgi?cid=10393">10393</a>"	509398	509983	4-Hydroxyphenylethanol	824	501-94-0	<a href=http://www.genome.jp/dbget-bin/www_bget?cpd+C06044">C06044</a>"	<a href=http://pubchem.ncbi.nlm.nih.gov/summary/summary.cgi?cid=10393">10393</a>"	509983	3-hydroxybenzoic acid	331	99-06-9	<a href=http://www.genome.jp/dbget-bin/www_bget?cpd+C00587">C00587</a>"	<a href=http://pubchem.ncbi.nlm.nih.gov/summary/summary.cgi?cid=7420">7420</a>"	507006
Unknown 222	213	14.7183		7348.8				509872
Unknown 223	143	14.7408		15878				510785
Unknown 224	102	14.7675		19715				511868
Unknown 225	186	14.8042		7204.4				513356
Unknown 226	217	14.8317		25024				514472
Unknown 227	268	14.8567		54349				515487
Unknown 228	217	14.8983		11938				517178
Unknown 229	103	14.92		8794.6				518058
Unknown 230	360	14.9317		14368				518532
4-aminophenol 2	103	14.9633	296	18733	123-30-8	<a href=http://www.genome.jp/dbget-bin/www_bget?cpd+C02372">C02372</a>"	<a href=http://pubchem.ncbi.nlm.nih.gov/summary/summary.cgi?cid=403">403</a>"	519817	518407	4-aminophenol 2	296	123-30-8	<a href=http://www.genome.jp/dbget-bin/www_bget?cpd+C02372">C02372</a>"	<a href=http://pubchem.ncbi.nlm.nih.gov/summary/summary.cgi?cid=403">403</a>"	518407
Unknown 231	245	14.9742		6783.5				520257
Unknown 232	217	14.9858		29090				520730
1,2,4-Benzenetriol	239	15.0083	402	17029	533-73-3	<a href=http://www.genome.jp/dbget-bin/www_bget?cpd+C02814">C02814</a>"	<a href=http://pubchem.ncbi.nlm.nih.gov/summary/summary.cgi?cid=10787">10787</a>"	521644	521644	1,2,4-Benzenetriol	402	533-73-3	<a href=http://www.genome.jp/dbget-bin/www_bget?cpd+C02814">C02814</a>"	<a href=http://pubchem.ncbi.nlm.nih.gov/summary/summary.cgi?cid=10787">10787</a>"	521644	4-aminophenol 2	270	123-30-8	<a href=http://www.genome.jp/dbget-bin/www_bget?cpd+C02372">C02372</a>"	<a href=http://pubchem.ncbi.nlm.nih.gov/summary/summary.cgi?cid=403">403</a>"	518407
pimelic acid	155	15.065	704	23559	111-16-0	<a href=http://www.genome.jp/dbget-bin/www_bget?cpd+C02656">C02656</a>"	<a href=http://pubchem.ncbi.nlm.nih.gov/summary/summary.cgi?cid=385">385</a>"	523944	522400	pimelic acid	704	111-16-0	<a href=http://www.genome.jp/dbget-bin/www_bget?cpd+C02656">C02656</a>"	<a href=http://pubchem.ncbi.nlm.nih.gov/summary/summary.cgi?cid=385">385</a>"	522400	Digitoxose 2	543	527-52-6		<a href=http://pubchem.ncbi.nlm.nih.gov/summary/summary.cgi?cid=258531">258531</a>"	523635	Digitoxose 1	522	527-52-6		<a href=http://pubchem.ncbi.nlm.nih.gov/summary/summary.cgi?cid=258531">258531</a>"	521871
Unknown 233	156	15.0742	175	24157	56-86-0	<a href=http://www.genome.jp/dbget-bin/www_bget?cpd+C00302">C00302</a>"	<a href=http://pubchem.ncbi.nlm.nih.gov/summary/summary.cgi?cid=611">611</a>"	524316	528609	glutamic acid	175	56-86-0	<a href=http://www.genome.jp/dbget-bin/www_bget?cpd+C00302">C00302</a>"	<a href=http://pubchem.ncbi.nlm.nih.gov/summary/summary.cgi?cid=611">611</a>"	528609	pimelic acid	151	111-16-0	<a href=http://www.genome.jp/dbget-bin/www_bget?cpd+C02656">C02656</a>"	<a href=http://pubchem.ncbi.nlm.nih.gov/summary/summary.cgi?cid=385">385</a>"	522400
pimelic acid	217	15.0917	290	29471	111-16-0	<a href=http://www.genome.jp/dbget-bin/www_bget?cpd+C02656">C02656</a>"	<a href=http://pubchem.ncbi.nlm.nih.gov/summary/summary.cgi?cid=385">385</a>"	525026	522400	pimelic acid	290	111-16-0	<a href=http://www.genome.jp/dbget-bin/www_bget?cpd+C02656">C02656</a>"	<a href=http://pubchem.ncbi.nlm.nih.gov/summary/summary.cgi?cid=385">385</a>"	522400
3-hydroxyphenylacetic acid	221	15.1225	331	17991	621-37-4	<a href=http://www.genome.jp/dbget-bin/www_bget?cpd+C05593">C05593</a>"	<a href=http://pubchem.ncbi.nlm.nih.gov/summary/summary.cgi?cid=12122">12122</a>"	526278	528448	3-hydroxyphenylacetic acid	331	621-37-4	<a href=http://www.genome.jp/dbget-bin/www_bget?cpd+C05593">C05593</a>"	<a href=http://pubchem.ncbi.nlm.nih.gov/summary/summary.cgi?cid=12122">12122</a>"	528448
3-hydroxyphenylacetic acid	164	15.1342	875	140118	621-37-4	<a href=http://www.genome.jp/dbget-bin/www_bget?cpd+C05593">C05593</a>"	<a href=http://pubchem.ncbi.nlm.nih.gov/summary/summary.cgi?cid=12122">12122</a>"	526751	528448	3-hydroxyphenylacetic acid	875	621-37-4	<a href=http://www.genome.jp/dbget-bin/www_bget?cpd+C05593">C05593</a>"	<a href=http://pubchem.ncbi.nlm.nih.gov/summary/summary.cgi?cid=12122">12122</a>"	528448	D-erythronolactone 2	415	15667-21-7		<a href=http://pubchem.ncbi.nlm.nih.gov/summary/summary.cgi?cid=5325915">5325915</a>"	523641
beta-Glutamic acid 1	232	15.1417	831	75870	1948-48-7	<a href=http://www.genome.jp/dbget-bin/www_bget?cpd+C05574">C05574</a>"	<a href=http://pubchem.ncbi.nlm.nih.gov/summary/summary.cgi?cid=73064">73064</a>"	527056	525379	beta-Glutamic acid 1	831	1948-48-7	<a href=http://www.genome.jp/dbget-bin/www_bget?cpd+C05574">C05574</a>"	<a href=http://pubchem.ncbi.nlm.nih.gov/summary/summary.cgi?cid=73064">73064</a>"	525379
thymidine 2	157	15.1542	313	9801.8	50-89-5	<a href=http://www.genome.jp/dbget-bin/www_bget?cpd+C00214">C00214</a>"	<a href=http://pubchem.ncbi.nlm.nih.gov/summary/summary.cgi?cid=5789">5789</a>"	527563	530912	thymidine 2	313	50-89-5	<a href=http://www.genome.jp/dbget-bin/www_bget?cpd+C00214">C00214</a>"	<a href=http://pubchem.ncbi.nlm.nih.gov/summary/summary.cgi?cid=5789">5789</a>"	530912
ornithine	142	15.17	738	66136	70-26-8	<a href=http://www.genome.jp/dbget-bin/www_bget?cpd+C00077">C00077</a>"	<a href=http://pubchem.ncbi.nlm.nih.gov/summary/summary.cgi?cid=6262">6262</a>"	528206	526737	ornithine	738	70-26-8	<a href=http://www.genome.jp/dbget-bin/www_bget?cpd+C00077">C00077</a>"	<a href=http://pubchem.ncbi.nlm.nih.gov/summary/summary.cgi?cid=6262">6262</a>"	526737	beta-Glutamic acid 1	246	1948-48-7	<a href=http://www.genome.jp/dbget-bin/www_bget?cpd+C05574">C05574</a>"	<a href=http://pubchem.ncbi.nlm.nih.gov/summary/summary.cgi?cid=73064">73064</a>"	525379	Digitoxose 2	225	527-52-6		<a href=http://pubchem.ncbi.nlm.nih.gov/summary/summary.cgi?cid=258531">258531</a>"	523635
glutamic acid	244	15.215	425	23863	56-86-0	<a href=http://www.genome.jp/dbget-bin/www_bget?cpd+C00302">C00302</a>"	<a href=http://pubchem.ncbi.nlm.nih.gov/summary/summary.cgi?cid=611">611</a>"	530033	528609	glutamic acid	425	56-86-0	<a href=http://www.genome.jp/dbget-bin/www_bget?cpd+C00302">C00302</a>"	<a href=http://pubchem.ncbi.nlm.nih.gov/summary/summary.cgi?cid=611">611</a>"	528609	beta-Glutamic acid 1	361	1948-48-7	<a href=http://www.genome.jp/dbget-bin/www_bget?cpd+C05574">C05574</a>"	<a href=http://pubchem.ncbi.nlm.nih.gov/summary/summary.cgi?cid=73064">73064</a>"	525379
glutamic acid	246	15.2208	800	260909	56-86-0	<a href=http://www.genome.jp/dbget-bin/www_bget?cpd+C00302">C00302</a>"	<a href=http://pubchem.ncbi.nlm.nih.gov/summary/summary.cgi?cid=611">611</a>"	530269	528609	glutamic acid	800	56-86-0	<a href=http://www.genome.jp/dbget-bin/www_bget?cpd+C00302">C00302</a>"	<a href=http://pubchem.ncbi.nlm.nih.gov/summary/summary.cgi?cid=611">611</a>"	528609	beta-Glutamic acid 1	352	1948-48-7	<a href=http://www.genome.jp/dbget-bin/www_bget?cpd+C05574">C05574</a>"	<a href=http://pubchem.ncbi.nlm.nih.gov/summary/summary.cgi?cid=73064">73064</a>"	525379
glutamic acid	97	15.2242	455	10969	56-86-0	<a href=http://www.genome.jp/dbget-bin/www_bget?cpd+C00302">C00302</a>"	<a href=http://pubchem.ncbi.nlm.nih.gov/summary/summary.cgi?cid=611">611</a>"	530405	528609	glutamic acid	455	56-86-0	<a href=http://www.genome.jp/dbget-bin/www_bget?cpd+C00302">C00302</a>"	<a href=http://pubchem.ncbi.nlm.nih.gov/summary/summary.cgi?cid=611">611</a>"	528609
tartaric acid	231	15.2392	352	34522	133-37-9	<a href=http://www.genome.jp/dbget-bin/www_bget?cpd+C00898">C00898</a>"	<a href=http://pubchem.ncbi.nlm.nih.gov/summary/summary.cgi?cid=875">875</a>"	531014	534818	tartaric acid	352	133-37-9	<a href=http://www.genome.jp/dbget-bin/www_bget?cpd+C00898">C00898</a>"	<a href=http://pubchem.ncbi.nlm.nih.gov/summary/summary.cgi?cid=875">875</a>"	534818
thymidine 2	319	15.2617	281	7098.5	50-89-5	<a href=http://www.genome.jp/dbget-bin/www_bget?cpd+C00214">C00214</a>"	<a href=http://pubchem.ncbi.nlm.nih.gov/summary/summary.cgi?cid=5789">5789</a>"	531927	530912	thymidine 2	281	50-89-5	<a href=http://www.genome.jp/dbget-bin/www_bget?cpd+C00214">C00214</a>"	<a href=http://pubchem.ncbi.nlm.nih.gov/summary/summary.cgi?cid=5789">5789</a>"	530912
phenylalanine 1	218	15.3383	837	306763	63-91-2	<a href=http://www.genome.jp/dbget-bin/www_bget?cpd+C02057">C02057</a>"	<a href=http://pubchem.ncbi.nlm.nih.gov/summary/summary.cgi?cid=994">994</a>"	535039	537401	phenylalanine 1	837	63-91-2	<a href=http://www.genome.jp/dbget-bin/www_bget?cpd+C02057">C02057</a>"	<a href=http://pubchem.ncbi.nlm.nih.gov/summary/summary.cgi?cid=994">994</a>"	537401	asparagine 3	443	70-47-3	<a href=http://www.genome.jp/dbget-bin/www_bget?cpd+C00154">C00154</a>"	<a href=http://pubchem.ncbi.nlm.nih.gov/summary/summary.cgi?cid=236">236</a>"	532315	3-ureidopropionate 1	416	462-88-4	<a href=http://www.genome.jp/dbget-bin/www_bget?cpd+C02642">C02642</a>"	<a href=http://pubchem.ncbi.nlm.nih.gov/summary/summary.cgi?cid=111">111</a>"	539576	tartaric acid	400	133-37-9	<a href=http://www.genome.jp/dbget-bin/www_bget?cpd+C00898">C00898</a>"	<a href=http://pubchem.ncbi.nlm.nih.gov/summary/summary.cgi?cid=875">875</a>"	534818
5-Aminovaleric acid 1	174	15.3458	963	2037122	660-88-8	<a href=http://www.genome.jp/dbget-bin/www_bget?cpd+C00431">C00431</a>"	<a href=http://pubchem.ncbi.nlm.nih.gov/summary/summary.cgi?cid=138">138</a>"	535344	536482	5-Aminovaleric acid 1	963	660-88-8	<a href=http://www.genome.jp/dbget-bin/www_bget?cpd+C00431">C00431</a>"	<a href=http://pubchem.ncbi.nlm.nih.gov/summary/summary.cgi?cid=138">138</a>"	536482	2,4-diaminobutyric acid 4	650	305-62-4		<a href=http://pubchem.ncbi.nlm.nih.gov/summary/summary.cgi?cid=470">470</a>"	535170	3-ureidopropionate 1	460	462-88-4	<a href=http://www.genome.jp/dbget-bin/www_bget?cpd+C02642">C02642</a>"	<a href=http://pubchem.ncbi.nlm.nih.gov/summary/summary.cgi?cid=111">111</a>"	539576
Unknown 234	355	15.365		8035.3				536122
4-Hydroxybenzoic acid	267	15.3767	641	23309	99-96-7	<a href=http://www.genome.jp/dbget-bin/www_bget?cpd+C00156">C00156</a>"	<a href=http://pubchem.ncbi.nlm.nih.gov/summary/summary.cgi?cid=135">135</a>"	536595	537389	4-Hydroxybenzoic acid	641	99-96-7	<a href=http://www.genome.jp/dbget-bin/www_bget?cpd+C00156">C00156</a>"	<a href=http://pubchem.ncbi.nlm.nih.gov/summary/summary.cgi?cid=135">135</a>"	537389	4-Hydroxy-3-methoxybenzyl alcohol	263	498-00-0	<a href=http://www.genome.jp/dbget-bin/www_bget?cpd+C06317">C06317</a>"	<a href=http://pubchem.ncbi.nlm.nih.gov/summary/summary.cgi?cid=62348">62348</a>"	540067
Fluorene	248	15.4175	467	4371.2	86-73-7	<a href=http://www.genome.jp/dbget-bin/www_bget?cpd+C07715">C07715</a>"	<a href=http://pubchem.ncbi.nlm.nih.gov/summary/summary.cgi?cid=6853">6853</a>"	538253	536990	Fluorene	467	86-73-7	<a href=http://www.genome.jp/dbget-bin/www_bget?cpd+C07715">C07715</a>"	<a href=http://pubchem.ncbi.nlm.nih.gov/summary/summary.cgi?cid=6853">6853</a>"	536990	4-Hydroxy-3-methoxybenzyl alcohol	218	498-00-0	<a href=http://www.genome.jp/dbget-bin/www_bget?cpd+C06317">C06317</a>"	<a href=http://pubchem.ncbi.nlm.nih.gov/summary/summary.cgi?cid=62348">62348</a>"	540067	cyclohexylsulfamic acid 2	170	100-88-9	<a href=http://www.genome.jp/dbget-bin/www_bget?cpd+C02824">C02824</a>"	<a href=http://pubchem.ncbi.nlm.nih.gov/summary/summary.cgi?cid=7533">7533</a>"	538611
4-hydroxyphenylacetic acid	318	15.49	383	6194.7	156-38-7	<a href=http://www.genome.jp/dbget-bin/www_bget?cpd+C00642">C00642</a>"	<a href=http://pubchem.ncbi.nlm.nih.gov/summary/summary.cgi?cid=127">127</a>"	541196	541946	4-hydroxyphenylacetic acid	383	156-38-7	<a href=http://www.genome.jp/dbget-bin/www_bget?cpd+C00642">C00642</a>"	<a href=http://pubchem.ncbi.nlm.nih.gov/summary/summary.cgi?cid=127">127</a>"	541946	4-Hydroxy-3-methoxybenzyl alcohol	272	498-00-0	<a href=http://www.genome.jp/dbget-bin/www_bget?cpd+C06317">C06317</a>"	<a href=http://pubchem.ncbi.nlm.nih.gov/summary/summary.cgi?cid=62348">62348</a>"	540067
4-hydroxyphenylacetic acid	179	15.5033	697	154598	156-38-7	<a href=http://www.genome.jp/dbget-bin/www_bget?cpd+C00642">C00642</a>"	<a href=http://pubchem.ncbi.nlm.nih.gov/summary/summary.cgi?cid=127">127</a>"	541737	541946	4-hydroxyphenylacetic acid	697	156-38-7	<a href=http://www.genome.jp/dbget-bin/www_bget?cpd+C00642">C00642</a>"	<a href=http://pubchem.ncbi.nlm.nih.gov/summary/summary.cgi?cid=127">127</a>"	541946	Lyxose 1	358	1114-34-7		<a href=http://pubchem.ncbi.nlm.nih.gov/summary/summary.cgi?cid=65550">65550</a>"	540619	xylose 2	337	6763-34-4		<a href=http://pubchem.ncbi.nlm.nih.gov/summary/summary.cgi?cid=644160">644160</a>"	542483	4-Hydroxy-3-methoxybenzyl alcohol	331	498-00-0	<a href=http://www.genome.jp/dbget-bin/www_bget?cpd+C06317">C06317</a>"	<a href=http://pubchem.ncbi.nlm.nih.gov/summary/summary.cgi?cid=62348">62348</a>"	540067	creatine degr	327	57-00-1	<a href=http://www.genome.jp/dbget-bin/www_bget?cpd+C00300">C00300</a>"	<a href=http://pubchem.ncbi.nlm.nih.gov/summary/summary.cgi?cid=586">586</a>"	542762
xylose 2	102	15.5117	683	84544	6763-34-4		<a href=http://pubchem.ncbi.nlm.nih.gov/summary/summary.cgi?cid=644160">644160</a>"	542075	542483	xylose 2	683	6763-34-4		<a href=http://pubchem.ncbi.nlm.nih.gov/summary/summary.cgi?cid=644160">644160</a>"	542483	Lyxose 1	678	1114-34-7		<a href=http://pubchem.ncbi.nlm.nih.gov/summary/summary.cgi?cid=65550">65550</a>"	540619	xylose 1	668	6763-34-4		<a href=http://pubchem.ncbi.nlm.nih.gov/summary/summary.cgi?cid=644160">644160</a>"	545927	Lyxose 2	656	1114-34-7		<a href=http://pubchem.ncbi.nlm.nih.gov/summary/summary.cgi?cid=65550">65550</a>"	545540	allose 1	374	2595-97-3		<a href=http://pubchem.ncbi.nlm.nih.gov/summary/summary.cgi?cid=102288">102288</a>"	543539
4-hydroxyphenylacetic acid	193	15.5425	307	396332	156-38-7	<a href=http://www.genome.jp/dbget-bin/www_bget?cpd+C00642">C00642</a>"	<a href=http://pubchem.ncbi.nlm.nih.gov/summary/summary.cgi?cid=127">127</a>"	543327	541946	4-hydroxyphenylacetic acid	307	156-38-7	<a href=http://www.genome.jp/dbget-bin/www_bget?cpd+C00642">C00642</a>"	<a href=http://pubchem.ncbi.nlm.nih.gov/summary/summary.cgi?cid=127">127</a>"	541946	N,N-Dimethyl-p-phenylenediamine	297	99-98-9	<a href=http://www.genome.jp/dbget-bin/www_bget?cpd+C04203">C04203</a>"	<a href=http://pubchem.ncbi.nlm.nih.gov/summary/summary.cgi?cid=7472">7472</a>"	547175
1,3-diaminopropane	174	15.5467	746	89322	109-76-2	<a href=http://www.genome.jp/dbget-bin/www_bget?cpd+C00986">C00986</a>"	<a href=http://pubchem.ncbi.nlm.nih.gov/summary/summary.cgi?cid=428">428</a>"	543496	546361	1,3-diaminopropane	746	109-76-2	<a href=http://www.genome.jp/dbget-bin/www_bget?cpd+C00986">C00986</a>"	<a href=http://pubchem.ncbi.nlm.nih.gov/summary/summary.cgi?cid=428">428</a>"	546361	2,4-diaminobutyric acid 2	520	305-62-4		<a href=http://pubchem.ncbi.nlm.nih.gov/summary/summary.cgi?cid=470">470</a>"	545144	3-ureidopropionate 1	390	462-88-4	<a href=http://www.genome.jp/dbget-bin/www_bget?cpd+C02642">C02642</a>"	<a href=http://pubchem.ncbi.nlm.nih.gov/summary/summary.cgi?cid=111">111</a>"	539576	N-acetyl-L-aspartic acid 1	367	997-55-7	<a href=http://www.genome.jp/dbget-bin/www_bget?cpd+C01042">C01042</a>"	<a href=http://pubchem.ncbi.nlm.nih.gov/summary/summary.cgi?cid=65065">65065</a>"	547922	N-acetyl-L-aspartic acid 1	367	997-55-7	<a href=http://www.genome.jp/dbget-bin/www_bget?cpd+C01042">C01042</a>"	<a href=http://pubchem.ncbi.nlm.nih.gov/summary/summary.cgi?cid=65065">65065</a>"	547922
Lyxose 1	103	15.5975	943	265291	1114-34-7		<a href=http://pubchem.ncbi.nlm.nih.gov/summary/summary.cgi?cid=65550">65550</a>"	545559	540619	Lyxose 1	943	1114-34-7		<a href=http://pubchem.ncbi.nlm.nih.gov/summary/summary.cgi?cid=65550">65550</a>"	540619	xylose 2	931	6763-34-4		<a href=http://pubchem.ncbi.nlm.nih.gov/summary/summary.cgi?cid=644160">644160</a>"	542483	xylose 1	927	6763-34-4		<a href=http://pubchem.ncbi.nlm.nih.gov/summary/summary.cgi?cid=644160">644160</a>"	545927	Lyxose 2	918	1114-34-7		<a href=http://pubchem.ncbi.nlm.nih.gov/summary/summary.cgi?cid=65550">65550</a>"	545540	allose 1	640	2595-97-3		<a href=http://pubchem.ncbi.nlm.nih.gov/summary/summary.cgi?cid=102288">102288</a>"	543539
Unknown 235	248	15.63		15134				546878
lauric acid	132	15.6758	536	44031	143-07-7	<a href=http://www.genome.jp/dbget-bin/www_bget?cpd+C02679">C02679</a>"	<a href=http://pubchem.ncbi.nlm.nih.gov/summary/summary.cgi?cid=3893">3893</a>"	548739	547162	lauric acid	536	143-07-7	<a href=http://www.genome.jp/dbget-bin/www_bget?cpd+C02679">C02679</a>"	<a href=http://pubchem.ncbi.nlm.nih.gov/summary/summary.cgi?cid=3893">3893</a>"	547162
xylose 1	103	15.6792	909	911482	6763-34-4		<a href=http://pubchem.ncbi.nlm.nih.gov/summary/summary.cgi?cid=644160">644160</a>"	548874	545927	xylose 1	909	6763-34-4		<a href=http://pubchem.ncbi.nlm.nih.gov/summary/summary.cgi?cid=644160">644160</a>"	545927	Lyxose 2	900	1114-34-7		<a href=http://pubchem.ncbi.nlm.nih.gov/summary/summary.cgi?cid=65550">65550</a>"	545540
Lyxose 2	201	15.685	532	7989.7	1114-34-7		<a href=http://pubchem.ncbi.nlm.nih.gov/summary/summary.cgi?cid=65550">65550</a>"	549111	545540	Lyxose 2	532	1114-34-7		<a href=http://pubchem.ncbi.nlm.nih.gov/summary/summary.cgi?cid=65550">65550</a>"	545540	xylose 1	523	6763-34-4		<a href=http://pubchem.ncbi.nlm.nih.gov/summary/summary.cgi?cid=644160">644160</a>"	545927	ribose	521	24259-59-4	<a href=http://www.genome.jp/dbget-bin/www_bget?cpd+C00121">C00121</a>"	<a href=http://pubchem.ncbi.nlm.nih.gov/summary/summary.cgi?cid=993">993</a>"	553947
Unknown 236	207	15.74	159	12308	121-33-5	<a href=http://www.genome.jp/dbget-bin/www_bget?cpd+C00755">C00755</a>"	<a href=http://pubchem.ncbi.nlm.nih.gov/summary/summary.cgi?cid=1183">1183</a>"	551344	547353	vanillin	159	121-33-5	<a href=http://www.genome.jp/dbget-bin/www_bget?cpd+C00755">C00755</a>"	<a href=http://pubchem.ncbi.nlm.nih.gov/summary/summary.cgi?cid=1183">1183</a>"	547353	N,N-Dimethyl-p-phenylenediamine	154	99-98-9	<a href=http://www.genome.jp/dbget-bin/www_bget?cpd+C04203">C04203</a>"	<a href=http://pubchem.ncbi.nlm.nih.gov/summary/summary.cgi?cid=7472">7472</a>"	547175
Unknown 237	171	15.8		6311.3				553779
ribose	251	15.8508	408	6639.4	24259-59-4	<a href=http://www.genome.jp/dbget-bin/www_bget?cpd+C00121">C00121</a>"	<a href=http://pubchem.ncbi.nlm.nih.gov/summary/summary.cgi?cid=993">993</a>"	555843	553947	ribose	408	24259-59-4	<a href=http://www.genome.jp/dbget-bin/www_bget?cpd+C00121">C00121</a>"	<a href=http://pubchem.ncbi.nlm.nih.gov/summary/summary.cgi?cid=993">993</a>"	553947
ribose	103	15.855	960	7226669	24259-59-4	<a href=http://www.genome.jp/dbget-bin/www_bget?cpd+C00121">C00121</a>"	<a href=http://pubchem.ncbi.nlm.nih.gov/summary/summary.cgi?cid=993">993</a>"	556012	553947	ribose	960	24259-59-4	<a href=http://www.genome.jp/dbget-bin/www_bget?cpd+C00121">C00121</a>"	<a href=http://pubchem.ncbi.nlm.nih.gov/summary/summary.cgi?cid=993">993</a>"	553947
Adipamide 3	52	15.8575	371	91299	628-94-4		<a href=http://pubchem.ncbi.nlm.nih.gov/summary/summary.cgi?cid=12364">12364</a>"	556113	560005	Adipamide 3	371	628-94-4		<a href=http://pubchem.ncbi.nlm.nih.gov/summary/summary.cgi?cid=12364">12364</a>"	560005
5-Aminovaleric acid 2	102	15.925	269	21198	660-88-8	<a href=http://www.genome.jp/dbget-bin/www_bget?cpd+C00431">C00431</a>"	<a href=http://pubchem.ncbi.nlm.nih.gov/summary/summary.cgi?cid=138">138</a>"	558853	554938	5-Aminovaleric acid 2	269	660-88-8	<a href=http://www.genome.jp/dbget-bin/www_bget?cpd+C00431">C00431</a>"	<a href=http://pubchem.ncbi.nlm.nih.gov/summary/summary.cgi?cid=138">138</a>"	554938	taurine	228	107-35-7	<a href=http://www.genome.jp/dbget-bin/www_bget?cpd+C00245">C00245</a>"	<a href=http://pubchem.ncbi.nlm.nih.gov/summary/summary.cgi?cid=1123">1123</a>"	555862	L-homoserine 3	222	672-15-1	<a href=http://www.genome.jp/dbget-bin/www_bget?cpd+C00263">C00263</a>"	<a href=http://pubchem.ncbi.nlm.nih.gov/summary/summary.cgi?cid=12647">12647</a>"	556207
Ribonic acid, gamma-lactone	204	15.935	462	10233	5336-08-3		<a href=http://pubchem.ncbi.nlm.nih.gov/summary/summary.cgi?cid=111064">111064</a>"	559259	560492	Ribonic acid, gamma-lactone	462	5336-08-3		<a href=http://pubchem.ncbi.nlm.nih.gov/summary/summary.cgi?cid=111064">111064</a>"	560492
Unknown 238	206	16.0033		16229				562033
Acetol 3	159	16.0108	416	15230	116-09-6	<a href=http://www.genome.jp/dbget-bin/www_bget?cpd+C05235">C05235</a>"	<a href=http://pubchem.ncbi.nlm.nih.gov/summary/summary.cgi?cid=8299">8299</a>"	562337	566934	Acetol 3	416	116-09-6	<a href=http://www.genome.jp/dbget-bin/www_bget?cpd+C05235">C05235</a>"	<a href=http://pubchem.ncbi.nlm.nih.gov/summary/summary.cgi?cid=8299">8299</a>"	566934	Ribonic acid, gamma-lactone	375	5336-08-3		<a href=http://pubchem.ncbi.nlm.nih.gov/summary/summary.cgi?cid=111064">111064</a>"	560492	phthalic acid	362	88-99-3	<a href=http://www.genome.jp/dbget-bin/www_bget?cpd+C01606">C01606</a>"	<a href=http://pubchem.ncbi.nlm.nih.gov/summary/summary.cgi?cid=1017">1017</a>"	567166
Unknown 239	212	16.0158		8138.1				562540
Ribonic acid, gamma-lactone	215	16.0567	528	38430	5336-08-3		<a href=http://pubchem.ncbi.nlm.nih.gov/summary/summary.cgi?cid=111064">111064</a>"	564198	560492	Ribonic acid, gamma-lactone	528	5336-08-3		<a href=http://pubchem.ncbi.nlm.nih.gov/summary/summary.cgi?cid=111064">111064</a>"	560492
Unknown 240	282	16.1133		30838				566498
phthalic acid	221	16.1192	399	53868	88-99-3	<a href=http://www.genome.jp/dbget-bin/www_bget?cpd+C01606">C01606</a>"	<a href=http://pubchem.ncbi.nlm.nih.gov/summary/summary.cgi?cid=1017">1017</a>"	566735	567166	phthalic acid	399	88-99-3	<a href=http://www.genome.jp/dbget-bin/www_bget?cpd+C01606">C01606</a>"	<a href=http://pubchem.ncbi.nlm.nih.gov/summary/summary.cgi?cid=1017">1017</a>"	567166
Acetol 4	55	16.155	328	110696	116-09-6	<a href=http://www.genome.jp/dbget-bin/www_bget?cpd+C05235">C05235</a>"	<a href=http://pubchem.ncbi.nlm.nih.gov/summary/summary.cgi?cid=8299">8299</a>"	568189	571483	Acetol 4	328	116-09-6	<a href=http://www.genome.jp/dbget-bin/www_bget?cpd+C05235">C05235</a>"	<a href=http://pubchem.ncbi.nlm.nih.gov/summary/summary.cgi?cid=8299">8299</a>"	571483
Unknown 241	303	16.1617		10219				568460
3,6-Anhydro-D-galactose 1	217	16.1767	311	24928	14122-18-0	<a href=http://www.genome.jp/dbget-bin/www_bget?cpd+C06474">C06474</a>"	<a href=http://pubchem.ncbi.nlm.nih.gov/summary/summary.cgi?cid=441040">441040</a>"	569069	564843	3,6-Anhydro-D-galactose 1	311	14122-18-0	<a href=http://www.genome.jp/dbget-bin/www_bget?cpd+C06474">C06474</a>"	<a href=http://pubchem.ncbi.nlm.nih.gov/summary/summary.cgi?cid=441040">441040</a>"	564843	Levoglucosan	302	498-07-7		<a href=http://pubchem.ncbi.nlm.nih.gov/summary/summary.cgi?cid=79029">79029</a>"	570079
Methyl jasmonate 3	82	16.1875	269	11041	1211-29-6		<a href=http://pubchem.ncbi.nlm.nih.gov/summary/summary.cgi?cid=62388">62388</a>"	569509	567795	Methyl jasmonate 3	269	1211-29-6		<a href=http://pubchem.ncbi.nlm.nih.gov/summary/summary.cgi?cid=62388">62388</a>"	567795
alpha-Aminoadipic acid	174	16.2242	319	4845.9	542-32-5		<a href=http://pubchem.ncbi.nlm.nih.gov/summary/summary.cgi?cid=469">469</a>"	570997	573167	alpha-Aminoadipic acid	319	542-32-5		<a href=http://pubchem.ncbi.nlm.nih.gov/summary/summary.cgi?cid=469">469</a>"	573167	2,4-diaminobutyric acid 1	309	305-62-4		<a href=http://pubchem.ncbi.nlm.nih.gov/summary/summary.cgi?cid=470">470</a>"	571335	glutamine 2	297	56-85-9	<a href=http://www.genome.jp/dbget-bin/www_bget?cpd+C00064">C00064</a>"	<a href=http://pubchem.ncbi.nlm.nih.gov/summary/summary.cgi?cid=5961">5961</a>"	570389	3-Methyloxindole 3	291	1504-06-9	<a href=http://www.genome.jp/dbget-bin/www_bget?cpd+C02366">C02366</a>"	<a href=http://pubchem.ncbi.nlm.nih.gov/summary/summary.cgi?cid=150923">150923</a>"	566730
glutamine 2	84	16.235	404	121317	56-85-9	<a href=http://www.genome.jp/dbget-bin/www_bget?cpd+C00064">C00064</a>"	<a href=http://pubchem.ncbi.nlm.nih.gov/summary/summary.cgi?cid=5961">5961</a>"	571437	570389	glutamine 2	404	56-85-9	<a href=http://www.genome.jp/dbget-bin/www_bget?cpd+C00064">C00064</a>"	<a href=http://pubchem.ncbi.nlm.nih.gov/summary/summary.cgi?cid=5961">5961</a>"	570389
ribitol	102	16.2975	383	16951	488-81-3		<a href=http://pubchem.ncbi.nlm.nih.gov/summary/summary.cgi?cid=6912">6912</a>"	573974	576302	ribitol	383	488-81-3		<a href=http://pubchem.ncbi.nlm.nih.gov/summary/summary.cgi?cid=6912">6912</a>"	576302	D-Arabitol	379	488-82-4		<a href=http://pubchem.ncbi.nlm.nih.gov/summary/summary.cgi?cid=94154">94154</a>"	574079	fucose 1	372	2438-80-4		<a href=http://pubchem.ncbi.nlm.nih.gov/summary/summary.cgi?cid=17106">17106</a>"	577729	6-deoxy-D-glucose 1	350	7568-08-4		<a href=http://pubchem.ncbi.nlm.nih.gov/summary/summary.cgi?cid=93579">93579</a>"	576050
fucose 1	117	16.31	780	162448	2438-80-4		<a href=http://pubchem.ncbi.nlm.nih.gov/summary/summary.cgi?cid=17106">17106</a>"	574481	577729	fucose 1	780	2438-80-4		<a href=http://pubchem.ncbi.nlm.nih.gov/summary/summary.cgi?cid=17106">17106</a>"	577729	6-deoxy-D-glucose 1	750	7568-08-4		<a href=http://pubchem.ncbi.nlm.nih.gov/summary/summary.cgi?cid=93579">93579</a>"	576050	Acetol 4	284	116-09-6	<a href=http://www.genome.jp/dbget-bin/www_bget?cpd+C05235">C05235</a>"	<a href=http://pubchem.ncbi.nlm.nih.gov/summary/summary.cgi?cid=8299">8299</a>"	571483
ribitol	55	16.3342	370	82898	488-81-3		<a href=http://pubchem.ncbi.nlm.nih.gov/summary/summary.cgi?cid=6912">6912</a>"	575462	576302	ribitol	370	488-81-3		<a href=http://pubchem.ncbi.nlm.nih.gov/summary/summary.cgi?cid=6912">6912</a>"	576302	D-Arabitol	349	488-82-4		<a href=http://pubchem.ncbi.nlm.nih.gov/summary/summary.cgi?cid=94154">94154</a>"	574079
ribitol	217	16.3367	711	44591	488-81-3		<a href=http://pubchem.ncbi.nlm.nih.gov/summary/summary.cgi?cid=6912">6912</a>"	575564	576302	ribitol	711	488-81-3		<a href=http://pubchem.ncbi.nlm.nih.gov/summary/summary.cgi?cid=6912">6912</a>"	576302	D-Arabitol	704	488-82-4		<a href=http://pubchem.ncbi.nlm.nih.gov/summary/summary.cgi?cid=94154">94154</a>"	574079
Unknown 242	159	16.355		36061				576308
Unknown 243	154	16.3692		958552				576883
beta-Glycerophosphoric acid	243	16.3933	444	26470	819-83-0	<a href=http://www.genome.jp/dbget-bin/www_bget?cpd+C02979">C02979</a>"	<a href=http://pubchem.ncbi.nlm.nih.gov/summary/summary.cgi?cid=2526">2526</a>"	577864	575744	beta-Glycerophosphoric acid	444	819-83-0	<a href=http://www.genome.jp/dbget-bin/www_bget?cpd+C02979">C02979</a>"	<a href=http://pubchem.ncbi.nlm.nih.gov/summary/summary.cgi?cid=2526">2526</a>"	575744
6-deoxy-D-glucose 2	217	16.4042	707	41257	7568-08-4		<a href=http://pubchem.ncbi.nlm.nih.gov/summary/summary.cgi?cid=93579">93579</a>"	578304	582839	6-deoxy-D-glucose 2	707	7568-08-4		<a href=http://pubchem.ncbi.nlm.nih.gov/summary/summary.cgi?cid=93579">93579</a>"	582839	6-deoxy-D-glucose 1	669	7568-08-4		<a href=http://pubchem.ncbi.nlm.nih.gov/summary/summary.cgi?cid=93579">93579</a>"	576050	fucose 1	647	2438-80-4		<a href=http://pubchem.ncbi.nlm.nih.gov/summary/summary.cgi?cid=17106">17106</a>"	577729	Diglycerol 2	609	627-82-7		<a href=http://pubchem.ncbi.nlm.nih.gov/summary/summary.cgi?cid=42953">42953</a>"	582911	ribitol	589	488-81-3		<a href=http://pubchem.ncbi.nlm.nih.gov/summary/summary.cgi?cid=6912">6912</a>"	576302	D-Arabitol	584	488-82-4		<a href=http://pubchem.ncbi.nlm.nih.gov/summary/summary.cgi?cid=94154">94154</a>"	574079
Unknown 244	159	16.41		114158				578540
Unknown 245	267	16.4833		13861				581517
Lyxonic acid, 1,4-lactone	147	16.4958	567	2278258	15384-34-6		<a href=http://pubchem.ncbi.nlm.nih.gov/summary/summary.cgi?cid=6427169">6427169</a>"	582025	586543	Lyxonic acid, 1,4-lactone	567	15384-34-6		<a href=http://pubchem.ncbi.nlm.nih.gov/summary/summary.cgi?cid=6427169">6427169</a>"	586543	flavin adenine degrad product	564	146-14-5		<a href=http://pubchem.ncbi.nlm.nih.gov/summary/summary.cgi?cid=444188">444188</a>"	585799	3,6-Anhydro-D-galactose 2	485	14122-18-0	<a href=http://www.genome.jp/dbget-bin/www_bget?cpd+C06474">C06474</a>"	<a href=http://pubchem.ncbi.nlm.nih.gov/summary/summary.cgi?cid=441040">441040</a>"	585996
3-(3-hydroxyphenyl)propionic acid	207	16.5067	447	56663	621-54-5	<a href=http://www.genome.jp/dbget-bin/www_bget?cpd+C11457">C11457</a>"	<a href=http://pubchem.ncbi.nlm.nih.gov/summary/summary.cgi?cid=91">91</a>"	582464	583569	3-(3-hydroxyphenyl)propionic acid	447	621-54-5	<a href=http://www.genome.jp/dbget-bin/www_bget?cpd+C11457">C11457</a>"	<a href=http://pubchem.ncbi.nlm.nih.gov/summary/summary.cgi?cid=91">91</a>"	583569	Methyl jasmonate 1	246	1211-29-6		<a href=http://pubchem.ncbi.nlm.nih.gov/summary/summary.cgi?cid=62388">62388</a>"	585533	dihydrocoumarin 2	240	119-84-6	<a href=http://www.genome.jp/dbget-bin/www_bget?cpd+C02274">C02274</a>"	<a href=http://pubchem.ncbi.nlm.nih.gov/summary/summary.cgi?cid=660">660</a>"	585533	Methyl jasmonate 4	218	1211-29-6		<a href=http://pubchem.ncbi.nlm.nih.gov/summary/summary.cgi?cid=62388">62388</a>"	577723
3-(3-hydroxyphenyl)propionic acid	205	16.5117	868	576519	621-54-5	<a href=http://www.genome.jp/dbget-bin/www_bget?cpd+C11457">C11457</a>"	<a href=http://pubchem.ncbi.nlm.nih.gov/summary/summary.cgi?cid=91">91</a>"	582667	583569	3-(3-hydroxyphenyl)propionic acid	868	621-54-5	<a href=http://www.genome.jp/dbget-bin/www_bget?cpd+C11457">C11457</a>"	<a href=http://pubchem.ncbi.nlm.nih.gov/summary/summary.cgi?cid=91">91</a>"	583569	dihydrocoumarin 2	409	119-84-6	<a href=http://www.genome.jp/dbget-bin/www_bget?cpd+C02274">C02274</a>"	<a href=http://pubchem.ncbi.nlm.nih.gov/summary/summary.cgi?cid=660">660</a>"	585533
3-(3-hydroxyphenyl)propionic acid	121	16.5142	422	18330	621-54-5	<a href=http://www.genome.jp/dbget-bin/www_bget?cpd+C11457">C11457</a>"	<a href=http://pubchem.ncbi.nlm.nih.gov/summary/summary.cgi?cid=91">91</a>"	582768	583569	3-(3-hydroxyphenyl)propionic acid	422	621-54-5	<a href=http://www.genome.jp/dbget-bin/www_bget?cpd+C11457">C11457</a>"	<a href=http://pubchem.ncbi.nlm.nih.gov/summary/summary.cgi?cid=91">91</a>"	583569	dihydrocoumarin 2	376	119-84-6	<a href=http://www.genome.jp/dbget-bin/www_bget?cpd+C02274">C02274</a>"	<a href=http://pubchem.ncbi.nlm.nih.gov/summary/summary.cgi?cid=660">660</a>"	585533
Unknown 246	199	16.5292	175	5933.0	119-84-6	<a href=http://www.genome.jp/dbget-bin/www_bget?cpd+C02274">C02274</a>"	<a href=http://pubchem.ncbi.nlm.nih.gov/summary/summary.cgi?cid=660">660</a>"	583376	585533	dihydrocoumarin 2	175	119-84-6	<a href=http://www.genome.jp/dbget-bin/www_bget?cpd+C02274">C02274</a>"	<a href=http://pubchem.ncbi.nlm.nih.gov/summary/summary.cgi?cid=660">660</a>"	585533	quinolinic acid	171	89-00-9	<a href=http://www.genome.jp/dbget-bin/www_bget?cpd+C03722">C03722</a>"	<a href=http://pubchem.ncbi.nlm.nih.gov/summary/summary.cgi?cid=1066">1066</a>"	582684	(2R)-2-amino-3-phosphonopropanoic acid 1	151	20263-06-3		<a href=http://pubchem.ncbi.nlm.nih.gov/summary/summary.cgi?cid=177120">177120</a>"	583769
2,3-dihydroxybenzoic acid	355	16.5933	440	16172	303-38-8	<a href=http://www.genome.jp/dbget-bin/www_bget?cpd+C00196">C00196</a>"	<a href=http://pubchem.ncbi.nlm.nih.gov/summary/summary.cgi?cid=19">19</a>"	585974	588191	2,3-dihydroxybenzoic acid	440	303-38-8	<a href=http://www.genome.jp/dbget-bin/www_bget?cpd+C00196">C00196</a>"	<a href=http://pubchem.ncbi.nlm.nih.gov/summary/summary.cgi?cid=19">19</a>"	588191	glycocyamine 2	295	352-97-6	<a href=http://www.genome.jp/dbget-bin/www_bget?cpd+C00581">C00581</a>"	<a href=http://pubchem.ncbi.nlm.nih.gov/summary/summary.cgi?cid=763">763</a>"	582009	dihydrocoumarin 2	271	119-84-6	<a href=http://www.genome.jp/dbget-bin/www_bget?cpd+C02274">C02274</a>"	<a href=http://pubchem.ncbi.nlm.nih.gov/summary/summary.cgi?cid=660">660</a>"	585533
putrescine 2	174	16.5983	965	1275454	110-60-1	<a href=http://www.genome.jp/dbget-bin/www_bget?cpd+C02896">C02896</a>"	<a href=http://pubchem.ncbi.nlm.nih.gov/summary/summary.cgi?cid=1045">1045</a>"	586176	588298	putrescine 2	965	110-60-1	<a href=http://www.genome.jp/dbget-bin/www_bget?cpd+C02896">C02896</a>"	<a href=http://pubchem.ncbi.nlm.nih.gov/summary/summary.cgi?cid=1045">1045</a>"	588298	2-Amino-1-phenylethanol	696	7568-93-6		<a href=http://pubchem.ncbi.nlm.nih.gov/summary/summary.cgi?cid=643217">643217</a>"	586686	Ciliatine	434	2041-14-7	<a href=http://www.genome.jp/dbget-bin/www_bget?cpd+C03557">C03557</a>"	<a href=http://pubchem.ncbi.nlm.nih.gov/summary/summary.cgi?cid=339">339</a>"	586911	methionine sulfoxide 3	424	3226-65-1	<a href=http://www.genome.jp/dbget-bin/www_bget?cpd+C02989">C02989</a>"	<a href=http://pubchem.ncbi.nlm.nih.gov/summary/summary.cgi?cid=847">847</a>"	588682
Ciliatine	399	16.6067	355	12278	2041-14-7	<a href=http://www.genome.jp/dbget-bin/www_bget?cpd+C03557">C03557</a>"	<a href=http://pubchem.ncbi.nlm.nih.gov/summary/summary.cgi?cid=339">339</a>"	586514	586911	Ciliatine	355	2041-14-7	<a href=http://www.genome.jp/dbget-bin/www_bget?cpd+C03557">C03557</a>"	<a href=http://pubchem.ncbi.nlm.nih.gov/summary/summary.cgi?cid=339">339</a>"	586911	glycocyamine 2	227	352-97-6	<a href=http://www.genome.jp/dbget-bin/www_bget?cpd+C00581">C00581</a>"	<a href=http://pubchem.ncbi.nlm.nih.gov/summary/summary.cgi?cid=763">763</a>"	582009	3,6-Anhydro-D-galactose 2	217	14122-18-0	<a href=http://www.genome.jp/dbget-bin/www_bget?cpd+C06474">C06474</a>"	<a href=http://pubchem.ncbi.nlm.nih.gov/summary/summary.cgi?cid=441040">441040</a>"	585996
Orotic acid	254	16.6408	276	6491.8	65-86-1	<a href=http://www.genome.jp/dbget-bin/www_bget?cpd+C00295">C00295</a>"	<a href=http://pubchem.ncbi.nlm.nih.gov/summary/summary.cgi?cid=967">967</a>"	587897	586350	Orotic acid	276	65-86-1	<a href=http://www.genome.jp/dbget-bin/www_bget?cpd+C00295">C00295</a>"	<a href=http://pubchem.ncbi.nlm.nih.gov/summary/summary.cgi?cid=967">967</a>"	586350
fucose 2	205	16.6683	532	21069	2438-80-4		<a href=http://pubchem.ncbi.nlm.nih.gov/summary/summary.cgi?cid=17106">17106</a>"	589010	584581	fucose 2	532	2438-80-4		<a href=http://pubchem.ncbi.nlm.nih.gov/summary/summary.cgi?cid=17106">17106</a>"	584581	Diglycerol 1	518	627-82-7		<a href=http://pubchem.ncbi.nlm.nih.gov/summary/summary.cgi?cid=42953">42953</a>"	591718	flavin adenine degrad product	513	146-14-5		<a href=http://pubchem.ncbi.nlm.nih.gov/summary/summary.cgi?cid=444188">444188</a>"	585799	Lyxonic acid, 1,4-lactone	500	15384-34-6		<a href=http://pubchem.ncbi.nlm.nih.gov/summary/summary.cgi?cid=6427169">6427169</a>"	586543	3,6-Anhydro-D-galactose 2	470	14122-18-0	<a href=http://www.genome.jp/dbget-bin/www_bget?cpd+C06474">C06474</a>"	<a href=http://pubchem.ncbi.nlm.nih.gov/summary/summary.cgi?cid=441040">441040</a>"	585996
3,6-Anhydro-D-galactose 2	248	16.6992	329	19637	14122-18-0	<a href=http://www.genome.jp/dbget-bin/www_bget?cpd+C06474">C06474</a>"	<a href=http://pubchem.ncbi.nlm.nih.gov/summary/summary.cgi?cid=441040">441040</a>"	590259	585996	3,6-Anhydro-D-galactose 2	329	14122-18-0	<a href=http://www.genome.jp/dbget-bin/www_bget?cpd+C06474">C06474</a>"	<a href=http://pubchem.ncbi.nlm.nih.gov/summary/summary.cgi?cid=441040">441040</a>"	585996	N-(2-hydroxyethyl)-iminodiacetic acid 1	326	93-62-9		<a href=http://pubchem.ncbi.nlm.nih.gov/summary/summary.cgi?cid=7152">7152</a>"	590810
3,6-Anhydro-D-galactose 3	231	16.71	313	31057	14122-18-0	<a href=http://www.genome.jp/dbget-bin/www_bget?cpd+C06474">C06474</a>"	<a href=http://pubchem.ncbi.nlm.nih.gov/summary/summary.cgi?cid=441040">441040</a>"	590697	587685	3,6-Anhydro-D-galactose 3	313	14122-18-0	<a href=http://www.genome.jp/dbget-bin/www_bget?cpd+C06474">C06474</a>"	<a href=http://pubchem.ncbi.nlm.nih.gov/summary/summary.cgi?cid=441040">441040</a>"	587685	Lyxonic acid, 1,4-lactone	223	15384-34-6		<a href=http://pubchem.ncbi.nlm.nih.gov/summary/summary.cgi?cid=6427169">6427169</a>"	586543	flavin adenine degrad product	216	146-14-5		<a href=http://pubchem.ncbi.nlm.nih.gov/summary/summary.cgi?cid=444188">444188</a>"	585799
3,6-Anhydro-D-galactose 3	142	16.7175	340	11238	14122-18-0	<a href=http://www.genome.jp/dbget-bin/www_bget?cpd+C06474">C06474</a>"	<a href=http://pubchem.ncbi.nlm.nih.gov/summary/summary.cgi?cid=441040">441040</a>"	591001	587685	3,6-Anhydro-D-galactose 3	340	14122-18-0	<a href=http://www.genome.jp/dbget-bin/www_bget?cpd+C06474">C06474</a>"	<a href=http://pubchem.ncbi.nlm.nih.gov/summary/summary.cgi?cid=441040">441040</a>"	587685	D-(glycerol 1-phosphate)	318	34363-28-5	<a href=http://www.genome.jp/dbget-bin/www_bget?cpd+C00093">C00093</a>"	<a href=http://pubchem.ncbi.nlm.nih.gov/summary/summary.cgi?cid=439162">439162</a>"	591357
putrescine 2	174	16.7525	358	9029.9	110-60-1	<a href=http://www.genome.jp/dbget-bin/www_bget?cpd+C02896">C02896</a>"	<a href=http://pubchem.ncbi.nlm.nih.gov/summary/summary.cgi?cid=1045">1045</a>"	592418	588298	putrescine 2	358	110-60-1	<a href=http://www.genome.jp/dbget-bin/www_bget?cpd+C02896">C02896</a>"	<a href=http://pubchem.ncbi.nlm.nih.gov/summary/summary.cgi?cid=1045">1045</a>"	588298	ornithine 2	339	70-26-8	<a href=http://www.genome.jp/dbget-bin/www_bget?cpd+C00077">C00077</a>"	<a href=http://pubchem.ncbi.nlm.nih.gov/summary/summary.cgi?cid=6262">6262</a>"	593865	methionine sulfoxide 3	226	3226-65-1	<a href=http://www.genome.jp/dbget-bin/www_bget?cpd+C02989">C02989</a>"	<a href=http://pubchem.ncbi.nlm.nih.gov/summary/summary.cgi?cid=847">847</a>"	588682
D-(glycerol 1-phosphate)	299	16.8008	724	185735	34363-28-5	<a href=http://www.genome.jp/dbget-bin/www_bget?cpd+C00093">C00093</a>"	<a href=http://pubchem.ncbi.nlm.nih.gov/summary/summary.cgi?cid=439162">439162</a>"	594375	591357	D-(glycerol 1-phosphate)	724	34363-28-5	<a href=http://www.genome.jp/dbget-bin/www_bget?cpd+C00093">C00093</a>"	<a href=http://pubchem.ncbi.nlm.nih.gov/summary/summary.cgi?cid=439162">439162</a>"	591357	4-nitrocatechol	367	3316-09-4	<a href=http://www.genome.jp/dbget-bin/www_bget?cpd+C02235">C02235</a>"	<a href=http://pubchem.ncbi.nlm.nih.gov/summary/summary.cgi?cid=3505109">3505109</a>"	596111	Glucose-1-phosphate	355	59-56-3	<a href=http://www.genome.jp/dbget-bin/www_bget?cpd+C11450">C11450</a>"	<a href=http://pubchem.ncbi.nlm.nih.gov/summary/summary.cgi?cid=65533">65533</a>"	594823	Diglycerol 1	343	627-82-7		<a href=http://pubchem.ncbi.nlm.nih.gov/summary/summary.cgi?cid=42953">42953</a>"	591718	uracil-5-carboxylic acid	327	23945-44-0	<a href=http://www.genome.jp/dbget-bin/www_bget?cpd+C03030">C03030</a>"	<a href=http://pubchem.ncbi.nlm.nih.gov/summary/summary.cgi?cid=90301">90301</a>"	599351
D-(glycerol 1-phosphate)	149	16.8058	530	37384	34363-28-5	<a href=http://www.genome.jp/dbget-bin/www_bget?cpd+C00093">C00093</a>"	<a href=http://pubchem.ncbi.nlm.nih.gov/summary/summary.cgi?cid=439162">439162</a>"	594577	591357	D-(glycerol 1-phosphate)	530	34363-28-5	<a href=http://www.genome.jp/dbget-bin/www_bget?cpd+C00093">C00093</a>"	<a href=http://pubchem.ncbi.nlm.nih.gov/summary/summary.cgi?cid=439162">439162</a>"	591357	uracil-5-carboxylic acid	441	23945-44-0	<a href=http://www.genome.jp/dbget-bin/www_bget?cpd+C03030">C03030</a>"	<a href=http://pubchem.ncbi.nlm.nih.gov/summary/summary.cgi?cid=90301">90301</a>"	599351	4-hydroxy-3-methoxybenzoic acid;	390	121-34-6	<a href=http://www.genome.jp/dbget-bin/www_bget?cpd+C06672">C06672</a>"	<a href=http://pubchem.ncbi.nlm.nih.gov/summary/summary.cgi?cid=8468">8468</a>"	599093
Glucose-1-phosphate	355	16.8117	271	63304	59-56-3	<a href=http://www.genome.jp/dbget-bin/www_bget?cpd+C11450">C11450</a>"	<a href=http://pubchem.ncbi.nlm.nih.gov/summary/summary.cgi?cid=65533">65533</a>"	594813	594823	Glucose-1-phosphate	271	59-56-3	<a href=http://www.genome.jp/dbget-bin/www_bget?cpd+C11450">C11450</a>"	<a href=http://pubchem.ncbi.nlm.nih.gov/summary/summary.cgi?cid=65533">65533</a>"	594823
Unknown 247	292	16.825		7383.1				595353
Unknown 248	82	16.84		5542.1				595961
Unknown 249	121	16.8483		5977.7				596298
Glucose-1-phosphate	217	16.8725	872	118337	59-56-3	<a href=http://www.genome.jp/dbget-bin/www_bget?cpd+C11450">C11450</a>"	<a href=http://pubchem.ncbi.nlm.nih.gov/summary/summary.cgi?cid=65533">65533</a>"	597276	594823	Glucose-1-phosphate	872	59-56-3	<a href=http://www.genome.jp/dbget-bin/www_bget?cpd+C11450">C11450</a>"	<a href=http://pubchem.ncbi.nlm.nih.gov/summary/summary.cgi?cid=65533">65533</a>"	594823
3-(4-hydroxyphenyl)propionic acid	193	16.8775	856	24065	501-97-3	<a href=http://www.genome.jp/dbget-bin/www_bget?cpd+C01744">C01744</a>"	<a href=http://pubchem.ncbi.nlm.nih.gov/summary/summary.cgi?cid=10394">10394</a>"	597479	598085	3-(4-hydroxyphenyl)propionic acid	856	501-97-3	<a href=http://www.genome.jp/dbget-bin/www_bget?cpd+C01744">C01744</a>"	<a href=http://pubchem.ncbi.nlm.nih.gov/summary/summary.cgi?cid=10394">10394</a>"	598085	3-Hydroxyanthranilic acid	347	548-93-6	<a href=http://www.genome.jp/dbget-bin/www_bget?cpd+C00632">C00632</a>"	<a href=http://pubchem.ncbi.nlm.nih.gov/summary/summary.cgi?cid=86">86</a>"	598531	4-Hydroxymandelic acid	336	7198-10-9	<a href=http://www.genome.jp/dbget-bin/www_bget?cpd+C11527">C11527</a>"	<a href=http://pubchem.ncbi.nlm.nih.gov/summary/summary.cgi?cid=328">328</a>"	601913	Homovanillic acid	323	306-08-1	<a href=http://www.genome.jp/dbget-bin/www_bget?cpd+C06045">C06045</a>"	<a href=http://pubchem.ncbi.nlm.nih.gov/summary/summary.cgi?cid=1738">1738</a>"	601180
1,3-diaminopropane	226	16.9367	363	25685298	109-76-2	<a href=http://www.genome.jp/dbget-bin/www_bget?cpd+C00986">C00986</a>"	<a href=http://pubchem.ncbi.nlm.nih.gov/summary/summary.cgi?cid=428">428</a>"	599874	603655	1,3-diaminopropane	363	109-76-2	<a href=http://www.genome.jp/dbget-bin/www_bget?cpd+C00986">C00986</a>"	<a href=http://pubchem.ncbi.nlm.nih.gov/summary/summary.cgi?cid=428">428</a>"	603655
Unknown 250	36	16.9475	69	3198767	186537-58-6		<a href=http://pubchem.ncbi.nlm.nih.gov/summary/summary.cgi?cid=1080">1080</a>"	600313	600720	S-carboxymethylcysteine 1	69	186537-58-6		<a href=http://pubchem.ncbi.nlm.nih.gov/summary/summary.cgi?cid=1080">1080</a>"	600720	O-Phosphoserine 2	44	407-41-0	<a href=http://www.genome.jp/dbget-bin/www_bget?cpd+C01005">C01005</a>"	<a href=http://pubchem.ncbi.nlm.nih.gov/summary/summary.cgi?cid=68841">68841</a>"	604517
glutamine 1	156	16.975	338	73818	56-85-9	<a href=http://www.genome.jp/dbget-bin/www_bget?cpd+C00064">C00064</a>"	<a href=http://pubchem.ncbi.nlm.nih.gov/summary/summary.cgi?cid=5961">5961</a>"	601426	600736	glutamine 1	338	56-85-9	<a href=http://www.genome.jp/dbget-bin/www_bget?cpd+C00064">C00064</a>"	<a href=http://pubchem.ncbi.nlm.nih.gov/summary/summary.cgi?cid=5961">5961</a>"	600736	farnesol 2	137	106-28-5		<a href=http://pubchem.ncbi.nlm.nih.gov/summary/summary.cgi?cid=1549107">1549107</a>"	600949	4-Hydroxymandelic acid	134	7198-10-9	<a href=http://www.genome.jp/dbget-bin/www_bget?cpd+C11527">C11527</a>"	<a href=http://pubchem.ncbi.nlm.nih.gov/summary/summary.cgi?cid=328">328</a>"	601913	farnesol 1	134	106-28-5		<a href=http://pubchem.ncbi.nlm.nih.gov/summary/summary.cgi?cid=1549107">1549107</a>"	604940	Farnesal 2	119	19317-11-4		<a href=http://pubchem.ncbi.nlm.nih.gov/summary/summary.cgi?cid=68150">68150</a>"	604726	N-Acetyl-L-glutamic acid 2	117	1188-37-0	<a href=http://www.genome.jp/dbget-bin/www_bget?cpd+C00624">C00624</a>"	<a href=http://pubchem.ncbi.nlm.nih.gov/summary/summary.cgi?cid=70914">70914</a>"	605633
gentisic acid	355	16.9833	754	81053	490-79-9	<a href=http://www.genome.jp/dbget-bin/www_bget?cpd+C00628">C00628</a>"	<a href=http://pubchem.ncbi.nlm.nih.gov/summary/summary.cgi?cid=3469">3469</a>"	601764	602031	gentisic acid	754	490-79-9	<a href=http://www.genome.jp/dbget-bin/www_bget?cpd+C00628">C00628</a>"	<a href=http://pubchem.ncbi.nlm.nih.gov/summary/summary.cgi?cid=3469">3469</a>"	602031	4-hydroxy-3-methoxybenzoic acid;	277	121-34-6	<a href=http://www.genome.jp/dbget-bin/www_bget?cpd+C06672">C06672</a>"	<a href=http://pubchem.ncbi.nlm.nih.gov/summary/summary.cgi?cid=8468">8468</a>"	599093	Homovanillic acid	228	306-08-1	<a href=http://www.genome.jp/dbget-bin/www_bget?cpd+C06045">C06045</a>"	<a href=http://pubchem.ncbi.nlm.nih.gov/summary/summary.cgi?cid=1738">1738</a>"	601180	4-Hydroxymandelic acid	227	7198-10-9	<a href=http://www.genome.jp/dbget-bin/www_bget?cpd+C11527">C11527</a>"	<a href=http://pubchem.ncbi.nlm.nih.gov/summary/summary.cgi?cid=328">328</a>"	601913	3-Hydroxyanthranilic acid	218	548-93-6	<a href=http://www.genome.jp/dbget-bin/www_bget?cpd+C00632">C00632</a>"	<a href=http://pubchem.ncbi.nlm.nih.gov/summary/summary.cgi?cid=86">86</a>"	598531	uracil-5-carboxylic acid	211	23945-44-0	<a href=http://www.genome.jp/dbget-bin/www_bget?cpd+C03030">C03030</a>"	<a href=http://pubchem.ncbi.nlm.nih.gov/summary/summary.cgi?cid=90301">90301</a>"	599351
Unknown 251	187	16.9942		5819.4				602202
2-Deoxy-D-galactose 1	87	17.0083	203	54060	1949-89-9		<a href=http://pubchem.ncbi.nlm.nih.gov/summary/summary.cgi?cid=225612">225612</a>"	602776	606002	2-Deoxy-D-galactose 1	203	1949-89-9		<a href=http://pubchem.ncbi.nlm.nih.gov/summary/summary.cgi?cid=225612">225612</a>"	606002	2-deoxy-D-glucose 1	179	154-17-6		<a href=http://pubchem.ncbi.nlm.nih.gov/summary/summary.cgi?cid=108223">108223</a>"	604918	uracil-5-carboxylic acid	172	23945-44-0	<a href=http://www.genome.jp/dbget-bin/www_bget?cpd+C03030">C03030</a>"	<a href=http://pubchem.ncbi.nlm.nih.gov/summary/summary.cgi?cid=90301">90301</a>"	599351	O-phosphonothreonine 1	161	1114-81-4		<a href=http://pubchem.ncbi.nlm.nih.gov/summary/summary.cgi?cid=1016">1016</a>"	600153
3,6-Anhydro-D-galactose 4	217	17.0183	304	21901	14122-18-0	<a href=http://www.genome.jp/dbget-bin/www_bget?cpd+C06474">C06474</a>"	<a href=http://pubchem.ncbi.nlm.nih.gov/summary/summary.cgi?cid=441040">441040</a>"	603181	603149	3,6-Anhydro-D-galactose 4	304	14122-18-0	<a href=http://www.genome.jp/dbget-bin/www_bget?cpd+C06474">C06474</a>"	<a href=http://pubchem.ncbi.nlm.nih.gov/summary/summary.cgi?cid=441040">441040</a>"	603149	2-deoxy-D-glucose 2	257	154-17-6		<a href=http://pubchem.ncbi.nlm.nih.gov/summary/summary.cgi?cid=108223">108223</a>"	605527	2-Deoxy-D-galactose 1	254	1949-89-9		<a href=http://pubchem.ncbi.nlm.nih.gov/summary/summary.cgi?cid=225612">225612</a>"	606002	2-Deoxy-D-galactose 2	252	1949-89-9		<a href=http://pubchem.ncbi.nlm.nih.gov/summary/summary.cgi?cid=225612">225612</a>"	607287
O-Phosphorylethanolamine	117	17.05	338	66757	1071-23-4	<a href=http://www.genome.jp/dbget-bin/www_bget?cpd+C00346">C00346</a>"	<a href=http://pubchem.ncbi.nlm.nih.gov/summary/summary.cgi?cid=1015">1015</a>"	604463	604789	O-Phosphorylethanolamine	338	1071-23-4	<a href=http://www.genome.jp/dbget-bin/www_bget?cpd+C00346">C00346</a>"	<a href=http://pubchem.ncbi.nlm.nih.gov/summary/summary.cgi?cid=1015">1015</a>"	604789	1,3-diaminopropane	325	109-76-2	<a href=http://www.genome.jp/dbget-bin/www_bget?cpd+C00986">C00986</a>"	<a href=http://pubchem.ncbi.nlm.nih.gov/summary/summary.cgi?cid=428">428</a>"	603655	Methoxamedrine 1	302	61-16-5	<a href=http://www.genome.jp/dbget-bin/www_bget?cpd+C07513">C07513</a>"	<a href=http://pubchem.ncbi.nlm.nih.gov/summary/summary.cgi?cid=6082">6082</a>"	606369	(2R)-2-amino-3-phosphonopropanoic acid 2	265	20263-06-3		<a href=http://pubchem.ncbi.nlm.nih.gov/summary/summary.cgi?cid=177120">177120</a>"	605430
2-deoxy-D-glucose 2	277	17.0567	374	97147	154-17-6		<a href=http://pubchem.ncbi.nlm.nih.gov/summary/summary.cgi?cid=108223">108223</a>"	604733	605527	2-deoxy-D-glucose 2	374	154-17-6		<a href=http://pubchem.ncbi.nlm.nih.gov/summary/summary.cgi?cid=108223">108223</a>"	605527	2-Deoxy-D-galactose 2	362	1949-89-9		<a href=http://pubchem.ncbi.nlm.nih.gov/summary/summary.cgi?cid=225612">225612</a>"	607287	2-Deoxy-D-galactose 1	358	1949-89-9		<a href=http://pubchem.ncbi.nlm.nih.gov/summary/summary.cgi?cid=225612">225612</a>"	606002	2-deoxy-D-glucose 1	345	154-17-6		<a href=http://pubchem.ncbi.nlm.nih.gov/summary/summary.cgi?cid=108223">108223</a>"	604918	S-carboxymethylcysteine 1	302	186537-58-6		<a href=http://pubchem.ncbi.nlm.nih.gov/summary/summary.cgi?cid=1080">1080</a>"	600720	O-Phosphorylethanolamine	291	1071-23-4	<a href=http://www.genome.jp/dbget-bin/www_bget?cpd+C00346">C00346</a>"	<a href=http://pubchem.ncbi.nlm.nih.gov/summary/summary.cgi?cid=1015">1015</a>"	604789	N-Acetyl-L-glutamic acid 2	290	1188-37-0	<a href=http://www.genome.jp/dbget-bin/www_bget?cpd+C00624">C00624</a>"
1,3-diaminopropane	128	17.0892	220	6673.3	109-76-2	<a href=http://www.genome.jp/dbget-bin/www_bget?cpd+C00986">C00986</a>"	<a href=http://pubchem.ncbi.nlm.nih.gov/summary/summary.cgi?cid=428">428</a>"	606049	603655	1,3-diaminopropane	220	109-76-2	<a href=http://www.genome.jp/dbget-bin/www_bget?cpd+C00986">C00986</a>"	<a href=http://pubchem.ncbi.nlm.nih.gov/summary/summary.cgi?cid=428">428</a>"	603655
3,6-Anhydro-D-galactose 4	199	17.1167	748	9095.1	14122-18-0	<a href=http://www.genome.jp/dbget-bin/www_bget?cpd+C06474">C06474</a>"	<a href=http://pubchem.ncbi.nlm.nih.gov/summary/summary.cgi?cid=441040">441040</a>"	607162	603149	3,6-Anhydro-D-galactose 4	748	14122-18-0	<a href=http://www.genome.jp/dbget-bin/www_bget?cpd+C06474">C06474</a>"	<a href=http://pubchem.ncbi.nlm.nih.gov/summary/summary.cgi?cid=441040">441040</a>"	603149	2-Deoxy-D-galactose 2	460	1949-89-9		<a href=http://pubchem.ncbi.nlm.nih.gov/summary/summary.cgi?cid=225612">225612</a>"	607287	2-Deoxy-D-galactose 1	447	1949-89-9		<a href=http://pubchem.ncbi.nlm.nih.gov/summary/summary.cgi?cid=225612">225612</a>"	606002	2-deoxy-D-glucose 1	447	154-17-6		<a href=http://pubchem.ncbi.nlm.nih.gov/summary/summary.cgi?cid=108223">108223</a>"	604918	2-deoxy-D-glucose 2	434	154-17-6		<a href=http://pubchem.ncbi.nlm.nih.gov/summary/summary.cgi?cid=108223">108223</a>"	605527
terephthalic acid	295	17.1967	818	151434	100-21-0	<a href=http://www.genome.jp/dbget-bin/www_bget?cpd+C06337">C06337</a>"	<a href=http://pubchem.ncbi.nlm.nih.gov/summary/summary.cgi?cid=7489">7489</a>"	610401	611795	terephthalic acid	818	100-21-0	<a href=http://www.genome.jp/dbget-bin/www_bget?cpd+C06337">C06337</a>"	<a href=http://pubchem.ncbi.nlm.nih.gov/summary/summary.cgi?cid=7489">7489</a>"	611795	Dehydroshikimic acid 2	334	2922-42-1		<a href=http://pubchem.ncbi.nlm.nih.gov/summary/summary.cgi?cid=4635868">4635868</a>"	609196	5-Aminoimidazole-4-carboxamide 2	306	360-97-4	<a href=http://www.genome.jp/dbget-bin/www_bget?cpd+C04051">C04051</a>"	<a href=http://pubchem.ncbi.nlm.nih.gov/summary/summary.cgi?cid=9679">9679</a>"	605836
3-phosphoglycerate	299	17.2083	329	16497	820-11-1	<a href=http://www.genome.jp/dbget-bin/www_bget?cpd+C00597">C00597</a>"	<a href=http://pubchem.ncbi.nlm.nih.gov/summary/summary.cgi?cid=724">724</a>"	610873	612515	3-phosphoglycerate	329	820-11-1	<a href=http://www.genome.jp/dbget-bin/www_bget?cpd+C00597">C00597</a>"	<a href=http://pubchem.ncbi.nlm.nih.gov/summary/summary.cgi?cid=724">724</a>"	612515	thymidine 5'-monophosphate degr prod	249	365-07-1	<a href=http://www.genome.jp/dbget-bin/www_bget?cpd+C00364">C00364</a>"	<a href=http://pubchem.ncbi.nlm.nih.gov/summary/summary.cgi?cid=9700">9700</a>"	608721	Methoxamedrine 1	248	61-16-5	<a href=http://www.genome.jp/dbget-bin/www_bget?cpd+C07513">C07513</a>"	<a href=http://pubchem.ncbi.nlm.nih.gov/summary/summary.cgi?cid=6082">6082</a>"	606369	2-Deoxy-D-galactose 2	242	1949-89-9		<a href=http://pubchem.ncbi.nlm.nih.gov/summary/summary.cgi?cid=225612">225612</a>"	607287	O-phosphonothreonine 3	239	1114-81-4		<a href=http://pubchem.ncbi.nlm.nih.gov/summary/summary.cgi?cid=1016">1016</a>"	614302
2-Deoxy-D-galactose 2	167	17.2308	260	9110.0	1949-89-9		<a href=http://pubchem.ncbi.nlm.nih.gov/summary/summary.cgi?cid=225612">225612</a>"	611784	607287	2-Deoxy-D-galactose 2	260	1949-89-9		<a href=http://pubchem.ncbi.nlm.nih.gov/summary/summary.cgi?cid=225612">225612</a>"	607287
azelaic acid	55	17.2342	945	1319170	123-99-9	<a href=http://www.genome.jp/dbget-bin/www_bget?cpd+C08261">C08261</a>"	<a href=http://pubchem.ncbi.nlm.nih.gov/summary/summary.cgi?cid=2266">2266</a>"	611919	610000	azelaic acid	945	123-99-9	<a href=http://www.genome.jp/dbget-bin/www_bget?cpd+C08261">C08261</a>"	<a href=http://pubchem.ncbi.nlm.nih.gov/summary/summary.cgi?cid=2266">2266</a>"	610000	10-Hydroxydecanoic acid	689	1679-53-4	<a href=http://www.genome.jp/dbget-bin/www_bget?cpd+C02774">C02774</a>"	<a href=http://pubchem.ncbi.nlm.nih.gov/summary/summary.cgi?cid=74300">74300</a>"	616357	2-Deoxy-D-galactose 2	463	1949-89-9		<a href=http://pubchem.ncbi.nlm.nih.gov/summary/summary.cgi?cid=225612">225612</a>"	607287
Farnesal 4	292	17.2625	230	9902.2	19317-11-4		<a href=http://pubchem.ncbi.nlm.nih.gov/summary/summary.cgi?cid=68150">68150</a>"	613066	617664	Farnesal 4	230	19317-11-4		<a href=http://pubchem.ncbi.nlm.nih.gov/summary/summary.cgi?cid=68150">68150</a>"	617664	Farnesal 3	227	19317-11-4		<a href=http://pubchem.ncbi.nlm.nih.gov/summary/summary.cgi?cid=68150">68150</a>"	612516
9-Fluorenone 2	165	17.29	355	5202.3	486-25-9	<a href=http://www.genome.jp/dbget-bin/www_bget?cpd+C06712">C06712</a>"	<a href=http://pubchem.ncbi.nlm.nih.gov/summary/summary.cgi?cid=10241">10241</a>"	614180	611167	9-Fluorenone 2	355	486-25-9	<a href=http://www.genome.jp/dbget-bin/www_bget?cpd+C06712">C06712</a>"	<a href=http://pubchem.ncbi.nlm.nih.gov/summary/summary.cgi?cid=10241">10241</a>"	611167	shikimic acid	249	138-59-0	<a href=http://www.genome.jp/dbget-bin/www_bget?cpd+C00493">C00493</a>"	<a href=http://pubchem.ncbi.nlm.nih.gov/summary/summary.cgi?cid=1094">1094</a>"	612089
9-Fluorenone 2	231	17.335	365	8773.5	486-25-9	<a href=http://www.genome.jp/dbget-bin/www_bget?cpd+C06712">C06712</a>"	<a href=http://pubchem.ncbi.nlm.nih.gov/summary/summary.cgi?cid=10241">10241</a>"	616002	611167	9-Fluorenone 2	365	486-25-9	<a href=http://www.genome.jp/dbget-bin/www_bget?cpd+C06712">C06712</a>"	<a href=http://pubchem.ncbi.nlm.nih.gov/summary/summary.cgi?cid=10241">10241</a>"	611167
hypoxanthine 1	280	17.3675	908	172436	68-94-0	<a href=http://www.genome.jp/dbget-bin/www_bget?cpd+C00262">C00262</a>"	<a href=http://pubchem.ncbi.nlm.nih.gov/summary/summary.cgi?cid=790">790</a>"	617317	620090	hypoxanthine 1	908	68-94-0	<a href=http://www.genome.jp/dbget-bin/www_bget?cpd+C00262">C00262</a>"	<a href=http://pubchem.ncbi.nlm.nih.gov/summary/summary.cgi?cid=790">790</a>"	620090	L-4-Hydroxyphenylglycine 2	358	32462-30-9	<a href=http://www.genome.jp/dbget-bin/www_bget?cpd+C12323">C12323</a>"	<a href=http://pubchem.ncbi.nlm.nih.gov/summary/summary.cgi?cid=36143">36143</a>"	621041	2-Amino-3-methoxybenzoic acid 1	355	3177-80-8	<a href=http://www.genome.jp/dbget-bin/www_bget?cpd+C05831">C05831</a>"	<a href=http://pubchem.ncbi.nlm.nih.gov/summary/summary.cgi?cid=255720">255720</a>"	621744
alpha-D-glucosamine 1-phosphate	355	17.3958	292	6286.7	2152-75-2	<a href=http://www.genome.jp/dbget-bin/www_bget?cpd+C06156">C06156</a>"	<a href=http://pubchem.ncbi.nlm.nih.gov/summary/summary.cgi?cid=740">740</a>"	618465	618347	alpha-D-glucosamine 1-phosphate	292	2152-75-2	<a href=http://www.genome.jp/dbget-bin/www_bget?cpd+C06156">C06156</a>"	<a href=http://pubchem.ncbi.nlm.nih.gov/summary/summary.cgi?cid=740">740</a>"	618347	2-Amino-3-methoxybenzoic acid 1	281	3177-80-8	<a href=http://www.genome.jp/dbget-bin/www_bget?cpd+C05831">C05831</a>"	<a href=http://pubchem.ncbi.nlm.nih.gov/summary/summary.cgi?cid=255720">255720</a>"	621744
citric acid	273	17.425	591	25373	5949-29-1	<a href=http://www.genome.jp/dbget-bin/www_bget?cpd+C00158">C00158</a>"	<a href=http://pubchem.ncbi.nlm.nih.gov/summary/summary.cgi?cid=311">311</a>"	619646	617832	citric acid	591	5949-29-1	<a href=http://www.genome.jp/dbget-bin/www_bget?cpd+C00158">C00158</a>"	<a href=http://pubchem.ncbi.nlm.nih.gov/summary/summary.cgi?cid=311">311</a>"	617832	isocitric acid 1	519	320-77-4	<a href=http://www.genome.jp/dbget-bin/www_bget?cpd+C00451">C00451</a>"	<a href=http://pubchem.ncbi.nlm.nih.gov/summary/summary.cgi?cid=5318532">5318532</a>"	617383	isocitric acid 2	467	320-77-4	<a href=http://www.genome.jp/dbget-bin/www_bget?cpd+C00451">C00451</a>"	<a href=http://pubchem.ncbi.nlm.nih.gov/summary/summary.cgi?cid=5318532">5318532</a>"	620292
Unknown 252	97	17.4292		7709.5				619814
ornithine 1	142	17.4358	853	393465	70-26-8	<a href=http://www.genome.jp/dbget-bin/www_bget?cpd+C00077">C00077</a>"	<a href=http://pubchem.ncbi.nlm.nih.gov/summary/summary.cgi?cid=6262">6262</a>"	620084	619743	ornithine 1	853	70-26-8	<a href=http://www.genome.jp/dbget-bin/www_bget?cpd+C00077">C00077</a>"	<a href=http://pubchem.ncbi.nlm.nih.gov/summary/summary.cgi?cid=6262">6262</a>"	619743	citrulline 1	435	372-75-8	<a href=http://www.genome.jp/dbget-bin/www_bget?cpd+C00327">C00327</a>"	<a href=http://pubchem.ncbi.nlm.nih.gov/summary/summary.cgi?cid=833">833</a>"	621977	Quinaldic Acid	372	93-10-7	<a href=http://www.genome.jp/dbget-bin/www_bget?cpd+C06325">C06325</a>"	<a href=http://pubchem.ncbi.nlm.nih.gov/summary/summary.cgi?cid=7124">7124</a>"	622039	Cysteinylglycine 3	366	19246-18-5		<a href=http://pubchem.ncbi.nlm.nih.gov/summary/summary.cgi?cid=65270">65270</a>"	619538
alpha-D-glucosamine 1-phosphate	218	17.4417	376	18833	2152-75-2	<a href=http://www.genome.jp/dbget-bin/www_bget?cpd+C06156">C06156</a>"	<a href=http://pubchem.ncbi.nlm.nih.gov/summary/summary.cgi?cid=740">740</a>"	620320	618347	alpha-D-glucosamine 1-phosphate	376	2152-75-2	<a href=http://www.genome.jp/dbget-bin/www_bget?cpd+C06156">C06156</a>"	<a href=http://pubchem.ncbi.nlm.nih.gov/summary/summary.cgi?cid=740">740</a>"	618347
3,4-dihydroxybenzoic acid	193	17.4708	847	148842	99-50-3	<a href=http://www.genome.jp/dbget-bin/www_bget?cpd+C00230">C00230</a>"	<a href=http://pubchem.ncbi.nlm.nih.gov/summary/summary.cgi?cid=72">72</a>"	621501	621745	3,4-dihydroxybenzoic acid	847	99-50-3	<a href=http://www.genome.jp/dbget-bin/www_bget?cpd+C00230">C00230</a>"	<a href=http://pubchem.ncbi.nlm.nih.gov/summary/summary.cgi?cid=72">72</a>"	621745	Synephrine 1	301	94-07-5	<a href=http://www.genome.jp/dbget-bin/www_bget?cpd+C04548">C04548</a>"	<a href=http://pubchem.ncbi.nlm.nih.gov/summary/summary.cgi?cid=7172">7172</a>"	622157	O-phosphonothreonine 2	264	1114-81-4		<a href=http://pubchem.ncbi.nlm.nih.gov/summary/summary.cgi?cid=1016">1016</a>"	619653	O-Phosphoserine 1	255	407-41-0	<a href=http://www.genome.jp/dbget-bin/www_bget?cpd+C01005">C01005</a>"	<a href=http://pubchem.ncbi.nlm.nih.gov/summary/summary.cgi?cid=68841">68841</a>"	625397	hypoxanthine 1	241	68-94-0	<a href=http://www.genome.jp/dbget-bin/www_bget?cpd+C00262">C00262</a>"	<a href=http://pubchem.ncbi.nlm.nih.gov/summary/summary.cgi?cid=790">790</a>"	620090	2-Amino-3-methoxybenzoic acid 1	237	3177-80-8	<a href=http://www.genome.jp/dbget-bin/www_bget?cpd+C05831">C05831</a>"	<a href=http://pubchem.ncbi.nlm.nih.gov/summary/summary.cgi?cid=255720">255720</a>"	621744
Unknown 253	107	17.49		8737.4				622277
2,8-Dihydroxyquinoline	134	17.495	326	39264	15450-76-7	<a href=http://www.genome.jp/dbget-bin/www_bget?cpd+C06342">C06342</a>"	<a href=http://pubchem.ncbi.nlm.nih.gov/summary/summary.cgi?cid=97250">97250</a>"	622480	627420	2,8-Dihydroxyquinoline	326	15450-76-7	<a href=http://www.genome.jp/dbget-bin/www_bget?cpd+C06342">C06342</a>"	<a href=http://pubchem.ncbi.nlm.nih.gov/summary/summary.cgi?cid=97250">97250</a>"	627420
2,8-Dihydroxyquinoline	290	17.4992	852	254188	15450-76-7	<a href=http://www.genome.jp/dbget-bin/www_bget?cpd+C06342">C06342</a>"	<a href=http://pubchem.ncbi.nlm.nih.gov/summary/summary.cgi?cid=97250">97250</a>"	622648	627420	2,8-Dihydroxyquinoline	852	15450-76-7	<a href=http://www.genome.jp/dbget-bin/www_bget?cpd+C06342">C06342</a>"	<a href=http://pubchem.ncbi.nlm.nih.gov/summary/summary.cgi?cid=97250">97250</a>"	627420	N-(2-hydroxyethyl)-iminodiacetic acid 2	497	93-62-9		<a href=http://pubchem.ncbi.nlm.nih.gov/summary/summary.cgi?cid=7152">7152</a>"	619849	hypoxanthine 1	305	68-94-0	<a href=http://www.genome.jp/dbget-bin/www_bget?cpd+C00262">C00262</a>"	<a href=http://pubchem.ncbi.nlm.nih.gov/summary/summary.cgi?cid=790">790</a>"	620090	N-Acetylisatin 2	305	574-17-4	<a href=http://www.genome.jp/dbget-bin/www_bget?cpd+C02172">C02172</a>"	<a href=http://pubchem.ncbi.nlm.nih.gov/summary/summary.cgi?cid=11321">11321</a>"	627383
citrulline 1	157	17.5133	401	45018	372-75-8	<a href=http://www.genome.jp/dbget-bin/www_bget?cpd+C00327">C00327</a>"	<a href=http://pubchem.ncbi.nlm.nih.gov/summary/summary.cgi?cid=833">833</a>"	623222	621977	citrulline 1	401	372-75-8	<a href=http://www.genome.jp/dbget-bin/www_bget?cpd+C00327">C00327</a>"	<a href=http://pubchem.ncbi.nlm.nih.gov/summary/summary.cgi?cid=833">833</a>"	621977	alpha-D-glucosamine 1-phosphate	246	2152-75-2	<a href=http://www.genome.jp/dbget-bin/www_bget?cpd+C06156">C06156</a>"	<a href=http://pubchem.ncbi.nlm.nih.gov/summary/summary.cgi?cid=740">740</a>"	618347	N-Carbamylglutamate 2	232	1188-38-1	<a href=http://www.genome.jp/dbget-bin/www_bget?cpd+C05829">C05829</a>"	<a href=http://pubchem.ncbi.nlm.nih.gov/summary/summary.cgi?cid=121396">121396</a>"	627025	ornithine 1	231	70-26-8	<a href=http://www.genome.jp/dbget-bin/www_bget?cpd+C00077">C00077</a>"	<a href=http://pubchem.ncbi.nlm.nih.gov/summary/summary.cgi?cid=6262">6262</a>"	619743
Unknown 254	217	17.5517		38838				624774
3,4-Dihydroxyphenylacetic acid	116	17.5608	475	11281	102-32-9	<a href=http://www.genome.jp/dbget-bin/www_bget?cpd+C01161">C01161</a>"	<a href=http://pubchem.ncbi.nlm.nih.gov/summary/summary.cgi?cid=547">547</a>"	625145	625860	3,4-Dihydroxyphenylacetic acid	475	102-32-9	<a href=http://www.genome.jp/dbget-bin/www_bget?cpd+C01161">C01161</a>"	<a href=http://pubchem.ncbi.nlm.nih.gov/summary/summary.cgi?cid=547">547</a>"	625860	Synephrine 1	398	94-07-5	<a href=http://www.genome.jp/dbget-bin/www_bget?cpd+C04548">C04548</a>"	<a href=http://pubchem.ncbi.nlm.nih.gov/summary/summary.cgi?cid=7172">7172</a>"	622157
glycocyamine 3	267	17.65	477	11371	352-97-6	<a href=http://www.genome.jp/dbget-bin/www_bget?cpd+C00581">C00581</a>"	<a href=http://pubchem.ncbi.nlm.nih.gov/summary/summary.cgi?cid=763">763</a>"	628755	630369	glycocyamine 3	477	352-97-6	<a href=http://www.genome.jp/dbget-bin/www_bget?cpd+C00581">C00581</a>"	<a href=http://pubchem.ncbi.nlm.nih.gov/summary/summary.cgi?cid=763">763</a>"	630369	Homogentisic acid	379	451-13-8	<a href=http://www.genome.jp/dbget-bin/www_bget?cpd+C00544">C00544</a>"	<a href=http://pubchem.ncbi.nlm.nih.gov/summary/summary.cgi?cid=780">780</a>"	627762
Dehydroascorbic Acid 1	204	17.67	373	9429.0	490-83-5	<a href=http://www.genome.jp/dbget-bin/www_bget?cpd+C05422">C05422</a>"	<a href=http://pubchem.ncbi.nlm.nih.gov/summary/summary.cgi?cid=440667">440667</a>"	629565	634333	Dehydroascorbic Acid 1	373	490-83-5	<a href=http://www.genome.jp/dbget-bin/www_bget?cpd+C05422">C05422</a>"	<a href=http://pubchem.ncbi.nlm.nih.gov/summary/summary.cgi?cid=440667">440667</a>"	634333
N(alpha),N(alpha)-dimethyl-L-histidine	174	17.675	397	1263638	24940-57-6	<a href=http://www.genome.jp/dbget-bin/www_bget?cpd+C04259">C04259</a>"	<a href=http://pubchem.ncbi.nlm.nih.gov/summary/summary.cgi?cid=440274">440274</a>"	629767	625533	N(alpha),N(alpha)-dimethyl-L-histidine	397	24940-57-6	<a href=http://www.genome.jp/dbget-bin/www_bget?cpd+C04259">C04259</a>"	<a href=http://pubchem.ncbi.nlm.nih.gov/summary/summary.cgi?cid=440274">440274</a>"	625533	phenanthrene	154	85-01-8	<a href=http://www.genome.jp/dbget-bin/www_bget?cpd+C11422">C11422</a>"	<a href=http://pubchem.ncbi.nlm.nih.gov/summary/summary.cgi?cid=995">995</a>"	632219
Atrazine-2-hydroxy 3	58	17.68	288	21402	2163-68-0	<a href=http://www.genome.jp/dbget-bin/www_bget?cpd+C06552">C06552</a>"	<a href=http://pubchem.ncbi.nlm.nih.gov/summary/summary.cgi?cid=16553">16553</a>"	629970	632234	Atrazine-2-hydroxy 3	288	2163-68-0	<a href=http://www.genome.jp/dbget-bin/www_bget?cpd+C06552">C06552</a>"	<a href=http://pubchem.ncbi.nlm.nih.gov/summary/summary.cgi?cid=16553">16553</a>"	632234	Dehydroascorbic Acid 1	275	490-83-5	<a href=http://www.genome.jp/dbget-bin/www_bget?cpd+C05422">C05422</a>"	<a href=http://pubchem.ncbi.nlm.nih.gov/summary/summary.cgi?cid=440667">440667</a>"	634333
Dehydroascorbic Acid 1	157	17.6917	461	28918	490-83-5	<a href=http://www.genome.jp/dbget-bin/www_bget?cpd+C05422">C05422</a>"	<a href=http://pubchem.ncbi.nlm.nih.gov/summary/summary.cgi?cid=440667">440667</a>"	630442	634333	Dehydroascorbic Acid 1	461	490-83-5	<a href=http://www.genome.jp/dbget-bin/www_bget?cpd+C05422">C05422</a>"	<a href=http://pubchem.ncbi.nlm.nih.gov/summary/summary.cgi?cid=440667">440667</a>"	634333	1,5-Anhydroglucitol	449	154-58-5	<a href=http://www.genome.jp/dbget-bin/www_bget?cpd+C07326">C07326</a>"	<a href=http://pubchem.ncbi.nlm.nih.gov/summary/summary.cgi?cid=64960">64960</a>"	633471	beta-Mannosylglycerate 2	448	164324-35-0		<a href=http://pubchem.ncbi.nlm.nih.gov/summary/summary.cgi?cid=5460194">5460194</a>"	633066
Tagatose 1	103	17.7233	721	92146	87-81-0		<a href=http://pubchem.ncbi.nlm.nih.gov/summary/summary.cgi?cid=92092">92092</a>"	631724	630199	Tagatose 1	721	87-81-0		<a href=http://pubchem.ncbi.nlm.nih.gov/summary/summary.cgi?cid=92092">92092</a>"	630199
Tagatose 1	82	17.7417	294	6864.7	87-81-0		<a href=http://pubchem.ncbi.nlm.nih.gov/summary/summary.cgi?cid=92092">92092</a>"	632466	630199	Tagatose 1	294	87-81-0		<a href=http://pubchem.ncbi.nlm.nih.gov/summary/summary.cgi?cid=92092">92092</a>"	630199	Methyl-beta-D-galactopyranoside	232	1824-94-8		<a href=http://pubchem.ncbi.nlm.nih.gov/summary/summary.cgi?cid=17751029">17751029</a>"	631868
Dehydroascorbic Acid 1	157	17.7508	402	29974	490-83-5	<a href=http://www.genome.jp/dbget-bin/www_bget?cpd+C05422">C05422</a>"	<a href=http://pubchem.ncbi.nlm.nih.gov/summary/summary.cgi?cid=440667">440667</a>"	632838	634333	Dehydroascorbic Acid 1	402	490-83-5	<a href=http://www.genome.jp/dbget-bin/www_bget?cpd+C05422">C05422</a>"	<a href=http://pubchem.ncbi.nlm.nih.gov/summary/summary.cgi?cid=440667">440667</a>"	634333	Tagatose 1	368	87-81-0		<a href=http://pubchem.ncbi.nlm.nih.gov/summary/summary.cgi?cid=92092">92092</a>"	630199	beta-Mannosylglycerate 2	324	164324-35-0		<a href=http://pubchem.ncbi.nlm.nih.gov/summary/summary.cgi?cid=5460194">5460194</a>"	633066	1,5-Anhydroglucitol	321	154-58-5	<a href=http://www.genome.jp/dbget-bin/www_bget?cpd+C07326">C07326</a>"	<a href=http://pubchem.ncbi.nlm.nih.gov/summary/summary.cgi?cid=64960">64960</a>"	633471	Methyl-beta-D-galactopyranoside	319	1824-94-8		<a href=http://pubchem.ncbi.nlm.nih.gov/summary/summary.cgi?cid=17751029">17751029</a>"	631868
Tagatose 1	221	17.7542	438	49709	87-81-0		<a href=http://pubchem.ncbi.nlm.nih.gov/summary/summary.cgi?cid=92092">92092</a>"	632973	630199	Tagatose 1	438	87-81-0		<a href=http://pubchem.ncbi.nlm.nih.gov/summary/summary.cgi?cid=92092">92092</a>"	630199
Myristic Acid	117	17.8183	869	316711	544-63-8	<a href=http://www.genome.jp/dbget-bin/www_bget?cpd+ C06424"> C06424</a>"	<a href=http://pubchem.ncbi.nlm.nih.gov/summary/summary.cgi?cid=11005">11005</a>"	635570	635876	Myristic Acid	869	544-63-8	<a href=http://www.genome.jp/dbget-bin/www_bget?cpd+ C06424"> C06424</a>"	<a href=http://pubchem.ncbi.nlm.nih.gov/summary/summary.cgi?cid=11005">11005</a>"	635876
Myristic Acid	201	17.8225	363	11470	544-63-8	<a href=http://www.genome.jp/dbget-bin/www_bget?cpd+ C06424"> C06424</a>"	<a href=http://pubchem.ncbi.nlm.nih.gov/summary/summary.cgi?cid=11005">11005</a>"	635739	635876	Myristic Acid	363	544-63-8	<a href=http://www.genome.jp/dbget-bin/www_bget?cpd+ C06424"> C06424</a>"	<a href=http://pubchem.ncbi.nlm.nih.gov/summary/summary.cgi?cid=11005">11005</a>"	635876	Atrazine-2-hydroxy 3	291	2163-68-0	<a href=http://www.genome.jp/dbget-bin/www_bget?cpd+C06552">C06552</a>"	<a href=http://pubchem.ncbi.nlm.nih.gov/summary/summary.cgi?cid=16553">16553</a>"	632234	2,6-Diaminopimelic acid 2	267	583-93-7	<a href=http://www.genome.jp/dbget-bin/www_bget?cpd+C00680">C00680</a>"	<a href=http://pubchem.ncbi.nlm.nih.gov/summary/summary.cgi?cid=865">865</a>"	639657	Atrazine-2-hydroxy 4	263	2163-68-0	<a href=http://www.genome.jp/dbget-bin/www_bget?cpd+C06552">C06552</a>"	<a href=http://pubchem.ncbi.nlm.nih.gov/summary/summary.cgi?cid=16553">16553</a>"	637311
methionine sulfoxide 1	174	17.8408	302	98685	3226-65-1	<a href=http://www.genome.jp/dbget-bin/www_bget?cpd+C02989">C02989</a>"	<a href=http://pubchem.ncbi.nlm.nih.gov/summary/summary.cgi?cid=847">847</a>"	636481	638680	methionine sulfoxide 1	302	3226-65-1	<a href=http://www.genome.jp/dbget-bin/www_bget?cpd+C02989">C02989</a>"	<a href=http://pubchem.ncbi.nlm.nih.gov/summary/summary.cgi?cid=847">847</a>"	638680
quinic acid	258	17.8467	362	6950.8	77-95-2	<a href=http://www.genome.jp/dbget-bin/www_bget?cpd+C00296">C00296</a>"	<a href=http://pubchem.ncbi.nlm.nih.gov/summary/summary.cgi?cid=1064">1064</a>"	636718	635606	quinic acid	362	77-95-2	<a href=http://www.genome.jp/dbget-bin/www_bget?cpd+C00296">C00296</a>"	<a href=http://pubchem.ncbi.nlm.nih.gov/summary/summary.cgi?cid=1064">1064</a>"	635606	Dehydroascorbic Acid 1	286	490-83-5	<a href=http://www.genome.jp/dbget-bin/www_bget?cpd+C05422">C05422</a>"	<a href=http://pubchem.ncbi.nlm.nih.gov/summary/summary.cgi?cid=440667">440667</a>"	634333
Unknown 255	492	17.8575	139	3025.5	16485-10-2	<a href=http://www.genome.jp/dbget-bin/www_bget?cpd+D03726">D03726</a>"	<a href=http://pubchem.ncbi.nlm.nih.gov/summary/summary.cgi?cid=4678">4678</a>"	637156	640449	panthenol 1	139	16485-10-2	<a href=http://www.genome.jp/dbget-bin/www_bget?cpd+D03726">D03726</a>"	<a href=http://pubchem.ncbi.nlm.nih.gov/summary/summary.cgi?cid=4678">4678</a>"	640449
fructose 2	147	17.9	448	53321	57-48-7	<a href=http://www.genome.jp/dbget-bin/www_bget?cpd+C10906">C10906</a>"	<a href=http://pubchem.ncbi.nlm.nih.gov/summary/summary.cgi?cid=5984">5984</a>"	638877	643817	fructose 2	448	57-48-7	<a href=http://www.genome.jp/dbget-bin/www_bget?cpd+C10906">C10906</a>"	<a href=http://pubchem.ncbi.nlm.nih.gov/summary/summary.cgi?cid=5984">5984</a>"	643817	fructose 1	448	57-48-7	<a href=http://www.genome.jp/dbget-bin/www_bget?cpd+C10906">C10906</a>"	<a href=http://pubchem.ncbi.nlm.nih.gov/summary/summary.cgi?cid=5984">5984</a>"	639953	sorbose 2	444	3615-56-3		<a href=http://pubchem.ncbi.nlm.nih.gov/summary/summary.cgi?cid=6904">6904</a>"	641418
fructose 1	247	17.91	395	5317.3	57-48-7	<a href=http://www.genome.jp/dbget-bin/www_bget?cpd+C10906">C10906</a>"	<a href=http://pubchem.ncbi.nlm.nih.gov/summary/summary.cgi?cid=5984">5984</a>"	639282	639953	fructose 1	395	57-48-7	<a href=http://www.genome.jp/dbget-bin/www_bget?cpd+C10906">C10906</a>"	<a href=http://pubchem.ncbi.nlm.nih.gov/summary/summary.cgi?cid=5984">5984</a>"	639953	sorbose 1	386	3615-56-3		<a href=http://pubchem.ncbi.nlm.nih.gov/summary/summary.cgi?cid=6904">6904</a>"	639323	Tagatose 2	375	87-81-0		<a href=http://pubchem.ncbi.nlm.nih.gov/summary/summary.cgi?cid=92092">92092</a>"	638444	sorbose 2	363	3615-56-3		<a href=http://pubchem.ncbi.nlm.nih.gov/summary/summary.cgi?cid=6904">6904</a>"	641418	fructose 2	316	57-48-7	<a href=http://www.genome.jp/dbget-bin/www_bget?cpd+C10906">C10906</a>"	<a href=http://pubchem.ncbi.nlm.nih.gov/summary/summary.cgi?cid=5984">5984</a>"	643817
Unknown 256	202	17.9283		12253				640024
Lumazine	290	17.9333	218	3785.4	487-21-8	<a href=http://www.genome.jp/dbget-bin/www_bget?cpd+C03212">C03212</a>"	<a href=http://pubchem.ncbi.nlm.nih.gov/summary/summary.cgi?cid=10250">10250</a>"	640226	640859	Lumazine	218	487-21-8	<a href=http://www.genome.jp/dbget-bin/www_bget?cpd+C03212">C03212</a>"	<a href=http://pubchem.ncbi.nlm.nih.gov/summary/summary.cgi?cid=10250">10250</a>"	640859	D-alanyl-D-alanine 1	214	923-16-0	<a href=http://www.genome.jp/dbget-bin/www_bget?cpd+C00993">C00993</a>"	<a href=http://pubchem.ncbi.nlm.nih.gov/summary/summary.cgi?cid=601">601</a>"	637850	Guanidinosuccinic acid 2	208	6133-30-8		<a href=http://pubchem.ncbi.nlm.nih.gov/summary/summary.cgi?cid=97856">97856</a>"	640156
N-omega-Acetylhistamine	289	17.9358	253	2243.0	673-49-4	<a href=http://www.genome.jp/dbget-bin/www_bget?cpd+C05135">C05135</a>"	<a href=http://pubchem.ncbi.nlm.nih.gov/summary/summary.cgi?cid=69602">69602</a>"	640328	640812	N-omega-Acetylhistamine	253	673-49-4	<a href=http://www.genome.jp/dbget-bin/www_bget?cpd+C05135">C05135</a>"	<a href=http://pubchem.ncbi.nlm.nih.gov/summary/summary.cgi?cid=69602">69602</a>"	640812
fructose 1	103	17.9667	955	481548	57-48-7	<a href=http://www.genome.jp/dbget-bin/www_bget?cpd+C10906">C10906</a>"	<a href=http://pubchem.ncbi.nlm.nih.gov/summary/summary.cgi?cid=5984">5984</a>"	641576	639953	fructose 1	955	57-48-7	<a href=http://www.genome.jp/dbget-bin/www_bget?cpd+C10906">C10906</a>"	<a href=http://pubchem.ncbi.nlm.nih.gov/summary/summary.cgi?cid=5984">5984</a>"	639953	sorbose 1	946	3615-56-3		<a href=http://pubchem.ncbi.nlm.nih.gov/summary/summary.cgi?cid=6904">6904</a>"	639323	sorbose 2	919	3615-56-3		<a href=http://pubchem.ncbi.nlm.nih.gov/summary/summary.cgi?cid=6904">6904</a>"	641418	fructose 2	904	57-48-7	<a href=http://www.genome.jp/dbget-bin/www_bget?cpd+C10906">C10906</a>"	<a href=http://pubchem.ncbi.nlm.nih.gov/summary/summary.cgi?cid=5984">5984</a>"	643817	Tagatose 2	882	87-81-0		<a href=http://pubchem.ncbi.nlm.nih.gov/summary/summary.cgi?cid=92092">92092</a>"	638444	mannose 1	627	3458-28-4	<a href=http://www.genome.jp/dbget-bin/www_bget?cpd+C01662">C01662</a>"	<a href=http://pubchem.ncbi.nlm.nih.gov/summary/summary.cgi?cid=24749">24749</a>"	646178
adenine	264	18.0192	490	67116	73-24-5	<a href=http://www.genome.jp/dbget-bin/www_bget?cpd+C00147">C00147</a>"	<a href=http://pubchem.ncbi.nlm.nih.gov/summary/summary.cgi?cid=190">190</a>"	643702	647936	adenine	490	73-24-5	<a href=http://www.genome.jp/dbget-bin/www_bget?cpd+C00147">C00147</a>"	<a href=http://pubchem.ncbi.nlm.nih.gov/summary/summary.cgi?cid=190">190</a>"	647936	3-Hydroxyanthranilic acid	355	548-93-6	<a href=http://www.genome.jp/dbget-bin/www_bget?cpd+C00632">C00632</a>"	<a href=http://pubchem.ncbi.nlm.nih.gov/summary/summary.cgi?cid=86">86</a>"	642075	3,4-Dihydroxyphenylglycol	291	28822-73-3	<a href=http://www.genome.jp/dbget-bin/www_bget?cpd+C05576">C05576</a>"	<a href=http://pubchem.ncbi.nlm.nih.gov/summary/summary.cgi?cid=91528">91528</a>"	642009	2'-Deoxycytidine 5'-triphosphate degr prod	243	102783-51-7	<a href=http://www.genome.jp/dbget-bin/www_bget?cpd+C00458">C00458</a>"	<a href=http://pubchem.ncbi.nlm.nih.gov/summary/summary.cgi?cid=65091">65091</a>"	639095	Tyrosine, methyl ester	243	1080-06-4		<a href=http://pubchem.ncbi.nlm.nih.gov/summary/summary.cgi?cid=76957">76957</a>"	639095
Unknown 257	41	18.0358		233220				644376
D-Talose 1	157	18.0542	408	64742	2595-98-4		<a href=http://pubchem.ncbi.nlm.nih.gov/summary/summary.cgi?cid=99459">99459</a>"	645119	648920	D-Talose 1	408	2595-98-4		<a href=http://pubchem.ncbi.nlm.nih.gov/summary/summary.cgi?cid=99459">99459</a>"	648920	Allantoic acid 1	397	99-16-1	<a href=http://www.genome.jp/dbget-bin/www_bget?cpd+C00499">C00499</a>"	<a href=http://pubchem.ncbi.nlm.nih.gov/summary/summary.cgi?cid=203">203</a>"	648840	Dehydroascorbic Acid 2	393	490-83-5	<a href=http://www.genome.jp/dbget-bin/www_bget?cpd+C05422">C05422</a>"	<a href=http://pubchem.ncbi.nlm.nih.gov/summary/summary.cgi?cid=440667">440667</a>"	645569	mannose 1	389	3458-28-4	<a href=http://www.genome.jp/dbget-bin/www_bget?cpd+C01662">C01662</a>"	<a href=http://pubchem.ncbi.nlm.nih.gov/summary/summary.cgi?cid=24749">24749</a>"	646178	Allantoic acid 2	389	99-16-1	<a href=http://www.genome.jp/dbget-bin/www_bget?cpd+C00499">C00499</a>"	<a href=http://pubchem.ncbi.nlm.nih.gov/summary/summary.cgi?cid=203">203</a>"	647757	galactose 1	388	59-23-4	<a href=http://www.genome.jp/dbget-bin/www_bget?cpd+C00124">C00124</a>"	<a href=http://pubchem.ncbi.nlm.nih.gov/summary/summary.cgi?cid=6036">6036</a>"	648681
fructose 2	103	18.0642	877	380210	57-48-7	<a href=http://www.genome.jp/dbget-bin/www_bget?cpd+C10906">C10906</a>"	<a href=http://pubchem.ncbi.nlm.nih.gov/summary/summary.cgi?cid=5984">5984</a>"	645524	643817	fructose 2	877	57-48-7	<a href=http://www.genome.jp/dbget-bin/www_bget?cpd+C10906">C10906</a>"	<a href=http://pubchem.ncbi.nlm.nih.gov/summary/summary.cgi?cid=5984">5984</a>"	643817	sorbose 2	875	3615-56-3		<a href=http://pubchem.ncbi.nlm.nih.gov/summary/summary.cgi?cid=6904">6904</a>"	641418	2-Keto-L-gulonic acid	689	342385-52-8		<a href=http://pubchem.ncbi.nlm.nih.gov/summary/summary.cgi?cid=102424">102424</a>"	648583	galactose 1	589	59-23-4	<a href=http://www.genome.jp/dbget-bin/www_bget?cpd+C00124">C00124</a>"	<a href=http://pubchem.ncbi.nlm.nih.gov/summary/summary.cgi?cid=6036">6036</a>"	648681	mannose 1	581	3458-28-4	<a href=http://www.genome.jp/dbget-bin/www_bget?cpd+C01662">C01662</a>"	<a href=http://pubchem.ncbi.nlm.nih.gov/summary/summary.cgi?cid=24749">24749</a>"	646178	Allo-inositol	555	643-10-7	<a href=http://www.genome.jp/dbget-bin/www_bget?cpd+C06153">C06153</a>"	<a href=http://pubchem.ncbi.nlm.nih.gov/summary/summary.cgi?cid=892">892</a>"	645877	D-Talose 1	533	2595-98-4
sorbose 2	146	18.0717	379	5373.6	3615-56-3		<a href=http://pubchem.ncbi.nlm.nih.gov/summary/summary.cgi?cid=6904">6904</a>"	645827	641418	sorbose 2	379	3615-56-3		<a href=http://pubchem.ncbi.nlm.nih.gov/summary/summary.cgi?cid=6904">6904</a>"	641418	galactose 1	363	59-23-4	<a href=http://www.genome.jp/dbget-bin/www_bget?cpd+C00124">C00124</a>"	<a href=http://pubchem.ncbi.nlm.nih.gov/summary/summary.cgi?cid=6036">6036</a>"	648681	2-Keto-L-gulonic acid	360	342385-52-8		<a href=http://pubchem.ncbi.nlm.nih.gov/summary/summary.cgi?cid=102424">102424</a>"	648583	D-Talose 1	359	2595-98-4		<a href=http://pubchem.ncbi.nlm.nih.gov/summary/summary.cgi?cid=99459">99459</a>"	648920	mannose 1	356	3458-28-4	<a href=http://www.genome.jp/dbget-bin/www_bget?cpd+C01662">C01662</a>"	<a href=http://pubchem.ncbi.nlm.nih.gov/summary/summary.cgi?cid=24749">24749</a>"	646178	fructose 2	342	57-48-7	<a href=http://www.genome.jp/dbget-bin/www_bget?cpd+C10906">C10906</a>"	<a href=http://pubchem.ncbi.nlm.nih.gov/summary/summary.cgi?cid=5984">5984</a>"	643817	Dehydroascorbic Acid 2	332	490-83-5	<a href=http://www.genome.jp/dbget-bin/www_bget?cpd+C05422">C05422</a>"
Unknown 258	584	18.0842	183	7818.6	500-98-1	<a href=http://www.genome.jp/dbget-bin/www_bget?cpd+C05598">C05598</a>"	<a href=http://pubchem.ncbi.nlm.nih.gov/summary/summary.cgi?cid=68144">68144</a>"	646333	648908	Phenaceturic acid 1	183	500-98-1	<a href=http://www.genome.jp/dbget-bin/www_bget?cpd+C05598">C05598</a>"	<a href=http://pubchem.ncbi.nlm.nih.gov/summary/summary.cgi?cid=68144">68144</a>"	648908	Allantoic acid 2	182	99-16-1	<a href=http://www.genome.jp/dbget-bin/www_bget?cpd+C00499">C00499</a>"	<a href=http://pubchem.ncbi.nlm.nih.gov/summary/summary.cgi?cid=203">203</a>"	647757	3-Hydroxyanthranilic acid	151	548-93-6	<a href=http://www.genome.jp/dbget-bin/www_bget?cpd+C00632">C00632</a>"	<a href=http://pubchem.ncbi.nlm.nih.gov/summary/summary.cgi?cid=86">86</a>"	642075	3,4-Dihydroxyphenylglycol	141	28822-73-3	<a href=http://www.genome.jp/dbget-bin/www_bget?cpd+C05576">C05576</a>"	<a href=http://pubchem.ncbi.nlm.nih.gov/summary/summary.cgi?cid=91528">91528</a>"	642009	Dithioerythritol	89	6892-68-8		<a href=http://pubchem.ncbi.nlm.nih.gov/summary/summary.cgi?cid=19001">19001</a>"	642028	trans-3-hydroxycinnamic acid	84	14755-02-3	<a href=http://www.genome.jp/dbget-bin/www_bget?cpd+C12621">C12621</a>"	<a href=http://pubchem.ncbi.nlm.nih.gov/summary/summary.cgi?cid=637541">637541</a>"	646501
Unknown 259	476	18.09		8579.2				646569
Unknown 260	475	18.0967	78	5672.6	14755-02-3	<a href=http://www.genome.jp/dbget-bin/www_bget?cpd+C12621">C12621</a>"	<a href=http://pubchem.ncbi.nlm.nih.gov/summary/summary.cgi?cid=637541">637541</a>"	646839	646501	trans-3-hydroxycinnamic acid	78	14755-02-3	<a href=http://www.genome.jp/dbget-bin/www_bget?cpd+C12621">C12621</a>"	<a href=http://pubchem.ncbi.nlm.nih.gov/summary/summary.cgi?cid=637541">637541</a>"	646501
glucose 1	73	18.1208	925	810607	50-99-7	<a href=http://www.genome.jp/dbget-bin/www_bget?cpd+C01662">C01662</a>"	<a href=http://pubchem.ncbi.nlm.nih.gov/summary/summary.cgi?cid=24749">24749</a>"	647818	650947	glucose 1	925	50-99-7	<a href=http://www.genome.jp/dbget-bin/www_bget?cpd+C01662">C01662</a>"	<a href=http://pubchem.ncbi.nlm.nih.gov/summary/summary.cgi?cid=24749">24749</a>"	650947	galactose 1	923	59-23-4	<a href=http://www.genome.jp/dbget-bin/www_bget?cpd+C00124">C00124</a>"	<a href=http://pubchem.ncbi.nlm.nih.gov/summary/summary.cgi?cid=6036">6036</a>"	648681	mannose 1	910	3458-28-4	<a href=http://www.genome.jp/dbget-bin/www_bget?cpd+C01662">C01662</a>"	<a href=http://pubchem.ncbi.nlm.nih.gov/summary/summary.cgi?cid=24749">24749</a>"	646178	D-Talose 1	901	2595-98-4		<a href=http://pubchem.ncbi.nlm.nih.gov/summary/summary.cgi?cid=99459">99459</a>"	648920	D-Altrose 1	839	1990-29-0		<a href=http://pubchem.ncbi.nlm.nih.gov/summary/summary.cgi?cid=94780">94780</a>"	651250	Gluconic lactone 1	776	90-80-2		<a href=http://pubchem.ncbi.nlm.nih.gov/summary/summary.cgi?cid=736">736</a>"	647005	Gluconic lactone 2	656	90-80-2
2-Keto-L-gulonic acid	87	18.1675	302	5628.0	342385-52-8		<a href=http://pubchem.ncbi.nlm.nih.gov/summary/summary.cgi?cid=102424">102424</a>"	649707	648583	2-Keto-L-gulonic acid	302	342385-52-8		<a href=http://pubchem.ncbi.nlm.nih.gov/summary/summary.cgi?cid=102424">102424</a>"	648583	Gluconic lactone 1	290	90-80-2		<a href=http://pubchem.ncbi.nlm.nih.gov/summary/summary.cgi?cid=736">736</a>"	647005	Allantoic acid 2	276	99-16-1	<a href=http://www.genome.jp/dbget-bin/www_bget?cpd+C00499">C00499</a>"	<a href=http://pubchem.ncbi.nlm.nih.gov/summary/summary.cgi?cid=203">203</a>"	647757	D-Altrose 1	268	1990-29-0		<a href=http://pubchem.ncbi.nlm.nih.gov/summary/summary.cgi?cid=94780">94780</a>"	651250
glucose 1	73	18.1717	939	937027	50-99-7	<a href=http://www.genome.jp/dbget-bin/www_bget?cpd+C01662">C01662</a>"	<a href=http://pubchem.ncbi.nlm.nih.gov/summary/summary.cgi?cid=24749">24749</a>"	649876	650947	glucose 1	939	50-99-7	<a href=http://www.genome.jp/dbget-bin/www_bget?cpd+C01662">C01662</a>"	<a href=http://pubchem.ncbi.nlm.nih.gov/summary/summary.cgi?cid=24749">24749</a>"	650947	mannose 1	936	3458-28-4	<a href=http://www.genome.jp/dbget-bin/www_bget?cpd+C01662">C01662</a>"	<a href=http://pubchem.ncbi.nlm.nih.gov/summary/summary.cgi?cid=24749">24749</a>"	646178	galactose 1	932	59-23-4	<a href=http://www.genome.jp/dbget-bin/www_bget?cpd+C00124">C00124</a>"	<a href=http://pubchem.ncbi.nlm.nih.gov/summary/summary.cgi?cid=6036">6036</a>"	648681	mannose 2	931	3458-28-4	<a href=http://www.genome.jp/dbget-bin/www_bget?cpd+C01662">C01662</a>"	<a href=http://pubchem.ncbi.nlm.nih.gov/summary/summary.cgi?cid=24749">24749</a>"	654030	D-Talose 1	926	2595-98-4		<a href=http://pubchem.ncbi.nlm.nih.gov/summary/summary.cgi?cid=99459">99459</a>"	648920	allose 2	907	2595-97-3		<a href=http://pubchem.ncbi.nlm.nih.gov/summary/summary.cgi?cid=102288">102288</a>"	654496	D-Altrose 2	906	1990-29-0
D-Talose 1	319	18.2483	941	10873764	2595-98-4		<a href=http://pubchem.ncbi.nlm.nih.gov/summary/summary.cgi?cid=99459">99459</a>"	652980	648920	D-Talose 1	941	2595-98-4		<a href=http://pubchem.ncbi.nlm.nih.gov/summary/summary.cgi?cid=99459">99459</a>"	648920	glucose 1	936	50-99-7	<a href=http://www.genome.jp/dbget-bin/www_bget?cpd+C01662">C01662</a>"	<a href=http://pubchem.ncbi.nlm.nih.gov/summary/summary.cgi?cid=24749">24749</a>"	650947	galactose 1	927	59-23-4	<a href=http://www.genome.jp/dbget-bin/www_bget?cpd+C00124">C00124</a>"	<a href=http://pubchem.ncbi.nlm.nih.gov/summary/summary.cgi?cid=6036">6036</a>"	648681	mannose 2	926	3458-28-4	<a href=http://www.genome.jp/dbget-bin/www_bget?cpd+C01662">C01662</a>"	<a href=http://pubchem.ncbi.nlm.nih.gov/summary/summary.cgi?cid=24749">24749</a>"	654030	D-Talose 2	922	2595-98-4		<a href=http://pubchem.ncbi.nlm.nih.gov/summary/summary.cgi?cid=99459">99459</a>"	657503	allose 2	904	2595-97-3		<a href=http://pubchem.ncbi.nlm.nih.gov/summary/summary.cgi?cid=102288">102288</a>"	654496	D-Altrose 2	903	1990-29-0
mannose 2	331	18.2533	348	115684	3458-28-4	<a href=http://www.genome.jp/dbget-bin/www_bget?cpd+C01662">C01662</a>"	<a href=http://pubchem.ncbi.nlm.nih.gov/summary/summary.cgi?cid=24749">24749</a>"	653182	654030	mannose 2	348	3458-28-4	<a href=http://www.genome.jp/dbget-bin/www_bget?cpd+C01662">C01662</a>"	<a href=http://pubchem.ncbi.nlm.nih.gov/summary/summary.cgi?cid=24749">24749</a>"	654030	D-Altrose 2	347	1990-29-0		<a href=http://pubchem.ncbi.nlm.nih.gov/summary/summary.cgi?cid=94780">94780</a>"	654699	allose 2	331	2595-97-3		<a href=http://pubchem.ncbi.nlm.nih.gov/summary/summary.cgi?cid=102288">102288</a>"	654496	D-Talose 2	329	2595-98-4		<a href=http://pubchem.ncbi.nlm.nih.gov/summary/summary.cgi?cid=99459">99459</a>"	657503	D-Altrose 1	309	1990-29-0		<a href=http://pubchem.ncbi.nlm.nih.gov/summary/summary.cgi?cid=94780">94780</a>"	651250
D-Altrose 1	93	18.2633	209	47092	1990-29-0		<a href=http://pubchem.ncbi.nlm.nih.gov/summary/summary.cgi?cid=94780">94780</a>"	653587	651250	D-Altrose 1	209	1990-29-0		<a href=http://pubchem.ncbi.nlm.nih.gov/summary/summary.cgi?cid=94780">94780</a>"	651250	D-Altrose 2	196	1990-29-0		<a href=http://pubchem.ncbi.nlm.nih.gov/summary/summary.cgi?cid=94780">94780</a>"	654699	galactose 1	170	59-23-4	<a href=http://www.genome.jp/dbget-bin/www_bget?cpd+C00124">C00124</a>"	<a href=http://pubchem.ncbi.nlm.nih.gov/summary/summary.cgi?cid=6036">6036</a>"	648681	N-Acetylisatin 1	167	574-17-4	<a href=http://www.genome.jp/dbget-bin/www_bget?cpd+C02172">C02172</a>"	<a href=http://pubchem.ncbi.nlm.nih.gov/summary/summary.cgi?cid=11321">11321</a>"	652630	D-Talose 2	164	2595-98-4		<a href=http://pubchem.ncbi.nlm.nih.gov/summary/summary.cgi?cid=99459">99459</a>"	657503	Gluconic lactone 2	153	90-80-2		<a href=http://pubchem.ncbi.nlm.nih.gov/summary/summary.cgi?cid=736">736</a>"	652213	glucuronic acid 1	147	6556-12-3	<a href=http://www.genome.jp/dbget-bin/www_bget?cpd+C00191">C00191</a>"
Unknown 261	50	18.2683	25	140427	65-23-6	<a href=http://www.genome.jp/dbget-bin/www_bget?cpd+C00314">C00314</a>"	<a href=http://pubchem.ncbi.nlm.nih.gov/summary/summary.cgi?cid=1054">1054</a>"	653790	655475	pyridoxine	25	65-23-6	<a href=http://www.genome.jp/dbget-bin/www_bget?cpd+C00314">C00314</a>"	<a href=http://pubchem.ncbi.nlm.nih.gov/summary/summary.cgi?cid=1054">1054</a>"	655475
dl-p-Hydroxyphenyllactic acid	209	18.2808	314	35558	6482-98-0	<a href=http://www.genome.jp/dbget-bin/www_bget?cpd+C03672">C03672</a>"	<a href=http://pubchem.ncbi.nlm.nih.gov/summary/summary.cgi?cid=9378">9378</a>"	654296	654493	dl-p-Hydroxyphenyllactic acid	314	6482-98-0	<a href=http://www.genome.jp/dbget-bin/www_bget?cpd+C03672">C03672</a>"	<a href=http://pubchem.ncbi.nlm.nih.gov/summary/summary.cgi?cid=9378">9378</a>"	654493	tyrosine 2	288	60-18-4	<a href=http://www.genome.jp/dbget-bin/www_bget?cpd+C01536">C01536</a>"	<a href=http://pubchem.ncbi.nlm.nih.gov/summary/summary.cgi?cid=1153">1153</a>"	653299	4-hydroxyphenylpyruvate 1	207	156-39-8	<a href=http://www.genome.jp/dbget-bin/www_bget?cpd+C01179">C01179</a>"	<a href=http://pubchem.ncbi.nlm.nih.gov/summary/summary.cgi?cid=979">979</a>"	657902
D-Altrose 1	273	18.3092	632	25896	1990-29-0		<a href=http://pubchem.ncbi.nlm.nih.gov/summary/summary.cgi?cid=94780">94780</a>"	655443	651250	D-Altrose 1	632	1990-29-0		<a href=http://pubchem.ncbi.nlm.nih.gov/summary/summary.cgi?cid=94780">94780</a>"	651250	glucose 2	624	50-99-7	<a href=http://www.genome.jp/dbget-bin/www_bget?cpd+C01662">C01662</a>"	<a href=http://pubchem.ncbi.nlm.nih.gov/summary/summary.cgi?cid=24749">24749</a>"	659936	mannose 2	622	3458-28-4	<a href=http://www.genome.jp/dbget-bin/www_bget?cpd+C01662">C01662</a>"	<a href=http://pubchem.ncbi.nlm.nih.gov/summary/summary.cgi?cid=24749">24749</a>"	654030	galactose 2	621	59-23-4	<a href=http://www.genome.jp/dbget-bin/www_bget?cpd+C00124">C00124</a>"	<a href=http://pubchem.ncbi.nlm.nih.gov/summary/summary.cgi?cid=6036">6036</a>"	658715	glucose 1	613	50-99-7	<a href=http://www.genome.jp/dbget-bin/www_bget?cpd+C01662">C01662</a>"	<a href=http://pubchem.ncbi.nlm.nih.gov/summary/summary.cgi?cid=24749">24749</a>"	650947	allose 2	612	2595-97-3		<a href=http://pubchem.ncbi.nlm.nih.gov/summary/summary.cgi?cid=102288">102288</a>"	654496	D-Altrose 2	612	1990-29-0
D-Talose 2	272	18.3117	356	6332.2	2595-98-4		<a href=http://pubchem.ncbi.nlm.nih.gov/summary/summary.cgi?cid=99459">99459</a>"	655544	657503	D-Talose 2	356	2595-98-4		<a href=http://pubchem.ncbi.nlm.nih.gov/summary/summary.cgi?cid=99459">99459</a>"	657503	galactose 2	353	59-23-4	<a href=http://www.genome.jp/dbget-bin/www_bget?cpd+C00124">C00124</a>"	<a href=http://pubchem.ncbi.nlm.nih.gov/summary/summary.cgi?cid=6036">6036</a>"	658715	allose 2	348	2595-97-3		<a href=http://pubchem.ncbi.nlm.nih.gov/summary/summary.cgi?cid=102288">102288</a>"	654496	D-Altrose 2	346	1990-29-0		<a href=http://pubchem.ncbi.nlm.nih.gov/summary/summary.cgi?cid=94780">94780</a>"	654699	glucose 1	345	50-99-7	<a href=http://www.genome.jp/dbget-bin/www_bget?cpd+C01662">C01662</a>"	<a href=http://pubchem.ncbi.nlm.nih.gov/summary/summary.cgi?cid=24749">24749</a>"	650947	mannose 2	326	3458-28-4	<a href=http://www.genome.jp/dbget-bin/www_bget?cpd+C01662">C01662</a>"	<a href=http://pubchem.ncbi.nlm.nih.gov/summary/summary.cgi?cid=24749">24749</a>"	654030	D-Altrose 1	303	1990-29-0
Unknown 262	183	18.3892		4918.7				658682
D-Talose 2	273	18.4117	290	59010	2595-98-4		<a href=http://pubchem.ncbi.nlm.nih.gov/summary/summary.cgi?cid=99459">99459</a>"	659593	657503	D-Talose 2	290	2595-98-4		<a href=http://pubchem.ncbi.nlm.nih.gov/summary/summary.cgi?cid=99459">99459</a>"	657503	galactose 2	282	59-23-4	<a href=http://www.genome.jp/dbget-bin/www_bget?cpd+C00124">C00124</a>"	<a href=http://pubchem.ncbi.nlm.nih.gov/summary/summary.cgi?cid=6036">6036</a>"	658715	glucuronic acid 1	279	6556-12-3	<a href=http://www.genome.jp/dbget-bin/www_bget?cpd+C00191">C00191</a>"	<a href=http://pubchem.ncbi.nlm.nih.gov/summary/summary.cgi?cid=94715">94715</a>"	656275	D-Altrose 2	275	1990-29-0		<a href=http://pubchem.ncbi.nlm.nih.gov/summary/summary.cgi?cid=94780">94780</a>"	654699	Gluconic lactone 3	237	90-80-2		<a href=http://pubchem.ncbi.nlm.nih.gov/summary/summary.cgi?cid=736">736</a>"	662967	glucose 2	232	50-99-7	<a href=http://www.genome.jp/dbget-bin/www_bget?cpd+C01662">C01662</a>"	<a href=http://pubchem.ncbi.nlm.nih.gov/summary/summary.cgi?cid=24749">24749</a>"	659936
arginine	294	18.4308	222	6222.4	74-79-3	<a href=http://www.genome.jp/dbget-bin/www_bget?cpd+C00062">C00062</a>"	<a href=http://pubchem.ncbi.nlm.nih.gov/summary/summary.cgi?cid=6322">6322</a>"	660369	663436	arginine	222	74-79-3	<a href=http://www.genome.jp/dbget-bin/www_bget?cpd+C00062">C00062</a>"	<a href=http://pubchem.ncbi.nlm.nih.gov/summary/summary.cgi?cid=6322">6322</a>"	663436
Unknown 263	334	18.4367		4154.2				660605
D-Talose 2	160	18.4433	958	2187098	2595-98-4		<a href=http://pubchem.ncbi.nlm.nih.gov/summary/summary.cgi?cid=99459">99459</a>"	660875	657503	D-Talose 2	958	2595-98-4		<a href=http://pubchem.ncbi.nlm.nih.gov/summary/summary.cgi?cid=99459">99459</a>"	657503	glucose 2	950	50-99-7	<a href=http://www.genome.jp/dbget-bin/www_bget?cpd+C01662">C01662</a>"	<a href=http://pubchem.ncbi.nlm.nih.gov/summary/summary.cgi?cid=24749">24749</a>"	659936	galactose 2	949	59-23-4	<a href=http://www.genome.jp/dbget-bin/www_bget?cpd+C00124">C00124</a>"	<a href=http://pubchem.ncbi.nlm.nih.gov/summary/summary.cgi?cid=6036">6036</a>"	658715	mannitol	827	87-78-5	<a href=http://www.genome.jp/dbget-bin/www_bget?cpd+D00062">D00062</a>"	<a href=http://pubchem.ncbi.nlm.nih.gov/summary/summary.cgi?cid=6251">6251</a>"	665262	Gluconic lactone 3	638	90-80-2		<a href=http://pubchem.ncbi.nlm.nih.gov/summary/summary.cgi?cid=736">736</a>"	662967	gluconic acid 2	626	526-95-4		<a href=http://pubchem.ncbi.nlm.nih.gov/summary/summary.cgi?cid=10690">10690</a>"	663635	L-Gulonolactone	620	1128-23-0	<a href=http://www.genome.jp/dbget-bin/www_bget?cpd+C05410">C05410</a>"
galactose 2	132	18.4475	539	145579	59-23-4	<a href=http://www.genome.jp/dbget-bin/www_bget?cpd+C00124">C00124</a>"	<a href=http://pubchem.ncbi.nlm.nih.gov/summary/summary.cgi?cid=6036">6036</a>"	661044	658715	galactose 2	539	59-23-4	<a href=http://www.genome.jp/dbget-bin/www_bget?cpd+C00124">C00124</a>"	<a href=http://pubchem.ncbi.nlm.nih.gov/summary/summary.cgi?cid=6036">6036</a>"	658715	gluconic acid 2	493	526-95-4		<a href=http://pubchem.ncbi.nlm.nih.gov/summary/summary.cgi?cid=10690">10690</a>"	663635	glucose 2	492	50-99-7	<a href=http://www.genome.jp/dbget-bin/www_bget?cpd+C01662">C01662</a>"	<a href=http://pubchem.ncbi.nlm.nih.gov/summary/summary.cgi?cid=24749">24749</a>"	659936	L-Gulonolactone	482	1128-23-0	<a href=http://www.genome.jp/dbget-bin/www_bget?cpd+C05410">C05410</a>"	<a href=http://pubchem.ncbi.nlm.nih.gov/summary/summary.cgi?cid=439373">439373</a>"	663165	D-Talose 2	476	2595-98-4		<a href=http://pubchem.ncbi.nlm.nih.gov/summary/summary.cgi?cid=99459">99459</a>"	657503
tyramine	174	18.4808	903	1293136	51-67-2	<a href=http://www.genome.jp/dbget-bin/www_bget?cpd+C00483">C00483</a>"	<a href=http://pubchem.ncbi.nlm.nih.gov/summary/summary.cgi?cid=5610">5610</a>"	662393	664464	tyramine	903	51-67-2	<a href=http://www.genome.jp/dbget-bin/www_bget?cpd+C00483">C00483</a>"	<a href=http://pubchem.ncbi.nlm.nih.gov/summary/summary.cgi?cid=5610">5610</a>"	664464	8-Aminocaprylic acid	779	1002-57-9		<a href=http://pubchem.ncbi.nlm.nih.gov/summary/summary.cgi?cid=66085">66085</a>"	666332	lysine	500	56-87-1	<a href=http://www.genome.jp/dbget-bin/www_bget?cpd+C00047">C00047</a>"	<a href=http://pubchem.ncbi.nlm.nih.gov/summary/summary.cgi?cid=5962">5962</a>"	663425
Gluconic lactone 3	237	18.4833	398	3731.1	90-80-2		<a href=http://pubchem.ncbi.nlm.nih.gov/summary/summary.cgi?cid=736">736</a>"	662494	662967	Gluconic lactone 3	398	90-80-2		<a href=http://pubchem.ncbi.nlm.nih.gov/summary/summary.cgi?cid=736">736</a>"	662967	D-Talose 2	378	2595-98-4		<a href=http://pubchem.ncbi.nlm.nih.gov/summary/summary.cgi?cid=99459">99459</a>"	657503	mannitol	364	87-78-5	<a href=http://www.genome.jp/dbget-bin/www_bget?cpd+D00062">D00062</a>"	<a href=http://pubchem.ncbi.nlm.nih.gov/summary/summary.cgi?cid=6251">6251</a>"	665262
Unknown 264	330	18.5267		12061				664249
lysine	156	18.5292	900	981584	56-87-1	<a href=http://www.genome.jp/dbget-bin/www_bget?cpd+C00047">C00047</a>"	<a href=http://pubchem.ncbi.nlm.nih.gov/summary/summary.cgi?cid=5962">5962</a>"	664350	663425	lysine	900	56-87-1	<a href=http://www.genome.jp/dbget-bin/www_bget?cpd+C00047">C00047</a>"	<a href=http://pubchem.ncbi.nlm.nih.gov/summary/summary.cgi?cid=5962">5962</a>"	663425	8-Aminocaprylic acid	541	1002-57-9		<a href=http://pubchem.ncbi.nlm.nih.gov/summary/summary.cgi?cid=66085">66085</a>"	666332	tyramine	435	51-67-2	<a href=http://www.genome.jp/dbget-bin/www_bget?cpd+C00483">C00483</a>"	<a href=http://pubchem.ncbi.nlm.nih.gov/summary/summary.cgi?cid=5610">5610</a>"	664464
Unknown 265	129	18.5358		213828				664620
octanal 3	223	18.56	285	4264.0	124-13-0	<a href=http://www.genome.jp/dbget-bin/www_bget?cpd+C01545">C01545</a>"	<a href=http://pubchem.ncbi.nlm.nih.gov/summary/summary.cgi?cid=454">454</a>"	665598	670558	octanal 3	285	124-13-0	<a href=http://www.genome.jp/dbget-bin/www_bget?cpd+C01545">C01545</a>"	<a href=http://pubchem.ncbi.nlm.nih.gov/summary/summary.cgi?cid=454">454</a>"	670558	carbamoyl-aspartic acid 1	272	923-37-5	<a href=http://www.genome.jp/dbget-bin/www_bget?cpd+C00438">C00438</a>"	<a href=http://pubchem.ncbi.nlm.nih.gov/summary/summary.cgi?cid=279">279</a>"	668109
mannitol	217	18.5775	833	21681	87-78-5	<a href=http://www.genome.jp/dbget-bin/www_bget?cpd+D00062">D00062</a>"	<a href=http://pubchem.ncbi.nlm.nih.gov/summary/summary.cgi?cid=6251">6251</a>"	666307	665262	mannitol	833	87-78-5	<a href=http://www.genome.jp/dbget-bin/www_bget?cpd+D00062">D00062</a>"	<a href=http://pubchem.ncbi.nlm.nih.gov/summary/summary.cgi?cid=6251">6251</a>"	665262	sorbitol	804	50-70-4	<a href=http://www.genome.jp/dbget-bin/www_bget?cpd+D00096">D00096</a>"	<a href=http://pubchem.ncbi.nlm.nih.gov/summary/summary.cgi?cid=5780">5780</a>"	668181	Gluconic lactone 3	602	90-80-2		<a href=http://pubchem.ncbi.nlm.nih.gov/summary/summary.cgi?cid=736">736</a>"	662967	gluconic acid 2	514	526-95-4		<a href=http://pubchem.ncbi.nlm.nih.gov/summary/summary.cgi?cid=10690">10690</a>"	663635	L-Gulonolactone	511	1128-23-0	<a href=http://www.genome.jp/dbget-bin/www_bget?cpd+C05410">C05410</a>"	<a href=http://pubchem.ncbi.nlm.nih.gov/summary/summary.cgi?cid=439373">439373</a>"	663165	Sedoheptulose	498	3019-74-7		<a href=http://pubchem.ncbi.nlm.nih.gov/summary/summary.cgi?cid=5459879">5459879</a>"	668383
mannitol	159	18.6225	421	36061	87-78-5	<a href=http://www.genome.jp/dbget-bin/www_bget?cpd+D00062">D00062</a>"	<a href=http://pubchem.ncbi.nlm.nih.gov/summary/summary.cgi?cid=6251">6251</a>"	668129	665262	mannitol	421	87-78-5	<a href=http://www.genome.jp/dbget-bin/www_bget?cpd+D00062">D00062</a>"	<a href=http://pubchem.ncbi.nlm.nih.gov/summary/summary.cgi?cid=6251">6251</a>"	665262	sorbitol	400	50-70-4	<a href=http://www.genome.jp/dbget-bin/www_bget?cpd+D00096">D00096</a>"	<a href=http://pubchem.ncbi.nlm.nih.gov/summary/summary.cgi?cid=5780">5780</a>"	668181	glucuronic acid 2	389	6556-12-3	<a href=http://www.genome.jp/dbget-bin/www_bget?cpd+C00191">C00191</a>"	<a href=http://pubchem.ncbi.nlm.nih.gov/summary/summary.cgi?cid=94715">94715</a>"	667638	D-galacturonic acid 1	357	685-73-4		<a href=http://pubchem.ncbi.nlm.nih.gov/summary/summary.cgi?cid=152867">152867</a>"	669370	carbamoyl-aspartic acid 1	352	923-37-5	<a href=http://www.genome.jp/dbget-bin/www_bget?cpd+C00438">C00438</a>"	<a href=http://pubchem.ncbi.nlm.nih.gov/summary/summary.cgi?cid=279">279</a>"	668109	gluconic acid 2	335	526-95-4		<a href=http://pubchem.ncbi.nlm.nih.gov/summary/summary.cgi?cid=10690">10690</a>"	663635
D-galacturonic acid 1	333	18.6275	316	6006.3	685-73-4		<a href=http://pubchem.ncbi.nlm.nih.gov/summary/summary.cgi?cid=152867">152867</a>"	668331	669370	D-galacturonic acid 1	316	685-73-4		<a href=http://pubchem.ncbi.nlm.nih.gov/summary/summary.cgi?cid=152867">152867</a>"	669370	glucuronic acid 2	287	6556-12-3	<a href=http://www.genome.jp/dbget-bin/www_bget?cpd+C00191">C00191</a>"	<a href=http://pubchem.ncbi.nlm.nih.gov/summary/summary.cgi?cid=94715">94715</a>"	667638	Sedoheptulose	281	3019-74-7		<a href=http://pubchem.ncbi.nlm.nih.gov/summary/summary.cgi?cid=5459879">5459879</a>"	668383
8-Aminocaprylic acid	43	18.6392	284	22216	1002-57-9		<a href=http://pubchem.ncbi.nlm.nih.gov/summary/summary.cgi?cid=66085">66085</a>"	668804	666332	8-Aminocaprylic acid	284	1002-57-9		<a href=http://pubchem.ncbi.nlm.nih.gov/summary/summary.cgi?cid=66085">66085</a>"	666332
sorbitol	180	18.6433	515	22434	50-70-4	<a href=http://www.genome.jp/dbget-bin/www_bget?cpd+D00096">D00096</a>"	<a href=http://pubchem.ncbi.nlm.nih.gov/summary/summary.cgi?cid=5780">5780</a>"	668972	668181	sorbitol	515	50-70-4	<a href=http://www.genome.jp/dbget-bin/www_bget?cpd+D00096">D00096</a>"	<a href=http://pubchem.ncbi.nlm.nih.gov/summary/summary.cgi?cid=5780">5780</a>"	668181	mannitol	498	87-78-5	<a href=http://www.genome.jp/dbget-bin/www_bget?cpd+D00062">D00062</a>"	<a href=http://pubchem.ncbi.nlm.nih.gov/summary/summary.cgi?cid=6251">6251</a>"	665262	coniferyl alcohol	486	458-35-5	<a href=http://www.genome.jp/dbget-bin/www_bget?cpd+C00590">C00590</a>"	<a href=http://pubchem.ncbi.nlm.nih.gov/summary/summary.cgi?cid=1549095">1549095</a>"	673826
coniferyl alcohol	204	18.6808	324	30006	458-35-5	<a href=http://www.genome.jp/dbget-bin/www_bget?cpd+C00590">C00590</a>"	<a href=http://pubchem.ncbi.nlm.nih.gov/summary/summary.cgi?cid=1549095">1549095</a>"	670491	673826	coniferyl alcohol	324	458-35-5	<a href=http://www.genome.jp/dbget-bin/www_bget?cpd+C00590">C00590</a>"	<a href=http://pubchem.ncbi.nlm.nih.gov/summary/summary.cgi?cid=1549095">1549095</a>"	673826
sorbitol	159	18.6925	748	168226	50-70-4	<a href=http://www.genome.jp/dbget-bin/www_bget?cpd+D00096">D00096</a>"	<a href=http://pubchem.ncbi.nlm.nih.gov/summary/summary.cgi?cid=5780">5780</a>"	670964	668181	sorbitol	748	50-70-4	<a href=http://www.genome.jp/dbget-bin/www_bget?cpd+D00096">D00096</a>"	<a href=http://pubchem.ncbi.nlm.nih.gov/summary/summary.cgi?cid=5780">5780</a>"	668181	ascorbate	546	50-81-7	<a href=http://www.genome.jp/dbget-bin/www_bget?cpd+C00072">C00072</a>"	<a href=http://pubchem.ncbi.nlm.nih.gov/summary/summary.cgi?cid=235">235</a>"	673715
tyrosine 1	218	18.7042	817	442780	60-18-4	<a href=http://www.genome.jp/dbget-bin/www_bget?cpd+C01536">C01536</a>"	<a href=http://pubchem.ncbi.nlm.nih.gov/summary/summary.cgi?cid=1153">1153</a>"	671436	671841	tyrosine 1	817	60-18-4	<a href=http://www.genome.jp/dbget-bin/www_bget?cpd+C01536">C01536</a>"	<a href=http://pubchem.ncbi.nlm.nih.gov/summary/summary.cgi?cid=1153">1153</a>"	671841	glucuronic acid 2	447	6556-12-3	<a href=http://www.genome.jp/dbget-bin/www_bget?cpd+C00191">C00191</a>"	<a href=http://pubchem.ncbi.nlm.nih.gov/summary/summary.cgi?cid=94715">94715</a>"	667638	D-galacturonic acid 1	400	685-73-4		<a href=http://pubchem.ncbi.nlm.nih.gov/summary/summary.cgi?cid=152867">152867</a>"	669370	conduritol b epoxide 2	399	6090-95-5		<a href=http://pubchem.ncbi.nlm.nih.gov/summary/summary.cgi?cid=2859">2859</a>"	674206
4-Pyridoxic acid	309	18.7225	283	5532.8	82-82-6	<a href=http://www.genome.jp/dbget-bin/www_bget?cpd+C00847">C00847</a>"	<a href=http://pubchem.ncbi.nlm.nih.gov/summary/summary.cgi?cid=6723">6723</a>"	672179	673487	4-Pyridoxic acid	283	82-82-6	<a href=http://www.genome.jp/dbget-bin/www_bget?cpd+C00847">C00847</a>"	<a href=http://pubchem.ncbi.nlm.nih.gov/summary/summary.cgi?cid=6723">6723</a>"	673487	Atrazine-2-hydroxy 6	212	2163-68-0	<a href=http://www.genome.jp/dbget-bin/www_bget?cpd+C06552">C06552</a>"	<a href=http://pubchem.ncbi.nlm.nih.gov/summary/summary.cgi?cid=16553">16553</a>"	670825	Gallic acid	204	149-91-7	<a href=http://www.genome.jp/dbget-bin/www_bget?cpd+C01424">C01424</a>"	<a href=http://pubchem.ncbi.nlm.nih.gov/summary/summary.cgi?cid=370">370</a>"	675522	coniferyl alcohol	203	458-35-5	<a href=http://www.genome.jp/dbget-bin/www_bget?cpd+C00590">C00590</a>"	<a href=http://pubchem.ncbi.nlm.nih.gov/summary/summary.cgi?cid=1549095">1549095</a>"	673826	9-Fluorenone 1	157	486-25-9	<a href=http://www.genome.jp/dbget-bin/www_bget?cpd+C06712">C06712</a>"	<a href=http://pubchem.ncbi.nlm.nih.gov/summary/summary.cgi?cid=10241">10241</a>"	674890
Gallic acid	179	18.76	373	91562	149-91-7	<a href=http://www.genome.jp/dbget-bin/www_bget?cpd+C01424">C01424</a>"	<a href=http://pubchem.ncbi.nlm.nih.gov/summary/summary.cgi?cid=370">370</a>"	673697	675522	Gallic acid	373	149-91-7	<a href=http://www.genome.jp/dbget-bin/www_bget?cpd+C01424">C01424</a>"	<a href=http://pubchem.ncbi.nlm.nih.gov/summary/summary.cgi?cid=370">370</a>"	675522	tyrosine 1	354	60-18-4	<a href=http://www.genome.jp/dbget-bin/www_bget?cpd+C01536">C01536</a>"	<a href=http://pubchem.ncbi.nlm.nih.gov/summary/summary.cgi?cid=1153">1153</a>"	671841	4-Pyridoxic acid	340	82-82-6	<a href=http://www.genome.jp/dbget-bin/www_bget?cpd+C00847">C00847</a>"	<a href=http://pubchem.ncbi.nlm.nih.gov/summary/summary.cgi?cid=6723">6723</a>"	673487	L-Cysteic acid	320	498-40-8	<a href=http://www.genome.jp/dbget-bin/www_bget?cpd+C00506">C00506</a>"	<a href=http://pubchem.ncbi.nlm.nih.gov/summary/summary.cgi?cid=72886">72886</a>"	675998
4-hydroxycinnamic acid	219	18.7683	489	33718	501-98-4	<a href=http://www.genome.jp/dbget-bin/www_bget?cpd+C00811">C00811</a>"	<a href=http://pubchem.ncbi.nlm.nih.gov/summary/summary.cgi?cid=637542">637542</a>"	674035	675005	4-hydroxycinnamic acid	489	501-98-4	<a href=http://www.genome.jp/dbget-bin/www_bget?cpd+C00811">C00811</a>"	<a href=http://pubchem.ncbi.nlm.nih.gov/summary/summary.cgi?cid=637542">637542</a>"	675005	coniferyl alcohol	318	458-35-5	<a href=http://www.genome.jp/dbget-bin/www_bget?cpd+C00590">C00590</a>"	<a href=http://pubchem.ncbi.nlm.nih.gov/summary/summary.cgi?cid=1549095">1549095</a>"	673826	tyrosine 1	239	60-18-4	<a href=http://www.genome.jp/dbget-bin/www_bget?cpd+C01536">C01536</a>"	<a href=http://pubchem.ncbi.nlm.nih.gov/summary/summary.cgi?cid=1153">1153</a>"	671841	D-galacturonic acid 2	230	685-73-4		<a href=http://pubchem.ncbi.nlm.nih.gov/summary/summary.cgi?cid=152867">152867</a>"	678932	4-hydroxy-3-methoxycinnamaldehyde 1	220	458-36-6		<a href=http://pubchem.ncbi.nlm.nih.gov/summary/summary.cgi?cid=9984">9984</a>"	677917	paraoxone	220	311-45-5	<a href=http://www.genome.jp/dbget-bin/www_bget?cpd+C06606">C06606</a>"	<a href=http://pubchem.ncbi.nlm.nih.gov/summary/summary.cgi?cid=9395">9395</a>"	675121
panthenol 2	560	18.7733	266	5937.7	16485-10-2	<a href=http://www.genome.jp/dbget-bin/www_bget?cpd+D03727">D03727</a>"	<a href=http://pubchem.ncbi.nlm.nih.gov/summary/summary.cgi?cid=4678">4678</a>"	674237	671035	panthenol 2	266	16485-10-2	<a href=http://www.genome.jp/dbget-bin/www_bget?cpd+D03727">D03727</a>"	<a href=http://pubchem.ncbi.nlm.nih.gov/summary/summary.cgi?cid=4678">4678</a>"	671035	pentadecanoic acid	31	1002-84-2		<a href=http://pubchem.ncbi.nlm.nih.gov/summary/summary.cgi?cid=13849">13849</a>"	675352
pentadecanoic acid	117	18.8225	792	535868	1002-84-2		<a href=http://pubchem.ncbi.nlm.nih.gov/summary/summary.cgi?cid=13849">13849</a>"	676228	675352	pentadecanoic acid	792	1002-84-2		<a href=http://pubchem.ncbi.nlm.nih.gov/summary/summary.cgi?cid=13849">13849</a>"	675352
D-galacturonic acid 2	305	18.8375	372	10431	685-73-4		<a href=http://pubchem.ncbi.nlm.nih.gov/summary/summary.cgi?cid=152867">152867</a>"	676836	678932	D-galacturonic acid 2	372	685-73-4		<a href=http://pubchem.ncbi.nlm.nih.gov/summary/summary.cgi?cid=152867">152867</a>"	678932	conduritol b epoxide 2	336	6090-95-5		<a href=http://pubchem.ncbi.nlm.nih.gov/summary/summary.cgi?cid=2859">2859</a>"	674206
conduritol b epoxide 2	217	18.8492	679	93038	6090-95-5		<a href=http://pubchem.ncbi.nlm.nih.gov/summary/summary.cgi?cid=2859">2859</a>"	677308	674206	conduritol b epoxide 2	679	6090-95-5		<a href=http://pubchem.ncbi.nlm.nih.gov/summary/summary.cgi?cid=2859">2859</a>"	674206
3,5-Dihydroxyphenylglycine 2	456	18.88	213	2201.9	146255-66-5		<a href=http://pubchem.ncbi.nlm.nih.gov/summary/summary.cgi?cid=108001">108001</a>"	678557	679293	3,5-Dihydroxyphenylglycine 2	213	146255-66-5		<a href=http://pubchem.ncbi.nlm.nih.gov/summary/summary.cgi?cid=108001">108001</a>"	679293	4-hydroxy-3-methoxycinnamaldehyde 2	178	458-36-6		<a href=http://pubchem.ncbi.nlm.nih.gov/summary/summary.cgi?cid=9984">9984</a>"	680711	4-hydroxy-3-methoxycinnamaldehyde 1	171	458-36-6		<a href=http://pubchem.ncbi.nlm.nih.gov/summary/summary.cgi?cid=9984">9984</a>"	677917
1-Hexadecanol	299	18.9508	725	10465	36653-82-4	<a href=http://www.genome.jp/dbget-bin/www_bget?cpd+C00823">C00823</a>"	<a href=http://pubchem.ncbi.nlm.nih.gov/summary/summary.cgi?cid=2682">2682</a>"	681426	680078	1-Hexadecanol	725	36653-82-4	<a href=http://www.genome.jp/dbget-bin/www_bget?cpd+C00823">C00823</a>"	<a href=http://pubchem.ncbi.nlm.nih.gov/summary/summary.cgi?cid=2682">2682</a>"	680078
indole-3-acetic acid	202	18.9808	891	156278	87-51-4	<a href=http://www.genome.jp/dbget-bin/www_bget?cpd+C00954">C00954</a>"	<a href=http://pubchem.ncbi.nlm.nih.gov/summary/summary.cgi?cid=802">802</a>"	682641	686867	indole-3-acetic acid	891	87-51-4	<a href=http://www.genome.jp/dbget-bin/www_bget?cpd+C00954">C00954</a>"	<a href=http://pubchem.ncbi.nlm.nih.gov/summary/summary.cgi?cid=802">802</a>"	686867	N-alpha-Acetyl-L-ornithine 1	323	6205-08-9	<a href=http://www.genome.jp/dbget-bin/www_bget?cpd+C00437">C00437</a>"	<a href=http://pubchem.ncbi.nlm.nih.gov/summary/summary.cgi?cid=907">907</a>"	684414
3,5-Dihydroxyphenylglycine 1	179	18.9975	221	9831.7	146255-66-5		<a href=http://pubchem.ncbi.nlm.nih.gov/summary/summary.cgi?cid=108001">108001</a>"	683316	683922	3,5-Dihydroxyphenylglycine 1	221	146255-66-5		<a href=http://pubchem.ncbi.nlm.nih.gov/summary/summary.cgi?cid=108001">108001</a>"	683922	adrenaline 1	175	51-43-4		<a href=http://pubchem.ncbi.nlm.nih.gov/summary/summary.cgi?cid=838">838</a>"	680341
D-galacturonic acid 2	281	19.0108	311	26675	685-73-4		<a href=http://pubchem.ncbi.nlm.nih.gov/summary/summary.cgi?cid=152867">152867</a>"	683855	678932	D-galacturonic acid 2	311	685-73-4		<a href=http://pubchem.ncbi.nlm.nih.gov/summary/summary.cgi?cid=152867">152867</a>"	678932	3,5-Dihydroxyphenylglycine 1	298	146255-66-5		<a href=http://pubchem.ncbi.nlm.nih.gov/summary/summary.cgi?cid=108001">108001</a>"	683922
Unknown 266	217	19.035		51267				684834
indole-3-acetamide 2	215	19.0542	247	15805	879-37-8	<a href=http://www.genome.jp/dbget-bin/www_bget?cpd+C02693">C02693</a>"	<a href=http://pubchem.ncbi.nlm.nih.gov/summary/summary.cgi?cid=397">397</a>"	685610	683935	indole-3-acetamide 2	247	879-37-8	<a href=http://www.genome.jp/dbget-bin/www_bget?cpd+C02693">C02693</a>"	<a href=http://pubchem.ncbi.nlm.nih.gov/summary/summary.cgi?cid=397">397</a>"	683935
gly-pro	187	19.1467	343	5476.8	704-15-4		<a href=http://pubchem.ncbi.nlm.nih.gov/summary/summary.cgi?cid=79101">79101</a>"	689356	693526	gly-pro	343	704-15-4		<a href=http://pubchem.ncbi.nlm.nih.gov/summary/summary.cgi?cid=79101">79101</a>"	693526	N-alpha-Acetyl-L-ornithine 1	258	6205-08-9	<a href=http://www.genome.jp/dbget-bin/www_bget?cpd+C00437">C00437</a>"	<a href=http://pubchem.ncbi.nlm.nih.gov/summary/summary.cgi?cid=907">907</a>"	684414
2,6-Diaminopimelic acid 1	200	19.1708	630	25268	583-93-7	<a href=http://www.genome.jp/dbget-bin/www_bget?cpd+C00680">C00680</a>"	<a href=http://pubchem.ncbi.nlm.nih.gov/summary/summary.cgi?cid=865">865</a>"	690335	687900	2,6-Diaminopimelic acid 1	630	583-93-7	<a href=http://www.genome.jp/dbget-bin/www_bget?cpd+C00680">C00680</a>"	<a href=http://pubchem.ncbi.nlm.nih.gov/summary/summary.cgi?cid=865">865</a>"	687900
pantothenic acid	103	19.215	821	150878	79-83-4	<a href=http://www.genome.jp/dbget-bin/www_bget?cpd+C00864">C00864</a>"	<a href=http://pubchem.ncbi.nlm.nih.gov/summary/summary.cgi?cid=6613">6613</a>"	692124	692108	pantothenic acid	821	79-83-4	<a href=http://www.genome.jp/dbget-bin/www_bget?cpd+C00864">C00864</a>"	<a href=http://pubchem.ncbi.nlm.nih.gov/summary/summary.cgi?cid=6613">6613</a>"	692108	gluconic acid 1	366	526-95-4		<a href=http://pubchem.ncbi.nlm.nih.gov/summary/summary.cgi?cid=10690">10690</a>"	694407	Galactonic acid	354	576-36-3		<a href=http://pubchem.ncbi.nlm.nih.gov/summary/summary.cgi?cid=128869">128869</a>"	692039
Unknown 267	55	19.2208		98805				692360
Unknown 268	147	19.2358		112500				692968
caffeic acid	222	19.2408	243	14110	331-39-5	<a href=http://www.genome.jp/dbget-bin/www_bget?cpd+C01481">C01481</a>"	<a href=http://pubchem.ncbi.nlm.nih.gov/summary/summary.cgi?cid=1549111">1549111</a>"	693170	688718	caffeic acid	243	331-39-5	<a href=http://www.genome.jp/dbget-bin/www_bget?cpd+C01481">C01481</a>"	<a href=http://pubchem.ncbi.nlm.nih.gov/summary/summary.cgi?cid=1549111">1549111</a>"	688718
glutamine 5	317	19.2733	433	11007	56-85-9	<a href=http://www.genome.jp/dbget-bin/www_bget?cpd+C00064">C00064</a>"	<a href=http://pubchem.ncbi.nlm.nih.gov/summary/summary.cgi?cid=5961">5961</a>"	694486	695611	glutamine 5	433	56-85-9	<a href=http://www.genome.jp/dbget-bin/www_bget?cpd+C00064">C00064</a>"	<a href=http://pubchem.ncbi.nlm.nih.gov/summary/summary.cgi?cid=5961">5961</a>"	695611
Unknown 269	174	19.2808		4916.9				694790
gly-pro	57	19.3442	287	8913.9	704-15-4		<a href=http://pubchem.ncbi.nlm.nih.gov/summary/summary.cgi?cid=79101">79101</a>"	697355	693526	gly-pro	287	704-15-4		<a href=http://pubchem.ncbi.nlm.nih.gov/summary/summary.cgi?cid=79101">79101</a>"	693526	Saccharic acid	268	576-42-1		<a href=http://pubchem.ncbi.nlm.nih.gov/summary/summary.cgi?cid=33037">33037</a>"	700039	N-alpha-Acetyl-L-ornithine 2	261	6205-08-9	<a href=http://www.genome.jp/dbget-bin/www_bget?cpd+C00437">C00437</a>"	<a href=http://pubchem.ncbi.nlm.nih.gov/summary/summary.cgi?cid=907">907</a>"	696443	gluconic acid 1	255	526-95-4		<a href=http://pubchem.ncbi.nlm.nih.gov/summary/summary.cgi?cid=10690">10690</a>"	694407
Unknown 270	116	19.41		17538				700021
beta-Hydroxymyristic acid	217	19.4242	219	14001	1961-72-4		<a href=http://pubchem.ncbi.nlm.nih.gov/summary/summary.cgi?cid=16064">16064</a>"	700595	705394	beta-Hydroxymyristic acid	219	1961-72-4		<a href=http://pubchem.ncbi.nlm.nih.gov/summary/summary.cgi?cid=16064">16064</a>"	705394
3-Hydroxypropionic acid 4	117	19.4292	283	134839	503-66-2	<a href=http://www.genome.jp/dbget-bin/www_bget?cpd+C01013">C01013</a>"	<a href=http://pubchem.ncbi.nlm.nih.gov/summary/summary.cgi?cid=68152">68152</a>"	700797	697244	3-Hydroxypropionic acid 4	283	503-66-2	<a href=http://www.genome.jp/dbget-bin/www_bget?cpd+C01013">C01013</a>"	<a href=http://pubchem.ncbi.nlm.nih.gov/summary/summary.cgi?cid=68152">68152</a>"	697244
Unknown 271	205	19.4442	182	14299	6133-30-8		<a href=http://pubchem.ncbi.nlm.nih.gov/summary/summary.cgi?cid=97856">97856</a>"	701405	700173	Guanidinosuccinic acid 3	182	6133-30-8		<a href=http://pubchem.ncbi.nlm.nih.gov/summary/summary.cgi?cid=97856">97856</a>"	700173
Unknown 272	597	19.4592		2010.0				702012
beta-Hydroxymyristic acid	265	19.4658	233	8725.1	1961-72-4		<a href=http://pubchem.ncbi.nlm.nih.gov/summary/summary.cgi?cid=16064">16064</a>"	702282	705394	beta-Hydroxymyristic acid	233	1961-72-4		<a href=http://pubchem.ncbi.nlm.nih.gov/summary/summary.cgi?cid=16064">16064</a>"	705394
guanine 2	266	19.4683	254	2422.6	73-40-5	<a href=http://www.genome.jp/dbget-bin/www_bget?cpd+C00242">C00242</a>"	<a href=http://pubchem.ncbi.nlm.nih.gov/summary/summary.cgi?cid=764">764</a>"	702383	701233	guanine 2	254	73-40-5	<a href=http://www.genome.jp/dbget-bin/www_bget?cpd+C00242">C00242</a>"	<a href=http://pubchem.ncbi.nlm.nih.gov/summary/summary.cgi?cid=764">764</a>"	701233
xanthine	353	19.4742	868	107278	69-89-6	<a href=http://www.genome.jp/dbget-bin/www_bget?cpd+C00385">C00385</a>"	<a href=http://pubchem.ncbi.nlm.nih.gov/summary/summary.cgi?cid=1188">1188</a>"	702620	703020	xanthine	868	69-89-6	<a href=http://www.genome.jp/dbget-bin/www_bget?cpd+C00385">C00385</a>"	<a href=http://pubchem.ncbi.nlm.nih.gov/summary/summary.cgi?cid=1188">1188</a>"	703020
Unknown 273	204	19.5308		17898				704915
Unknown 274	542	19.5508	161	2394.2	73-40-5	<a href=http://www.genome.jp/dbget-bin/www_bget?cpd+C00242">C00242</a>"	<a href=http://pubchem.ncbi.nlm.nih.gov/summary/summary.cgi?cid=764">764</a>"	705724	701233	guanine 2	161	73-40-5	<a href=http://www.genome.jp/dbget-bin/www_bget?cpd+C00242">C00242</a>"	<a href=http://pubchem.ncbi.nlm.nih.gov/summary/summary.cgi?cid=764">764</a>"	701233
Unknown 275	217	19.5708		18605				706534
beta-Hydroxymyristic acid	117	19.615	432	126062	1961-72-4		<a href=http://pubchem.ncbi.nlm.nih.gov/summary/summary.cgi?cid=16064">16064</a>"	708323	705394	beta-Hydroxymyristic acid	432	1961-72-4		<a href=http://pubchem.ncbi.nlm.nih.gov/summary/summary.cgi?cid=16064">16064</a>"	705394
Unknown 276	117	19.6758		157695				710787
Glucoheptonic acid 2	317	19.7767	403	10427	23351-51-1		<a href=http://pubchem.ncbi.nlm.nih.gov/summary/summary.cgi?cid=25588">25588</a>"	714870	716104	Glucoheptonic acid 2	403	23351-51-1		<a href=http://pubchem.ncbi.nlm.nih.gov/summary/summary.cgi?cid=25588">25588</a>"	716104
palmitic acid	117	19.7883	969	16265547	57-10-3	<a href=http://www.genome.jp/dbget-bin/www_bget?cpd+C00249">C00249</a>"	<a href=http://pubchem.ncbi.nlm.nih.gov/summary/summary.cgi?cid=985">985</a>"	715343	714610	palmitic acid	969	57-10-3	<a href=http://www.genome.jp/dbget-bin/www_bget?cpd+C00249">C00249</a>"	<a href=http://pubchem.ncbi.nlm.nih.gov/summary/summary.cgi?cid=985">985</a>"	714610
Unknown 277	144	19.8558		10405				718076
Unknown 278	172	19.8667		4787.2				718515
Unknown 279	225	19.8825		13546				719156
N-Acetyl-D-galactosamine 1	321	20.0275	564	7880.7	14215-68-0	<a href=http://www.genome.jp/dbget-bin/www_bget?cpd+C01132">C01132</a>"	<a href=http://pubchem.ncbi.nlm.nih.gov/summary/summary.cgi?cid=35717">35717</a>"	725029	726136	N-Acetyl-D-galactosamine 1	564	14215-68-0	<a href=http://www.genome.jp/dbget-bin/www_bget?cpd+C01132">C01132</a>"	<a href=http://pubchem.ncbi.nlm.nih.gov/summary/summary.cgi?cid=35717">35717</a>"	726136	N-Acetyl-beta-D-mannosamine 1	525	7772-94-3		<a href=http://pubchem.ncbi.nlm.nih.gov/summary/summary.cgi?cid=3084028">3084028</a>"	723226	N-Acetyl-beta-D-mannosamine 2	511	7772-94-3		<a href=http://pubchem.ncbi.nlm.nih.gov/summary/summary.cgi?cid=3084028">3084028</a>"	727711	N-Acetyl-D-galactosamine 2	504	14215-68-0	<a href=http://www.genome.jp/dbget-bin/www_bget?cpd+C01132">C01132</a>"	<a href=http://pubchem.ncbi.nlm.nih.gov/summary/summary.cgi?cid=35717">35717</a>"	722747	N-Acetyl-D-galactosamine 3	492	14215-68-0	<a href=http://www.genome.jp/dbget-bin/www_bget?cpd+C01132">C01132</a>"	<a href=http://pubchem.ncbi.nlm.nih.gov/summary/summary.cgi?cid=35717">35717</a>"	728102	N,N-dimethylarginine	458	30315-93-6	<a href=http://www.genome.jp/dbget-bin/www_bget?cpd+C03626">C03626</a>"	<a href=http://pubchem.ncbi.nlm.nih.gov/summary/summary.cgi?cid=123831">123831</a>"	729325	Isopropyl-beta-D-thiogalactopyranoside	417	367-93-1
N-Acetyl-beta-D-mannosamine 1	205	20.0308	813	77096	7772-94-3		<a href=http://pubchem.ncbi.nlm.nih.gov/summary/summary.cgi?cid=3084028">3084028</a>"	725164	723226	N-Acetyl-beta-D-mannosamine 1	813	7772-94-3		<a href=http://pubchem.ncbi.nlm.nih.gov/summary/summary.cgi?cid=3084028">3084028</a>"	723226	N-Acetyl-D-galactosamine 1	803	14215-68-0	<a href=http://www.genome.jp/dbget-bin/www_bget?cpd+C01132">C01132</a>"	<a href=http://pubchem.ncbi.nlm.nih.gov/summary/summary.cgi?cid=35717">35717</a>"	726136	N-Acetyl-D-galactosamine 2	719	14215-68-0	<a href=http://www.genome.jp/dbget-bin/www_bget?cpd+C01132">C01132</a>"	<a href=http://pubchem.ncbi.nlm.nih.gov/summary/summary.cgi?cid=35717">35717</a>"	722747	N-Acetyl-beta-D-mannosamine 2	718	7772-94-3		<a href=http://pubchem.ncbi.nlm.nih.gov/summary/summary.cgi?cid=3084028">3084028</a>"	727711	N-Acetyl-D-galactosamine 3	716	14215-68-0	<a href=http://www.genome.jp/dbget-bin/www_bget?cpd+C01132">C01132</a>"	<a href=http://pubchem.ncbi.nlm.nih.gov/summary/summary.cgi?cid=35717">35717</a>"	728102
Unknown 280	267	20.105	116	7538.6	59-92-7	<a href=http://www.genome.jp/dbget-bin/www_bget?cpd+C00355">C00355</a>"	<a href=http://pubchem.ncbi.nlm.nih.gov/summary/summary.cgi?cid=6047">6047</a>"	728167	732170	L-dopa 2	116	59-92-7	<a href=http://www.genome.jp/dbget-bin/www_bget?cpd+C00355">C00355</a>"	<a href=http://pubchem.ncbi.nlm.nih.gov/summary/summary.cgi?cid=6047">6047</a>"	732170	phenylacetaldehyde 4	103	122-78-1	<a href=http://www.genome.jp/dbget-bin/www_bget?cpd+C00601">C00601</a>"	<a href=http://pubchem.ncbi.nlm.nih.gov/summary/summary.cgi?cid=998">998</a>"	731014	phenylacetaldehyde 3	81	122-78-1	<a href=http://www.genome.jp/dbget-bin/www_bget?cpd+C00601">C00601</a>"	<a href=http://pubchem.ncbi.nlm.nih.gov/summary/summary.cgi?cid=998">998</a>"	728699
L-dopa 2	290	20.1433	264	40109	59-92-7	<a href=http://www.genome.jp/dbget-bin/www_bget?cpd+C00355">C00355</a>"	<a href=http://pubchem.ncbi.nlm.nih.gov/summary/summary.cgi?cid=6047">6047</a>"	729720	732170	L-dopa 2	264	59-92-7	<a href=http://www.genome.jp/dbget-bin/www_bget?cpd+C00355">C00355</a>"	<a href=http://pubchem.ncbi.nlm.nih.gov/summary/summary.cgi?cid=6047">6047</a>"	732170	myo-inositol	244	87-89-8	<a href=http://www.genome.jp/dbget-bin/www_bget?cpd+C06153">C06153</a>"	<a href=http://pubchem.ncbi.nlm.nih.gov/summary/summary.cgi?cid=892">892</a>"	729867
N-Acetyl-D-galactosamine 1	202	20.1508	474	66895	14215-68-0	<a href=http://www.genome.jp/dbget-bin/www_bget?cpd+C01132">C01132</a>"	<a href=http://pubchem.ncbi.nlm.nih.gov/summary/summary.cgi?cid=35717">35717</a>"	730023	726136	N-Acetyl-D-galactosamine 1	474	14215-68-0	<a href=http://www.genome.jp/dbget-bin/www_bget?cpd+C01132">C01132</a>"	<a href=http://pubchem.ncbi.nlm.nih.gov/summary/summary.cgi?cid=35717">35717</a>"	726136	N-Acetyl-beta-D-mannosamine 3	466	7772-94-3		<a href=http://pubchem.ncbi.nlm.nih.gov/summary/summary.cgi?cid=3084028">3084028</a>"	730497	N-Acetyl-beta-D-mannosamine 4	425	7772-94-3		<a href=http://pubchem.ncbi.nlm.nih.gov/summary/summary.cgi?cid=3084028">3084028</a>"	734847	N-Acetyl-beta-D-mannosamine 2	408	7772-94-3		<a href=http://pubchem.ncbi.nlm.nih.gov/summary/summary.cgi?cid=3084028">3084028</a>"	727711	N-Acetyl-D-galactosamine 3	399	14215-68-0	<a href=http://www.genome.jp/dbget-bin/www_bget?cpd+C01132">C01132</a>"	<a href=http://pubchem.ncbi.nlm.nih.gov/summary/summary.cgi?cid=35717">35717</a>"	728102
myo-inositol	217	20.1667	801	176491	87-89-8	<a href=http://www.genome.jp/dbget-bin/www_bget?cpd+C06153">C06153</a>"	<a href=http://pubchem.ncbi.nlm.nih.gov/summary/summary.cgi?cid=892">892</a>"	730665	729867	myo-inositol	801	87-89-8	<a href=http://www.genome.jp/dbget-bin/www_bget?cpd+C06153">C06153</a>"	<a href=http://pubchem.ncbi.nlm.nih.gov/summary/summary.cgi?cid=892">892</a>"	729867
N-Acetyl-beta-D-mannosamine 3	87	20.23	641	13222	7772-94-3		<a href=http://pubchem.ncbi.nlm.nih.gov/summary/summary.cgi?cid=3084028">3084028</a>"	733229	730497	N-Acetyl-beta-D-mannosamine 3	641	7772-94-3		<a href=http://pubchem.ncbi.nlm.nih.gov/summary/summary.cgi?cid=3084028">3084028</a>"	730497	N-Acetyl-beta-D-mannosamine 4	581	7772-94-3		<a href=http://pubchem.ncbi.nlm.nih.gov/summary/summary.cgi?cid=3084028">3084028</a>"	734847
ribose-5-phosphate 2	100	20.2758	328	13464	4151-19-3		<a href=http://pubchem.ncbi.nlm.nih.gov/summary/summary.cgi?cid=77982">77982</a>"	735086	735370	ribose-5-phosphate 2	328	4151-19-3		<a href=http://pubchem.ncbi.nlm.nih.gov/summary/summary.cgi?cid=77982">77982</a>"	735370	ribose-5-phosphate 1	318	4151-19-3		<a href=http://pubchem.ncbi.nlm.nih.gov/summary/summary.cgi?cid=77982">77982</a>"	733259
N-Acetyl-beta-D-mannosamine 4	205	20.3092	297	9411.5	7772-94-3		<a href=http://pubchem.ncbi.nlm.nih.gov/summary/summary.cgi?cid=3084028">3084028</a>"	736436	734847	N-Acetyl-beta-D-mannosamine 4	297	7772-94-3		<a href=http://pubchem.ncbi.nlm.nih.gov/summary/summary.cgi?cid=3084028">3084028</a>"	734847
Unknown 281	292	20.3133		2825.3				736604
Unknown 282	291	20.3167		3352.0				736739
Unknown 283	174	20.3458	191	12278	4206-58-0	<a href=http://www.genome.jp/dbget-bin/www_bget?cpd+C05610">C05610</a>"	<a href=http://pubchem.ncbi.nlm.nih.gov/summary/summary.cgi?cid=5280802">5280802</a>"	737920	739802	trans-3,5-Dimethoxy-4-hydroxycinnamaldehyde 1	191	4206-58-0	<a href=http://www.genome.jp/dbget-bin/www_bget?cpd+C05610">C05610</a>"	<a href=http://pubchem.ncbi.nlm.nih.gov/summary/summary.cgi?cid=5280802">5280802</a>"	739802
N-Acetyl-beta-D-mannosamine 4	117	20.3742	376	117198	7772-94-3		<a href=http://pubchem.ncbi.nlm.nih.gov/summary/summary.cgi?cid=3084028">3084028</a>"	739068	734847	N-Acetyl-beta-D-mannosamine 4	376	7772-94-3		<a href=http://pubchem.ncbi.nlm.nih.gov/summary/summary.cgi?cid=3084028">3084028</a>"	734847
Unknown 284	158	20.4442		6360.7				741903
Unknown 285	129	20.4542		42458				742308
cis-Phytol	81	20.4692	260	14822	7541-49-3		<a href=http://pubchem.ncbi.nlm.nih.gov/summary/summary.cgi?cid=6430833">6430833</a>"	742915	747761	cis-Phytol	260	7541-49-3		<a href=http://pubchem.ncbi.nlm.nih.gov/summary/summary.cgi?cid=6430833">6430833</a>"	747761
cis-Phytol	57	20.48	341	62191	7541-49-3		<a href=http://pubchem.ncbi.nlm.nih.gov/summary/summary.cgi?cid=6430833">6430833</a>"	743354	747761	cis-Phytol	341	7541-49-3		<a href=http://pubchem.ncbi.nlm.nih.gov/summary/summary.cgi?cid=6430833">6430833</a>"	747761
Unknown 286	276	20.4933		8709.9				743894
guanine 1	352	20.5175	404	11978	73-40-5	<a href=http://www.genome.jp/dbget-bin/www_bget?cpd+C00242">C00242</a>"	<a href=http://pubchem.ncbi.nlm.nih.gov/summary/summary.cgi?cid=764">764</a>"	744873	744767	guanine 1	404	73-40-5	<a href=http://www.genome.jp/dbget-bin/www_bget?cpd+C00242">C00242</a>"	<a href=http://pubchem.ncbi.nlm.nih.gov/summary/summary.cgi?cid=764">764</a>"	744767	Isoxanthopterin	308	529-69-1	<a href=http://www.genome.jp/dbget-bin/www_bget?cpd+C03975">C03975</a>"	<a href=http://pubchem.ncbi.nlm.nih.gov/summary/summary.cgi?cid=10729">10729</a>"	749348
d-Glucoheptose 1	319	20.5375	689	41276	62475-58-5		<a href=http://pubchem.ncbi.nlm.nih.gov/summary/summary.cgi?cid=219662">219662</a>"	745683	743234	d-Glucoheptose 1	689	62475-58-5		<a href=http://pubchem.ncbi.nlm.nih.gov/summary/summary.cgi?cid=219662">219662</a>"	743234	Glucoheptonic acid 3	652	23351-51-1		<a href=http://pubchem.ncbi.nlm.nih.gov/summary/summary.cgi?cid=25588">25588</a>"	743422
d-Glucoheptose 1	205	20.5942	669	69096	62475-58-5		<a href=http://pubchem.ncbi.nlm.nih.gov/summary/summary.cgi?cid=219662">219662</a>"	747979	743234	d-Glucoheptose 1	669	62475-58-5		<a href=http://pubchem.ncbi.nlm.nih.gov/summary/summary.cgi?cid=219662">219662</a>"	743234	Glucoheptonic acid 3	647	23351-51-1		<a href=http://pubchem.ncbi.nlm.nih.gov/summary/summary.cgi?cid=25588">25588</a>"	743422
Unknown 287	221	20.605		49355				748418
caffeic acid	219	20.6267	630	44650	331-39-5	<a href=http://www.genome.jp/dbget-bin/www_bget?cpd+C01197">C01197</a>"	<a href=http://pubchem.ncbi.nlm.nih.gov/summary/summary.cgi?cid=689043">689043</a>"	749297	749457	caffeic acid	630	331-39-5	<a href=http://www.genome.jp/dbget-bin/www_bget?cpd+C01197">C01197</a>"	<a href=http://pubchem.ncbi.nlm.nih.gov/summary/summary.cgi?cid=689043">689043</a>"	749457	3,4-dihydroxycinnamic acid	628	331-39-5	<a href=http://www.genome.jp/dbget-bin/www_bget?cpd+C01197">C01197</a>"	<a href=http://pubchem.ncbi.nlm.nih.gov/summary/summary.cgi?cid=2518">2518</a>"	749342	Isoxanthopterin	202	529-69-1	<a href=http://www.genome.jp/dbget-bin/www_bget?cpd+C03975">C03975</a>"	<a href=http://pubchem.ncbi.nlm.nih.gov/summary/summary.cgi?cid=10729">10729</a>"	749348
Unknown 288	276	20.655	182	7997.6	62475-58-5		<a href=http://pubchem.ncbi.nlm.nih.gov/summary/summary.cgi?cid=219662">219662</a>"	750447	755108	d-Glucoheptose 2	182	62475-58-5		<a href=http://pubchem.ncbi.nlm.nih.gov/summary/summary.cgi?cid=219662">219662</a>"	755108
Isoxanthopterin	395	20.6708	328	5735.4	529-69-1	<a href=http://www.genome.jp/dbget-bin/www_bget?cpd+C03975">C03975</a>"	<a href=http://pubchem.ncbi.nlm.nih.gov/summary/summary.cgi?cid=10729">10729</a>"	751089	749348	Isoxanthopterin	328	529-69-1	<a href=http://www.genome.jp/dbget-bin/www_bget?cpd+C03975">C03975</a>"	<a href=http://pubchem.ncbi.nlm.nih.gov/summary/summary.cgi?cid=10729">10729</a>"	749348	caffeic acid	199	331-39-5	<a href=http://www.genome.jp/dbget-bin/www_bget?cpd+C01197">C01197</a>"	<a href=http://pubchem.ncbi.nlm.nih.gov/summary/summary.cgi?cid=689043">689043</a>"	749457	3,4-dihydroxycinnamic acid	181	331-39-5	<a href=http://www.genome.jp/dbget-bin/www_bget?cpd+C01197">C01197</a>"	<a href=http://pubchem.ncbi.nlm.nih.gov/summary/summary.cgi?cid=2518">2518</a>"	749342
heptadecanoic acid	117	20.7108	958	308154	506-12-7		<a href=http://pubchem.ncbi.nlm.nih.gov/summary/summary.cgi?cid=10465">10465</a>"	752712	751387	heptadecanoic acid	958	506-12-7		<a href=http://pubchem.ncbi.nlm.nih.gov/summary/summary.cgi?cid=10465">10465</a>"	751387
Octadecanol	155	20.745	301	7854.1	112-92-5	<a href=http://www.genome.jp/dbget-bin/www_bget?cpd+D01924">D01924</a>"	<a href=http://pubchem.ncbi.nlm.nih.gov/summary/summary.cgi?cid=8221">8221</a>"	754098	755073	Octadecanol	301	112-92-5	<a href=http://www.genome.jp/dbget-bin/www_bget?cpd+D01924">D01924</a>"	<a href=http://pubchem.ncbi.nlm.nih.gov/summary/summary.cgi?cid=8221">8221</a>"	755073	6-hydroxy caproic acid dimer	165	1191-25-9	<a href=http://www.genome.jp/dbget-bin/www_bget?cpd+C06103">C06103</a>"	<a href=http://pubchem.ncbi.nlm.nih.gov/summary/summary.cgi?cid=14490">14490</a>"	758453
Octadecanol	75	20.8167	383	140095	112-92-5	<a href=http://www.genome.jp/dbget-bin/www_bget?cpd+D01924">D01924</a>"	<a href=http://pubchem.ncbi.nlm.nih.gov/summary/summary.cgi?cid=8221">8221</a>"	757006	755073	Octadecanol	383	112-92-5	<a href=http://www.genome.jp/dbget-bin/www_bget?cpd+D01924">D01924</a>"	<a href=http://pubchem.ncbi.nlm.nih.gov/summary/summary.cgi?cid=8221">8221</a>"	755073	6-hydroxy caproic acid dimer	323	1191-25-9	<a href=http://www.genome.jp/dbget-bin/www_bget?cpd+C06103">C06103</a>"	<a href=http://pubchem.ncbi.nlm.nih.gov/summary/summary.cgi?cid=14490">14490</a>"	758453
Unknown 289	103	20.8242		17344				757310
Indolelactate 1	159	20.8483	281	7713.3	1821-52-9	<a href=http://www.genome.jp/dbget-bin/www_bget?cpd+C02043">C02043</a>"	<a href=http://pubchem.ncbi.nlm.nih.gov/summary/summary.cgi?cid=92904">92904</a>"	758291	757103	Indolelactate 1	281	1821-52-9	<a href=http://www.genome.jp/dbget-bin/www_bget?cpd+C02043">C02043</a>"	<a href=http://pubchem.ncbi.nlm.nih.gov/summary/summary.cgi?cid=92904">92904</a>"	757103
Phytol	290	20.9683	422	75794	150-86-7		<a href=http://pubchem.ncbi.nlm.nih.gov/summary/summary.cgi?cid=5320547">5320547</a>"	763160	762621	Phytol	422	150-86-7		<a href=http://pubchem.ncbi.nlm.nih.gov/summary/summary.cgi?cid=5320547">5320547</a>"	762621	Indolelactate 2	352	1821-52-9	<a href=http://www.genome.jp/dbget-bin/www_bget?cpd+C02044">C02044</a>"	<a href=http://pubchem.ncbi.nlm.nih.gov/summary/summary.cgi?cid=92904">92904</a>"	766086	5-Methoxyindole-3-acetic acid	318	3471-31-6	<a href=http://www.genome.jp/dbget-bin/www_bget?cpd+C05660">C05660</a>"	<a href=http://pubchem.ncbi.nlm.nih.gov/summary/summary.cgi?cid=18986">18986</a>"	764653
L-kynurenine 2	262	21.0425	254	5602.4	2922-83-0	<a href=http://www.genome.jp/dbget-bin/www_bget?cpd+C00328">C00328</a>"	<a href=http://pubchem.ncbi.nlm.nih.gov/summary/summary.cgi?cid=161166">161166</a>"	766169	762256	L-kynurenine 2	254	2922-83-0	<a href=http://www.genome.jp/dbget-bin/www_bget?cpd+C00328">C00328</a>"	<a href=http://pubchem.ncbi.nlm.nih.gov/summary/summary.cgi?cid=161166">161166</a>"	762256	5-Methoxyindole-3-acetic acid	233	3471-31-6	<a href=http://www.genome.jp/dbget-bin/www_bget?cpd+C05660">C05660</a>"	<a href=http://pubchem.ncbi.nlm.nih.gov/summary/summary.cgi?cid=18986">18986</a>"	764653	Thioctamide 1	230	3206-73-3	<a href=http://www.genome.jp/dbget-bin/www_bget?cpd+C00248">C00248</a>"	<a href=http://pubchem.ncbi.nlm.nih.gov/summary/summary.cgi?cid=863">863</a>"	768672	Phytol	228	150-86-7		<a href=http://pubchem.ncbi.nlm.nih.gov/summary/summary.cgi?cid=5320547">5320547</a>"	762621
Phytol	143	21.06	536	36680	150-86-7		<a href=http://pubchem.ncbi.nlm.nih.gov/summary/summary.cgi?cid=5320547">5320547</a>"	766879	762621	Phytol	536	150-86-7		<a href=http://pubchem.ncbi.nlm.nih.gov/summary/summary.cgi?cid=5320547">5320547</a>"	762621	Phytanic acid	359	14721-66-5		<a href=http://pubchem.ncbi.nlm.nih.gov/summary/summary.cgi?cid=468706">468706</a>"	771072	Fructose 2,6-biphosphate degr prod 1	325	79082-92-1	<a href=http://www.genome.jp/dbget-bin/www_bget?cpd+C00665">C00665</a>"	<a href=http://pubchem.ncbi.nlm.nih.gov/summary/summary.cgi?cid=105021">105021</a>"	765677
Unknown 290	149	21.1067		17525				768772
Unknown 291	305	21.1242		10819				769482
Phytanic acid	132	21.1767	762	72958	14721-66-5		<a href=http://pubchem.ncbi.nlm.nih.gov/summary/summary.cgi?cid=468706">468706</a>"	771612	771072	Phytanic acid	762	14721-66-5		<a href=http://pubchem.ncbi.nlm.nih.gov/summary/summary.cgi?cid=468706">468706</a>"	771072
Phytanic acid	111	21.1817	533	8710.2	14721-66-5		<a href=http://pubchem.ncbi.nlm.nih.gov/summary/summary.cgi?cid=468706">468706</a>"	771815	771072	Phytanic acid	533	14721-66-5		<a href=http://pubchem.ncbi.nlm.nih.gov/summary/summary.cgi?cid=468706">468706</a>"	771072
beta-Mannosylglycerate 1	322	21.2375	380	7857.1	164324-35-0		<a href=http://pubchem.ncbi.nlm.nih.gov/summary/summary.cgi?cid=5460194">5460194</a>"	774081	775162	beta-Mannosylglycerate 1	380	164324-35-0		<a href=http://pubchem.ncbi.nlm.nih.gov/summary/summary.cgi?cid=5460194">5460194</a>"	775162
Fructose 2,6-biphosphate degr prod 2	211	21.2608	618	60372	79082-92-1	<a href=http://www.genome.jp/dbget-bin/www_bget?cpd+C00665">C00665</a>"	<a href=http://pubchem.ncbi.nlm.nih.gov/summary/summary.cgi?cid=105021">105021</a>"	775027	774354	Fructose 2,6-biphosphate degr prod 2	618	79082-92-1	<a href=http://www.genome.jp/dbget-bin/www_bget?cpd+C00665">C00665</a>"	<a href=http://pubchem.ncbi.nlm.nih.gov/summary/summary.cgi?cid=105021">105021</a>"	774354	beta-Mannosylglycerate 1	324	164324-35-0		<a href=http://pubchem.ncbi.nlm.nih.gov/summary/summary.cgi?cid=5460194">5460194</a>"	775162
2,4,6-Trihydroxybenzophenone	117	21.27	358	18043	3555-86-0	<a href=http://www.genome.jp/dbget-bin/www_bget?cpd+C06356">C06356</a>"	<a href=http://pubchem.ncbi.nlm.nih.gov/summary/summary.cgi?cid=77093">77093</a>"	775399	773464	2,4,6-Trihydroxybenzophenone	358	3555-86-0	<a href=http://www.genome.jp/dbget-bin/www_bget?cpd+C06356">C06356</a>"	<a href=http://pubchem.ncbi.nlm.nih.gov/summary/summary.cgi?cid=77093">77093</a>"	773464	beta-Mannosylglycerate 1	346	164324-35-0		<a href=http://pubchem.ncbi.nlm.nih.gov/summary/summary.cgi?cid=5460194">5460194</a>"	775162	oleic acid	341	112-80-1	<a href=http://www.genome.jp/dbget-bin/www_bget?cpd+C00712">C00712</a>"	<a href=http://pubchem.ncbi.nlm.nih.gov/summary/summary.cgi?cid=965">965</a>"	780313
linoleic acid	55	21.3158	813	214258	60-33-3		<a href=http://pubchem.ncbi.nlm.nih.gov/summary/summary.cgi?cid=3931">3931</a>"	777259	777515	linoleic acid	813	60-33-3		<a href=http://pubchem.ncbi.nlm.nih.gov/summary/summary.cgi?cid=3931">3931</a>"	777515	linolenic acid	717	463-40-1	<a href=http://www.genome.jp/dbget-bin/www_bget?cpd+C06427">C06427</a>"	<a href=http://pubchem.ncbi.nlm.nih.gov/summary/summary.cgi?cid=5280934">5280934</a>"	780147	Elaidic acid	646	112-79-8	<a href=http://www.genome.jp/dbget-bin/www_bget?cpd+C01712">C01712</a>"	<a href=http://pubchem.ncbi.nlm.nih.gov/summary/summary.cgi?cid=637517">637517</a>"	781663	oleic acid	600	112-80-1	<a href=http://www.genome.jp/dbget-bin/www_bget?cpd+C00712">C00712</a>"	<a href=http://pubchem.ncbi.nlm.nih.gov/summary/summary.cgi?cid=965">965</a>"	780313
linoleic acid	132	21.3192	689	9022.8	60-33-3		<a href=http://pubchem.ncbi.nlm.nih.gov/summary/summary.cgi?cid=3931">3931</a>"	777394	777515	linoleic acid	689	60-33-3		<a href=http://pubchem.ncbi.nlm.nih.gov/summary/summary.cgi?cid=3931">3931</a>"	777515	linolenic acid	551	463-40-1	<a href=http://www.genome.jp/dbget-bin/www_bget?cpd+C06427">C06427</a>"	<a href=http://pubchem.ncbi.nlm.nih.gov/summary/summary.cgi?cid=5280934">5280934</a>"	780147	Elaidic acid	509	112-79-8	<a href=http://www.genome.jp/dbget-bin/www_bget?cpd+C01712">C01712</a>"	<a href=http://pubchem.ncbi.nlm.nih.gov/summary/summary.cgi?cid=637517">637517</a>"	781663	oleic acid	499	112-80-1	<a href=http://www.genome.jp/dbget-bin/www_bget?cpd+C00712">C00712</a>"	<a href=http://pubchem.ncbi.nlm.nih.gov/summary/summary.cgi?cid=965">965</a>"	780313
linoleic acid	202	21.3325	462	57921	60-33-3		<a href=http://pubchem.ncbi.nlm.nih.gov/summary/summary.cgi?cid=3931">3931</a>"	777935	777515	linoleic acid	462	60-33-3		<a href=http://pubchem.ncbi.nlm.nih.gov/summary/summary.cgi?cid=3931">3931</a>"	777515	tryptophan 1	415	73-22-3	<a href=http://www.genome.jp/dbget-bin/www_bget?cpd+C00806">C00806</a>"	<a href=http://pubchem.ncbi.nlm.nih.gov/summary/summary.cgi?cid=1148">1148</a>"	781484	linolenic acid	374	463-40-1	<a href=http://www.genome.jp/dbget-bin/www_bget?cpd+C06427">C06427</a>"	<a href=http://pubchem.ncbi.nlm.nih.gov/summary/summary.cgi?cid=5280934">5280934</a>"	780147
Elaidic acid	55	21.3683	961	377953	112-79-8	<a href=http://www.genome.jp/dbget-bin/www_bget?cpd+C01712">C01712</a>"	<a href=http://pubchem.ncbi.nlm.nih.gov/summary/summary.cgi?cid=637517">637517</a>"	779389	781663	Elaidic acid	961	112-79-8	<a href=http://www.genome.jp/dbget-bin/www_bget?cpd+C01712">C01712</a>"	<a href=http://pubchem.ncbi.nlm.nih.gov/summary/summary.cgi?cid=637517">637517</a>"	781663	oleic acid	957	112-80-1	<a href=http://www.genome.jp/dbget-bin/www_bget?cpd+C00712">C00712</a>"	<a href=http://pubchem.ncbi.nlm.nih.gov/summary/summary.cgi?cid=965">965</a>"	780313	linoleic acid	665	60-33-3		<a href=http://pubchem.ncbi.nlm.nih.gov/summary/summary.cgi?cid=3931">3931</a>"	777515	linolenic acid	614	463-40-1	<a href=http://www.genome.jp/dbget-bin/www_bget?cpd+C06427">C06427</a>"	<a href=http://pubchem.ncbi.nlm.nih.gov/summary/summary.cgi?cid=5280934">5280934</a>"	780147
5-Hydroxyindole-3-acetic acid 2	263	21.3825	213	6469.2	54-16-0	<a href=http://www.genome.jp/dbget-bin/www_bget?cpd+C05635">C05635</a>"	<a href=http://pubchem.ncbi.nlm.nih.gov/summary/summary.cgi?cid=1826">1826</a>"	779964	780696	5-Hydroxyindole-3-acetic acid 2	213	54-16-0	<a href=http://www.genome.jp/dbget-bin/www_bget?cpd+C05635">C05635</a>"	<a href=http://pubchem.ncbi.nlm.nih.gov/summary/summary.cgi?cid=1826">1826</a>"	780696
Unknown 292	262	21.3867		23307				780133
Unknown 293	357	21.4008		6921.2				780708
Elaidic acid	119	21.4617	943	190046	112-79-8	<a href=http://www.genome.jp/dbget-bin/www_bget?cpd+C01712">C01712</a>"	<a href=http://pubchem.ncbi.nlm.nih.gov/summary/summary.cgi?cid=637517">637517</a>"	783176	781663	Elaidic acid	943	112-79-8	<a href=http://www.genome.jp/dbget-bin/www_bget?cpd+C01712">C01712</a>"	<a href=http://pubchem.ncbi.nlm.nih.gov/summary/summary.cgi?cid=637517">637517</a>"	781663	oleic acid	941	112-80-1	<a href=http://www.genome.jp/dbget-bin/www_bget?cpd+C00712">C00712</a>"	<a href=http://pubchem.ncbi.nlm.nih.gov/summary/summary.cgi?cid=965">965</a>"	780313	stearic acid	666	57-11-4	<a href=http://www.genome.jp/dbget-bin/www_bget?cpd+C01530">C01530</a>"	<a href=http://pubchem.ncbi.nlm.nih.gov/summary/summary.cgi?cid=5281">5281</a>"	787954	linolenic acid	575	463-40-1	<a href=http://www.genome.jp/dbget-bin/www_bget?cpd+C06427">C06427</a>"	<a href=http://pubchem.ncbi.nlm.nih.gov/summary/summary.cgi?cid=5280934">5280934</a>"	780147
Unknown 294	525	21.535		1791.6				786151
Unknown 295	290	21.5375		1986.3				786253
Unknown 296	521	21.5408		3197.2				786388
stearic acid	185	21.6117	953	1021731	57-11-4	<a href=http://www.genome.jp/dbget-bin/www_bget?cpd+C01530">C01530</a>"	<a href=http://pubchem.ncbi.nlm.nih.gov/summary/summary.cgi?cid=5281">5281</a>"	789262	787954	stearic acid	953	57-11-4	<a href=http://www.genome.jp/dbget-bin/www_bget?cpd+C01530">C01530</a>"	<a href=http://pubchem.ncbi.nlm.nih.gov/summary/summary.cgi?cid=5281">5281</a>"	787954
stearic acid	51	21.6167	613	159006	57-11-4	<a href=http://www.genome.jp/dbget-bin/www_bget?cpd+C01530">C01530</a>"	<a href=http://pubchem.ncbi.nlm.nih.gov/summary/summary.cgi?cid=5281">5281</a>"	789465	787954	stearic acid	613	57-11-4	<a href=http://www.genome.jp/dbget-bin/www_bget?cpd+C01530">C01530</a>"	<a href=http://pubchem.ncbi.nlm.nih.gov/summary/summary.cgi?cid=5281">5281</a>"	787954	N-2-Fluorenylacetamide 1	294	53-96-3	<a href=http://www.genome.jp/dbget-bin/www_bget?cpd+C02778">C02778</a>"	<a href=http://pubchem.ncbi.nlm.nih.gov/summary/summary.cgi?cid=5897">5897</a>"	794034
spermidine 1	156	21.6858	521	10848	124-20-9	<a href=http://www.genome.jp/dbget-bin/www_bget?cpd+C00315">C00315</a>"	<a href=http://pubchem.ncbi.nlm.nih.gov/summary/summary.cgi?cid=1102">1102</a>"	792271	793225	spermidine 1	521	124-20-9	<a href=http://www.genome.jp/dbget-bin/www_bget?cpd+C00315">C00315</a>"	<a href=http://pubchem.ncbi.nlm.nih.gov/summary/summary.cgi?cid=1102">1102</a>"	793225
xanthurenic acid	406	21.775	370	18922	59-00-7	<a href=http://www.genome.jp/dbget-bin/www_bget?cpd+C02470">C02470</a>"	<a href=http://pubchem.ncbi.nlm.nih.gov/summary/summary.cgi?cid=5699">5699</a>"	795889	796143	xanthurenic acid	370	59-00-7	<a href=http://www.genome.jp/dbget-bin/www_bget?cpd+C02470">C02470</a>"	<a href=http://pubchem.ncbi.nlm.nih.gov/summary/summary.cgi?cid=5699">5699</a>"	796143
Unknown 297	55	21.7917		9269.6				796565
Unknown 298	205	21.7933		4929.2				796633
Unknown 299	221	21.8675		52616				799642
indole-3-acetamide 4	355	21.8725	468	7305.1	879-37-8	<a href=http://www.genome.jp/dbget-bin/www_bget?cpd+C02693">C02693</a>"	<a href=http://pubchem.ncbi.nlm.nih.gov/summary/summary.cgi?cid=397">397</a>"	799845	797259	indole-3-acetamide 4	468	879-37-8	<a href=http://www.genome.jp/dbget-bin/www_bget?cpd+C02693">C02693</a>"	<a href=http://pubchem.ncbi.nlm.nih.gov/summary/summary.cgi?cid=397">397</a>"	797259
Unknown 300	403	21.875		3475.5				799946
Unknown 301	87	21.8875	191	13833	643-13-0		<a href=http://pubchem.ncbi.nlm.nih.gov/summary/summary.cgi?cid=69507">69507</a>"	800453	805030	fructose-6-phosphate	191	643-13-0		<a href=http://pubchem.ncbi.nlm.nih.gov/summary/summary.cgi?cid=69507">69507</a>"	805030
Unknown 302	204	22.0017		24244				805085
glucose-6-phosphate 1	233	22.0708	494	8854.8	56-73-5	<a href=http://www.genome.jp/dbget-bin/www_bget?cpd+C03251">C03251</a>"	<a href=http://pubchem.ncbi.nlm.nih.gov/summary/summary.cgi?cid=439958">439958</a>"	807892	810280	glucose-6-phosphate 1	494	56-73-5	<a href=http://www.genome.jp/dbget-bin/www_bget?cpd+C03251">C03251</a>"	<a href=http://pubchem.ncbi.nlm.nih.gov/summary/summary.cgi?cid=439958">439958</a>"	810280	fructose-6-phosphate	482	643-13-0		<a href=http://pubchem.ncbi.nlm.nih.gov/summary/summary.cgi?cid=69507">69507</a>"	805030	alpha-Santonin 2	442	481-06-1		<a href=http://pubchem.ncbi.nlm.nih.gov/summary/summary.cgi?cid=5156">5156</a>"	804329
Unknown 303	73	22.1508		69486				811137
glucose-6-phosphate 1	98	22.1658	411	5818.8	56-73-5	<a href=http://www.genome.jp/dbget-bin/www_bget?cpd+C03251">C03251</a>"	<a href=http://pubchem.ncbi.nlm.nih.gov/summary/summary.cgi?cid=439958">439958</a>"	811746	810280	glucose-6-phosphate 1	411	56-73-5	<a href=http://www.genome.jp/dbget-bin/www_bget?cpd+C03251">C03251</a>"	<a href=http://pubchem.ncbi.nlm.nih.gov/summary/summary.cgi?cid=439958">439958</a>"	810280
glucose-6-phosphate 1	387	22.1758	715	8174.0	56-73-5	<a href=http://www.genome.jp/dbget-bin/www_bget?cpd+C03251">C03251</a>"	<a href=http://pubchem.ncbi.nlm.nih.gov/summary/summary.cgi?cid=439958">439958</a>"	812152	810280	glucose-6-phosphate 1	715	56-73-5	<a href=http://www.genome.jp/dbget-bin/www_bget?cpd+C03251">C03251</a>"	<a href=http://pubchem.ncbi.nlm.nih.gov/summary/summary.cgi?cid=439958">439958</a>"	810280
Unknown 304	217	22.305		17044				817393
Unknown 305	315	22.4158		7770.0				821874
Unknown 306	204	22.4692		6082.3				824024
Unknown 307	149	22.6675		14645				832018
Unknown 308	267	22.7183		7869.3				834067
Unknown 309	179	22.8892		38039				840952
Melatonin 2	233	22.9758	226	8844.1	73-31-4	<a href=http://www.genome.jp/dbget-bin/www_bget?cpd+C01598">C01598</a>"	<a href=http://pubchem.ncbi.nlm.nih.gov/summary/summary.cgi?cid=896">896</a>"	844446	841289	Melatonin 2	226	73-31-4	<a href=http://www.genome.jp/dbget-bin/www_bget?cpd+C01598">C01598</a>"	<a href=http://pubchem.ncbi.nlm.nih.gov/summary/summary.cgi?cid=896">896</a>"	841289
6-phosphogluconic acid	299	22.9975	390	15621	53411-70-4	<a href=http://www.genome.jp/dbget-bin/www_bget?cpd+C00345">C00345</a>"	<a href=http://pubchem.ncbi.nlm.nih.gov/summary/summary.cgi?cid=422">422</a>"	845319	847565	6-phosphogluconic acid	390	53411-70-4	<a href=http://www.genome.jp/dbget-bin/www_bget?cpd+C00345">C00345</a>"	<a href=http://pubchem.ncbi.nlm.nih.gov/summary/summary.cgi?cid=422">422</a>"	847565
Unknown 310	221	23.0367		42898				846897
Unknown 311	187	23.1708		5800.3				852305
Unknown 312	274	23.2275	185	2982.4	997-68-2		<a href=http://pubchem.ncbi.nlm.nih.gov/summary/summary.cgi?cid=1087">1087</a>"	854589	858131	saccharopine 2	185	997-68-2		<a href=http://pubchem.ncbi.nlm.nih.gov/summary/summary.cgi?cid=1087">1087</a>"	858131
Unknown 313	173	23.2333		36082				854824
Unknown 314	165	23.2458		3753.5				855328
DL-dihydrosphingosine 2	317	23.2617	259	2142.3	13552-09-5		<a href=http://pubchem.ncbi.nlm.nih.gov/summary/summary.cgi?cid=3126">3126</a>"	855966	859284	DL-dihydrosphingosine 2	259	13552-09-5		<a href=http://pubchem.ncbi.nlm.nih.gov/summary/summary.cgi?cid=3126">3126</a>"	859284	N-Acetyltryptophan 3	243	87-32-1		<a href=http://pubchem.ncbi.nlm.nih.gov/summary/summary.cgi?cid=2002">2002</a>"	857769	5-Methoxytryptamine 2	228	608-07-1	<a href=http://www.genome.jp/dbget-bin/www_bget?cpd+C05659">C05659</a>"	<a href=http://pubchem.ncbi.nlm.nih.gov/summary/summary.cgi?cid=1833">1833</a>"	856714	D-erythro-sphingosine 1	203	123-78-4	<a href=http://www.genome.jp/dbget-bin/www_bget?cpd+C00319">C00319</a>"	<a href=http://pubchem.ncbi.nlm.nih.gov/summary/summary.cgi?cid=5280335">5280335</a>"	858856	D-erythro-sphingosine 2	200	123-78-4	<a href=http://www.genome.jp/dbget-bin/www_bget?cpd+C00319">C00319</a>"	<a href=http://pubchem.ncbi.nlm.nih.gov/summary/summary.cgi?cid=637542">637542</a>"	851876
Unknown 315	507	23.2642	3	1647.7	997-68-2		<a href=http://pubchem.ncbi.nlm.nih.gov/summary/summary.cgi?cid=1087">1087</a>"	856067	858131	saccharopine 2	3	997-68-2		<a href=http://pubchem.ncbi.nlm.nih.gov/summary/summary.cgi?cid=1087">1087</a>"	858131
D-erythro-sphingosine 2	244	23.2783	238	6251.8	123-78-4	<a href=http://www.genome.jp/dbget-bin/www_bget?cpd+C00319">C00319</a>"	<a href=http://pubchem.ncbi.nlm.nih.gov/summary/summary.cgi?cid=637542">637542</a>"	856638	851876	D-erythro-sphingosine 2	238	123-78-4	<a href=http://www.genome.jp/dbget-bin/www_bget?cpd+C00319">C00319</a>"	<a href=http://pubchem.ncbi.nlm.nih.gov/summary/summary.cgi?cid=637542">637542</a>"	851876
Arachidic acid	132	23.2983	851	70515	506-30-9	<a href=http://www.genome.jp/dbget-bin/www_bget?cpd+C06425">C06425</a>"	<a href=http://pubchem.ncbi.nlm.nih.gov/summary/summary.cgi?cid=10467">10467</a>"	857444	855981	Arachidic acid	851	506-30-9	<a href=http://www.genome.jp/dbget-bin/www_bget?cpd+C06425">C06425</a>"	<a href=http://pubchem.ncbi.nlm.nih.gov/summary/summary.cgi?cid=10467">10467</a>"	855981	DL-dihydrosphingosine 3	424	13552-09-5		<a href=http://pubchem.ncbi.nlm.nih.gov/summary/summary.cgi?cid=3126">3126</a>"	862299	uridine 1	393	58-96-8	<a href=http://www.genome.jp/dbget-bin/www_bget?cpd+C00299">C00299</a>"	<a href=http://pubchem.ncbi.nlm.nih.gov/summary/summary.cgi?cid=6029">6029</a>"	861566
Abietic Acid 1	577	23.3633	201	4149.0	514-10-3		<a href=http://pubchem.ncbi.nlm.nih.gov/summary/summary.cgi?cid=90895">90895</a>"	860064	862939	Abietic Acid 1	201	514-10-3		<a href=http://pubchem.ncbi.nlm.nih.gov/summary/summary.cgi?cid=90895">90895</a>"	862939	N-2-Fluorenylacetamide 2	195	53-96-3	<a href=http://www.genome.jp/dbget-bin/www_bget?cpd+C02778">C02778</a>"	<a href=http://pubchem.ncbi.nlm.nih.gov/summary/summary.cgi?cid=5897">5897</a>"	860519	DL-dihydrosphingosine 3	195	13552-09-5		<a href=http://pubchem.ncbi.nlm.nih.gov/summary/summary.cgi?cid=3126">3126</a>"	862299
Neohesperidin	217	23.5067	402	3276.0	13241-33-3		<a href=http://pubchem.ncbi.nlm.nih.gov/summary/summary.cgi?cid=232990">232990</a>"	865841	870466	Neohesperidin	402	13241-33-3		<a href=http://pubchem.ncbi.nlm.nih.gov/summary/summary.cgi?cid=232990">232990</a>"	870466	uridine 1	398	58-96-8	<a href=http://www.genome.jp/dbget-bin/www_bget?cpd+C00299">C00299</a>"	<a href=http://pubchem.ncbi.nlm.nih.gov/summary/summary.cgi?cid=6029">6029</a>"	861566
salicin	204	23.6533	736	24671	138-52-3		<a href=http://pubchem.ncbi.nlm.nih.gov/summary/summary.cgi?cid=5145">5145</a>"	871753	874720	salicin	736	138-52-3		<a href=http://pubchem.ncbi.nlm.nih.gov/summary/summary.cgi?cid=5145">5145</a>"	874720	Neohesperidin	567	13241-33-3		<a href=http://pubchem.ncbi.nlm.nih.gov/summary/summary.cgi?cid=232990">232990</a>"	870466	DL-dihydrosphingosine 1	528	13552-09-5		<a href=http://pubchem.ncbi.nlm.nih.gov/summary/summary.cgi?cid=3126">3126</a>"	871821
Unknown 316	281	23.6825		8555.6				872928
Homocystine 2	128	23.7942	237	3959.4	462-10-2		<a href=http://pubchem.ncbi.nlm.nih.gov/summary/summary.cgi?cid=69382">69382</a>"	877429	873891	Homocystine 2	237	462-10-2		<a href=http://pubchem.ncbi.nlm.nih.gov/summary/summary.cgi?cid=69382">69382</a>"	873891
salicin	73	23.805	434	50826	138-52-3		<a href=http://pubchem.ncbi.nlm.nih.gov/summary/summary.cgi?cid=5145">5145</a>"	877866	874720	salicin	434	138-52-3		<a href=http://pubchem.ncbi.nlm.nih.gov/summary/summary.cgi?cid=5145">5145</a>"	874720
saccharopine 1	556	24.0492	241	3718.1	997-68-2		<a href=http://pubchem.ncbi.nlm.nih.gov/summary/summary.cgi?cid=1087">1087</a>"	887708	882804	saccharopine 1	241	997-68-2		<a href=http://pubchem.ncbi.nlm.nih.gov/summary/summary.cgi?cid=1087">1087</a>"	882804
Unknown 317	223	24.1458		5237.5				891610
2-Monopalmitin	204	24.1475	638	12201	23470-00-0		<a href=http://pubchem.ncbi.nlm.nih.gov/summary/summary.cgi?cid=123409">123409</a>"	891678	889141	2-Monopalmitin	638	23470-00-0		<a href=http://pubchem.ncbi.nlm.nih.gov/summary/summary.cgi?cid=123409">123409</a>"	889141	arbutin	562	497-76-7		<a href=http://pubchem.ncbi.nlm.nih.gov/summary/summary.cgi?cid=346">346</a>"	893257
inosine	217	24.2725	941	301921	58-63-9	<a href=http://www.genome.jp/dbget-bin/www_bget?cpd+C00294">C00294</a>"	<a href=http://pubchem.ncbi.nlm.nih.gov/summary/summary.cgi?cid=804">804</a>"	896723	896905	inosine	941	58-63-9	<a href=http://www.genome.jp/dbget-bin/www_bget?cpd+C00294">C00294</a>"	<a href=http://pubchem.ncbi.nlm.nih.gov/summary/summary.cgi?cid=804">804</a>"	896905	arbutin	541	497-76-7		<a href=http://pubchem.ncbi.nlm.nih.gov/summary/summary.cgi?cid=346">346</a>"	893257
kyotorphin 2	382	24.3075	342	7811.5	70904-56-2	<a href=http://www.genome.jp/dbget-bin/www_bget?cpd+C02993">C02993</a>"	<a href=http://pubchem.ncbi.nlm.nih.gov/summary/summary.cgi?cid=123804">123804</a>"	898136	896473	kyotorphin 2	342	70904-56-2	<a href=http://www.genome.jp/dbget-bin/www_bget?cpd+C02993">C02993</a>"	<a href=http://pubchem.ncbi.nlm.nih.gov/summary/summary.cgi?cid=123804">123804</a>"	896473	kyotorphin 3	238	70904-56-2	<a href=http://www.genome.jp/dbget-bin/www_bget?cpd+C02993">C02993</a>"	<a href=http://pubchem.ncbi.nlm.nih.gov/summary/summary.cgi?cid=123804">123804</a>"	901195
1-Monopalmitin	203	24.4033	391	7316.2	542-44-9		<a href=http://pubchem.ncbi.nlm.nih.gov/summary/summary.cgi?cid=14900">14900</a>"	902004	901207	1-Monopalmitin	391	542-44-9		<a href=http://pubchem.ncbi.nlm.nih.gov/summary/summary.cgi?cid=14900">14900</a>"	901207
Unknown 318	217	24.4933		24149				905637
Unknown 319	179	24.5975		4051.9				909841
Unknown 320	117	24.715		6272.9				914584
adenosine	217	24.7558	515	9973.2	58-61-7	<a href=http://www.genome.jp/dbget-bin/www_bget?cpd+C00212">C00212</a>"	<a href=http://pubchem.ncbi.nlm.nih.gov/summary/summary.cgi?cid=191">191</a>"	916232	917309	adenosine	515	58-61-7	<a href=http://www.genome.jp/dbget-bin/www_bget?cpd+C00212">C00212</a>"	<a href=http://pubchem.ncbi.nlm.nih.gov/summary/summary.cgi?cid=191">191</a>"	917309	2'-deoxyadenosine	344	958-09-8	<a href=http://www.genome.jp/dbget-bin/www_bget?cpd+C00559">C00559</a>"	<a href=http://pubchem.ncbi.nlm.nih.gov/summary/summary.cgi?cid=636">636</a>"	916450	sucrose	303	57-50-1	<a href=http://www.genome.jp/dbget-bin/www_bget?cpd+C00089">C00089</a>"	<a href=http://pubchem.ncbi.nlm.nih.gov/summary/summary.cgi?cid=5988">5988</a>"	914209
adenosine	268	24.7725	667	7009.9	58-61-7	<a href=http://www.genome.jp/dbget-bin/www_bget?cpd+C00212">C00212</a>"	<a href=http://pubchem.ncbi.nlm.nih.gov/summary/summary.cgi?cid=191">191</a>"	916905	917309	adenosine	667	58-61-7	<a href=http://www.genome.jp/dbget-bin/www_bget?cpd+C00212">C00212</a>"	<a href=http://pubchem.ncbi.nlm.nih.gov/summary/summary.cgi?cid=191">191</a>"	917309
Behenic acid	117	24.87	703	79879	112-85-6	<a href=http://www.genome.jp/dbget-bin/www_bget?cpd+C08281">C08281</a>"	<a href=http://pubchem.ncbi.nlm.nih.gov/summary/summary.cgi?cid=8215">8215</a>"	920840	919216	Behenic acid	703	112-85-6	<a href=http://www.genome.jp/dbget-bin/www_bget?cpd+C08281">C08281</a>"	<a href=http://pubchem.ncbi.nlm.nih.gov/summary/summary.cgi?cid=8215">8215</a>"	919216	prostaglandin A2 1	676	13345-50-1		<a href=http://pubchem.ncbi.nlm.nih.gov/summary/summary.cgi?cid=4953">4953</a>"	921555
Unknown 321	361	24.8858		21057				921479
Unknown 322	166	24.935		16937				923464
lactose 2	204	25.0242	618	12880	63-42-3		<a href=http://pubchem.ncbi.nlm.nih.gov/summary/summary.cgi?cid=493593">493593</a>"	927063	931089	lactose 2	618	63-42-3		<a href=http://pubchem.ncbi.nlm.nih.gov/summary/summary.cgi?cid=493593">493593</a>"	931089	xanthosine	506	146-80-5	<a href=http://www.genome.jp/dbget-bin/www_bget?cpd+C01762">C01762</a>"	<a href=http://pubchem.ncbi.nlm.nih.gov/summary/summary.cgi?cid=1189">1189</a>"	926859
lactulose 2	204	25.08	674	21595	4618-18-2	<a href=http://www.genome.jp/dbget-bin/www_bget?cpd+C07064">C07064</a>"	<a href=http://pubchem.ncbi.nlm.nih.gov/summary/summary.cgi?cid=11333">11333</a>"	929316	933817	lactulose 2	674	4618-18-2	<a href=http://www.genome.jp/dbget-bin/www_bget?cpd+C07064">C07064</a>"	<a href=http://pubchem.ncbi.nlm.nih.gov/summary/summary.cgi?cid=11333">11333</a>"	933817	lactose 2	674	63-42-3		<a href=http://pubchem.ncbi.nlm.nih.gov/summary/summary.cgi?cid=493593">493593</a>"	931089	lactulose 1	668	4618-18-2	<a href=http://www.genome.jp/dbget-bin/www_bget?cpd+C07064">C07064</a>"	<a href=http://pubchem.ncbi.nlm.nih.gov/summary/summary.cgi?cid=11333">11333</a>"	932385	cellobiose 1	663	528-50-7	<a href=http://www.genome.jp/dbget-bin/www_bget?cpd+C06422">C06422</a>"	<a href=http://pubchem.ncbi.nlm.nih.gov/summary/summary.cgi?cid=10712">10712</a>"	933726
Unknown 323	221	25.1717		32849				933016
cellobiose 1	436	25.2192	839	15502	528-50-7	<a href=http://www.genome.jp/dbget-bin/www_bget?cpd+C06422">C06422</a>"	<a href=http://pubchem.ncbi.nlm.nih.gov/summary/summary.cgi?cid=10712">10712</a>"	934934	933726	cellobiose 1	839	528-50-7	<a href=http://www.genome.jp/dbget-bin/www_bget?cpd+C06422">C06422</a>"	<a href=http://pubchem.ncbi.nlm.nih.gov/summary/summary.cgi?cid=10712">10712</a>"	933726	lactose 2	832	63-42-3		<a href=http://pubchem.ncbi.nlm.nih.gov/summary/summary.cgi?cid=493593">493593</a>"	931089	lactulose 1	809	4618-18-2	<a href=http://www.genome.jp/dbget-bin/www_bget?cpd+C07064">C07064</a>"	<a href=http://pubchem.ncbi.nlm.nih.gov/summary/summary.cgi?cid=11333">11333</a>"	932385	lactose 1	799	63-42-3		<a href=http://pubchem.ncbi.nlm.nih.gov/summary/summary.cgi?cid=493593">493593</a>"	936954	lactulose 2	739	4618-18-2	<a href=http://www.genome.jp/dbget-bin/www_bget?cpd+C07064">C07064</a>"	<a href=http://pubchem.ncbi.nlm.nih.gov/summary/summary.cgi?cid=11333">11333</a>"	933817
lactose 1	73	25.2917	755	111692	63-42-3		<a href=http://pubchem.ncbi.nlm.nih.gov/summary/summary.cgi?cid=493593">493593</a>"	937860	936954	lactose 1	755	63-42-3		<a href=http://pubchem.ncbi.nlm.nih.gov/summary/summary.cgi?cid=493593">493593</a>"	936954	lactulose 2	718	4618-18-2	<a href=http://www.genome.jp/dbget-bin/www_bget?cpd+C07064">C07064</a>"	<a href=http://pubchem.ncbi.nlm.nih.gov/summary/summary.cgi?cid=11333">11333</a>"	933817	cellobiose 1	717	528-50-7	<a href=http://www.genome.jp/dbget-bin/www_bget?cpd+C06422">C06422</a>"	<a href=http://pubchem.ncbi.nlm.nih.gov/summary/summary.cgi?cid=10712">10712</a>"	933726
lactose 1	204	25.3283	862	143568	63-42-3		<a href=http://pubchem.ncbi.nlm.nih.gov/summary/summary.cgi?cid=493593">493593</a>"	939340	936954	lactose 1	862	63-42-3		<a href=http://pubchem.ncbi.nlm.nih.gov/summary/summary.cgi?cid=493593">493593</a>"	936954	cellobiose 2	852	528-50-7	<a href=http://www.genome.jp/dbget-bin/www_bget?cpd+C06422">C06422</a>"	<a href=http://pubchem.ncbi.nlm.nih.gov/summary/summary.cgi?cid=10712">10712</a>"	943410
Unknown 324	131	25.37		41142				941022
cellobiose 2	204	25.3883	624	3242.6	528-50-7	<a href=http://www.genome.jp/dbget-bin/www_bget?cpd+C06422">C06422</a>"	<a href=http://pubchem.ncbi.nlm.nih.gov/summary/summary.cgi?cid=10712">10712</a>"	941762	943410	cellobiose 2	624	528-50-7	<a href=http://www.genome.jp/dbget-bin/www_bget?cpd+C06422">C06422</a>"	<a href=http://pubchem.ncbi.nlm.nih.gov/summary/summary.cgi?cid=10712">10712</a>"	943410	lactose 1	614	63-42-3		<a href=http://pubchem.ncbi.nlm.nih.gov/summary/summary.cgi?cid=493593">493593</a>"	936954	maltose	581	69-79-4	<a href=http://www.genome.jp/dbget-bin/www_bget?cpd+C01971">C01971</a>"	<a href=http://pubchem.ncbi.nlm.nih.gov/summary/summary.cgi?cid=6255">6255</a>"	946639
maltose	492	25.5192	935	5733.3	69-79-4	<a href=http://www.genome.jp/dbget-bin/www_bget?cpd+C01971">C01971</a>"	<a href=http://pubchem.ncbi.nlm.nih.gov/summary/summary.cgi?cid=6255">6255</a>"	947043	946639	maltose	935	69-79-4	<a href=http://www.genome.jp/dbget-bin/www_bget?cpd+C01971">C01971</a>"	<a href=http://pubchem.ncbi.nlm.nih.gov/summary/summary.cgi?cid=6255">6255</a>"	946639	cellobiose 2	912	528-50-7	<a href=http://www.genome.jp/dbget-bin/www_bget?cpd+C06422">C06422</a>"	<a href=http://pubchem.ncbi.nlm.nih.gov/summary/summary.cgi?cid=10712">10712</a>"	943410	trehalose	849	99-20-7	<a href=http://www.genome.jp/dbget-bin/www_bget?cpd+C01083">C01083</a>"	<a href=http://pubchem.ncbi.nlm.nih.gov/summary/summary.cgi?cid=7427">7427</a>"	947579	Lactobionic Acid 3	769	96-82-2		<a href=http://pubchem.ncbi.nlm.nih.gov/summary/summary.cgi?cid=7314">7314</a>"	951742	Turanose 1	743	547-25-1		<a href=http://pubchem.ncbi.nlm.nih.gov/summary/summary.cgi?cid=5460935">5460935</a>"	948412
maltose	84	25.525	950	171543	69-79-4	<a href=http://www.genome.jp/dbget-bin/www_bget?cpd+C01971">C01971</a>"	<a href=http://pubchem.ncbi.nlm.nih.gov/summary/summary.cgi?cid=6255">6255</a>"	947278	946639	maltose	950	69-79-4	<a href=http://www.genome.jp/dbget-bin/www_bget?cpd+C01971">C01971</a>"	<a href=http://pubchem.ncbi.nlm.nih.gov/summary/summary.cgi?cid=6255">6255</a>"	946639	cellobiose 2	926	528-50-7	<a href=http://www.genome.jp/dbget-bin/www_bget?cpd+C06422">C06422</a>"	<a href=http://pubchem.ncbi.nlm.nih.gov/summary/summary.cgi?cid=10712">10712</a>"	943410	trehalose	861	99-20-7	<a href=http://www.genome.jp/dbget-bin/www_bget?cpd+C01083">C01083</a>"	<a href=http://pubchem.ncbi.nlm.nih.gov/summary/summary.cgi?cid=7427">7427</a>"	947579	Lactobionic Acid 3	775	96-82-2		<a href=http://pubchem.ncbi.nlm.nih.gov/summary/summary.cgi?cid=7314">7314</a>"	951742	Turanose 1	748	547-25-1		<a href=http://pubchem.ncbi.nlm.nih.gov/summary/summary.cgi?cid=5460935">5460935</a>"	948412	Digalacturonic acid 3	657	5894-59-7	<a href=http://www.genome.jp/dbget-bin/www_bget?cpd+C02273">C02273</a>"	<a href=http://pubchem.ncbi.nlm.nih.gov/summary/summary.cgi?cid=439694">439694</a>"	950974
Lactobionic Acid 1	204	25.615	710	114296	96-82-2		<a href=http://pubchem.ncbi.nlm.nih.gov/summary/summary.cgi?cid=7314">7314</a>"	950911	953631	Lactobionic Acid 1	710	96-82-2		<a href=http://pubchem.ncbi.nlm.nih.gov/summary/summary.cgi?cid=7314">7314</a>"	953631	Lactobionic Acid 3	680	96-82-2		<a href=http://pubchem.ncbi.nlm.nih.gov/summary/summary.cgi?cid=7314">7314</a>"	951742	lactitol	652	585-86-4		<a href=http://pubchem.ncbi.nlm.nih.gov/summary/summary.cgi?cid=91476">91476</a>"	955160	Turanose 1	630	547-25-1		<a href=http://pubchem.ncbi.nlm.nih.gov/summary/summary.cgi?cid=5460935">5460935</a>"	948412	maltose	603	69-79-4	<a href=http://www.genome.jp/dbget-bin/www_bget?cpd+C01971">C01971</a>"	<a href=http://pubchem.ncbi.nlm.nih.gov/summary/summary.cgi?cid=6255">6255</a>"	955335	Digalacturonic acid 4	595	5894-59-7	<a href=http://www.genome.jp/dbget-bin/www_bget?cpd+C02273">C02273</a>"	<a href=http://pubchem.ncbi.nlm.nih.gov/summary/summary.cgi?cid=439694">439694</a>"	955079	maltose	594	69-79-4	<a href=http://www.genome.jp/dbget-bin/www_bget?cpd+C01971">C01971</a>"
maltose	204	25.7142	947	2152982	69-79-4	<a href=http://www.genome.jp/dbget-bin/www_bget?cpd+C01971">C01971</a>"	<a href=http://pubchem.ncbi.nlm.nih.gov/summary/summary.cgi?cid=6255">6255</a>"	954914	955335	maltose	947	69-79-4	<a href=http://www.genome.jp/dbget-bin/www_bget?cpd+C01971">C01971</a>"	<a href=http://pubchem.ncbi.nlm.nih.gov/summary/summary.cgi?cid=6255">6255</a>"	955335	Cellobiotol	830	535-94-4		<a href=http://pubchem.ncbi.nlm.nih.gov/summary/summary.cgi?cid=160514">160514</a>"	956412	lactitol	824	585-86-4		<a href=http://pubchem.ncbi.nlm.nih.gov/summary/summary.cgi?cid=91476">91476</a>"	955160	Sophorose 1	803	534-46-3		<a href=http://pubchem.ncbi.nlm.nih.gov/summary/summary.cgi?cid=92797">92797</a>"	954609	Lactobionic Acid 1	794	96-82-2		<a href=http://pubchem.ncbi.nlm.nih.gov/summary/summary.cgi?cid=7314">7314</a>"	953631	Lactobionic Acid 3	784	96-82-2		<a href=http://pubchem.ncbi.nlm.nih.gov/summary/summary.cgi?cid=7314">7314</a>"	951742	Turanose 2	764	547-25-1
guanosine	324	25.7417	378	21925	118-00-3	<a href=http://www.genome.jp/dbget-bin/www_bget?cpd+C00387">C00387</a>"	<a href=http://pubchem.ncbi.nlm.nih.gov/summary/summary.cgi?cid=765">765</a>"	956024	956262	guanosine	378	118-00-3	<a href=http://www.genome.jp/dbget-bin/www_bget?cpd+C00387">C00387</a>"	<a href=http://pubchem.ncbi.nlm.nih.gov/summary/summary.cgi?cid=765">765</a>"	956262	Prostaglandin E2 2	286	363-24-6		<a href=http://pubchem.ncbi.nlm.nih.gov/summary/summary.cgi?cid=158">158</a>"	954382	7-Hydroxy-4-androstene-3,17-dione 1	241	62-84-0	<a href=http://www.genome.jp/dbget-bin/www_bget?cpd+C05296">C05296</a>"	<a href=http://pubchem.ncbi.nlm.nih.gov/summary/summary.cgi?cid=65542">65542</a>"	959153	Monostearin	236	123-94-4	<a href=http://www.genome.jp/dbget-bin/www_bget?cpd+D01947">D01947</a>"	<a href=http://pubchem.ncbi.nlm.nih.gov/summary/summary.cgi?cid=24699">24699</a>"	959625
Leucrose 1	166	25.8083	706	33968	7158-70-5		<a href=http://pubchem.ncbi.nlm.nih.gov/summary/summary.cgi?cid=165577">165577</a>"	958714	957028	Leucrose 1	706	7158-70-5		<a href=http://pubchem.ncbi.nlm.nih.gov/summary/summary.cgi?cid=165577">165577</a>"	957028	Sophorose 1	683	534-46-3		<a href=http://pubchem.ncbi.nlm.nih.gov/summary/summary.cgi?cid=92797">92797</a>"	954609	Turanose 2	664	547-25-1		<a href=http://pubchem.ncbi.nlm.nih.gov/summary/summary.cgi?cid=5460935">5460935</a>"	956453	maltose	639	69-79-4	<a href=http://www.genome.jp/dbget-bin/www_bget?cpd+C01971">C01971</a>"	<a href=http://pubchem.ncbi.nlm.nih.gov/summary/summary.cgi?cid=6255">6255</a>"	955335	Cellobiotol	628	535-94-4		<a href=http://pubchem.ncbi.nlm.nih.gov/summary/summary.cgi?cid=160514">160514</a>"	956412	lactitol	624	585-86-4		<a href=http://pubchem.ncbi.nlm.nih.gov/summary/summary.cgi?cid=91476">91476</a>"	955160
Sophorose 2	217	25.8975	535	5130.4	534-46-3		<a href=http://pubchem.ncbi.nlm.nih.gov/summary/summary.cgi?cid=92797">92797</a>"	962313	964906	Sophorose 2	535	534-46-3		<a href=http://pubchem.ncbi.nlm.nih.gov/summary/summary.cgi?cid=92797">92797</a>"	964906	Gentiobiose 1	488	554-91-6		<a href=http://pubchem.ncbi.nlm.nih.gov/summary/summary.cgi?cid=92807">92807</a>"	967297
Sophorose 2	381	26.0258	587	7460.7	534-46-3		<a href=http://pubchem.ncbi.nlm.nih.gov/summary/summary.cgi?cid=92797">92797</a>"	967493	964906	Sophorose 2	587	534-46-3		<a href=http://pubchem.ncbi.nlm.nih.gov/summary/summary.cgi?cid=92797">92797</a>"	964906	Prostaglandin E2 1	543	363-24-6		<a href=http://pubchem.ncbi.nlm.nih.gov/summary/summary.cgi?cid=158">158</a>"	966935	Gentiobiose 1	530	554-91-6		<a href=http://pubchem.ncbi.nlm.nih.gov/summary/summary.cgi?cid=92807">92807</a>"	967297
Sophorose 2	89	26.0283	445	30572	534-46-3		<a href=http://pubchem.ncbi.nlm.nih.gov/summary/summary.cgi?cid=92797">92797</a>"	967594	964906	Sophorose 2	445	534-46-3		<a href=http://pubchem.ncbi.nlm.nih.gov/summary/summary.cgi?cid=92797">92797</a>"	964906
estra-1,3,5(10)-triene-3,6beta,17beta-triol	229	26.0358	308	4308.1	3583-03-7	<a href=http://www.genome.jp/dbget-bin/www_bget?cpd+C03935">C03935</a>"	<a href=http://pubchem.ncbi.nlm.nih.gov/summary/summary.cgi?cid=440168">440168</a>"	967897	965165	estra-1,3,5(10)-triene-3,6beta,17beta-triol	308	3583-03-7	<a href=http://www.genome.jp/dbget-bin/www_bget?cpd+C03935">C03935</a>"	<a href=http://pubchem.ncbi.nlm.nih.gov/summary/summary.cgi?cid=440168">440168</a>"	965165
Gentiobiose 1	204	26.1075	555	20699	554-91-6		<a href=http://pubchem.ncbi.nlm.nih.gov/summary/summary.cgi?cid=92807">92807</a>"	970790	967297	Gentiobiose 1	555	554-91-6		<a href=http://pubchem.ncbi.nlm.nih.gov/summary/summary.cgi?cid=92807">92807</a>"	967297	Gentiobiose 2	540	554-91-6		<a href=http://pubchem.ncbi.nlm.nih.gov/summary/summary.cgi?cid=92807">92807</a>"	975145	Lactobionic Acid 2	433	96-82-2		<a href=http://pubchem.ncbi.nlm.nih.gov/summary/summary.cgi?cid=7314">7314</a>"	973328	Prostaglandin E2 1	305	363-24-6		<a href=http://pubchem.ncbi.nlm.nih.gov/summary/summary.cgi?cid=158">158</a>"	966935
Unknown 325	180	26.1133		30622				971025
maltitol	221	26.1375	269	38277	585-88-6		<a href=http://pubchem.ncbi.nlm.nih.gov/summary/summary.cgi?cid=3871">3871</a>"	972001	976308	maltitol	269	585-88-6		<a href=http://pubchem.ncbi.nlm.nih.gov/summary/summary.cgi?cid=3871">3871</a>"	976308
Unknown 326	185	26.2142		1742.1				975095
kyotorphin 1	224	26.2242	209	4954.5	70904-56-2	<a href=http://www.genome.jp/dbget-bin/www_bget?cpd+C02993">C02993</a>"	<a href=http://pubchem.ncbi.nlm.nih.gov/summary/summary.cgi?cid=123804">123804</a>"	975499	972472	kyotorphin 1	209	70904-56-2	<a href=http://www.genome.jp/dbget-bin/www_bget?cpd+C02993">C02993</a>"	<a href=http://pubchem.ncbi.nlm.nih.gov/summary/summary.cgi?cid=123804">123804</a>"	972472
Gentiobiose 2	204	26.2292	557	16076	554-91-6		<a href=http://pubchem.ncbi.nlm.nih.gov/summary/summary.cgi?cid=92807">92807</a>"	975701	975145	Gentiobiose 2	557	554-91-6		<a href=http://pubchem.ncbi.nlm.nih.gov/summary/summary.cgi?cid=92807">92807</a>"	975145	Palatinose	548	15132-06-6	<a href=http://www.genome.jp/dbget-bin/www_bget?cpd+C01742">C01742</a>"	<a href=http://pubchem.ncbi.nlm.nih.gov/summary/summary.cgi?cid=439559">439559</a>"	977051	maltitol	538	585-88-6		<a href=http://pubchem.ncbi.nlm.nih.gov/summary/summary.cgi?cid=3871">3871</a>"	976308	Lactobionic Acid 2	535	96-82-2		<a href=http://pubchem.ncbi.nlm.nih.gov/summary/summary.cgi?cid=7314">7314</a>"	973328	Leucrose 2	509	7158-70-5		<a href=http://pubchem.ncbi.nlm.nih.gov/summary/summary.cgi?cid=165577">165577</a>"	976995	Digalacturonic acid 1	417	5894-59-7	<a href=http://www.genome.jp/dbget-bin/www_bget?cpd+C02273">C02273</a>"	<a href=http://pubchem.ncbi.nlm.nih.gov/summary/summary.cgi?cid=439694">439694</a>"	980384
naringenin 2	564	26.25	217	4450.1	93602-28-9	<a href=http://www.genome.jp/dbget-bin/www_bget?cpd+C00509">C00509</a>"	<a href=http://pubchem.ncbi.nlm.nih.gov/summary/summary.cgi?cid=439246">439246</a>"	976542	981265	naringenin 2	217	93602-28-9	<a href=http://www.genome.jp/dbget-bin/www_bget?cpd+C00509">C00509</a>"	<a href=http://pubchem.ncbi.nlm.nih.gov/summary/summary.cgi?cid=439246">439246</a>"	981265
naringenin 2	511	26.2533	260	5731.3	93602-28-9	<a href=http://www.genome.jp/dbget-bin/www_bget?cpd+C00509">C00509</a>"	<a href=http://pubchem.ncbi.nlm.nih.gov/summary/summary.cgi?cid=439246">439246</a>"	976676	981265	naringenin 2	260	93602-28-9	<a href=http://www.genome.jp/dbget-bin/www_bget?cpd+C00509">C00509</a>"	<a href=http://pubchem.ncbi.nlm.nih.gov/summary/summary.cgi?cid=439246">439246</a>"	981265	Uridine monophosphate	169	58-97-9		<a href=http://pubchem.ncbi.nlm.nih.gov/summary/summary.cgi?cid=5315131">5315131</a>"	979558
Palatinose	217	26.2908	433	4860.5	15132-06-6	<a href=http://www.genome.jp/dbget-bin/www_bget?cpd+C01742">C01742</a>"	<a href=http://pubchem.ncbi.nlm.nih.gov/summary/summary.cgi?cid=439559">439559</a>"	978190	977051	Palatinose	433	15132-06-6	<a href=http://www.genome.jp/dbget-bin/www_bget?cpd+C01742">C01742</a>"	<a href=http://pubchem.ncbi.nlm.nih.gov/summary/summary.cgi?cid=439559">439559</a>"	977051	prunin degr. Prod. 1	429	529-55-5	<a href=http://www.genome.jp/dbget-bin/www_bget?cpd+C09099">C09099</a>"	<a href=http://pubchem.ncbi.nlm.nih.gov/summary/summary.cgi?cid=92794">92794</a>"	980437	melibiose 1	426	66009-10-7	<a href=http://www.genome.jp/dbget-bin/www_bget?cpd+C05402">C05402</a>"	<a href=http://pubchem.ncbi.nlm.nih.gov/summary/summary.cgi?cid=440658">440658</a>"	981697	Lactobionic Acid 2	387	96-82-2		<a href=http://pubchem.ncbi.nlm.nih.gov/summary/summary.cgi?cid=7314">7314</a>"	973328	Digalacturonic acid 1	375	5894-59-7	<a href=http://www.genome.jp/dbget-bin/www_bget?cpd+C02273">C02273</a>"	<a href=http://pubchem.ncbi.nlm.nih.gov/summary/summary.cgi?cid=439694">439694</a>"	980384	Gentiobiose 2	375	554-91-6		<a href=http://pubchem.ncbi.nlm.nih.gov/summary/summary.cgi?cid=92807">92807</a>"	975145	maltitol	354	585-88-6
Unknown 327	299	26.3292	179	3734.8	93602-28-9	<a href=http://www.genome.jp/dbget-bin/www_bget?cpd+C00509">C00509</a>"	<a href=http://pubchem.ncbi.nlm.nih.gov/summary/summary.cgi?cid=439246">439246</a>"	979737	981265	naringenin 2	179	93602-28-9	<a href=http://www.genome.jp/dbget-bin/www_bget?cpd+C00509">C00509</a>"	<a href=http://pubchem.ncbi.nlm.nih.gov/summary/summary.cgi?cid=439246">439246</a>"	981265	Uridine monophosphate	122	58-97-9		<a href=http://pubchem.ncbi.nlm.nih.gov/summary/summary.cgi?cid=5315131">5315131</a>"	979558
naringenin 2	436	26.3383	286	1663.9	93602-28-9	<a href=http://www.genome.jp/dbget-bin/www_bget?cpd+C00509">C00509</a>"	<a href=http://pubchem.ncbi.nlm.nih.gov/summary/summary.cgi?cid=439246">439246</a>"	980107	981265	naringenin 2	286	93602-28-9	<a href=http://www.genome.jp/dbget-bin/www_bget?cpd+C00509">C00509</a>"	<a href=http://pubchem.ncbi.nlm.nih.gov/summary/summary.cgi?cid=439246">439246</a>"	981265	prunin degr. Prod. 1	191	529-55-5	<a href=http://www.genome.jp/dbget-bin/www_bget?cpd+C09099">C09099</a>"	<a href=http://pubchem.ncbi.nlm.nih.gov/summary/summary.cgi?cid=92794">92794</a>"	980437	Lignoceric acid	157	557-59-5	<a href=http://www.genome.jp/dbget-bin/www_bget?cpd+C08320">C08320</a>"	<a href=http://pubchem.ncbi.nlm.nih.gov/summary/summary.cgi?cid=11197">11197</a>"	977654
Unknown 328	117	26.4042		4654.6				982764
melibiose 1	204	26.4067	339	8139.2	66009-10-7	<a href=http://www.genome.jp/dbget-bin/www_bget?cpd+C05402">C05402</a>"	<a href=http://pubchem.ncbi.nlm.nih.gov/summary/summary.cgi?cid=440658">440658</a>"	982865	981697	melibiose 1	339	66009-10-7	<a href=http://www.genome.jp/dbget-bin/www_bget?cpd+C05402">C05402</a>"	<a href=http://pubchem.ncbi.nlm.nih.gov/summary/summary.cgi?cid=440658">440658</a>"	981697	Isomaltose 1	319	499-40-1		<a href=http://pubchem.ncbi.nlm.nih.gov/summary/summary.cgi?cid=5460022">5460022</a>"	984060	prunin degr. Prod. 1	313	529-55-5	<a href=http://www.genome.jp/dbget-bin/www_bget?cpd+C09099">C09099</a>"	<a href=http://pubchem.ncbi.nlm.nih.gov/summary/summary.cgi?cid=92794">92794</a>"	980437	Digalacturonic acid 1	297	5894-59-7	<a href=http://www.genome.jp/dbget-bin/www_bget?cpd+C02273">C02273</a>"	<a href=http://pubchem.ncbi.nlm.nih.gov/summary/summary.cgi?cid=439694">439694</a>"	980384
Isomaltose 1	160	26.4708	569	6724.1	499-40-1		<a href=http://pubchem.ncbi.nlm.nih.gov/summary/summary.cgi?cid=5460022">5460022</a>"	985455	984060	Isomaltose 1	569	499-40-1		<a href=http://pubchem.ncbi.nlm.nih.gov/summary/summary.cgi?cid=5460022">5460022</a>"	984060	melibiose 1	564	66009-10-7	<a href=http://www.genome.jp/dbget-bin/www_bget?cpd+C05402">C05402</a>"	<a href=http://pubchem.ncbi.nlm.nih.gov/summary/summary.cgi?cid=440658">440658</a>"	981697	Digalacturonic acid 2	389	5894-59-7	<a href=http://www.genome.jp/dbget-bin/www_bget?cpd+C02273">C02273</a>"	<a href=http://pubchem.ncbi.nlm.nih.gov/summary/summary.cgi?cid=439694">439694</a>"	989469
Digalacturonic acid 2	73	26.4958	656	105172	5894-59-7	<a href=http://www.genome.jp/dbget-bin/www_bget?cpd+C02273">C02273</a>"	<a href=http://pubchem.ncbi.nlm.nih.gov/summary/summary.cgi?cid=439694">439694</a>"	986464	989469	Digalacturonic acid 2	656	5894-59-7	<a href=http://www.genome.jp/dbget-bin/www_bget?cpd+C02273">C02273</a>"	<a href=http://pubchem.ncbi.nlm.nih.gov/summary/summary.cgi?cid=439694">439694</a>"	989469	melibiose 2	654	66009-10-7	<a href=http://www.genome.jp/dbget-bin/www_bget?cpd+C05402">C05402</a>"	<a href=http://pubchem.ncbi.nlm.nih.gov/summary/summary.cgi?cid=440658">440658</a>"	991006	Isomaltose 1	641	499-40-1		<a href=http://pubchem.ncbi.nlm.nih.gov/summary/summary.cgi?cid=5460022">5460022</a>"	984060	melibiose 1	629	66009-10-7	<a href=http://www.genome.jp/dbget-bin/www_bget?cpd+C05402">C05402</a>"	<a href=http://pubchem.ncbi.nlm.nih.gov/summary/summary.cgi?cid=440658">440658</a>"	981697
(+)-catechin	145	26.5667	659	7301.9	154-23-4	<a href=http://www.genome.jp/dbget-bin/www_bget?cpd+C06562">C06562</a>"	<a href=http://pubchem.ncbi.nlm.nih.gov/summary/summary.cgi?cid=9064">9064</a>"	989323	985835	(+)-catechin	659	154-23-4	<a href=http://www.genome.jp/dbget-bin/www_bget?cpd+C06562">C06562</a>"	<a href=http://pubchem.ncbi.nlm.nih.gov/summary/summary.cgi?cid=9064">9064</a>"	985835	piceatannol 1	655	10083-24-6		<a href=http://pubchem.ncbi.nlm.nih.gov/summary/summary.cgi?cid=4813">4813</a>"	986251
2-Hydroxyestrone	512	26.6017	211	4222.3	362-06-1	<a href=http://www.genome.jp/dbget-bin/www_bget?cpd+C05298">C05298</a>"	<a href=http://pubchem.ncbi.nlm.nih.gov/summary/summary.cgi?cid=440623">440623</a>"	990736	987540	2-Hydroxyestrone	211	362-06-1	<a href=http://www.genome.jp/dbget-bin/www_bget?cpd+C05298">C05298</a>"	<a href=http://pubchem.ncbi.nlm.nih.gov/summary/summary.cgi?cid=440623">440623</a>"	987540	piceatannol 1	205	10083-24-6		<a href=http://pubchem.ncbi.nlm.nih.gov/summary/summary.cgi?cid=4813">4813</a>"	986251
Unknown 329	381	26.6567		65344				992956
melibiose 2	204	26.705	671	5856.8	66009-10-7	<a href=http://www.genome.jp/dbget-bin/www_bget?cpd+C05402">C05402</a>"	<a href=http://pubchem.ncbi.nlm.nih.gov/summary/summary.cgi?cid=440658">440658</a>"	994907	991006	melibiose 2	671	66009-10-7	<a href=http://www.genome.jp/dbget-bin/www_bget?cpd+C05402">C05402</a>"	<a href=http://pubchem.ncbi.nlm.nih.gov/summary/summary.cgi?cid=440658">440658</a>"	991006	Isomaltose 2	665	499-40-1		<a href=http://pubchem.ncbi.nlm.nih.gov/summary/summary.cgi?cid=5460022">5460022</a>"	993954	Loganin	646	18524-94-2	<a href=http://www.genome.jp/dbget-bin/www_bget?cpd+C01433">C01433</a>"	<a href=http://pubchem.ncbi.nlm.nih.gov/summary/summary.cgi?cid=87691">87691</a>"	998088	palatinitol 2	622	64519-82-0		<a href=http://pubchem.ncbi.nlm.nih.gov/summary/summary.cgi?cid=3034828">3034828</a>"	998738	palatinitol 1	616	64519-82-0		<a href=http://pubchem.ncbi.nlm.nih.gov/summary/summary.cgi?cid=3034828">3034828</a>"	995702	Galactinol 2	615	3687-64-7	<a href=http://www.genome.jp/dbget-bin/www_bget?cpd+C01236">C01236</a>"	<a href=http://pubchem.ncbi.nlm.nih.gov/summary/summary.cgi?cid=439451">439451</a>"	993776	estriol	519	50-27-1
Galactinol 3	73	26.8183	383	58624	3687-64-7	<a href=http://www.genome.jp/dbget-bin/www_bget?cpd+C01236">C01236</a>"	<a href=http://pubchem.ncbi.nlm.nih.gov/summary/summary.cgi?cid=439451">439451</a>"	999481	1000843	Galactinol 3	383	3687-64-7	<a href=http://www.genome.jp/dbget-bin/www_bget?cpd+C01236">C01236</a>"	<a href=http://pubchem.ncbi.nlm.nih.gov/summary/summary.cgi?cid=439451">439451</a>"	1000843
estriol	73	26.8825	537	98272	50-27-1		<a href=http://pubchem.ncbi.nlm.nih.gov/summary/summary.cgi?cid=3269">3269</a>"	1002071	999641	estriol	537	50-27-1		<a href=http://pubchem.ncbi.nlm.nih.gov/summary/summary.cgi?cid=3269">3269</a>"	999641	3,7,12-Trihydroxycoprostane 2	518	547-96-6	<a href=http://www.genome.jp/dbget-bin/www_bget?cpd+C05454">C05454</a>"	<a href=http://pubchem.ncbi.nlm.nih.gov/summary/summary.cgi?cid=160520">160520</a>"	999000	Loganin	481	18524-94-2	<a href=http://www.genome.jp/dbget-bin/www_bget?cpd+C01433">C01433</a>"	<a href=http://pubchem.ncbi.nlm.nih.gov/summary/summary.cgi?cid=87691">87691</a>"	998088
Galactinol 3	73	26.925	546	37108	3687-64-7	<a href=http://www.genome.jp/dbget-bin/www_bget?cpd+C01236">C01236</a>"	<a href=http://pubchem.ncbi.nlm.nih.gov/summary/summary.cgi?cid=439451">439451</a>"	1003787	1000843	Galactinol 3	546	3687-64-7	<a href=http://www.genome.jp/dbget-bin/www_bget?cpd+C01236">C01236</a>"	<a href=http://pubchem.ncbi.nlm.nih.gov/summary/summary.cgi?cid=439451">439451</a>"	1000843
(+/-)-Taxifolin	179	26.9975	413	28151	480-18-2	<a href=http://www.genome.jp/dbget-bin/www_bget?cpd+C01617">C01617</a>"	<a href=http://pubchem.ncbi.nlm.nih.gov/summary/summary.cgi?cid=471">471</a>"	1006713	1009859	(+/-)-Taxifolin	413	480-18-2	<a href=http://www.genome.jp/dbget-bin/www_bget?cpd+C01617">C01617</a>"	<a href=http://pubchem.ncbi.nlm.nih.gov/summary/summary.cgi?cid=471">471</a>"	1009859
(+/-)-Taxifolin	221	27.0483	376	35301	480-18-2	<a href=http://www.genome.jp/dbget-bin/www_bget?cpd+C01617">C01617</a>"	<a href=http://pubchem.ncbi.nlm.nih.gov/summary/summary.cgi?cid=471">471</a>"	1008765	1009859	(+/-)-Taxifolin	376	480-18-2	<a href=http://www.genome.jp/dbget-bin/www_bget?cpd+C01617">C01617</a>"	<a href=http://pubchem.ncbi.nlm.nih.gov/summary/summary.cgi?cid=471">471</a>"	1009859	Hesperitin 1	349	41001-90-5		<a href=http://pubchem.ncbi.nlm.nih.gov/summary/summary.cgi?cid=3593">3593</a>"	1013694
naringenin 3	468	27.3033	394	4421.8	93602-28-9	<a href=http://www.genome.jp/dbget-bin/www_bget?cpd+C00509">C00509</a>"	<a href=http://pubchem.ncbi.nlm.nih.gov/summary/summary.cgi?cid=439246">439246</a>"	1019058	1014433	naringenin 3	394	93602-28-9	<a href=http://www.genome.jp/dbget-bin/www_bget?cpd+C00509">C00509</a>"	<a href=http://pubchem.ncbi.nlm.nih.gov/summary/summary.cgi?cid=439246">439246</a>"	1014433	Chlorogenic Acid 2	367	327-97-9		<a href=http://pubchem.ncbi.nlm.nih.gov/summary/summary.cgi?cid=9476">9476</a>"	1017094	inosine 5'-monophosphate	360	131-99-7	<a href=http://www.genome.jp/dbget-bin/www_bget?cpd+C00130">C00130</a>"	<a href=http://pubchem.ncbi.nlm.nih.gov/summary/summary.cgi?cid=8582">8582</a>"	1017826	3'-adenylic acid	358	84-21-9	<a href=http://www.genome.jp/dbget-bin/www_bget?cpd+C01367">C01367</a>"	<a href=http://pubchem.ncbi.nlm.nih.gov/summary/summary.cgi?cid=41211">41211</a>"	1014881
Chlorogenic Acid 2	73	27.3117	466	151725	327-97-9		<a href=http://pubchem.ncbi.nlm.nih.gov/summary/summary.cgi?cid=9476">9476</a>"	1019394	1017094	Chlorogenic Acid 2	466	327-97-9		<a href=http://pubchem.ncbi.nlm.nih.gov/summary/summary.cgi?cid=9476">9476</a>"	1017094
Tetrahydrocorticosterone 3	223	27.4183	416	12454	68-42-8	<a href=http://www.genome.jp/dbget-bin/www_bget?cpd+C05476">C05476</a>"	<a href=http://pubchem.ncbi.nlm.nih.gov/summary/summary.cgi?cid=65553">65553</a>"	1023699	1027972	Tetrahydrocorticosterone 3	416	68-42-8	<a href=http://www.genome.jp/dbget-bin/www_bget?cpd+C05476">C05476</a>"	<a href=http://pubchem.ncbi.nlm.nih.gov/summary/summary.cgi?cid=65553">65553</a>"	1027972	Tetrahydrocorticosterone 4	383	68-42-8	<a href=http://www.genome.jp/dbget-bin/www_bget?cpd+C05476">C05476</a>"	<a href=http://pubchem.ncbi.nlm.nih.gov/summary/summary.cgi?cid=65553">65553</a>"	1025853	Sucrose-6-Phosphate	365	36064-19-4	<a href=http://www.genome.jp/dbget-bin/www_bget?cpd+C02591">C02591</a>"	<a href=http://pubchem.ncbi.nlm.nih.gov/summary/summary.cgi?cid=439762">439762</a>"	1022085
Unknown 330	73	27.6575		27451				1033353
Unknown 331	73	27.795		40947				1038903
21-hydroxypregnenolone 2	73	27.8625	424	49492	1164-98-3	<a href=http://www.genome.jp/dbget-bin/www_bget?cpd+C05485">C05485</a>"	<a href=http://pubchem.ncbi.nlm.nih.gov/summary/summary.cgi?cid=440705">440705</a>"	1041628	1040669	21-hydroxypregnenolone 2	424	1164-98-3	<a href=http://www.genome.jp/dbget-bin/www_bget?cpd+C05485">C05485</a>"	<a href=http://pubchem.ncbi.nlm.nih.gov/summary/summary.cgi?cid=440705">440705</a>"	1040669	Tetrahydrocorticosterone 2	310	68-42-8	<a href=http://www.genome.jp/dbget-bin/www_bget?cpd+C05476">C05476</a>"	<a href=http://pubchem.ncbi.nlm.nih.gov/summary/summary.cgi?cid=65553">65553</a>"	1044983
Unknown 332	221	27.9175		28578				1043848
Chlorogenic Acid 1	73	28.0375	361	62294	327-97-9		<a href=http://pubchem.ncbi.nlm.nih.gov/summary/summary.cgi?cid=9476">9476</a>"	1048691	1052508	Chlorogenic Acid 1	361	327-97-9		<a href=http://pubchem.ncbi.nlm.nih.gov/summary/summary.cgi?cid=9476">9476</a>"	1052508
Unknown 333	73	28.1092		122804				1051584
Unknown 334	204	28.1692		4317.2				1054006
7-alpha-Hydroxycholesterol	143	28.2883	396	23216	566-26-7	<a href=http://www.genome.jp/dbget-bin/www_bget?cpd+C03594">C03594</a>"	<a href=http://pubchem.ncbi.nlm.nih.gov/summary/summary.cgi?cid=107722">107722</a>"	1058816	1062256	7-alpha-Hydroxycholesterol	396	566-26-7	<a href=http://www.genome.jp/dbget-bin/www_bget?cpd+C03594">C03594</a>"	<a href=http://pubchem.ncbi.nlm.nih.gov/summary/summary.cgi?cid=107722">107722</a>"	1062256
Unknown 335	237	28.4017		21132				1063390
Unknown 336	383	28.4133	192	3961.1	566-26-7	<a href=http://www.genome.jp/dbget-bin/www_bget?cpd+C03594">C03594</a>"	<a href=http://pubchem.ncbi.nlm.nih.gov/summary/summary.cgi?cid=107722">107722</a>"	1063861	1062256	7-alpha-Hydroxycholesterol	192	566-26-7	<a href=http://www.genome.jp/dbget-bin/www_bget?cpd+C03594">C03594</a>"	<a href=http://pubchem.ncbi.nlm.nih.gov/summary/summary.cgi?cid=107722">107722</a>"	1062256
3,7,12-Trihydroxycoprostane 1	129	28.5183	360	9820.4	547-96-6	<a href=http://www.genome.jp/dbget-bin/www_bget?cpd+C05454">C05454</a>"	<a href=http://pubchem.ncbi.nlm.nih.gov/summary/summary.cgi?cid=160520">160520</a>"	1068099	1067443	3,7,12-Trihydroxycoprostane 1	360	547-96-6	<a href=http://www.genome.jp/dbget-bin/www_bget?cpd+C05454">C05454</a>"	<a href=http://pubchem.ncbi.nlm.nih.gov/summary/summary.cgi?cid=160520">160520</a>"	1067443	5-Dihydrocortisol 3	344	516-41-6		<a href=http://pubchem.ncbi.nlm.nih.gov/summary/summary.cgi?cid=10592">10592</a>"	1071368
21-hydroxypregnenolone 1	224	28.6667	318	5390.2	1164-98-3	<a href=http://www.genome.jp/dbget-bin/www_bget?cpd+C05485">C05485</a>"	<a href=http://pubchem.ncbi.nlm.nih.gov/summary/summary.cgi?cid=440705">440705</a>"	1074086	1077389	21-hydroxypregnenolone 1	318	1164-98-3	<a href=http://www.genome.jp/dbget-bin/www_bget?cpd+C05485">C05485</a>"	<a href=http://pubchem.ncbi.nlm.nih.gov/summary/summary.cgi?cid=440705">440705</a>"	1077389
Cholesterol-2,2,3,4,4,6-d6	215	28.7367	365	6792.9	92543-08-3		<a href=http://pubchem.ncbi.nlm.nih.gov/summary/summary.cgi?cid=16213400">16213400</a>"	1076912	1077800	Cholesterol-2,2,3,4,4,6-d6	365	92543-08-3		<a href=http://pubchem.ncbi.nlm.nih.gov/summary/summary.cgi?cid=16213400">16213400</a>"	1077800	cholesterol	342	57-88-5	<a href=http://www.genome.jp/dbget-bin/www_bget?cpd+C00187">C00187</a>"	<a href=http://pubchem.ncbi.nlm.nih.gov/summary/summary.cgi?cid=5997">5997</a>"	1078944
Unknown 337	221	28.795		16439				1079266
Cholestan-3beta-ol	517	28.89	264	2553.3	80-97-7		<a href=http://pubchem.ncbi.nlm.nih.gov/summary/summary.cgi?cid=6665">6665</a>"	1083101	1082034	Cholestan-3beta-ol	264	80-97-7		<a href=http://pubchem.ncbi.nlm.nih.gov/summary/summary.cgi?cid=6665">6665</a>"	1082034	4-Cholesten-3-one 4	235	601-57-0		<a href=http://pubchem.ncbi.nlm.nih.gov/summary/summary.cgi?cid=440">440</a>"	1082328	Coprostan-3-one	234	601-53-6		<a href=http://pubchem.ncbi.nlm.nih.gov/summary/summary.cgi?cid=85881">85881</a>"	1086647
Unknown 338	172	28.9342		1777.1				1084884
5-alpha-Cholestan-3-one 1	215	29.2367	520	12288	566-88-1	<a href=http://www.genome.jp/dbget-bin/www_bget?cpd+C03238">C03238</a>"	<a href=http://pubchem.ncbi.nlm.nih.gov/summary/summary.cgi?cid=92128">92128</a>"	1097094	1097865	5-alpha-Cholestan-3-one 1	520	566-88-1	<a href=http://www.genome.jp/dbget-bin/www_bget?cpd+C03238">C03238</a>"	<a href=http://pubchem.ncbi.nlm.nih.gov/summary/summary.cgi?cid=92128">92128</a>"	1097865	5-alpha-Cholestan-3-one 2	509	566-88-1	<a href=http://www.genome.jp/dbget-bin/www_bget?cpd+C03238">C03238</a>"	<a href=http://pubchem.ncbi.nlm.nih.gov/summary/summary.cgi?cid=92128">92128</a>"	1101505	4-Cholesten-3-one 3	418	601-57-0		<a href=http://pubchem.ncbi.nlm.nih.gov/summary/summary.cgi?cid=440">440</a>"	1095704
5-alpha-Cholestan-3-one 1	215	29.365	532	36405	566-88-1	<a href=http://www.genome.jp/dbget-bin/www_bget?cpd+C03238">C03238</a>"	<a href=http://pubchem.ncbi.nlm.nih.gov/summary/summary.cgi?cid=92128">92128</a>"	1102274	1097865	5-alpha-Cholestan-3-one 1	532	566-88-1	<a href=http://www.genome.jp/dbget-bin/www_bget?cpd+C03238">C03238</a>"	<a href=http://pubchem.ncbi.nlm.nih.gov/summary/summary.cgi?cid=92128">92128</a>"	1097865	5-alpha-Cholestan-3-one 2	531	566-88-1	<a href=http://www.genome.jp/dbget-bin/www_bget?cpd+C03238">C03238</a>"	<a href=http://pubchem.ncbi.nlm.nih.gov/summary/summary.cgi?cid=92128">92128</a>"	1101505	6-methylprevitamin D	457	0-00-0		<a href=http://pubchem.ncbi.nlm.nih.gov/summary/summary.cgi?cid=5283772">5283772</a>"	1102986
�-Sitosterol	81	30.0192	652	26798	83-46-5		<a href=http://pubchem.ncbi.nlm.nih.gov/summary/summary.cgi?cid=6432744">6432744</a>"	1128678	1127553	�-Sitosterol	652	83-46-5		<a href=http://pubchem.ncbi.nlm.nih.gov/summary/summary.cgi?cid=6432744">6432744</a>"	1127553	Cholestane-3,5,6-triol, (3�,5�,6�)-	598	1253-84-5		<a href=http://pubchem.ncbi.nlm.nih.gov/summary/summary.cgi?cid=537036">537036</a>"	1129781	lanosterol	592	79-63-0	<a href=http://www.genome.jp/dbget-bin/www_bget?cpd+C01724">C01724</a>"	<a href=http://pubchem.ncbi.nlm.nih.gov/summary/summary.cgi?cid=246983">246983</a>"	1127634
Cholestane-3,5,6-triol, (3�,5�,6�)-	75	30.1308	495	216551	1253-84-5		<a href=http://pubchem.ncbi.nlm.nih.gov/summary/summary.cgi?cid=537036">537036</a>"	1133185	1129781	Cholestane-3,5,6-triol, (3�,5�,6�)-	495	1253-84-5		<a href=http://pubchem.ncbi.nlm.nih.gov/summary/summary.cgi?cid=537036">537036</a>"	1129781
Unknown 339	204	30.2692		130659				1138769
Unknown 340	218	30.2758		13662				1139038
Unknown 341	204	30.8775		24977				1163323
Unknown 342	203	31.0408		24920				1169916
Unknown 343	271	31.8992		18135				1204561
Unknown 344	291	31.9158		26758				1205234
[truncated: 20 more columns]
