# Supplementary material for: GC–MS analysis of the ruminal metabolome response to thiamine supplementation during high grain feeding in dairy cows
Source: Metabolomics. 2018 May 8;14(5):67. doi: 10.1007/s11306-018-1362-8 (PMC5940720; doi:10.1007/s11306-018-1362-8)
Supplement: Supplementary file 1 — Supplementary material 1 (ZIP 5089 KB) [file 11306_2018_1362_MOESM1_ESM.zip › supplementary informations/raw data/single/QC_2.csv]

Name	UniqueMass	R.T. (minutes)	Similarity	Area	CAS	KEGG	PubChem	Retention Index	Fiehn RI	Hit 1 Name	Hit 1 Similarity	Hit 1 CAS	Hit 1 KEGG	Hit 1 PubChem	Hit 1 Fiehn RI	Hit 2 Name	Hit 2 Similarity	Hit 2 CAS	Hit 2 KEGG	Hit 2 PubChem	Hit 2 Fiehn RI	Hit 3 Name	Hit 3 Similarity	Hit 3 CAS	Hit 3 KEGG	Hit 3 PubChem	Hit 3 Fiehn RI	Hit 4 Name	Hit 4 Similarity	Hit 4 CAS	Hit 4 KEGG	Hit 4 PubChem	Hit 4 Fiehn RI	Hit 5 Name	Hit 5 Similarity	Hit 5 CAS	Hit 5 KEGG	Hit 5 PubChem	Hit 5 Fiehn RI	Hit 6 Name	Hit 6 Similarity	Hit 6 CAS	Hit 6 KEGG	Hit 6 PubChem	Hit 6 Fiehn RI	Hit 7 Name	Hit 7 Similarity	Hit 7 CAS	Hit 7 KEGG
Unknown 1	122	6.15		11359				157794
Unknown 2	100	6.15417		8653064				157967
Unknown 3	237	6.16417		19646				158384
Unknown 4	146	6.18583		2161630				159286
Unknown 5	114	6.18917		147260				159425
Unknown 6	142	6.19667		139495				159737
Unknown 7	163	6.2075		705966				160188
Unknown 8	151	6.21833		28803				160640
Unknown 9	171	6.23		7215021				161125
Unknown 10	114	6.23333		126628				161264
Unknown 11	144	6.24667		263213				161820
Unknown 12	98	6.26		326384				162375
Unknown 13	53	6.28		124908				163208
Unknown 14	75	6.28417		385668				163381
Unknown 15	91	6.2875		62090				163520
Unknown 16	258	6.29833		2676.7				163971
Unknown 17	89	6.32417		170039				165047
Unknown 18	61	6.33		8251.0				165290
Unknown 19	82	6.34167		41833				165776
Unknown 20	119	6.38333		155330				167511
Unknown 21	149	6.4025		44622				168309
Unknown 22	204	6.41583		24468				168864
Unknown 23	86	6.42083		54032				169073
Unknown 24	130	6.435		154630				169662
Unknown 25	32	6.44917		1123071				170252
Unknown 26	220	6.45167		45026				170357
Unknown 27	164	6.4825		7520.4				171641
Unknown 28	281	6.48667		1491215				171814
Unknown 29	159	6.49333		37134122				172092
Unknown 30	51	6.49667		368344				172231
Unknown 31	32	6.51167		85929				172855
Unknown 32	221	6.5175		1860769				173098
Unknown 33	211	6.53417		21297				173792
Unknown 34	66	6.54417		70213				174209
Unknown 35	155	6.5775		385530				175597
Unknown 36	160	6.59333		79526				176256
Unknown 37	183	6.6025		6916.9				176638
Unknown 38	69	6.60667		213560				176811
Unknown 39	132	6.65417		50785				178789
Unknown 40	267	6.67333		6212.2				179588
Unknown 41	147	6.7025		39836				180802
Unknown 42	56	6.72667		16134				181809
Unknown 43	143	6.73083		22094				181982
Unknown 44	175	6.7375		7972.3				182260
Unknown 45	117	6.74167		132779				182433
Unknown 46	121	6.75417		1847788				182954
Unknown 47	155	6.77417		183215				183787
Unknown 48	162	6.8175		6978.1				185591
Unknown 49	281	6.83417		183868				186285
Unknown 50	43	6.845		58287				186736
Unknown 51	56	6.8575		104472				187257
Unknown 52	114	6.8625		17028				187465
Unknown 53	248	6.8975		27528				188923
Unknown 54	157	6.91417		133326				189617
Unknown 55	207	6.95083		212781				191144
Unknown 56	151	6.95417		5927.4				191283
Unknown 57	160	6.96167		513598				191595
Unknown 58	158	6.99833		30668				193122
Unknown 59	251	7.0025		11402				193295
Unknown 60	145	7.02583		10313				194267
Unknown 61	248	7.09917		153697				197321
Unknown 62	163	7.12083		34405				198223
Unknown 63	151	7.13333		600825				198744
Unknown 64	50	7.13833		42895				198952
Unknown 65	136	7.165		54895				200062
Unknown 66	114	7.19167		5347.9				201173
Unknown 67	102	7.19583		649798				201346
Unknown 68	117	7.20083		2596340				201555
Unknown 69	157	7.23917		8750.0				203151
Unknown 70	207	7.2525		2535529				203706
Unknown 71	173	7.25833		6627.5				203949
2-hydroxypyridine	152	7.31083	889	3052231	142-08-5	<a href=http://www.genome.jp/dbget-bin/www_bget?cpd+C02502">C02502</a>"	<a href=http://pubchem.ncbi.nlm.nih.gov/summary/summary.cgi?cid=8871">8871</a>"	206136	206636	2-hydroxypyridine	889	142-08-5	<a href=http://www.genome.jp/dbget-bin/www_bget?cpd+C02502">C02502</a>"	<a href=http://pubchem.ncbi.nlm.nih.gov/summary/summary.cgi?cid=8871">8871</a>"	206636
2-hydroxypyridine	97	7.315	314	153393	142-08-5	<a href=http://www.genome.jp/dbget-bin/www_bget?cpd+C02502">C02502</a>"	<a href=http://pubchem.ncbi.nlm.nih.gov/summary/summary.cgi?cid=8871">8871</a>"	206309	206636	2-hydroxypyridine	314	142-08-5	<a href=http://www.genome.jp/dbget-bin/www_bget?cpd+C02502">C02502</a>"	<a href=http://pubchem.ncbi.nlm.nih.gov/summary/summary.cgi?cid=8871">8871</a>"	206636
Unknown 72	318	7.33667		118610				207211
Unknown 73	117	7.34333		1108787				207489
Unknown 74	173	7.34917		39990				207732
Unknown 75	221	7.3675		59510				208495
Unknown 76	147	7.4125		48874				210369
Pyruvic acid	174	7.4625	947	70618	127-17-3	<a href=http://www.genome.jp/dbget-bin/www_bget?cpd+C00022">C00022</a>"	<a href=http://pubchem.ncbi.nlm.nih.gov/summary/summary.cgi?cid=1060">1060</a>"	212452	210436	Pyruvic acid	947	127-17-3	<a href=http://www.genome.jp/dbget-bin/www_bget?cpd+C00022">C00022</a>"	<a href=http://pubchem.ncbi.nlm.nih.gov/summary/summary.cgi?cid=1060">1060</a>"	210436
Unknown 77	102	7.47083		53528				212799
Unknown 78	102	7.50833		866899				214360
lactic acid	147	7.51167	459	3057866	50-21-5	<a href=http://www.genome.jp/dbget-bin/www_bget?cpd+C01432">C01432</a>"	<a href=http://pubchem.ncbi.nlm.nih.gov/summary/summary.cgi?cid=612">612</a>"	214499	216758	lactic acid	459	50-21-5	<a href=http://www.genome.jp/dbget-bin/www_bget?cpd+C01432">C01432</a>"	<a href=http://pubchem.ncbi.nlm.nih.gov/summary/summary.cgi?cid=612">612</a>"	216758
Unknown 79	207	7.51833		3912031				214777
Unknown 80	83	7.52083		17483				214881
Unknown 81	154	7.54583		22488				215922
lactic acid	130	7.57	483	778854	50-21-5	<a href=http://www.genome.jp/dbget-bin/www_bget?cpd+C01432">C01432</a>"	<a href=http://pubchem.ncbi.nlm.nih.gov/summary/summary.cgi?cid=612">612</a>"	216928	216758	lactic acid	483	50-21-5	<a href=http://www.genome.jp/dbget-bin/www_bget?cpd+C01432">C01432</a>"	<a href=http://pubchem.ncbi.nlm.nih.gov/summary/summary.cgi?cid=612">612</a>"	216758
lactic acid	151	7.59583	297	103303	50-21-5	<a href=http://www.genome.jp/dbget-bin/www_bget?cpd+C01432">C01432</a>"	<a href=http://pubchem.ncbi.nlm.nih.gov/summary/summary.cgi?cid=612">612</a>"	218004	216758	lactic acid	297	50-21-5	<a href=http://www.genome.jp/dbget-bin/www_bget?cpd+C01432">C01432</a>"	<a href=http://pubchem.ncbi.nlm.nih.gov/summary/summary.cgi?cid=612">612</a>"	216758
lactic acid	117	7.605	970	2755880	50-21-5	<a href=http://www.genome.jp/dbget-bin/www_bget?cpd+C01432">C01432</a>"	<a href=http://pubchem.ncbi.nlm.nih.gov/summary/summary.cgi?cid=612">612</a>"	218386	216758	lactic acid	970	50-21-5	<a href=http://www.genome.jp/dbget-bin/www_bget?cpd+C01432">C01432</a>"	<a href=http://pubchem.ncbi.nlm.nih.gov/summary/summary.cgi?cid=612">612</a>"	216758
Unknown 82	146	7.63083		47132				219462
lactic acid	131	7.66167	418	66335	50-21-5	<a href=http://www.genome.jp/dbget-bin/www_bget?cpd+C01432">C01432</a>"	<a href=http://pubchem.ncbi.nlm.nih.gov/summary/summary.cgi?cid=612">612</a>"	220746	216758	lactic acid	418	50-21-5	<a href=http://www.genome.jp/dbget-bin/www_bget?cpd+C01432">C01432</a>"	<a href=http://pubchem.ncbi.nlm.nih.gov/summary/summary.cgi?cid=612">612</a>"	216758
lactic acid	149	7.67833	438	25963	50-21-5	<a href=http://www.genome.jp/dbget-bin/www_bget?cpd+C01432">C01432</a>"	<a href=http://pubchem.ncbi.nlm.nih.gov/summary/summary.cgi?cid=612">612</a>"	221440	216758	lactic acid	438	50-21-5	<a href=http://www.genome.jp/dbget-bin/www_bget?cpd+C01432">C01432</a>"	<a href=http://pubchem.ncbi.nlm.nih.gov/summary/summary.cgi?cid=612">612</a>"	216758	glycolic acid	409	79-14-1	<a href=http://www.genome.jp/dbget-bin/www_bget?cpd+C03547">C03547</a>"	<a href=http://pubchem.ncbi.nlm.nih.gov/summary/summary.cgi?cid=757">757</a>"	225852
lactic acid	100	7.6825	476	186965	50-21-5	<a href=http://www.genome.jp/dbget-bin/www_bget?cpd+C01432">C01432</a>"	<a href=http://pubchem.ncbi.nlm.nih.gov/summary/summary.cgi?cid=612">612</a>"	221613	216758	lactic acid	476	50-21-5	<a href=http://www.genome.jp/dbget-bin/www_bget?cpd+C01432">C01432</a>"	<a href=http://pubchem.ncbi.nlm.nih.gov/summary/summary.cgi?cid=612">612</a>"	216758	glycolic acid	473	79-14-1	<a href=http://www.genome.jp/dbget-bin/www_bget?cpd+C03547">C03547</a>"	<a href=http://pubchem.ncbi.nlm.nih.gov/summary/summary.cgi?cid=757">757</a>"	225852
Unknown 83	52	7.68833		38755				221856
Unknown 84	221	7.71083		160566				222793
Unknown 85	144	7.7375		5348.4				223904
Unknown 86	191	7.8025		15796				226610
Unknown 87	225	7.805		198056				226715
Unknown 88	173	7.8475		16864110				228484
glycolic acid	147	7.8525	885	880712	79-14-1	<a href=http://www.genome.jp/dbget-bin/www_bget?cpd+C03547">C03547</a>"	<a href=http://pubchem.ncbi.nlm.nih.gov/summary/summary.cgi?cid=757">757</a>"	228693	225852	glycolic acid	885	79-14-1	<a href=http://www.genome.jp/dbget-bin/www_bget?cpd+C03547">C03547</a>"	<a href=http://pubchem.ncbi.nlm.nih.gov/summary/summary.cgi?cid=757">757</a>"	225852
Unknown 89	107	7.90417		20252				230844
Unknown 90	147	7.91833		239835				231434
Unknown 91	116	7.93		49085				231920
Unknown 92	144	7.93667		12669				232198
Unknown 93	116	7.98583		31469				234245
Unknown 94	130	7.9975		16785				234731
Unknown 95	89	8.00583		11019				235078
Unknown 96	147	8.02667		181237				235946
Unknown 97	119	8.06583		90957				237577
Unknown 98	167	8.075		9995.6				237958
Unknown 99	133	8.0775		18778				238062
Unknown 100	72	8.08583	52	50377	72-18-4	<a href=http://www.genome.jp/dbget-bin/www_bget?cpd+C00183">C00183</a>"	<a href=http://pubchem.ncbi.nlm.nih.gov/summary/summary.cgi?cid=1182">1182</a>"	238409	239669	valine	52	72-18-4	<a href=http://www.genome.jp/dbget-bin/www_bget?cpd+C00183">C00183</a>"	<a href=http://pubchem.ncbi.nlm.nih.gov/summary/summary.cgi?cid=1182">1182</a>"	239669
Unknown 101	102	8.1125		10552				239520
Unknown 102	101	8.13333		28225				240388
Unknown 103	244	8.16417		19299				241672
Maleimide	154	8.2	780	75698	541-59-3	<a href=http://www.genome.jp/dbget-bin/www_bget?cpd+C07272">C07272</a>"	<a href=http://pubchem.ncbi.nlm.nih.gov/summary/summary.cgi?cid=10935">10935</a>"	243164	243098	Maleimide	780	541-59-3	<a href=http://www.genome.jp/dbget-bin/www_bget?cpd+C07272">C07272</a>"	<a href=http://pubchem.ncbi.nlm.nih.gov/summary/summary.cgi?cid=10935">10935</a>"	243098
Unknown 104	157	8.23917		21398				244795
alanine 1	116	8.26	943	12317171	56-41-7	<a href=http://www.genome.jp/dbget-bin/www_bget?cpd+C01401">C01401</a>"	<a href=http://pubchem.ncbi.nlm.nih.gov/summary/summary.cgi?cid=602">602</a>"	245662	244218	alanine 1	943	56-41-7	<a href=http://www.genome.jp/dbget-bin/www_bget?cpd+C01401">C01401</a>"	<a href=http://pubchem.ncbi.nlm.nih.gov/summary/summary.cgi?cid=602">602</a>"	244218
Unknown 105	131	8.26417		374049				245836
Unknown 106	146	8.29		39884				246912
Unknown 107	187	8.30417		6902.1				247502
2-keto-isovaleric acid 1	57	8.3275	262	46424	759-05-7	<a href=http://www.genome.jp/dbget-bin/www_bget?cpd+C00141">C00141</a>"	<a href=http://pubchem.ncbi.nlm.nih.gov/summary/summary.cgi?cid=49">49</a>"	248473	247421	2-keto-isovaleric acid 1	262	759-05-7	<a href=http://www.genome.jp/dbget-bin/www_bget?cpd+C00141">C00141</a>"	<a href=http://pubchem.ncbi.nlm.nih.gov/summary/summary.cgi?cid=49">49</a>"	247421
Unknown 108	174	8.33333		19611				248716
Unknown 109	147	8.37333		43554				250382
Unknown 110	289	8.3875		6221.9				250972
Unknown 111	131	8.445		360826				253367
hydroxylamine	250	8.46417	286	7418.3	7803-49-8	<a href=http://www.genome.jp/dbget-bin/www_bget?cpd+C00192">C00192</a>"	<a href=http://pubchem.ncbi.nlm.nih.gov/summary/summary.cgi?cid=787">787</a>"	254165	254023	hydroxylamine	286	7803-49-8	<a href=http://www.genome.jp/dbget-bin/www_bget?cpd+C00192">C00192</a>"	<a href=http://pubchem.ncbi.nlm.nih.gov/summary/summary.cgi?cid=787">787</a>"	254023
Unknown 112	116	8.47833		3109363				254755
Unknown 113	245	8.4975		12351				255553
Unknown 114	145	8.51167		30685				256143
hydroxylamine	238	8.51667	252	22321	7803-49-8	<a href=http://www.genome.jp/dbget-bin/www_bget?cpd+C00192">C00192</a>"	<a href=http://pubchem.ncbi.nlm.nih.gov/summary/summary.cgi?cid=787">787</a>"	256351	254023	hydroxylamine	252	7803-49-8	<a href=http://www.genome.jp/dbget-bin/www_bget?cpd+C00192">C00192</a>"	<a href=http://pubchem.ncbi.nlm.nih.gov/summary/summary.cgi?cid=787">787</a>"	254023
Unknown 115	113	8.52333		83372				256629
glycine 1	53	8.5425	279	16806	56-40-6	<a href=http://www.genome.jp/dbget-bin/www_bget?cpd+C00037">C00037</a>"	<a href=http://pubchem.ncbi.nlm.nih.gov/summary/summary.cgi?cid=750">750</a>"	257427	256164	glycine 1	279	56-40-6	<a href=http://www.genome.jp/dbget-bin/www_bget?cpd+C00037">C00037</a>"	<a href=http://pubchem.ncbi.nlm.nih.gov/summary/summary.cgi?cid=750">750</a>"	256164
glycine 1	102	8.54917	802	1848013	56-40-6	<a href=http://www.genome.jp/dbget-bin/www_bget?cpd+C00037">C00037</a>"	<a href=http://pubchem.ncbi.nlm.nih.gov/summary/summary.cgi?cid=750">750</a>"	257704	256164	glycine 1	802	56-40-6	<a href=http://www.genome.jp/dbget-bin/www_bget?cpd+C00037">C00037</a>"	<a href=http://pubchem.ncbi.nlm.nih.gov/summary/summary.cgi?cid=750">750</a>"	256164	oxalic acid	596	144-62-7	<a href=http://www.genome.jp/dbget-bin/www_bget?cpd+C00209">C00209</a>"	<a href=http://pubchem.ncbi.nlm.nih.gov/summary/summary.cgi?cid=971">971</a>"	260477	2-hydroxybutanoic acid	412	565-70-8	<a href=http://www.genome.jp/dbget-bin/www_bget?cpd+C05984">C05984</a>"	<a href=http://pubchem.ncbi.nlm.nih.gov/summary/summary.cgi?cid=440864">440864</a>"	258524
Unknown 116	245	8.57		5094.2				258572
Unknown 117	171	8.5875		5722.9				259301
2-hydroxybutanoic acid	131	8.6	907	72930	565-70-8	<a href=http://www.genome.jp/dbget-bin/www_bget?cpd+C05984">C05984</a>"	<a href=http://pubchem.ncbi.nlm.nih.gov/summary/summary.cgi?cid=440864">440864</a>"	259821	258524	2-hydroxybutanoic acid	907	565-70-8	<a href=http://www.genome.jp/dbget-bin/www_bget?cpd+C05984">C05984</a>"	<a href=http://pubchem.ncbi.nlm.nih.gov/summary/summary.cgi?cid=440864">440864</a>"	258524	oxalic acid	680	144-62-7	<a href=http://www.genome.jp/dbget-bin/www_bget?cpd+C00209">C00209</a>"	<a href=http://pubchem.ncbi.nlm.nih.gov/summary/summary.cgi?cid=971">971</a>"	260477
methyl octanoate	74	8.66083	949	25130368	111-11-5		<a href=http://pubchem.ncbi.nlm.nih.gov/summary/summary.cgi?cid=8091">8091</a>"	262355	262320	methyl octanoate	949	111-11-5		<a href=http://pubchem.ncbi.nlm.nih.gov/summary/summary.cgi?cid=8091">8091</a>"	262320	octanal 1	240	124-13-0	<a href=http://www.genome.jp/dbget-bin/www_bget?cpd+C01545">C01545</a>"	<a href=http://pubchem.ncbi.nlm.nih.gov/summary/summary.cgi?cid=454">454</a>"	260618	2-hydroxybutanoic acid	227	565-70-8	<a href=http://www.genome.jp/dbget-bin/www_bget?cpd+C05984">C05984</a>"	<a href=http://pubchem.ncbi.nlm.nih.gov/summary/summary.cgi?cid=440864">440864</a>"	258524	octanal 2	207	124-13-0	<a href=http://www.genome.jp/dbget-bin/www_bget?cpd+C01545">C01545</a>"	<a href=http://pubchem.ncbi.nlm.nih.gov/summary/summary.cgi?cid=454">454</a>"	263682
oxalic acid	168	8.66667	463	57062	144-62-7	<a href=http://www.genome.jp/dbget-bin/www_bget?cpd+C00209">C00209</a>"	<a href=http://pubchem.ncbi.nlm.nih.gov/summary/summary.cgi?cid=971">971</a>"	262598	260477	oxalic acid	463	144-62-7	<a href=http://www.genome.jp/dbget-bin/www_bget?cpd+C00209">C00209</a>"	<a href=http://pubchem.ncbi.nlm.nih.gov/summary/summary.cgi?cid=971">971</a>"	260477
Unknown 118	130	8.71		426603				264402
Lactamide 2	117	8.71417	401	86498	2043-43-8		<a href=http://pubchem.ncbi.nlm.nih.gov/summary/summary.cgi?cid=94220">94220</a>"	264576	265299	Lactamide 2	401	2043-43-8		<a href=http://pubchem.ncbi.nlm.nih.gov/summary/summary.cgi?cid=94220">94220</a>"	265299	sarcosine	292	107-97-1	<a href=http://www.genome.jp/dbget-bin/www_bget?cpd+C00213">C00213</a>"	<a href=http://pubchem.ncbi.nlm.nih.gov/summary/summary.cgi?cid=1088">1088</a>"	265639	2-Ketovaleric acid 2	221	1821-02-9	<a href=http://www.genome.jp/dbget-bin/www_bget?cpd+C06255">C06255</a>"	<a href=http://pubchem.ncbi.nlm.nih.gov/summary/summary.cgi?cid=74563">74563</a>"	268884
Unknown 119	187	8.7225	169	17195	759-05-7	<a href=http://www.genome.jp/dbget-bin/www_bget?cpd+C00141">C00141</a>"	<a href=http://pubchem.ncbi.nlm.nih.gov/summary/summary.cgi?cid=49">49</a>"	264923	262843	2-keto-isovaleric acid 2	169	759-05-7	<a href=http://www.genome.jp/dbget-bin/www_bget?cpd+C00141">C00141</a>"	<a href=http://pubchem.ncbi.nlm.nih.gov/summary/summary.cgi?cid=49">49</a>"	262843
Unknown 120	145	8.72833		48286				265166
Unknown 121	267	8.73667		279700				265513
o-cresol	165	8.74917	304	17040	95-48-7	<a href=http://www.genome.jp/dbget-bin/www_bget?cpd+C01542">C01542</a>"	<a href=http://pubchem.ncbi.nlm.nih.gov/summary/summary.cgi?cid=335">335</a>"	266033	267411	o-cresol	304	95-48-7	<a href=http://www.genome.jp/dbget-bin/www_bget?cpd+C01542">C01542</a>"	<a href=http://pubchem.ncbi.nlm.nih.gov/summary/summary.cgi?cid=335">335</a>"	267411
sarcosine	116	8.775	600	78350	107-97-1	<a href=http://www.genome.jp/dbget-bin/www_bget?cpd+C00213">C00213</a>"	<a href=http://pubchem.ncbi.nlm.nih.gov/summary/summary.cgi?cid=1088">1088</a>"	267109	265639	sarcosine	600	107-97-1	<a href=http://www.genome.jp/dbget-bin/www_bget?cpd+C00213">C00213</a>"	<a href=http://pubchem.ncbi.nlm.nih.gov/summary/summary.cgi?cid=1088">1088</a>"	265639	methyl octanoate	271	111-11-5		<a href=http://pubchem.ncbi.nlm.nih.gov/summary/summary.cgi?cid=8091">8091</a>"	262320
3-Hydroxypropionic acid 1	147	8.82667	517	31922087	503-66-2	<a href=http://www.genome.jp/dbget-bin/www_bget?cpd+C01013">C01013</a>"	<a href=http://pubchem.ncbi.nlm.nih.gov/summary/summary.cgi?cid=68152">68152</a>"	269261	269050	3-Hydroxypropionic acid 1	517	503-66-2	<a href=http://www.genome.jp/dbget-bin/www_bget?cpd+C01013">C01013</a>"	<a href=http://pubchem.ncbi.nlm.nih.gov/summary/summary.cgi?cid=68152">68152</a>"	269050	Lactamide 2	466	2043-43-8		<a href=http://pubchem.ncbi.nlm.nih.gov/summary/summary.cgi?cid=94220">94220</a>"	265299
Lactamide 2	187	8.83417	352	26395	2043-43-8		<a href=http://pubchem.ncbi.nlm.nih.gov/summary/summary.cgi?cid=94220">94220</a>"	269573	265299	Lactamide 2	352	2043-43-8		<a href=http://pubchem.ncbi.nlm.nih.gov/summary/summary.cgi?cid=94220">94220</a>"	265299
Unknown 122	156	8.85667		52081				270510
3-Hydroxypyridine	152	8.86417	687	191526	109-00-2		<a href=http://pubchem.ncbi.nlm.nih.gov/summary/summary.cgi?cid=7971">7971</a>"	270822	274003	3-Hydroxypyridine	687	109-00-2		<a href=http://pubchem.ncbi.nlm.nih.gov/summary/summary.cgi?cid=7971">7971</a>"	274003
3-Hydroxypropionic acid 1	177	8.8775	768	53563	503-66-2	<a href=http://www.genome.jp/dbget-bin/www_bget?cpd+C01013">C01013</a>"	<a href=http://pubchem.ncbi.nlm.nih.gov/summary/summary.cgi?cid=68152">68152</a>"	271378	269050	3-Hydroxypropionic acid 1	768	503-66-2	<a href=http://www.genome.jp/dbget-bin/www_bget?cpd+C01013">C01013</a>"	<a href=http://pubchem.ncbi.nlm.nih.gov/summary/summary.cgi?cid=68152">68152</a>"	269050
Unknown 123	267	8.89417		30696				272072
Unknown 124	191	8.90417		41415				272488
5-aminovaleric acid lactam	156	8.91833	633	190810	675-20-7	<a href=http://www.genome.jp/dbget-bin/www_bget?cpd+C00431">C00431</a>"	<a href=http://pubchem.ncbi.nlm.nih.gov/summary/summary.cgi?cid=12665">12665</a>"	273078	274288	5-aminovaleric acid lactam	633	675-20-7	<a href=http://www.genome.jp/dbget-bin/www_bget?cpd+C00431">C00431</a>"	<a href=http://pubchem.ncbi.nlm.nih.gov/summary/summary.cgi?cid=12665">12665</a>"	274288
Unknown 125	119	8.92833		372459				273494
2-Ketovaleric acid 2	155	8.935	335	43371	1821-02-9	<a href=http://www.genome.jp/dbget-bin/www_bget?cpd+C06255">C06255</a>"	<a href=http://pubchem.ncbi.nlm.nih.gov/summary/summary.cgi?cid=74563">74563</a>"	273772	268884	2-Ketovaleric acid 2	335	1821-02-9	<a href=http://www.genome.jp/dbget-bin/www_bget?cpd+C06255">C06255</a>"	<a href=http://pubchem.ncbi.nlm.nih.gov/summary/summary.cgi?cid=74563">74563</a>"	268884
Unknown 126	142	8.95083	168	528868	675-20-7	<a href=http://www.genome.jp/dbget-bin/www_bget?cpd+C00431">C00431</a>"	<a href=http://pubchem.ncbi.nlm.nih.gov/summary/summary.cgi?cid=12665">12665</a>"	274431	274288	5-aminovaleric acid lactam	168	675-20-7	<a href=http://www.genome.jp/dbget-bin/www_bget?cpd+C00431">C00431</a>"	<a href=http://pubchem.ncbi.nlm.nih.gov/summary/summary.cgi?cid=12665">12665</a>"	274288
Unknown 127	165	8.9925	57	6575.6	108-39-4	<a href=http://www.genome.jp/dbget-bin/www_bget?cpd+C01467">C01467</a>"	<a href=http://pubchem.ncbi.nlm.nih.gov/summary/summary.cgi?cid=342">342</a>"	276167	272213	m-cresol	57	108-39-4	<a href=http://www.genome.jp/dbget-bin/www_bget?cpd+C01467">C01467</a>"	<a href=http://pubchem.ncbi.nlm.nih.gov/summary/summary.cgi?cid=342">342</a>"	272213	p-cresol	36	106-44-5	<a href=http://www.genome.jp/dbget-bin/www_bget?cpd+C01468">C01468</a>"	<a href=http://pubchem.ncbi.nlm.nih.gov/summary/summary.cgi?cid=2879">2879</a>"	279670
Unknown 128	115	9.02667		17291				277589
Unknown 129	129	9.03917		35632				278110
benzyl alcohol	73	9.06	531	189259	100-51-6	<a href=http://www.genome.jp/dbget-bin/www_bget?cpd+C03485">C03485</a>"	<a href=http://pubchem.ncbi.nlm.nih.gov/summary/summary.cgi?cid=244">244</a>"	278978	281496	benzyl alcohol	531	100-51-6	<a href=http://www.genome.jp/dbget-bin/www_bget?cpd+C03485">C03485</a>"	<a href=http://pubchem.ncbi.nlm.nih.gov/summary/summary.cgi?cid=244">244</a>"	281496	p-cresol	506	106-44-5	<a href=http://www.genome.jp/dbget-bin/www_bget?cpd+C01468">C01468</a>"	<a href=http://pubchem.ncbi.nlm.nih.gov/summary/summary.cgi?cid=2879">2879</a>"	279670
4-aminobutyric acid 3	174	9.06417	295	100113	56-12-2	<a href=http://www.genome.jp/dbget-bin/www_bget?cpd+C00334">C00334</a>"	<a href=http://pubchem.ncbi.nlm.nih.gov/summary/summary.cgi?cid=119">119</a>"	279151	282336	4-aminobutyric acid 3	295	56-12-2	<a href=http://www.genome.jp/dbget-bin/www_bget?cpd+C00334">C00334</a>"	<a href=http://pubchem.ncbi.nlm.nih.gov/summary/summary.cgi?cid=119">119</a>"	282336
Unknown 130	30	9.0925		39354				280331
3-hydroxybutyric acid	117	9.10667	971	138780	306-31-0		<a href=http://pubchem.ncbi.nlm.nih.gov/summary/summary.cgi?cid=441">441</a>"	280921	278679	3-hydroxybutyric acid	971	306-31-0		<a href=http://pubchem.ncbi.nlm.nih.gov/summary/summary.cgi?cid=441">441</a>"	278679	Lactamide 1	577	2043-43-8		<a href=http://pubchem.ncbi.nlm.nih.gov/summary/summary.cgi?cid=94220">94220</a>"	284611	sulfuric acid	574	7664-93-9	<a href=http://www.genome.jp/dbget-bin/www_bget?cpd+C00059">C00059</a>"	<a href=http://pubchem.ncbi.nlm.nih.gov/summary/summary.cgi?cid=1118">1118</a>"	283246
Unknown 131	83	9.12917		66311				281858
4-HYDROXYPYRIDINE	152	9.14583	340	40878	626-64-2		<a href=http://pubchem.ncbi.nlm.nih.gov/summary/summary.cgi?cid=12290">12290</a>"	282552	281563	4-HYDROXYPYRIDINE	340	626-64-2		<a href=http://pubchem.ncbi.nlm.nih.gov/summary/summary.cgi?cid=12290">12290</a>"	281563	2-amino-2-methylpropane-1,3-diol 2	257	115-69-5	<a href=http://www.genome.jp/dbget-bin/www_bget?cpd+C11260">C11260</a>"	<a href=http://pubchem.ncbi.nlm.nih.gov/summary/summary.cgi?cid=1531">1531</a>"	286681	Lactamide 1	254	2043-43-8		<a href=http://pubchem.ncbi.nlm.nih.gov/summary/summary.cgi?cid=94220">94220</a>"	284611	N-Methyl-DL-alanine	225	600-21-5		<a href=http://pubchem.ncbi.nlm.nih.gov/summary/summary.cgi?cid=4377">4377</a>"	286444
sulfuric acid	282	9.15167	372	5292.8	7664-93-9	<a href=http://www.genome.jp/dbget-bin/www_bget?cpd+C00059">C00059</a>"	<a href=http://pubchem.ncbi.nlm.nih.gov/summary/summary.cgi?cid=1118">1118</a>"	282795	283246	sulfuric acid	372	7664-93-9	<a href=http://www.genome.jp/dbget-bin/www_bget?cpd+C00059">C00059</a>"	<a href=http://pubchem.ncbi.nlm.nih.gov/summary/summary.cgi?cid=1118">1118</a>"	283246	3-hydroxybutyric acid	279	306-31-0		<a href=http://pubchem.ncbi.nlm.nih.gov/summary/summary.cgi?cid=441">441</a>"	278679
2-Amino-3-methyl-1-butanol	145	9.15417	298	81879	473-75-6		<a href=http://pubchem.ncbi.nlm.nih.gov/summary/summary.cgi?cid=79019">79019</a>"	282899	284132	2-Amino-3-methyl-1-butanol	298	473-75-6		<a href=http://pubchem.ncbi.nlm.nih.gov/summary/summary.cgi?cid=79019">79019</a>"	284132	sulfuric acid	287	7664-93-9	<a href=http://www.genome.jp/dbget-bin/www_bget?cpd+C00059">C00059</a>"	<a href=http://pubchem.ncbi.nlm.nih.gov/summary/summary.cgi?cid=1118">1118</a>"	283246
sulfuric acid	179	9.16	546	6514.2	7664-93-9	<a href=http://www.genome.jp/dbget-bin/www_bget?cpd+C00059">C00059</a>"	<a href=http://pubchem.ncbi.nlm.nih.gov/summary/summary.cgi?cid=1118">1118</a>"	283142	283246	sulfuric acid	546	7664-93-9	<a href=http://www.genome.jp/dbget-bin/www_bget?cpd+C00059">C00059</a>"	<a href=http://pubchem.ncbi.nlm.nih.gov/summary/summary.cgi?cid=1118">1118</a>"	283246	3-hydroxybutyric acid	425	306-31-0		<a href=http://pubchem.ncbi.nlm.nih.gov/summary/summary.cgi?cid=441">441</a>"	278679	N-Methyl-DL-alanine	363	600-21-5		<a href=http://pubchem.ncbi.nlm.nih.gov/summary/summary.cgi?cid=4377">4377</a>"	286444	2-Amino-3-methyl-1-butanol	330	473-75-6		<a href=http://pubchem.ncbi.nlm.nih.gov/summary/summary.cgi?cid=79019">79019</a>"	284132
Unknown 132	128	9.18417		21885				284148
Unknown 133	201	9.19917		8503.4				284773
sulfuric acid	281	9.205	411	1036631	7664-93-9	<a href=http://www.genome.jp/dbget-bin/www_bget?cpd+C00059">C00059</a>"	<a href=http://pubchem.ncbi.nlm.nih.gov/summary/summary.cgi?cid=1118">1118</a>"	285016	283246	sulfuric acid	411	7664-93-9	<a href=http://www.genome.jp/dbget-bin/www_bget?cpd+C00059">C00059</a>"	<a href=http://pubchem.ncbi.nlm.nih.gov/summary/summary.cgi?cid=1118">1118</a>"	283246
Unknown 134	87	9.2125		48843				285328
Unknown 135	84	9.2475	153	2022838	1821-02-9	<a href=http://www.genome.jp/dbget-bin/www_bget?cpd+C06255">C06255</a>"	<a href=http://pubchem.ncbi.nlm.nih.gov/summary/summary.cgi?cid=74563">74563</a>"	286786	288310	2-Ketovaleric acid 1	153	1821-02-9	<a href=http://www.genome.jp/dbget-bin/www_bget?cpd+C06255">C06255</a>"	<a href=http://pubchem.ncbi.nlm.nih.gov/summary/summary.cgi?cid=74563">74563</a>"	288310	4-aminobutyric acid 3	89	56-12-2	<a href=http://www.genome.jp/dbget-bin/www_bget?cpd+C00334">C00334</a>"	<a href=http://pubchem.ncbi.nlm.nih.gov/summary/summary.cgi?cid=119">119</a>"	282336
Unknown 136	267	9.25917		13351				287272
Unknown 137	187	9.2675		1203454				287619
N-Methyl-DL-alanine	130	9.28667	880	748615	600-21-5		<a href=http://pubchem.ncbi.nlm.nih.gov/summary/summary.cgi?cid=4377">4377</a>"	288417	286444	N-Methyl-DL-alanine	880	600-21-5		<a href=http://pubchem.ncbi.nlm.nih.gov/summary/summary.cgi?cid=4377">4377</a>"	286444	2-amino-2-methylpropane-1,3-diol 2	585	115-69-5	<a href=http://www.genome.jp/dbget-bin/www_bget?cpd+C11260">C11260</a>"	<a href=http://pubchem.ncbi.nlm.nih.gov/summary/summary.cgi?cid=1531">1531</a>"	286681	O-methylthreonine 2	377	2076-57-5		<a href=http://pubchem.ncbi.nlm.nih.gov/summary/summary.cgi?cid=222906">222906</a>"	289244	2-Amino-3-methyl-1-butanol	374	473-75-6		<a href=http://pubchem.ncbi.nlm.nih.gov/summary/summary.cgi?cid=79019">79019</a>"	284132
Unknown 138	215	9.305		24744				289180
Unknown 139	83	9.3325		14566				290325
Unknown 140	207	9.34333		34586				290777
Unknown 141	281	9.3575		31000				291367
Methyl Phosphate	241	9.3725	807	97336	812-00-0		<a href=http://pubchem.ncbi.nlm.nih.gov/summary/summary.cgi?cid=13130">13130</a>"	291991	290941	Methyl Phosphate	807	812-00-0		<a href=http://pubchem.ncbi.nlm.nih.gov/summary/summary.cgi?cid=13130">13130</a>"	290941
Unknown 142	267	9.375		20955				292095
Isoleucine	87	9.39667	261	7293.1	73-32-5	<a href=http://www.genome.jp/dbget-bin/www_bget?cpd+C00407">C00407</a>"	<a href=http://pubchem.ncbi.nlm.nih.gov/summary/summary.cgi?cid=6306">6306</a>"	292998	293322	Isoleucine	261	73-32-5	<a href=http://www.genome.jp/dbget-bin/www_bget?cpd+C00407">C00407</a>"	<a href=http://pubchem.ncbi.nlm.nih.gov/summary/summary.cgi?cid=6306">6306</a>"	293322
Unknown 143	221	9.39917		97829				293102
Unknown 144	86	9.41583		30217				293796
Unknown 145	267	9.42917		19333				294351
Unknown 146	129	9.44417		271729				294976
Unknown 147	103	9.46333		125025				295774
Unknown 148	68	9.51417		9508.4				297891
Unknown 149	117	9.52		15416				298134
Unknown 150	147	9.525		17164				298342
succinate semialdehyde 1	132	9.53583	299	285292	692-29-5	<a href=http://www.genome.jp/dbget-bin/www_bget?cpd+C02127">C02127</a>"	<a href=http://pubchem.ncbi.nlm.nih.gov/summary/summary.cgi?cid=1112">1112</a>"	298793	294326	succinate semialdehyde 1	299	692-29-5	<a href=http://www.genome.jp/dbget-bin/www_bget?cpd+C02127">C02127</a>"	<a href=http://pubchem.ncbi.nlm.nih.gov/summary/summary.cgi?cid=1112">1112</a>"	294326	phenylacetaldehyde 1	280	122-78-1	<a href=http://www.genome.jp/dbget-bin/www_bget?cpd+C00601">C00601</a>"	<a href=http://pubchem.ncbi.nlm.nih.gov/summary/summary.cgi?cid=998">998</a>"	298485	succinate semialdehyde 2	276	692-29-5	<a href=http://www.genome.jp/dbget-bin/www_bget?cpd+C02127">C02127</a>"	<a href=http://pubchem.ncbi.nlm.nih.gov/summary/summary.cgi?cid=1112">1112</a>"	297198
Unknown 151	168	9.55083		20807				299418
N-Ethylglycine 2	116	9.56333	325	21284	627-01-0	<a href=http://www.genome.jp/dbget-bin/www_bget?cpd+C11735">C11735</a>"	<a href=http://pubchem.ncbi.nlm.nih.gov/summary/summary.cgi?cid=316542">316542</a>"	299938	300557	N-Ethylglycine 2	325	627-01-0	<a href=http://www.genome.jp/dbget-bin/www_bget?cpd+C11735">C11735</a>"	<a href=http://pubchem.ncbi.nlm.nih.gov/summary/summary.cgi?cid=316542">316542</a>"	300557	succinate semialdehyde 2	161	692-29-5	<a href=http://www.genome.jp/dbget-bin/www_bget?cpd+C02127">C02127</a>"	<a href=http://pubchem.ncbi.nlm.nih.gov/summary/summary.cgi?cid=1112">1112</a>"	297198
Unknown 152	210	9.57417		12393				300389
Unknown 153	115	9.585		12002				300841
beta-Alanine 1	102	9.59	890	172846	107-95-9	<a href=http://www.genome.jp/dbget-bin/www_bget?cpd+C00099">C00099</a>"	<a href=http://pubchem.ncbi.nlm.nih.gov/summary/summary.cgi?cid=239">239</a>"	301049	300521	beta-Alanine 1	890	107-95-9	<a href=http://www.genome.jp/dbget-bin/www_bget?cpd+C00099">C00099</a>"	<a href=http://pubchem.ncbi.nlm.nih.gov/summary/summary.cgi?cid=239">239</a>"	300521
Unknown 154	207	9.62583		42130				302541
Norleucine 2	191	9.6375	241	13023	327-57-1		<a href=http://pubchem.ncbi.nlm.nih.gov/summary/summary.cgi?cid=9475">9475</a>"	303027	307988	Norleucine 2	241	327-57-1		<a href=http://pubchem.ncbi.nlm.nih.gov/summary/summary.cgi?cid=9475">9475</a>"	307988
Unknown 155	221	9.64167		47128				303200
malonic acid 1	147	9.6475	537	64613	141-82-2	<a href=http://www.genome.jp/dbget-bin/www_bget?cpd+C04025">C04025</a>"	<a href=http://pubchem.ncbi.nlm.nih.gov/summary/summary.cgi?cid=867">867</a>"	303443	306589	malonic acid 1	537	141-82-2	<a href=http://www.genome.jp/dbget-bin/www_bget?cpd+C04025">C04025</a>"	<a href=http://pubchem.ncbi.nlm.nih.gov/summary/summary.cgi?cid=867">867</a>"	306589	N-Ethylglycine 2	380	627-01-0	<a href=http://www.genome.jp/dbget-bin/www_bget?cpd+C11735">C11735</a>"	<a href=http://pubchem.ncbi.nlm.nih.gov/summary/summary.cgi?cid=316542">316542</a>"	300557
Unknown 156	55	9.6925		25732				305317
Unknown 157	88	9.72917		6164.7				306844
malonic acid 1	192	9.76917	568	14568	141-82-2	<a href=http://www.genome.jp/dbget-bin/www_bget?cpd+C04025">C04025</a>"	<a href=http://pubchem.ncbi.nlm.nih.gov/summary/summary.cgi?cid=867">867</a>"	308510	306589	malonic acid 1	568	141-82-2	<a href=http://www.genome.jp/dbget-bin/www_bget?cpd+C04025">C04025</a>"	<a href=http://pubchem.ncbi.nlm.nih.gov/summary/summary.cgi?cid=867">867</a>"	306589	Methylmalonic acid	555	516-05-2	<a href=http://www.genome.jp/dbget-bin/www_bget?cpd+C02170">C02170</a>"	<a href=http://pubchem.ncbi.nlm.nih.gov/summary/summary.cgi?cid=487">487</a>"	311544	1-Aminocyclopropanecarboxylic acid	412	22059-21-8	<a href=http://www.genome.jp/dbget-bin/www_bget?cpd+C01234">C01234</a>"	<a href=http://pubchem.ncbi.nlm.nih.gov/summary/summary.cgi?cid=535">535</a>"	311449	2-Hydroxyvaleric acid	406	617-31-2		<a href=http://pubchem.ncbi.nlm.nih.gov/summary/summary.cgi?cid=98009">98009</a>"	309568	3-Aminoisobutyric acid 2	396	144-90-1	<a href=http://www.genome.jp/dbget-bin/www_bget?cpd+C05145">C05145</a>"	<a href=http://pubchem.ncbi.nlm.nih.gov/summary/summary.cgi?cid=64956">64956</a>"	308779
Methylmalonic acid	281	9.77417	444	141219	516-05-2	<a href=http://www.genome.jp/dbget-bin/www_bget?cpd+C02170">C02170</a>"	<a href=http://pubchem.ncbi.nlm.nih.gov/summary/summary.cgi?cid=487">487</a>"	308718	311544	Methylmalonic acid	444	516-05-2	<a href=http://www.genome.jp/dbget-bin/www_bget?cpd+C02170">C02170</a>"	<a href=http://pubchem.ncbi.nlm.nih.gov/summary/summary.cgi?cid=487">487</a>"	311544	malonic acid 1	396	141-82-2	<a href=http://www.genome.jp/dbget-bin/www_bget?cpd+C04025">C04025</a>"	<a href=http://pubchem.ncbi.nlm.nih.gov/summary/summary.cgi?cid=867">867</a>"	306589
Unknown 158	185	9.79917	135	49634	516-05-2	<a href=http://www.genome.jp/dbget-bin/www_bget?cpd+C02170">C02170</a>"	<a href=http://pubchem.ncbi.nlm.nih.gov/summary/summary.cgi?cid=487">487</a>"	309759	311544	Methylmalonic acid	135	516-05-2	<a href=http://www.genome.jp/dbget-bin/www_bget?cpd+C02170">C02170</a>"	<a href=http://pubchem.ncbi.nlm.nih.gov/summary/summary.cgi?cid=487">487</a>"	311544
cycloleucine 2	41	9.8025	221	49236	52-52-8	<a href=http://www.genome.jp/dbget-bin/www_bget?cpd+C03969">C03969</a>"	<a href=http://pubchem.ncbi.nlm.nih.gov/summary/summary.cgi?cid=2901">2901</a>"	309898	305015	cycloleucine 2	221	52-52-8	<a href=http://www.genome.jp/dbget-bin/www_bget?cpd+C03969">C03969</a>"	<a href=http://pubchem.ncbi.nlm.nih.gov/summary/summary.cgi?cid=2901">2901</a>"	305015
Methylmalonic acid	131	9.84417	489	23911	516-05-2	<a href=http://www.genome.jp/dbget-bin/www_bget?cpd+C02170">C02170</a>"	<a href=http://pubchem.ncbi.nlm.nih.gov/summary/summary.cgi?cid=487">487</a>"	311633	311544	Methylmalonic acid	489	516-05-2	<a href=http://www.genome.jp/dbget-bin/www_bget?cpd+C02170">C02170</a>"	<a href=http://pubchem.ncbi.nlm.nih.gov/summary/summary.cgi?cid=487">487</a>"	311544	2-Hydroxyvaleric acid	488	617-31-2		<a href=http://pubchem.ncbi.nlm.nih.gov/summary/summary.cgi?cid=98009">98009</a>"	309568	1-Aminocyclopropanecarboxylic acid	413	22059-21-8	<a href=http://www.genome.jp/dbget-bin/www_bget?cpd+C01234">C01234</a>"	<a href=http://pubchem.ncbi.nlm.nih.gov/summary/summary.cgi?cid=535">535</a>"	311449	3-Aminoisobutyric acid 2	330	144-90-1	<a href=http://www.genome.jp/dbget-bin/www_bget?cpd+C05145">C05145</a>"	<a href=http://pubchem.ncbi.nlm.nih.gov/summary/summary.cgi?cid=64956">64956</a>"	308779
3-Aminoisobutyric acid 2	102	9.84833	370	54731	144-90-1	<a href=http://www.genome.jp/dbget-bin/www_bget?cpd+C05145">C05145</a>"	<a href=http://pubchem.ncbi.nlm.nih.gov/summary/summary.cgi?cid=64956">64956</a>"	311807	308779	3-Aminoisobutyric acid 2	370	144-90-1	<a href=http://www.genome.jp/dbget-bin/www_bget?cpd+C05145">C05145</a>"	<a href=http://pubchem.ncbi.nlm.nih.gov/summary/summary.cgi?cid=64956">64956</a>"	308779
Unknown 159	207	9.85833		41224				312223
valine	144	9.92333	964	1843316	72-18-4	<a href=http://www.genome.jp/dbget-bin/www_bget?cpd+C00183">C00183</a>"	<a href=http://pubchem.ncbi.nlm.nih.gov/summary/summary.cgi?cid=1182">1182</a>"	314930	314036	valine	964	72-18-4	<a href=http://www.genome.jp/dbget-bin/www_bget?cpd+C00183">C00183</a>"	<a href=http://pubchem.ncbi.nlm.nih.gov/summary/summary.cgi?cid=1182">1182</a>"	314036
canavanine degr prod	174	9.9625	277	26369	543-38-4		<a href=http://pubchem.ncbi.nlm.nih.gov/summary/summary.cgi?cid=275">275</a>"	316561	321043	canavanine degr prod	277	543-38-4		<a href=http://pubchem.ncbi.nlm.nih.gov/summary/summary.cgi?cid=275">275</a>"	321043
Acetophenone	103	9.9725	314	7760.3	98-86-2	<a href=http://www.genome.jp/dbget-bin/www_bget?cpd+C07113">C07113</a>"	<a href=http://pubchem.ncbi.nlm.nih.gov/summary/summary.cgi?cid=7410">7410</a>"	316978	313778	Acetophenone	314	98-86-2	<a href=http://www.genome.jp/dbget-bin/www_bget?cpd+C07113">C07113</a>"	<a href=http://pubchem.ncbi.nlm.nih.gov/summary/summary.cgi?cid=7410">7410</a>"	313778
Unknown 160	221	9.9875		38533				317602
Unknown 161	227	10.0167		15357				318817
Unknown 162	156	10.0242		83595				319129
Unknown 163	281	10.03		305937				319372
Unknown 164	103	10.0325		13950				319476
Unknown 165	185	10.0542		3932.0				320378
Unknown 166	244	10.0867		4458.7				321732
hydroxyurea	82	10.0975	404	88292	127-07-1	<a href=http://www.genome.jp/dbget-bin/www_bget?cpd+C07044">C07044</a>"	<a href=http://pubchem.ncbi.nlm.nih.gov/summary/summary.cgi?cid=3657">3657</a>"	322183	324837	hydroxyurea	404	127-07-1	<a href=http://www.genome.jp/dbget-bin/www_bget?cpd+C07044">C07044</a>"	<a href=http://pubchem.ncbi.nlm.nih.gov/summary/summary.cgi?cid=3657">3657</a>"	324837	2-ketoadipate 4	328	689-31-6	<a href=http://www.genome.jp/dbget-bin/www_bget?cpd+C00322">C00322</a>"	<a href=http://pubchem.ncbi.nlm.nih.gov/summary/summary.cgi?cid=71">71</a>"	324789	canavanine degr prod	301	543-38-4		<a href=http://pubchem.ncbi.nlm.nih.gov/summary/summary.cgi?cid=275">275</a>"	321043
Nonanoic acid methyl ester	74	10.1208	960	24393189	1731-84-6		<a href=http://pubchem.ncbi.nlm.nih.gov/summary/summary.cgi?cid=15606">15606</a>"	323154	323120	Nonanoic acid methyl ester	960	1731-84-6		<a href=http://pubchem.ncbi.nlm.nih.gov/summary/summary.cgi?cid=15606">15606</a>"	323120
2-Butyne-1,4-diol	113	10.1242	263	19685	110-65-6	<a href=http://www.genome.jp/dbget-bin/www_bget?cpd+C02497">C02497</a>"	<a href=http://pubchem.ncbi.nlm.nih.gov/summary/summary.cgi?cid=8066">8066</a>"	323291	327727	2-Butyne-1,4-diol	263	110-65-6	<a href=http://www.genome.jp/dbget-bin/www_bget?cpd+C02497">C02497</a>"	<a href=http://pubchem.ncbi.nlm.nih.gov/summary/summary.cgi?cid=8066">8066</a>"	327727	Nonanoic acid methyl ester	226	1731-84-6		<a href=http://pubchem.ncbi.nlm.nih.gov/summary/summary.cgi?cid=15606">15606</a>"	323120
4-hydroxybutyrate	116	10.1683	316	97945	502-85-2		<a href=http://pubchem.ncbi.nlm.nih.gov/summary/summary.cgi?cid=3037032">3037032</a>"	325100	325861	4-hydroxybutyrate	316	502-85-2		<a href=http://pubchem.ncbi.nlm.nih.gov/summary/summary.cgi?cid=3037032">3037032</a>"	325861	norvaline	315	6600-40-4		<a href=http://pubchem.ncbi.nlm.nih.gov/summary/summary.cgi?cid=824">824</a>"	327136	2-Butyne-1,4-diol	306	110-65-6	<a href=http://www.genome.jp/dbget-bin/www_bget?cpd+C02497">C02497</a>"	<a href=http://pubchem.ncbi.nlm.nih.gov/summary/summary.cgi?cid=8066">8066</a>"	327727
2-Butyne-1,4-diol	103	10.1725	335	51031	110-65-6	<a href=http://www.genome.jp/dbget-bin/www_bget?cpd+C02497">C02497</a>"	<a href=http://pubchem.ncbi.nlm.nih.gov/summary/summary.cgi?cid=8066">8066</a>"	325271	327727	2-Butyne-1,4-diol	335	110-65-6	<a href=http://www.genome.jp/dbget-bin/www_bget?cpd+C02497">C02497</a>"	<a href=http://pubchem.ncbi.nlm.nih.gov/summary/summary.cgi?cid=8066">8066</a>"	327727	4-hydroxybutyrate	311	502-85-2		<a href=http://pubchem.ncbi.nlm.nih.gov/summary/summary.cgi?cid=3037032">3037032</a>"	325861
2-Butyne-1,4-diol	244	10.2	640	92062	110-65-6	<a href=http://www.genome.jp/dbget-bin/www_bget?cpd+C02497">C02497</a>"	<a href=http://pubchem.ncbi.nlm.nih.gov/summary/summary.cgi?cid=8066">8066</a>"	326397	327727	2-Butyne-1,4-diol	640	110-65-6	<a href=http://www.genome.jp/dbget-bin/www_bget?cpd+C02497">C02497</a>"	<a href=http://pubchem.ncbi.nlm.nih.gov/summary/summary.cgi?cid=8066">8066</a>"	327727	4-hydroxybutyrate	484	502-85-2		<a href=http://pubchem.ncbi.nlm.nih.gov/summary/summary.cgi?cid=3037032">3037032</a>"	325861	hydroxyurea	475	127-07-1	<a href=http://www.genome.jp/dbget-bin/www_bget?cpd+C07044">C07044</a>"	<a href=http://pubchem.ncbi.nlm.nih.gov/summary/summary.cgi?cid=3657">3657</a>"	324837
2-Butyne-1,4-diol	205	10.2108	490	7022.2	110-65-6	<a href=http://www.genome.jp/dbget-bin/www_bget?cpd+C02497">C02497</a>"	<a href=http://pubchem.ncbi.nlm.nih.gov/summary/summary.cgi?cid=8066">8066</a>"	326841	327727	2-Butyne-1,4-diol	490	110-65-6	<a href=http://www.genome.jp/dbget-bin/www_bget?cpd+C02497">C02497</a>"	<a href=http://pubchem.ncbi.nlm.nih.gov/summary/summary.cgi?cid=8066">8066</a>"	327727	hydroxyurea	469	127-07-1	<a href=http://www.genome.jp/dbget-bin/www_bget?cpd+C07044">C07044</a>"	<a href=http://pubchem.ncbi.nlm.nih.gov/summary/summary.cgi?cid=3657">3657</a>"	324837	4-hydroxybutyrate	468	502-85-2		<a href=http://pubchem.ncbi.nlm.nih.gov/summary/summary.cgi?cid=3037032">3037032</a>"	325861
4-hydroxybutyrate	117	10.2258	794	42468	502-85-2		<a href=http://pubchem.ncbi.nlm.nih.gov/summary/summary.cgi?cid=3037032">3037032</a>"	327455	325861	4-hydroxybutyrate	794	502-85-2		<a href=http://pubchem.ncbi.nlm.nih.gov/summary/summary.cgi?cid=3037032">3037032</a>"	325861	hydroxyurea	644	127-07-1	<a href=http://www.genome.jp/dbget-bin/www_bget?cpd+C07044">C07044</a>"	<a href=http://pubchem.ncbi.nlm.nih.gov/summary/summary.cgi?cid=3657">3657</a>"	324837	2-Butyne-1,4-diol	634	110-65-6	<a href=http://www.genome.jp/dbget-bin/www_bget?cpd+C02497">C02497</a>"	<a href=http://pubchem.ncbi.nlm.nih.gov/summary/summary.cgi?cid=8066">8066</a>"	327727	urea	479	57-13-6	<a href=http://www.genome.jp/dbget-bin/www_bget?cpd+C00086">C00086</a>"	<a href=http://pubchem.ncbi.nlm.nih.gov/summary/summary.cgi?cid=1176">1176</a>"	328823
norvaline	144	10.2675	834	91436	6600-40-4		<a href=http://pubchem.ncbi.nlm.nih.gov/summary/summary.cgi?cid=824">824</a>"	329162	327136	norvaline	834	6600-40-4		<a href=http://pubchem.ncbi.nlm.nih.gov/summary/summary.cgi?cid=824">824</a>"	327136	4-hydroxybutyrate	286	502-85-2		<a href=http://pubchem.ncbi.nlm.nih.gov/summary/summary.cgi?cid=3037032">3037032</a>"	325861
hydroxyurea	159	10.2708	342	12270	127-07-1	<a href=http://www.genome.jp/dbget-bin/www_bget?cpd+C07044">C07044</a>"	<a href=http://pubchem.ncbi.nlm.nih.gov/summary/summary.cgi?cid=3657">3657</a>"	329299	324837	hydroxyurea	342	127-07-1	<a href=http://www.genome.jp/dbget-bin/www_bget?cpd+C07044">C07044</a>"	<a href=http://pubchem.ncbi.nlm.nih.gov/summary/summary.cgi?cid=3657">3657</a>"	324837	2-Butyne-1,4-diol	339	110-65-6	<a href=http://www.genome.jp/dbget-bin/www_bget?cpd+C02497">C02497</a>"	<a href=http://pubchem.ncbi.nlm.nih.gov/summary/summary.cgi?cid=8066">8066</a>"	327727	4-hydroxybutyrate	300	502-85-2		<a href=http://pubchem.ncbi.nlm.nih.gov/summary/summary.cgi?cid=3037032">3037032</a>"	325861	urea	260	57-13-6	<a href=http://www.genome.jp/dbget-bin/www_bget?cpd+C00086">C00086</a>"	<a href=http://pubchem.ncbi.nlm.nih.gov/summary/summary.cgi?cid=1176">1176</a>"	328823
norvaline	184	10.3067	298	12560	6600-40-4		<a href=http://pubchem.ncbi.nlm.nih.gov/summary/summary.cgi?cid=824">824</a>"	330767	327136	norvaline	298	6600-40-4		<a href=http://pubchem.ncbi.nlm.nih.gov/summary/summary.cgi?cid=824">824</a>"	327136	2-Butyne-1,4-diol	241	110-65-6	<a href=http://www.genome.jp/dbget-bin/www_bget?cpd+C02497">C02497</a>"	<a href=http://pubchem.ncbi.nlm.nih.gov/summary/summary.cgi?cid=8066">8066</a>"	327727
Unknown 167	179	10.3233		16177				331450
Unknown 168	117	10.3308		22584				331757
Unknown 169	102	10.3608		22625				332986
urea	171	10.3717	502	60926	57-13-6	<a href=http://www.genome.jp/dbget-bin/www_bget?cpd+C00086">C00086</a>"	<a href=http://pubchem.ncbi.nlm.nih.gov/summary/summary.cgi?cid=1176">1176</a>"	333430	328823	urea	502	57-13-6	<a href=http://www.genome.jp/dbget-bin/www_bget?cpd+C00086">C00086</a>"	<a href=http://pubchem.ncbi.nlm.nih.gov/summary/summary.cgi?cid=1176">1176</a>"	328823	2-ketoadipate 3	387	689-31-6	<a href=http://www.genome.jp/dbget-bin/www_bget?cpd+C00322">C00322</a>"	<a href=http://pubchem.ncbi.nlm.nih.gov/summary/summary.cgi?cid=71">71</a>"	332196	Dihydroxyacetone	343	62147-49-3	<a href=http://www.genome.jp/dbget-bin/www_bget?cpd+C00184">C00184</a>"	<a href=http://pubchem.ncbi.nlm.nih.gov/summary/summary.cgi?cid=670">670</a>"	333585
2-ketoadipate 3	96	10.3833	425	179897	689-31-6	<a href=http://www.genome.jp/dbget-bin/www_bget?cpd+C00322">C00322</a>"	<a href=http://pubchem.ncbi.nlm.nih.gov/summary/summary.cgi?cid=71">71</a>"	333907	332196	2-ketoadipate 3	425	689-31-6	<a href=http://www.genome.jp/dbget-bin/www_bget?cpd+C00322">C00322</a>"	<a href=http://pubchem.ncbi.nlm.nih.gov/summary/summary.cgi?cid=71">71</a>"	332196
Unknown 170	172	10.3992		23867				334556
Dihydroxyacetone	73	10.435	399	123256	62147-49-3	<a href=http://www.genome.jp/dbget-bin/www_bget?cpd+C00184">C00184</a>"	<a href=http://pubchem.ncbi.nlm.nih.gov/summary/summary.cgi?cid=670">670</a>"	336024	333585	Dihydroxyacetone	399	62147-49-3	<a href=http://www.genome.jp/dbget-bin/www_bget?cpd+C00184">C00184</a>"	<a href=http://pubchem.ncbi.nlm.nih.gov/summary/summary.cgi?cid=670">670</a>"	333585
benzoic acid	179	10.4608	981	1303611	65-85-0	<a href=http://www.genome.jp/dbget-bin/www_bget?cpd+C03096">C03096</a>"	<a href=http://pubchem.ncbi.nlm.nih.gov/summary/summary.cgi?cid=243">243</a>"	337082	339866	benzoic acid	981	65-85-0	<a href=http://www.genome.jp/dbget-bin/www_bget?cpd+C03096">C03096</a>"	<a href=http://pubchem.ncbi.nlm.nih.gov/summary/summary.cgi?cid=243">243</a>"	339866	3-Methylbenzyl Alcohol	509	587-03-1	<a href=http://www.genome.jp/dbget-bin/www_bget?cpd+C07216">C07216</a>"	<a href=http://pubchem.ncbi.nlm.nih.gov/summary/summary.cgi?cid=11476">11476</a>"	334753	4-Methylbenzyl alcohol	361	589-18-4	<a href=http://www.genome.jp/dbget-bin/www_bget?cpd+C06757">C06757</a>"	<a href=http://pubchem.ncbi.nlm.nih.gov/summary/summary.cgi?cid=11505">11505</a>"	341403
Unknown 171	206	10.5117		3352.2				339165
Unknown 172	116	10.5383		31899				340257
glycerol	117	10.5525	320	88188	56-81-5	<a href=http://www.genome.jp/dbget-bin/www_bget?cpd+C00116">C00116</a>"	<a href=http://pubchem.ncbi.nlm.nih.gov/summary/summary.cgi?cid=753">753</a>"	340837	345180	glycerol	320	56-81-5	<a href=http://www.genome.jp/dbget-bin/www_bget?cpd+C00116">C00116</a>"	<a href=http://pubchem.ncbi.nlm.nih.gov/summary/summary.cgi?cid=753">753</a>"	345180	caprylic acid	310	124-07-2	<a href=http://www.genome.jp/dbget-bin/www_bget?cpd+C06423">C06423</a>"	<a href=http://pubchem.ncbi.nlm.nih.gov/summary/summary.cgi?cid=379">379</a>"	344264
Unknown 173	85	10.5567		6101.8				341008
oxamic acid	147	10.5683	564	142713	471-47-6	<a href=http://www.genome.jp/dbget-bin/www_bget?cpd+C01444">C01444</a>"	<a href=http://pubchem.ncbi.nlm.nih.gov/summary/summary.cgi?cid=974">974</a>"	341486	339041	oxamic acid	564	471-47-6	<a href=http://www.genome.jp/dbget-bin/www_bget?cpd+C01444">C01444</a>"	<a href=http://pubchem.ncbi.nlm.nih.gov/summary/summary.cgi?cid=974">974</a>"	339041	glycerol	368	56-81-5	<a href=http://www.genome.jp/dbget-bin/www_bget?cpd+C00116">C00116</a>"	<a href=http://pubchem.ncbi.nlm.nih.gov/summary/summary.cgi?cid=753">753</a>"	345180	cyclohexane-1,2-diol	354	931-17-9		<a href=http://pubchem.ncbi.nlm.nih.gov/summary/summary.cgi?cid=13601">13601</a>"	345040
Unknown 174	98	10.6008		1101695				342817
Unknown 175	190	10.6142	147	9548.4	7664-38-2	<a href=http://www.genome.jp/dbget-bin/www_bget?cpd+C00009">C00009</a>"	<a href=http://pubchem.ncbi.nlm.nih.gov/summary/summary.cgi?cid=1004">1004</a>"	343364	345791	phosphate	147	7664-38-2	<a href=http://www.genome.jp/dbget-bin/www_bget?cpd+C00009">C00009</a>"	<a href=http://pubchem.ncbi.nlm.nih.gov/summary/summary.cgi?cid=1004">1004</a>"	345791	oxamic acid	142	471-47-6	<a href=http://www.genome.jp/dbget-bin/www_bget?cpd+C01444">C01444</a>"	<a href=http://pubchem.ncbi.nlm.nih.gov/summary/summary.cgi?cid=974">974</a>"	339041
Unknown 176	192	10.6267		180155				343876
2-Deoxyuridine	155	10.6333	346	12136	951-78-0	<a href=http://www.genome.jp/dbget-bin/www_bget?cpd+C00526">C00526</a>"	<a href=http://pubchem.ncbi.nlm.nih.gov/summary/summary.cgi?cid=640">640</a>"	344149	349115	2-Deoxyuridine	346	951-78-0	<a href=http://www.genome.jp/dbget-bin/www_bget?cpd+C00526">C00526</a>"	<a href=http://pubchem.ncbi.nlm.nih.gov/summary/summary.cgi?cid=640">640</a>"	349115	cyclohexane-1,2-diol	262	931-17-9		<a href=http://pubchem.ncbi.nlm.nih.gov/summary/summary.cgi?cid=13601">13601</a>"	345040
caprylic acid	201	10.6558	888	176671	124-07-2	<a href=http://www.genome.jp/dbget-bin/www_bget?cpd+C06423">C06423</a>"	<a href=http://pubchem.ncbi.nlm.nih.gov/summary/summary.cgi?cid=379">379</a>"	345070	344264	caprylic acid	888	124-07-2	<a href=http://www.genome.jp/dbget-bin/www_bget?cpd+C06423">C06423</a>"	<a href=http://pubchem.ncbi.nlm.nih.gov/summary/summary.cgi?cid=379">379</a>"	344264
Ethanolamine	174	10.6633	813	134358	141-43-5	<a href=http://www.genome.jp/dbget-bin/www_bget?cpd+C00189">C00189</a>"	<a href=http://pubchem.ncbi.nlm.nih.gov/summary/summary.cgi?cid=700">700</a>"	345378	344667	Ethanolamine	813	141-43-5	<a href=http://www.genome.jp/dbget-bin/www_bget?cpd+C00189">C00189</a>"	<a href=http://pubchem.ncbi.nlm.nih.gov/summary/summary.cgi?cid=700">700</a>"	344667
phosphate	299	10.7058	913	5355412	7664-38-2	<a href=http://www.genome.jp/dbget-bin/www_bget?cpd+C00009">C00009</a>"	<a href=http://pubchem.ncbi.nlm.nih.gov/summary/summary.cgi?cid=1004">1004</a>"	347119	345791	phosphate	913	7664-38-2	<a href=http://www.genome.jp/dbget-bin/www_bget?cpd+C00009">C00009</a>"	<a href=http://pubchem.ncbi.nlm.nih.gov/summary/summary.cgi?cid=1004">1004</a>"	345791
glycerol	84	10.7167	201	160352	56-81-5	<a href=http://www.genome.jp/dbget-bin/www_bget?cpd+C00116">C00116</a>"	<a href=http://pubchem.ncbi.nlm.nih.gov/summary/summary.cgi?cid=753">753</a>"	347562	345180	glycerol	201	56-81-5	<a href=http://www.genome.jp/dbget-bin/www_bget?cpd+C00116">C00116</a>"	<a href=http://pubchem.ncbi.nlm.nih.gov/summary/summary.cgi?cid=753">753</a>"	345180	leucine	189	61-90-5	<a href=http://www.genome.jp/dbget-bin/www_bget?cpd+C00123">C00123</a>"	<a href=http://pubchem.ncbi.nlm.nih.gov/summary/summary.cgi?cid=857">857</a>"	346389
leucine	158	10.725	792	1715634	61-90-5	<a href=http://www.genome.jp/dbget-bin/www_bget?cpd+C00123">C00123</a>"	<a href=http://pubchem.ncbi.nlm.nih.gov/summary/summary.cgi?cid=857">857</a>"	347904	346389	leucine	792	61-90-5	<a href=http://www.genome.jp/dbget-bin/www_bget?cpd+C00123">C00123</a>"	<a href=http://pubchem.ncbi.nlm.nih.gov/summary/summary.cgi?cid=857">857</a>"	346389
glycerol	205	10.7342	952	3719238	56-81-5	<a href=http://www.genome.jp/dbget-bin/www_bget?cpd+C00116">C00116</a>"	<a href=http://pubchem.ncbi.nlm.nih.gov/summary/summary.cgi?cid=753">753</a>"	348279	345180	glycerol	952	56-81-5	<a href=http://www.genome.jp/dbget-bin/www_bget?cpd+C00116">C00116</a>"	<a href=http://pubchem.ncbi.nlm.nih.gov/summary/summary.cgi?cid=753">753</a>"	345180
thymidine 1	169	10.7958	544	24852	50-89-5	<a href=http://www.genome.jp/dbget-bin/www_bget?cpd+C00214">C00214</a>"	<a href=http://pubchem.ncbi.nlm.nih.gov/summary/summary.cgi?cid=5789">5789</a>"	350806	349526	thymidine 1	544	50-89-5	<a href=http://www.genome.jp/dbget-bin/www_bget?cpd+C00214">C00214</a>"	<a href=http://pubchem.ncbi.nlm.nih.gov/summary/summary.cgi?cid=5789">5789</a>"	349526	2-Deoxyuridine	542	951-78-0	<a href=http://www.genome.jp/dbget-bin/www_bget?cpd+C00526">C00526</a>"	<a href=http://pubchem.ncbi.nlm.nih.gov/summary/summary.cgi?cid=640">640</a>"	349115	acetanilide 3	209	103-84-4	<a href=http://www.genome.jp/dbget-bin/www_bget?cpd+C07565">C07565</a>"	<a href=http://pubchem.ncbi.nlm.nih.gov/summary/summary.cgi?cid=904">904</a>"	352000	glutaraldehyde 4	184	111-30-8	<a href=http://www.genome.jp/dbget-bin/www_bget?cpd+D01120">D01120</a>"	<a href=http://pubchem.ncbi.nlm.nih.gov/summary/summary.cgi?cid=3485">3485</a>"	354061	glutaraldehyde 3	180	111-30-8	<a href=http://www.genome.jp/dbget-bin/www_bget?cpd+D01120">D01120</a>"	<a href=http://pubchem.ncbi.nlm.nih.gov/summary/summary.cgi?cid=3485">3485</a>"	352362	epsilon-Caprolactam	180	105-60-2	<a href=http://www.genome.jp/dbget-bin/www_bget?cpd+C06593">C06593</a>"	<a href=http://pubchem.ncbi.nlm.nih.gov/summary/summary.cgi?cid=7768">7768</a>"	352787	butyraldehyde 3	179	123-72-8	<a href=http://www.genome.jp/dbget-bin/www_bget?cpd+C01412">C01412</a>"
Unknown 177	280	10.8125		5058.3				351488
Unknown 178	131	10.9033		8781.5				355209
2-Deoxyerythritol	258	10.9175	328	8233.8	3068-00-6		<a href=http://pubchem.ncbi.nlm.nih.gov/summary/summary.cgi?cid=18302">18302</a>"	355790	354604	2-Deoxyerythritol	328	3068-00-6		<a href=http://pubchem.ncbi.nlm.nih.gov/summary/summary.cgi?cid=18302">18302</a>"	354604
4-Vinylphenol	177	10.9358	273	34310	2628-17-3	<a href=http://www.genome.jp/dbget-bin/www_bget?cpd+C05627">C05627</a>"	<a href=http://pubchem.ncbi.nlm.nih.gov/summary/summary.cgi?cid=62453">62453</a>"	356541	357242	4-Vinylphenol	273	2628-17-3	<a href=http://www.genome.jp/dbget-bin/www_bget?cpd+C05627">C05627</a>"	<a href=http://pubchem.ncbi.nlm.nih.gov/summary/summary.cgi?cid=62453">62453</a>"	357242	acetanilide 2	271	103-84-4	<a href=http://www.genome.jp/dbget-bin/www_bget?cpd+C07565">C07565</a>"	<a href=http://pubchem.ncbi.nlm.nih.gov/summary/summary.cgi?cid=904">904</a>"	357020	butyraldehyde 1	269	123-72-8	<a href=http://www.genome.jp/dbget-bin/www_bget?cpd+C01412">C01412</a>"	<a href=http://pubchem.ncbi.nlm.nih.gov/summary/summary.cgi?cid=261">261</a>"	356196
2-Deoxyerythritol	117	10.9642	486	41630	3068-00-6		<a href=http://pubchem.ncbi.nlm.nih.gov/summary/summary.cgi?cid=18302">18302</a>"	357701	354604	2-Deoxyerythritol	486	3068-00-6		<a href=http://pubchem.ncbi.nlm.nih.gov/summary/summary.cgi?cid=18302">18302</a>"	354604
threonine 2	158	10.9767	299	18574	72-19-5	<a href=http://www.genome.jp/dbget-bin/www_bget?cpd+C00188">C00188</a>"	<a href=http://pubchem.ncbi.nlm.nih.gov/summary/summary.cgi?cid=205">205</a>"	358213	361557	threonine 2	299	72-19-5	<a href=http://www.genome.jp/dbget-bin/www_bget?cpd+C00188">C00188</a>"	<a href=http://pubchem.ncbi.nlm.nih.gov/summary/summary.cgi?cid=205">205</a>"	361557
Unknown 179	204	10.9842	188	14599	3068-00-6		<a href=http://pubchem.ncbi.nlm.nih.gov/summary/summary.cgi?cid=18302">18302</a>"	358521	354604	2-Deoxyerythritol	188	3068-00-6		<a href=http://pubchem.ncbi.nlm.nih.gov/summary/summary.cgi?cid=18302">18302</a>"	354604
threonine 2	117	11.0233	497	44727	72-19-5	<a href=http://www.genome.jp/dbget-bin/www_bget?cpd+C00188">C00188</a>"	<a href=http://pubchem.ncbi.nlm.nih.gov/summary/summary.cgi?cid=205">205</a>"	360125	361557	threonine 2	497	72-19-5	<a href=http://www.genome.jp/dbget-bin/www_bget?cpd+C00188">C00188</a>"	<a href=http://pubchem.ncbi.nlm.nih.gov/summary/summary.cgi?cid=205">205</a>"	361557	L-Allothreonine 2	474	28954-12-3	<a href=http://www.genome.jp/dbget-bin/www_bget?cpd+C05519">C05519</a>"	<a href=http://pubchem.ncbi.nlm.nih.gov/summary/summary.cgi?cid=99289">99289</a>"	359083
Isoleucine	158	11.0292	944	995643	73-32-5	<a href=http://www.genome.jp/dbget-bin/www_bget?cpd+C00407">C00407</a>"	<a href=http://pubchem.ncbi.nlm.nih.gov/summary/summary.cgi?cid=6306">6306</a>"	360364	359232	Isoleucine	944	73-32-5	<a href=http://www.genome.jp/dbget-bin/www_bget?cpd+C00407">C00407</a>"	<a href=http://pubchem.ncbi.nlm.nih.gov/summary/summary.cgi?cid=6306">6306</a>"	359232	O-methylthreonine 1	553	2076-57-5		<a href=http://pubchem.ncbi.nlm.nih.gov/summary/summary.cgi?cid=222906">222906</a>"	356177	L-Allothreonine 2	432	28954-12-3	<a href=http://www.genome.jp/dbget-bin/www_bget?cpd+C05519">C05519</a>"	<a href=http://pubchem.ncbi.nlm.nih.gov/summary/summary.cgi?cid=99289">99289</a>"	359083	threonine 2	420	72-19-5	<a href=http://www.genome.jp/dbget-bin/www_bget?cpd+C00188">C00188</a>"	<a href=http://pubchem.ncbi.nlm.nih.gov/summary/summary.cgi?cid=205">205</a>"	361557
4-aminobutyric acid 2	341	11.0942	253	5680.4	56-12-2	<a href=http://www.genome.jp/dbget-bin/www_bget?cpd+C00334">C00334</a>"	<a href=http://pubchem.ncbi.nlm.nih.gov/summary/summary.cgi?cid=119">119</a>"	363027	365880	4-aminobutyric acid 2	253	56-12-2	<a href=http://www.genome.jp/dbget-bin/www_bget?cpd+C00334">C00334</a>"	<a href=http://pubchem.ncbi.nlm.nih.gov/summary/summary.cgi?cid=119">119</a>"	365880
proline	142	11.1083	980	1017818	147-85-3	<a href=http://www.genome.jp/dbget-bin/www_bget?cpd+C00148">C00148</a>"	<a href=http://pubchem.ncbi.nlm.nih.gov/summary/summary.cgi?cid=614">614</a>"	363607	363983	proline	980	147-85-3	<a href=http://www.genome.jp/dbget-bin/www_bget?cpd+C00148">C00148</a>"	<a href=http://pubchem.ncbi.nlm.nih.gov/summary/summary.cgi?cid=614">614</a>"	363983	4-aminobutyric acid 2	480	56-12-2	<a href=http://www.genome.jp/dbget-bin/www_bget?cpd+C00334">C00334</a>"	<a href=http://pubchem.ncbi.nlm.nih.gov/summary/summary.cgi?cid=119">119</a>"	365880	maleic acid	346	110-16-7	<a href=http://www.genome.jp/dbget-bin/www_bget?cpd+C01384">C01384</a>"	<a href=http://pubchem.ncbi.nlm.nih.gov/summary/summary.cgi?cid=444266">444266</a>"	365916
4-aminobutyric acid 2	102	11.1142	499	45891	56-12-2	<a href=http://www.genome.jp/dbget-bin/www_bget?cpd+C00334">C00334</a>"	<a href=http://pubchem.ncbi.nlm.nih.gov/summary/summary.cgi?cid=119">119</a>"	363846	365880	4-aminobutyric acid 2	499	56-12-2	<a href=http://www.genome.jp/dbget-bin/www_bget?cpd+C00334">C00334</a>"	<a href=http://pubchem.ncbi.nlm.nih.gov/summary/summary.cgi?cid=119">119</a>"	365880	maleic acid	382	110-16-7	<a href=http://www.genome.jp/dbget-bin/www_bget?cpd+C01384">C01384</a>"	<a href=http://pubchem.ncbi.nlm.nih.gov/summary/summary.cgi?cid=444266">444266</a>"	365916	proline	310	147-85-3	<a href=http://www.genome.jp/dbget-bin/www_bget?cpd+C00148">C00148</a>"	<a href=http://pubchem.ncbi.nlm.nih.gov/summary/summary.cgi?cid=614">614</a>"	363983
Unknown 180	136	11.1475	106	739365	637-88-7	<a href=http://www.genome.jp/dbget-bin/www_bget?cpd+C08063">C08063</a>"	<a href=http://pubchem.ncbi.nlm.nih.gov/summary/summary.cgi?cid=12511">12511</a>"	365212	366561	1,4-Cyclohexanedione 2	106	637-88-7	<a href=http://www.genome.jp/dbget-bin/www_bget?cpd+C08063">C08063</a>"	<a href=http://pubchem.ncbi.nlm.nih.gov/summary/summary.cgi?cid=12511">12511</a>"	366561
Phenylacetic acid	73	11.1567	905	40334156	103-82-2	<a href=http://www.genome.jp/dbget-bin/www_bget?cpd+C07086">C07086</a>"	<a href=http://pubchem.ncbi.nlm.nih.gov/summary/summary.cgi?cid=999">999</a>"	365587	367560	Phenylacetic acid	905	103-82-2	<a href=http://www.genome.jp/dbget-bin/www_bget?cpd+C07086">C07086</a>"	<a href=http://pubchem.ncbi.nlm.nih.gov/summary/summary.cgi?cid=999">999</a>"	367560
4-aminobutyric acid 2	341	11.16	360	119033	56-12-2	<a href=http://www.genome.jp/dbget-bin/www_bget?cpd+C00334">C00334</a>"	<a href=http://pubchem.ncbi.nlm.nih.gov/summary/summary.cgi?cid=119">119</a>"	365724	365880	4-aminobutyric acid 2	360	56-12-2	<a href=http://www.genome.jp/dbget-bin/www_bget?cpd+C00334">C00334</a>"	<a href=http://pubchem.ncbi.nlm.nih.gov/summary/summary.cgi?cid=119">119</a>"	365880	maleic acid	330	110-16-7	<a href=http://www.genome.jp/dbget-bin/www_bget?cpd+C01384">C01384</a>"	<a href=http://pubchem.ncbi.nlm.nih.gov/summary/summary.cgi?cid=444266">444266</a>"	365916
Unknown 181	114	11.1833		13252				366680
glycine 2	174	11.2192	946	383384	56-40-6	<a href=http://www.genome.jp/dbget-bin/www_bget?cpd+C00037">C00037</a>"	<a href=http://pubchem.ncbi.nlm.nih.gov/summary/summary.cgi?cid=750">750</a>"	368147	368260	glycine 2	946	56-40-6	<a href=http://www.genome.jp/dbget-bin/www_bget?cpd+C00037">C00037</a>"	<a href=http://pubchem.ncbi.nlm.nih.gov/summary/summary.cgi?cid=750">750</a>"	368260	succinic acid	371	110-15-6	<a href=http://www.genome.jp/dbget-bin/www_bget?cpd+C00042">C00042</a>"	<a href=http://pubchem.ncbi.nlm.nih.gov/summary/summary.cgi?cid=1110">1110</a>"	371179
Unknown 182	198	11.2783		19905				370571
Unknown 183	156	11.2883		5139.4				370981
succinic acid	147	11.3267	929	673172	110-15-6	<a href=http://www.genome.jp/dbget-bin/www_bget?cpd+C00042">C00042</a>"	<a href=http://pubchem.ncbi.nlm.nih.gov/summary/summary.cgi?cid=1110">1110</a>"	372551	371179	succinic acid	929	110-15-6	<a href=http://www.genome.jp/dbget-bin/www_bget?cpd+C00042">C00042</a>"	<a href=http://pubchem.ncbi.nlm.nih.gov/summary/summary.cgi?cid=1110">1110</a>"	371179	2,2-Dimethylsuccinic Acid	553	597-43-3		<a href=http://pubchem.ncbi.nlm.nih.gov/summary/summary.cgi?cid=11701">11701</a>"	376336	D-Glyceric acid	440	6000-40-4	<a href=http://www.genome.jp/dbget-bin/www_bget?cpd+C00258">C00258</a>"	<a href=http://pubchem.ncbi.nlm.nih.gov/summary/summary.cgi?cid=752">752</a>"	377282
2,3-Dihydroxypyridine	240	11.3317	556	48943	16867-04-2		<a href=http://pubchem.ncbi.nlm.nih.gov/summary/summary.cgi?cid=28115">28115</a>"	372756	373533	2,3-Dihydroxypyridine	556	16867-04-2		<a href=http://pubchem.ncbi.nlm.nih.gov/summary/summary.cgi?cid=28115">28115</a>"	373533	catechol	202	120-80-9	<a href=http://www.genome.jp/dbget-bin/www_bget?cpd+C01785">C01785</a>"	<a href=http://pubchem.ncbi.nlm.nih.gov/summary/summary.cgi?cid=289">289</a>"	377128
catechol	209	11.3425	335	69171	120-80-9	<a href=http://www.genome.jp/dbget-bin/www_bget?cpd+C01785">C01785</a>"	<a href=http://pubchem.ncbi.nlm.nih.gov/summary/summary.cgi?cid=289">289</a>"	373200	377128	catechol	335	120-80-9	<a href=http://www.genome.jp/dbget-bin/www_bget?cpd+C01785">C01785</a>"	<a href=http://pubchem.ncbi.nlm.nih.gov/summary/summary.cgi?cid=289">289</a>"	377128	2,3-Dihydroxypyridine	292	16867-04-2		<a href=http://pubchem.ncbi.nlm.nih.gov/summary/summary.cgi?cid=28115">28115</a>"	373533
1,4-Cyclohexanedione 1	142	11.3625	226	13146	637-88-7	<a href=http://www.genome.jp/dbget-bin/www_bget?cpd+C08063">C08063</a>"	<a href=http://pubchem.ncbi.nlm.nih.gov/summary/summary.cgi?cid=12511">12511</a>"	374019	371496	1,4-Cyclohexanedione 1	226	637-88-7	<a href=http://www.genome.jp/dbget-bin/www_bget?cpd+C08063">C08063</a>"	<a href=http://pubchem.ncbi.nlm.nih.gov/summary/summary.cgi?cid=12511">12511</a>"	371496	4-Acetylbutyric acid 2	174	3128-06-1	<a href=http://www.genome.jp/dbget-bin/www_bget?cpd+C02129">C02129</a>"	<a href=http://pubchem.ncbi.nlm.nih.gov/summary/summary.cgi?cid=18407">18407</a>"	378447
succinic acid	155	11.3767	477	24633	110-15-6	<a href=http://www.genome.jp/dbget-bin/www_bget?cpd+C00042">C00042</a>"	<a href=http://pubchem.ncbi.nlm.nih.gov/summary/summary.cgi?cid=1110">1110</a>"	374599	371179	succinic acid	477	110-15-6	<a href=http://www.genome.jp/dbget-bin/www_bget?cpd+C00042">C00042</a>"	<a href=http://pubchem.ncbi.nlm.nih.gov/summary/summary.cgi?cid=1110">1110</a>"	371179	2,2-Dimethylsuccinic Acid	380	597-43-3		<a href=http://pubchem.ncbi.nlm.nih.gov/summary/summary.cgi?cid=11701">11701</a>"	376336
catechol	73	11.38	842	2552819	120-80-9	<a href=http://www.genome.jp/dbget-bin/www_bget?cpd+C01785">C01785</a>"	<a href=http://pubchem.ncbi.nlm.nih.gov/summary/summary.cgi?cid=289">289</a>"	374736	377128	catechol	842	120-80-9	<a href=http://www.genome.jp/dbget-bin/www_bget?cpd+C01785">C01785</a>"	<a href=http://pubchem.ncbi.nlm.nih.gov/summary/summary.cgi?cid=289">289</a>"	377128	2,3-Dihydroxypyridine	425	16867-04-2		<a href=http://pubchem.ncbi.nlm.nih.gov/summary/summary.cgi?cid=28115">28115</a>"	373533
D-Glyceric acid	102	11.3883	216	60714	6000-40-4	<a href=http://www.genome.jp/dbget-bin/www_bget?cpd+C00258">C00258</a>"	<a href=http://pubchem.ncbi.nlm.nih.gov/summary/summary.cgi?cid=752">752</a>"	375077	377282	D-Glyceric acid	216	6000-40-4	<a href=http://www.genome.jp/dbget-bin/www_bget?cpd+C00258">C00258</a>"	<a href=http://pubchem.ncbi.nlm.nih.gov/summary/summary.cgi?cid=752">752</a>"	377282	2-amino-2-methylpropane-1,3-diol 1	183	115-69-5	<a href=http://www.genome.jp/dbget-bin/www_bget?cpd+C11260">C11260</a>"	<a href=http://pubchem.ncbi.nlm.nih.gov/summary/summary.cgi?cid=1531">1531</a>"	370894
Norleucine 1	158	11.3933	228	16856	327-57-1		<a href=http://pubchem.ncbi.nlm.nih.gov/summary/summary.cgi?cid=9475">9475</a>"	375282	373893	Norleucine 1	228	327-57-1		<a href=http://pubchem.ncbi.nlm.nih.gov/summary/summary.cgi?cid=9475">9475</a>"	373893
2-amino-2-methylpropane-1,3-diol 1	130	11.405	216	68162	115-69-5	<a href=http://www.genome.jp/dbget-bin/www_bget?cpd+C11260">C11260</a>"	<a href=http://pubchem.ncbi.nlm.nih.gov/summary/summary.cgi?cid=1531">1531</a>"	375760	370894	2-amino-2-methylpropane-1,3-diol 1	216	115-69-5	<a href=http://www.genome.jp/dbget-bin/www_bget?cpd+C11260">C11260</a>"	<a href=http://pubchem.ncbi.nlm.nih.gov/summary/summary.cgi?cid=1531">1531</a>"	370894
Unknown 184	341	11.4308		5802.2				376818
Unknown 185	117	11.4525		51033				377706
2,2-Dimethylsuccinic Acid	261	11.485	634	28934	597-43-3		<a href=http://pubchem.ncbi.nlm.nih.gov/summary/summary.cgi?cid=11701">11701</a>"	379037	376336	2,2-Dimethylsuccinic Acid	634	597-43-3		<a href=http://pubchem.ncbi.nlm.nih.gov/summary/summary.cgi?cid=11701">11701</a>"	376336
Unknown 186	267	11.4992		6276.4				379618
D-Glyceric acid	189	11.5142	936	445204	6000-40-4	<a href=http://www.genome.jp/dbget-bin/www_bget?cpd+C00258">C00258</a>"	<a href=http://pubchem.ncbi.nlm.nih.gov/summary/summary.cgi?cid=752">752</a>"	380232	377282	D-Glyceric acid	936	6000-40-4	<a href=http://www.genome.jp/dbget-bin/www_bget?cpd+C00258">C00258</a>"	<a href=http://pubchem.ncbi.nlm.nih.gov/summary/summary.cgi?cid=752">752</a>"	377282	oxamide	585	471-46-5		<a href=http://pubchem.ncbi.nlm.nih.gov/summary/summary.cgi?cid=10113">10113</a>"	380136
Unknown 187	196	11.5208		50311				380505
methyl decanoate	74	11.535	927	25702553	110-42-9		<a href=http://pubchem.ncbi.nlm.nih.gov/summary/summary.cgi?cid=8050">8050</a>"	381085	381020	methyl decanoate	927	110-42-9		<a href=http://pubchem.ncbi.nlm.nih.gov/summary/summary.cgi?cid=8050">8050</a>"	381020	4-Acetylbutyric acid 1	262	3128-06-1	<a href=http://www.genome.jp/dbget-bin/www_bget?cpd+C02129">C02129</a>"	<a href=http://pubchem.ncbi.nlm.nih.gov/summary/summary.cgi?cid=18407">18407</a>"	385939	4-Acetylbutyric acid 2	237	3128-06-1	<a href=http://www.genome.jp/dbget-bin/www_bget?cpd+C02129">C02129</a>"	<a href=http://pubchem.ncbi.nlm.nih.gov/summary/summary.cgi?cid=18407">18407</a>"	378447
Itaconic acid	215	11.56	302	20151	97-65-4	<a href=http://www.genome.jp/dbget-bin/www_bget?cpd+C00490">C00490</a>"	<a href=http://pubchem.ncbi.nlm.nih.gov/summary/summary.cgi?cid=811">811</a>"	382095	387056	Itaconic acid	302	97-65-4	<a href=http://www.genome.jp/dbget-bin/www_bget?cpd+C00490">C00490</a>"	<a href=http://pubchem.ncbi.nlm.nih.gov/summary/summary.cgi?cid=811">811</a>"	387056
Allylmalonic acid	100	11.5658	201	68226	2583-25-7		<a href=http://pubchem.ncbi.nlm.nih.gov/summary/summary.cgi?cid=75748">75748</a>"	382331	386768	Allylmalonic acid	201	2583-25-7		<a href=http://pubchem.ncbi.nlm.nih.gov/summary/summary.cgi?cid=75748">75748</a>"	386768
Unknown 188	249	11.575		4353.5				382702
Itaconic acid	147	11.58	581	514332	97-65-4	<a href=http://www.genome.jp/dbget-bin/www_bget?cpd+C00490">C00490</a>"	<a href=http://pubchem.ncbi.nlm.nih.gov/summary/summary.cgi?cid=811">811</a>"	382904	387056	Itaconic acid	581	97-65-4	<a href=http://www.genome.jp/dbget-bin/www_bget?cpd+C00490">C00490</a>"	<a href=http://pubchem.ncbi.nlm.nih.gov/summary/summary.cgi?cid=811">811</a>"	387056	Allylmalonic acid	564	2583-25-7		<a href=http://pubchem.ncbi.nlm.nih.gov/summary/summary.cgi?cid=75748">75748</a>"	386768	beta-hydroxypyruvate	467	1113-60-6	<a href=http://www.genome.jp/dbget-bin/www_bget?cpd+C00168">C00168</a>"	<a href=http://pubchem.ncbi.nlm.nih.gov/summary/summary.cgi?cid=964">964</a>"	380678
Unknown 189	117	11.6175		85712				384420
uracil	99	11.6475	963	1039469	66-22-8	<a href=http://www.genome.jp/dbget-bin/www_bget?cpd+C00106">C00106</a>"	<a href=http://pubchem.ncbi.nlm.nih.gov/summary/summary.cgi?cid=1174">1174</a>"	385633	385872	uracil	963	66-22-8	<a href=http://www.genome.jp/dbget-bin/www_bget?cpd+C00106">C00106</a>"	<a href=http://pubchem.ncbi.nlm.nih.gov/summary/summary.cgi?cid=1174">1174</a>"	385872	Allylmalonic acid	394	2583-25-7		<a href=http://pubchem.ncbi.nlm.nih.gov/summary/summary.cgi?cid=75748">75748</a>"	386768
Unknown 190	116	11.6533		48240				385869
Unknown 191	341	11.68		4399.2				386947
Unknown 192	200	11.6892	93	9320.8	3128-06-1	<a href=http://www.genome.jp/dbget-bin/www_bget?cpd+C02129">C02129</a>"	<a href=http://pubchem.ncbi.nlm.nih.gov/summary/summary.cgi?cid=18407">18407</a>"	387317	385939	4-Acetylbutyric acid 1	93	3128-06-1	<a href=http://www.genome.jp/dbget-bin/www_bget?cpd+C02129">C02129</a>"	<a href=http://pubchem.ncbi.nlm.nih.gov/summary/summary.cgi?cid=18407">18407</a>"	385939
Itaconic acid	147	11.7083	844	168023	97-65-4	<a href=http://www.genome.jp/dbget-bin/www_bget?cpd+C00490">C00490</a>"	<a href=http://pubchem.ncbi.nlm.nih.gov/summary/summary.cgi?cid=811">811</a>"	388092	387056	Itaconic acid	844	97-65-4	<a href=http://www.genome.jp/dbget-bin/www_bget?cpd+C00490">C00490</a>"	<a href=http://pubchem.ncbi.nlm.nih.gov/summary/summary.cgi?cid=811">811</a>"	387056	Citraconic acid 4	754	498-23-7		<a href=http://pubchem.ncbi.nlm.nih.gov/summary/summary.cgi?cid=874">874</a>"	391566	Allylmalonic acid	648	2583-25-7		<a href=http://pubchem.ncbi.nlm.nih.gov/summary/summary.cgi?cid=75748">75748</a>"	386768
Unknown 193	219	11.7242		8233.3				388732
Pyrrole-2-Carboxylic Acid	240	11.745	330	24032	634-97-9	<a href=http://www.genome.jp/dbget-bin/www_bget?cpd+C05942">C05942</a>"	<a href=http://pubchem.ncbi.nlm.nih.gov/summary/summary.cgi?cid=12473">12473</a>"	389575	394475	Pyrrole-2-Carboxylic Acid	330	634-97-9	<a href=http://www.genome.jp/dbget-bin/www_bget?cpd+C05942">C05942</a>"	<a href=http://pubchem.ncbi.nlm.nih.gov/summary/summary.cgi?cid=12473">12473</a>"	394475
Unknown 194	80	11.7717		46421				390653
Unknown 195	217	11.7792		7757.4				390956
2,3-Dimethylsuccinic acid	147	11.8175	574	171087	13545-04-5		<a href=http://pubchem.ncbi.nlm.nih.gov/summary/summary.cgi?cid=11848">11848</a>"	392506	396743	2,3-Dimethylsuccinic acid	574	13545-04-5		<a href=http://pubchem.ncbi.nlm.nih.gov/summary/summary.cgi?cid=11848">11848</a>"	396743	Citraconic acid 4	572	498-23-7		<a href=http://pubchem.ncbi.nlm.nih.gov/summary/summary.cgi?cid=874">874</a>"	391566
Unknown 196	117	11.8267		17066				392876
Unknown 197	245	11.8292		16518				392977
Unknown 198	240	11.835		10099				393213
Unknown 199	180	11.8408	166	48740	634-97-9	<a href=http://www.genome.jp/dbget-bin/www_bget?cpd+C05942">C05942</a>"	<a href=http://pubchem.ncbi.nlm.nih.gov/summary/summary.cgi?cid=12473">12473</a>"	393449	394475	Pyrrole-2-Carboxylic Acid	166	634-97-9	<a href=http://www.genome.jp/dbget-bin/www_bget?cpd+C05942">C05942</a>"	<a href=http://pubchem.ncbi.nlm.nih.gov/summary/summary.cgi?cid=12473">12473</a>"	394475
Unknown 200	221	11.8592		15607				394190
cyclohexylamine	259	11.875	242	4743.9	108-91-8	<a href=http://www.genome.jp/dbget-bin/www_bget?cpd+C00571">C00571</a>"	<a href=http://pubchem.ncbi.nlm.nih.gov/summary/summary.cgi?cid=7965">7965</a>"	394830	395703	cyclohexylamine	242	108-91-8	<a href=http://www.genome.jp/dbget-bin/www_bget?cpd+C00571">C00571</a>"	<a href=http://pubchem.ncbi.nlm.nih.gov/summary/summary.cgi?cid=7965">7965</a>"	395703
3-Hydroxynorvaline 2	88	11.8892	227	7385.0	2280-42-4		<a href=http://pubchem.ncbi.nlm.nih.gov/summary/summary.cgi?cid=65097">65097</a>"	395403	399897	3-Hydroxynorvaline 2	227	2280-42-4		<a href=http://pubchem.ncbi.nlm.nih.gov/summary/summary.cgi?cid=65097">65097</a>"	399897
Pelargonic acid	171	11.8983	476	104933	112-05-0	<a href=http://www.genome.jp/dbget-bin/www_bget?cpd+C01601">C01601</a>"	<a href=http://pubchem.ncbi.nlm.nih.gov/summary/summary.cgi?cid=8158">8158</a>"	395773	398493	Pelargonic acid	476	112-05-0	<a href=http://www.genome.jp/dbget-bin/www_bget?cpd+C01601">C01601</a>"	<a href=http://pubchem.ncbi.nlm.nih.gov/summary/summary.cgi?cid=8158">8158</a>"	398493
serine 1	204	11.9325	818	821679	56-45-1	<a href=http://www.genome.jp/dbget-bin/www_bget?cpd+C00716">C00716</a>"	<a href=http://pubchem.ncbi.nlm.nih.gov/summary/summary.cgi?cid=617">617</a>"	397155	395017	serine 1	818	56-45-1	<a href=http://www.genome.jp/dbget-bin/www_bget?cpd+C00716">C00716</a>"	<a href=http://pubchem.ncbi.nlm.nih.gov/summary/summary.cgi?cid=617">617</a>"	395017
serine 1	188	11.9417	355	333895	56-45-1	<a href=http://www.genome.jp/dbget-bin/www_bget?cpd+C00716">C00716</a>"	<a href=http://pubchem.ncbi.nlm.nih.gov/summary/summary.cgi?cid=617">617</a>"	397525	395017	serine 1	355	56-45-1	<a href=http://www.genome.jp/dbget-bin/www_bget?cpd+C00716">C00716</a>"	<a href=http://pubchem.ncbi.nlm.nih.gov/summary/summary.cgi?cid=617">617</a>"	395017
3-Hydroxynorvaline 2	160	11.9483	442	346352	2280-42-4		<a href=http://pubchem.ncbi.nlm.nih.gov/summary/summary.cgi?cid=65097">65097</a>"	397795	399897	3-Hydroxynorvaline 2	442	2280-42-4		<a href=http://pubchem.ncbi.nlm.nih.gov/summary/summary.cgi?cid=65097">65097</a>"	399897
Unknown 201	103	11.9558		180002				398098
2-mercaptoethanesulfonic acid 1	173	11.9817	203	14034	3375-50-6	<a href=http://www.genome.jp/dbget-bin/www_bget?cpd+C03576">C03576</a>"	<a href=http://pubchem.ncbi.nlm.nih.gov/summary/summary.cgi?cid=598">598</a>"	399142	395076	2-mercaptoethanesulfonic acid 1	203	3375-50-6	<a href=http://www.genome.jp/dbget-bin/www_bget?cpd+C03576">C03576</a>"	<a href=http://pubchem.ncbi.nlm.nih.gov/summary/summary.cgi?cid=598">598</a>"	395076	Citral	197	5391-40-5		<a href=http://pubchem.ncbi.nlm.nih.gov/summary/summary.cgi?cid=8843">8843</a>"	401134
Pelargonic acid	215	11.9933	957	177832	112-05-0	<a href=http://www.genome.jp/dbget-bin/www_bget?cpd+C01601">C01601</a>"	<a href=http://pubchem.ncbi.nlm.nih.gov/summary/summary.cgi?cid=8158">8158</a>"	399614	398493	Pelargonic acid	957	112-05-0	<a href=http://www.genome.jp/dbget-bin/www_bget?cpd+C01601">C01601</a>"	<a href=http://pubchem.ncbi.nlm.nih.gov/summary/summary.cgi?cid=8158">8158</a>"	398493	N-Acetyl-beta-alanine 1	358	3025-95-4	<a href=http://www.genome.jp/dbget-bin/www_bget?cpd+C01073">C01073</a>"	<a href=http://pubchem.ncbi.nlm.nih.gov/summary/summary.cgi?cid=76406">76406</a>"	400990
Pipecolinic acid	255	12.025	233	12865	535-75-1		<a href=http://pubchem.ncbi.nlm.nih.gov/summary/summary.cgi?cid=849">849</a>"	400894	402862	Pipecolinic acid	233	535-75-1		<a href=http://pubchem.ncbi.nlm.nih.gov/summary/summary.cgi?cid=849">849</a>"	402862
cycloleucine 1	156	12.0358	831	189008	52-52-8	<a href=http://www.genome.jp/dbget-bin/www_bget?cpd+C03969">C03969</a>"	<a href=http://pubchem.ncbi.nlm.nih.gov/summary/summary.cgi?cid=2901">2901</a>"	401332	404530	cycloleucine 1	831	52-52-8	<a href=http://www.genome.jp/dbget-bin/www_bget?cpd+C03969">C03969</a>"	<a href=http://pubchem.ncbi.nlm.nih.gov/summary/summary.cgi?cid=2901">2901</a>"	404530	Pipecolinic acid	756	535-75-1		<a href=http://pubchem.ncbi.nlm.nih.gov/summary/summary.cgi?cid=849">849</a>"	402862	Citraconic acid 1	254	498-23-7		<a href=http://pubchem.ncbi.nlm.nih.gov/summary/summary.cgi?cid=874">874</a>"	403836	2,3-Dimethylsuccinic acid	221	13545-04-5		<a href=http://pubchem.ncbi.nlm.nih.gov/summary/summary.cgi?cid=11848">11848</a>"	396743
Unknown 202	221	12.0658		13918				402545
Unknown 203	219	12.1308		11636				405173
Unknown 204	157	12.1467		14036				405813
4-Methyl-5-thiazolethanol	103	12.1525	920	3211973	137-00-8	<a href=http://www.genome.jp/dbget-bin/www_bget?cpd+C04294">C04294</a>"	<a href=http://pubchem.ncbi.nlm.nih.gov/summary/summary.cgi?cid=1136">1136</a>"	406049	409188	4-Methyl-5-thiazolethanol	920	137-00-8	<a href=http://www.genome.jp/dbget-bin/www_bget?cpd+C04294">C04294</a>"	<a href=http://pubchem.ncbi.nlm.nih.gov/summary/summary.cgi?cid=1136">1136</a>"	409188
3-Methylamino-1,2-propanediol 2	116	12.1592	389	18129	40137-22-2		<a href=http://pubchem.ncbi.nlm.nih.gov/summary/summary.cgi?cid=2734122">2734122</a>"	406318	406134	3-Methylamino-1,2-propanediol 2	389	40137-22-2		<a href=http://pubchem.ncbi.nlm.nih.gov/summary/summary.cgi?cid=2734122">2734122</a>"	406134
resorcinol	239	12.2692	449	39441	108-46-3	<a href=http://www.genome.jp/dbget-bin/www_bget?cpd+C01751">C01751</a>"	<a href=http://pubchem.ncbi.nlm.nih.gov/summary/summary.cgi?cid=5054">5054</a>"	410765	411108	resorcinol	449	108-46-3	<a href=http://www.genome.jp/dbget-bin/www_bget?cpd+C01751">C01751</a>"	<a href=http://pubchem.ncbi.nlm.nih.gov/summary/summary.cgi?cid=5054">5054</a>"	411108	threonine 1	421	72-19-5	<a href=http://www.genome.jp/dbget-bin/www_bget?cpd+C00188">C00188</a>"	<a href=http://pubchem.ncbi.nlm.nih.gov/summary/summary.cgi?cid=205">205</a>"	410252	L-Allothreonine 1	400	28954-12-3	<a href=http://www.genome.jp/dbget-bin/www_bget?cpd+C05519">C05519</a>"	<a href=http://pubchem.ncbi.nlm.nih.gov/summary/summary.cgi?cid=99289">99289</a>"	412246
threonine 1	57	12.2742	861	711535	72-19-5	<a href=http://www.genome.jp/dbget-bin/www_bget?cpd+C00188">C00188</a>"	<a href=http://pubchem.ncbi.nlm.nih.gov/summary/summary.cgi?cid=205">205</a>"	410968	410252	threonine 1	861	72-19-5	<a href=http://www.genome.jp/dbget-bin/www_bget?cpd+C00188">C00188</a>"	<a href=http://pubchem.ncbi.nlm.nih.gov/summary/summary.cgi?cid=205">205</a>"	410252	L-Allothreonine 1	853	28954-12-3	<a href=http://www.genome.jp/dbget-bin/www_bget?cpd+C05519">C05519</a>"	<a href=http://pubchem.ncbi.nlm.nih.gov/summary/summary.cgi?cid=99289">99289</a>"	412246	3-Methylamino-1,2-propanediol 2	413	40137-22-2		<a href=http://pubchem.ncbi.nlm.nih.gov/summary/summary.cgi?cid=2734122">2734122</a>"	406134
L-Allothreonine 1	240	12.2775	449	61641	28954-12-3	<a href=http://www.genome.jp/dbget-bin/www_bget?cpd+C05519">C05519</a>"	<a href=http://pubchem.ncbi.nlm.nih.gov/summary/summary.cgi?cid=99289">99289</a>"	411102	412246	L-Allothreonine 1	449	28954-12-3	<a href=http://www.genome.jp/dbget-bin/www_bget?cpd+C05519">C05519</a>"	<a href=http://pubchem.ncbi.nlm.nih.gov/summary/summary.cgi?cid=99289">99289</a>"	412246	threonine 1	439	72-19-5	<a href=http://www.genome.jp/dbget-bin/www_bget?cpd+C00188">C00188</a>"	<a href=http://pubchem.ncbi.nlm.nih.gov/summary/summary.cgi?cid=205">205</a>"	410252	Aminooxyacetic acid	393	645-88-5		<a href=http://pubchem.ncbi.nlm.nih.gov/summary/summary.cgi?cid=286">286</a>"	408686
Tartronic acid	221	12.2967	520	162183	80-69-3	<a href=http://www.genome.jp/dbget-bin/www_bget?cpd+C02500">C02500</a>"	<a href=http://pubchem.ncbi.nlm.nih.gov/summary/summary.cgi?cid=45">45</a>"	411877	408761	Tartronic acid	520	80-69-3	<a href=http://www.genome.jp/dbget-bin/www_bget?cpd+C02500">C02500</a>"	<a href=http://pubchem.ncbi.nlm.nih.gov/summary/summary.cgi?cid=45">45</a>"	408761	Aminooxyacetic acid	428	645-88-5		<a href=http://pubchem.ncbi.nlm.nih.gov/summary/summary.cgi?cid=286">286</a>"	408686
Unknown 205	219	12.3283		18021				413157
4-Methylcatechol	73	12.3617	767	455103	452-86-8	<a href=http://www.genome.jp/dbget-bin/www_bget?cpd+C06730">C06730</a>"	<a href=http://pubchem.ncbi.nlm.nih.gov/summary/summary.cgi?cid=9958">9958</a>"	414505	416352	4-Methylcatechol	767	452-86-8	<a href=http://www.genome.jp/dbget-bin/www_bget?cpd+C06730">C06730</a>"	<a href=http://pubchem.ncbi.nlm.nih.gov/summary/summary.cgi?cid=9958">9958</a>"	416352	1-Indanone 1	312	83-33-0	<a href=http://www.genome.jp/dbget-bin/www_bget?cpd+C01504">C01504</a>"	<a href=http://pubchem.ncbi.nlm.nih.gov/summary/summary.cgi?cid=6735">6735</a>"	413844
Unknown 206	131	12.3867		37344				415516
Unknown 207	55	12.485		79209				419491
thymine	102	12.4883	606	368356	65-71-4	<a href=http://www.genome.jp/dbget-bin/www_bget?cpd+C00178">C00178</a>"	<a href=http://pubchem.ncbi.nlm.nih.gov/summary/summary.cgi?cid=1135">1135</a>"	419626	419706	thymine	606	65-71-4	<a href=http://www.genome.jp/dbget-bin/www_bget?cpd+C00178">C00178</a>"	<a href=http://pubchem.ncbi.nlm.nih.gov/summary/summary.cgi?cid=1135">1135</a>"	419706
2-methylfumarate	184	12.4933	280	14501	498-24-8		<a href=http://pubchem.ncbi.nlm.nih.gov/summary/summary.cgi?cid=874">874</a>"	419828	417693	2-methylfumarate	280	498-24-8		<a href=http://pubchem.ncbi.nlm.nih.gov/summary/summary.cgi?cid=874">874</a>"	417693
4-Methylcatechol	177	12.515	276	57015	452-86-8	<a href=http://www.genome.jp/dbget-bin/www_bget?cpd+C06730">C06730</a>"	<a href=http://pubchem.ncbi.nlm.nih.gov/summary/summary.cgi?cid=9958">9958</a>"	420704	416352	4-Methylcatechol	276	452-86-8	<a href=http://www.genome.jp/dbget-bin/www_bget?cpd+C06730">C06730</a>"	<a href=http://pubchem.ncbi.nlm.nih.gov/summary/summary.cgi?cid=9958">9958</a>"	416352	hydroquinone	270	123-31-9	<a href=http://www.genome.jp/dbget-bin/www_bget?cpd+C15603">C15603</a>"	<a href=http://pubchem.ncbi.nlm.nih.gov/summary/summary.cgi?cid=785">785</a>"	421819
thymine	100	12.54	261	58004	65-71-4	<a href=http://www.genome.jp/dbget-bin/www_bget?cpd+C00178">C00178</a>"	<a href=http://pubchem.ncbi.nlm.nih.gov/summary/summary.cgi?cid=1135">1135</a>"	421715	419706	thymine	261	65-71-4	<a href=http://www.genome.jp/dbget-bin/www_bget?cpd+C00178">C00178</a>"	<a href=http://pubchem.ncbi.nlm.nih.gov/summary/summary.cgi?cid=1135">1135</a>"	419706
Unknown 208	154	12.5458		14405				421951
Glutaric Acid	147	12.5617	895	551274	110-94-1	<a href=http://www.genome.jp/dbget-bin/www_bget?cpd+C00489">C00489</a>"	<a href=http://pubchem.ncbi.nlm.nih.gov/summary/summary.cgi?cid=743">743</a>"	422591	420308	Glutaric Acid	895	110-94-1	<a href=http://www.genome.jp/dbget-bin/www_bget?cpd+C00489">C00489</a>"	<a href=http://pubchem.ncbi.nlm.nih.gov/summary/summary.cgi?cid=743">743</a>"	420308	2-Methylglutaric Acid	497	617-62-9	<a href=http://www.genome.jp/dbget-bin/www_bget?cpd+C05282">C05282</a>"	<a href=http://pubchem.ncbi.nlm.nih.gov/summary/summary.cgi?cid=12046">12046</a>"	426727
Unknown 209	42	12.5642		55208				422692
Unknown 210	57	12.5792		83450				423298
Unknown 211	373	12.6033	194	18895	92-52-4	<a href=http://www.genome.jp/dbget-bin/www_bget?cpd+C06588">C06588</a>"	<a href=http://pubchem.ncbi.nlm.nih.gov/summary/summary.cgi?cid=7095">7095</a>"	424275	426671	Biphenyl	194	92-52-4	<a href=http://www.genome.jp/dbget-bin/www_bget?cpd+C06588">C06588</a>"	<a href=http://pubchem.ncbi.nlm.nih.gov/summary/summary.cgi?cid=7095">7095</a>"	426671
methyl trans-cinnamate	103	12.62	434	14380	103-26-4		<a href=http://pubchem.ncbi.nlm.nih.gov/summary/summary.cgi?cid=7644">7644</a>"	424949	423978	methyl trans-cinnamate	434	103-26-4		<a href=http://pubchem.ncbi.nlm.nih.gov/summary/summary.cgi?cid=7644">7644</a>"	423978	1-Indanone 2	160	83-33-0	<a href=http://www.genome.jp/dbget-bin/www_bget?cpd+C01504">C01504</a>"	<a href=http://pubchem.ncbi.nlm.nih.gov/summary/summary.cgi?cid=6735">6735</a>"	428136
2-Methylglutaric Acid	229	12.695	517	19394	617-62-9	<a href=http://www.genome.jp/dbget-bin/www_bget?cpd+C05282">C05282</a>"	<a href=http://pubchem.ncbi.nlm.nih.gov/summary/summary.cgi?cid=12046">12046</a>"	427981	426727	2-Methylglutaric Acid	517	617-62-9	<a href=http://www.genome.jp/dbget-bin/www_bget?cpd+C05282">C05282</a>"	<a href=http://pubchem.ncbi.nlm.nih.gov/summary/summary.cgi?cid=12046">12046</a>"	426727	3-Methylglutaric Acid	448	626-51-7		<a href=http://pubchem.ncbi.nlm.nih.gov/summary/summary.cgi?cid=12284">12284</a>"	431825	malonic acid 2	402	141-82-2	<a href=http://www.genome.jp/dbget-bin/www_bget?cpd+C04025">C04025</a>"	<a href=http://pubchem.ncbi.nlm.nih.gov/summary/summary.cgi?cid=867">867</a>"	430110	2-Deoxytetronic acid	352	1518-61-2		<a href=http://pubchem.ncbi.nlm.nih.gov/summary/summary.cgi?cid=150929">150929</a>"	432226
2-Methylglutaric Acid	69	12.7158	461	22595	617-62-9	<a href=http://www.genome.jp/dbget-bin/www_bget?cpd+C05282">C05282</a>"	<a href=http://pubchem.ncbi.nlm.nih.gov/summary/summary.cgi?cid=12046">12046</a>"	428823	426727	2-Methylglutaric Acid	461	617-62-9	<a href=http://www.genome.jp/dbget-bin/www_bget?cpd+C05282">C05282</a>"	<a href=http://pubchem.ncbi.nlm.nih.gov/summary/summary.cgi?cid=12046">12046</a>"	426727	malonic acid 2	454	141-82-2	<a href=http://www.genome.jp/dbget-bin/www_bget?cpd+C04025">C04025</a>"	<a href=http://pubchem.ncbi.nlm.nih.gov/summary/summary.cgi?cid=867">867</a>"	430110	3-Methylglutaric Acid	385	626-51-7		<a href=http://pubchem.ncbi.nlm.nih.gov/summary/summary.cgi?cid=12284">12284</a>"	431825	6-hydroxy caproic acid	354	1191-25-9	<a href=http://www.genome.jp/dbget-bin/www_bget?cpd+C06103">C06103</a>"	<a href=http://pubchem.ncbi.nlm.nih.gov/summary/summary.cgi?cid=14490">14490</a>"	433168
Unknown 212	142	12.7492		28317				430171
Unknown 213	100	12.78	198	38317	627-01-0	<a href=http://www.genome.jp/dbget-bin/www_bget?cpd+C11735">C11735</a>"	<a href=http://pubchem.ncbi.nlm.nih.gov/summary/summary.cgi?cid=316542">316542</a>"	431417	428515	N-Ethylglycine 1	198	627-01-0	<a href=http://www.genome.jp/dbget-bin/www_bget?cpd+C11735">C11735</a>"	<a href=http://pubchem.ncbi.nlm.nih.gov/summary/summary.cgi?cid=316542">316542</a>"	428515	aspartic acid 2	190	56-84-8	<a href=http://www.genome.jp/dbget-bin/www_bget?cpd+C00049">C00049</a>"	<a href=http://pubchem.ncbi.nlm.nih.gov/summary/summary.cgi?cid=424">424</a>"	432795
Unknown 214	86	12.795		62238				432024
hydrocinnamic acid	104	12.7983	928	43576454	501-52-0	<a href=http://www.genome.jp/dbget-bin/www_bget?cpd+C05629">C05629</a>"	<a href=http://pubchem.ncbi.nlm.nih.gov/summary/summary.cgi?cid=107">107</a>"	432159	434598	hydrocinnamic acid	928	501-52-0	<a href=http://www.genome.jp/dbget-bin/www_bget?cpd+C05629">C05629</a>"	<a href=http://pubchem.ncbi.nlm.nih.gov/summary/summary.cgi?cid=107">107</a>"	434598	1-Indanone 2	297	83-33-0	<a href=http://www.genome.jp/dbget-bin/www_bget?cpd+C01504">C01504</a>"	<a href=http://pubchem.ncbi.nlm.nih.gov/summary/summary.cgi?cid=6735">6735</a>"	428136
beta-Alanine 2	174	12.86	456	17818	107-95-9	<a href=http://www.genome.jp/dbget-bin/www_bget?cpd+C00099">C00099</a>"	<a href=http://pubchem.ncbi.nlm.nih.gov/summary/summary.cgi?cid=239">239</a>"	434652	434448	beta-Alanine 2	456	107-95-9	<a href=http://www.genome.jp/dbget-bin/www_bget?cpd+C00099">C00099</a>"	<a href=http://pubchem.ncbi.nlm.nih.gov/summary/summary.cgi?cid=239">239</a>"	434448
3-Methylglutaric Acid	201	12.8675	241	6312.6	626-51-7		<a href=http://pubchem.ncbi.nlm.nih.gov/summary/summary.cgi?cid=12284">12284</a>"	434955	431825	3-Methylglutaric Acid	241	626-51-7		<a href=http://pubchem.ncbi.nlm.nih.gov/summary/summary.cgi?cid=12284">12284</a>"	431825	aspartic acid 2	217	56-84-8	<a href=http://www.genome.jp/dbget-bin/www_bget?cpd+C00049">C00049</a>"	<a href=http://pubchem.ncbi.nlm.nih.gov/summary/summary.cgi?cid=424">424</a>"	432795
Unknown 215	231	12.8808		9113.9				435494
2-Deoxytetronic acid	233	12.8842	531	16009	1518-61-2		<a href=http://pubchem.ncbi.nlm.nih.gov/summary/summary.cgi?cid=150929">150929</a>"	435629	432226	2-Deoxytetronic acid	531	1518-61-2		<a href=http://pubchem.ncbi.nlm.nih.gov/summary/summary.cgi?cid=150929">150929</a>"	432226	Erythrose 2	342	583-50-6		<a href=http://pubchem.ncbi.nlm.nih.gov/summary/summary.cgi?cid=94176">94176</a>"	435855	D-erythronolactone 1	324	15667-21-7		<a href=http://pubchem.ncbi.nlm.nih.gov/summary/summary.cgi?cid=5325915">5325915</a>"	437216
beta-Alanine 2	174	12.9033	231	40023	107-95-9	<a href=http://www.genome.jp/dbget-bin/www_bget?cpd+C00099">C00099</a>"	<a href=http://pubchem.ncbi.nlm.nih.gov/summary/summary.cgi?cid=239">239</a>"	436404	434448	beta-Alanine 2	231	107-95-9	<a href=http://www.genome.jp/dbget-bin/www_bget?cpd+C00099">C00099</a>"	<a href=http://pubchem.ncbi.nlm.nih.gov/summary/summary.cgi?cid=239">239</a>"	434448
Erythrose 2	201	12.935	543	21073	583-50-6		<a href=http://pubchem.ncbi.nlm.nih.gov/summary/summary.cgi?cid=94176">94176</a>"	437684	435855	Erythrose 2	543	583-50-6		<a href=http://pubchem.ncbi.nlm.nih.gov/summary/summary.cgi?cid=94176">94176</a>"	435855	L-Threose 1	521	95-44-3		<a href=http://pubchem.ncbi.nlm.nih.gov/summary/summary.cgi?cid=101562">101562</a>"	441422
Unknown 216	218	12.9642		5978.8				438863
Unknown 217	257	13.0058		5994.7				440547
Unknown 218	243	13.0492		39874				442299
2,4-diaminobutyric acid 3	174	13.0742	308	5909.2	305-62-4		<a href=http://pubchem.ncbi.nlm.nih.gov/summary/summary.cgi?cid=470">470</a>"	443310	444406	2,4-diaminobutyric acid 3	308	305-62-4		<a href=http://pubchem.ncbi.nlm.nih.gov/summary/summary.cgi?cid=470">470</a>"	444406
Glutaconic acid	147	13.0817	466	33797	1724-02-3	<a href=http://www.genome.jp/dbget-bin/www_bget?cpd+C02214">C02214</a>"	<a href=http://pubchem.ncbi.nlm.nih.gov/summary/summary.cgi?cid=5280498">5280498</a>"	443613	444657	Glutaconic acid	466	1724-02-3	<a href=http://www.genome.jp/dbget-bin/www_bget?cpd+C02214">C02214</a>"	<a href=http://pubchem.ncbi.nlm.nih.gov/summary/summary.cgi?cid=5280498">5280498</a>"	444657	Maleamate 4	386	557-24-4		<a href=http://pubchem.ncbi.nlm.nih.gov/summary/summary.cgi?cid=11187">11187</a>"	440511
5-Methylresorcinol	253	13.1142	423	7578.9	504-15-4	<a href=http://www.genome.jp/dbget-bin/www_bget?cpd+C00727">C00727</a>"	<a href=http://pubchem.ncbi.nlm.nih.gov/summary/summary.cgi?cid=10436">10436</a>"	444927	444755	5-Methylresorcinol	423	504-15-4	<a href=http://www.genome.jp/dbget-bin/www_bget?cpd+C00727">C00727</a>"	<a href=http://pubchem.ncbi.nlm.nih.gov/summary/summary.cgi?cid=10436">10436</a>"	444755
L-homoserine 1	218	13.1225	880	84200	672-15-1	<a href=http://www.genome.jp/dbget-bin/www_bget?cpd+C00263">C00263</a>"	<a href=http://pubchem.ncbi.nlm.nih.gov/summary/summary.cgi?cid=12647">12647</a>"	445264	443004	L-homoserine 1	880	672-15-1	<a href=http://www.genome.jp/dbget-bin/www_bget?cpd+C00263">C00263</a>"	<a href=http://pubchem.ncbi.nlm.nih.gov/summary/summary.cgi?cid=12647">12647</a>"	443004	L-Threose 2	405	95-44-3		<a href=http://pubchem.ncbi.nlm.nih.gov/summary/summary.cgi?cid=101562">101562</a>"	445773
Erythrose 1	147	13.1725	527	950977	583-50-6		<a href=http://pubchem.ncbi.nlm.nih.gov/summary/summary.cgi?cid=94176">94176</a>"	447285	443139	Erythrose 1	527	583-50-6		<a href=http://pubchem.ncbi.nlm.nih.gov/summary/summary.cgi?cid=94176">94176</a>"	443139	L-Threose 2	513	95-44-3		<a href=http://pubchem.ncbi.nlm.nih.gov/summary/summary.cgi?cid=101562">101562</a>"	445773
Unknown 219	128	13.24		44858				450014
3-Aminoisobutyric acid 1	174	13.2658	424	77060	144-90-1	<a href=http://www.genome.jp/dbget-bin/www_bget?cpd+C05145">C05145</a>"	<a href=http://pubchem.ncbi.nlm.nih.gov/summary/summary.cgi?cid=64956">64956</a>"	451059	452229	3-Aminoisobutyric acid 1	424	144-90-1	<a href=http://www.genome.jp/dbget-bin/www_bget?cpd+C05145">C05145</a>"	<a href=http://pubchem.ncbi.nlm.nih.gov/summary/summary.cgi?cid=64956">64956</a>"	452229
Unknown 220	73	13.2733		383034				451362
Capric Acid	117	13.2833	794	122872	334-48-5	<a href=http://www.genome.jp/dbget-bin/www_bget?cpd+C01571">C01571</a>"	<a href=http://pubchem.ncbi.nlm.nih.gov/summary/summary.cgi?cid=2969">2969</a>"	451766	450510	Capric Acid	794	334-48-5	<a href=http://www.genome.jp/dbget-bin/www_bget?cpd+C01571">C01571</a>"	<a href=http://pubchem.ncbi.nlm.nih.gov/summary/summary.cgi?cid=2969">2969</a>"	450510
Unknown 221	68	13.3192		18214				453215
N-ethylmaleamic acid 3	73	13.38	437	288148	4166-67-0		<a href=http://pubchem.ncbi.nlm.nih.gov/summary/summary.cgi?cid=5369191">5369191</a>"	455674	460635	N-ethylmaleamic acid 3	437	4166-67-0		<a href=http://pubchem.ncbi.nlm.nih.gov/summary/summary.cgi?cid=5369191">5369191</a>"	460635	Aminomalonic acid	371	1068-84-4	<a href=http://www.genome.jp/dbget-bin/www_bget?cpd+C00872">C00872</a>"	<a href=http://pubchem.ncbi.nlm.nih.gov/summary/summary.cgi?cid=100714">100714</a>"	455886	Citramalic acid	370	6263-10-8	<a href=http://www.genome.jp/dbget-bin/www_bget?cpd+C02612">C02612</a>"	<a href=http://pubchem.ncbi.nlm.nih.gov/summary/summary.cgi?cid=439766">439766</a>"	456194
Unknown 222	156	13.3967	180	39897	51-35-4	<a href=http://www.genome.jp/dbget-bin/www_bget?cpd+C01157">C01157</a>"	<a href=http://pubchem.ncbi.nlm.nih.gov/summary/summary.cgi?cid=5810">5810</a>"	456348	458926	trans-4-hydroxy-L-proline 3	180	51-35-4	<a href=http://www.genome.jp/dbget-bin/www_bget?cpd+C01157">C01157</a>"	<a href=http://pubchem.ncbi.nlm.nih.gov/summary/summary.cgi?cid=5810">5810</a>"	458926	Citramalic acid	148	6263-10-8	<a href=http://www.genome.jp/dbget-bin/www_bget?cpd+C02612">C02612</a>"	<a href=http://pubchem.ncbi.nlm.nih.gov/summary/summary.cgi?cid=439766">439766</a>"	456194
Unknown 223	61	13.4167		20310				457156
Unknown 224	58	13.4433		15946				458235
Unknown 225	179	13.4675		7096.9				459212
Unknown 226	240	13.5117		7961.5				460997
Maleamate 3	100	13.5675	227	41319	557-24-4		<a href=http://pubchem.ncbi.nlm.nih.gov/summary/summary.cgi?cid=11187">11187</a>"	463254	465123	Maleamate 3	227	557-24-4		<a href=http://pubchem.ncbi.nlm.nih.gov/summary/summary.cgi?cid=11187">11187</a>"	465123
Unknown 227	221	13.595		7778.6				464366
L-Malic acid	73	13.6017	842	157403	97-67-6	<a href=http://www.genome.jp/dbget-bin/www_bget?cpd+C00149">C00149</a>"	<a href=http://pubchem.ncbi.nlm.nih.gov/summary/summary.cgi?cid=222656">222656</a>"	464636	462908	L-Malic acid	842	97-67-6	<a href=http://www.genome.jp/dbget-bin/www_bget?cpd+C00149">C00149</a>"	<a href=http://pubchem.ncbi.nlm.nih.gov/summary/summary.cgi?cid=222656">222656</a>"	462908	N-ethylmaleamic acid 3	524	4166-67-0		<a href=http://pubchem.ncbi.nlm.nih.gov/summary/summary.cgi?cid=5369191">5369191</a>"	460635	Maleamate 3	475	557-24-4		<a href=http://pubchem.ncbi.nlm.nih.gov/summary/summary.cgi?cid=11187">11187</a>"	465123	Threitol	475	7493-90-5		<a href=http://pubchem.ncbi.nlm.nih.gov/summary/summary.cgi?cid=169019">169019</a>"	466960
5,6-dihydrouracil 1	100	13.6583	379	12304	504-07-4	<a href=http://www.genome.jp/dbget-bin/www_bget?cpd+C03919">C03919</a>"	<a href=http://pubchem.ncbi.nlm.nih.gov/summary/summary.cgi?cid=649">649</a>"	466927	470340	5,6-dihydrouracil 1	379	504-07-4	<a href=http://www.genome.jp/dbget-bin/www_bget?cpd+C03919">C03919</a>"	<a href=http://pubchem.ncbi.nlm.nih.gov/summary/summary.cgi?cid=649">649</a>"	470340
Unknown 228	155	13.6817		8233.7				467870
Unknown 229	73	13.7433		51004				470363
Unknown 230	157	13.7942		5273.3				472418
Unknown 231	170	13.8		29082				472654
Unknown 232	71	13.8042		13674				472822
Unknown 233	241	13.8242		8622.3				473631
Unknown 234	205	13.8325		7067.2				473968
Unknown 235	100	13.8592		10490				475046
adipic acid	111	13.865	771	111194	124-04-9	<a href=http://www.genome.jp/dbget-bin/www_bget?cpd+C06104">C06104</a>"	<a href=http://pubchem.ncbi.nlm.nih.gov/summary/summary.cgi?cid=196">196</a>"	475282	474146	adipic acid	771	124-04-9	<a href=http://www.genome.jp/dbget-bin/www_bget?cpd+C06104">C06104</a>"	<a href=http://pubchem.ncbi.nlm.nih.gov/summary/summary.cgi?cid=196">196</a>"	474146	1,5-Anhydroglucitol	457	154-58-5	<a href=http://www.genome.jp/dbget-bin/www_bget?cpd+C07326">C07326</a>"	<a href=http://pubchem.ncbi.nlm.nih.gov/summary/summary.cgi?cid=64960">64960</a>"	477501	3-Hexenedioic acid	449	4436-74-2		<a href=http://pubchem.ncbi.nlm.nih.gov/summary/summary.cgi?cid=107550">107550</a>"	477227
2-Hydroxyquinoline	202	13.87	485	67589	59-31-4	<a href=http://www.genome.jp/dbget-bin/www_bget?cpd+C06415">C06415</a>"	<a href=http://pubchem.ncbi.nlm.nih.gov/summary/summary.cgi?cid=6038">6038</a>"	475484	478336	2-Hydroxyquinoline	485	59-31-4	<a href=http://www.genome.jp/dbget-bin/www_bget?cpd+C06415">C06415</a>"	<a href=http://pubchem.ncbi.nlm.nih.gov/summary/summary.cgi?cid=6038">6038</a>"	478336	aspartic acid 1	279	56-84-8	<a href=http://www.genome.jp/dbget-bin/www_bget?cpd+C00049">C00049</a>"	<a href=http://pubchem.ncbi.nlm.nih.gov/summary/summary.cgi?cid=424">424</a>"	479202	4-Acetamidobutyric acid 2	274	3025-96-5	<a href=http://www.genome.jp/dbget-bin/www_bget?cpd+C02946">C02946</a>"	<a href=http://pubchem.ncbi.nlm.nih.gov/summary/summary.cgi?cid=18189">18189</a>"	476219
Unknown 236	57	13.885	40	74233	69-72-7	<a href=http://www.genome.jp/dbget-bin/www_bget?cpd+C00805">C00805</a>"	<a href=http://pubchem.ncbi.nlm.nih.gov/summary/summary.cgi?cid=338">338</a>"	476090	479945	salicylic acid	40	69-72-7	<a href=http://www.genome.jp/dbget-bin/www_bget?cpd+C00805">C00805</a>"	<a href=http://pubchem.ncbi.nlm.nih.gov/summary/summary.cgi?cid=338">338</a>"	479945	N-Acetyl-L-leucine 1	27	1188-21-2	<a href=http://www.genome.jp/dbget-bin/www_bget?cpd+C02710">C02710</a>"	<a href=http://pubchem.ncbi.nlm.nih.gov/summary/summary.cgi?cid=70912">70912</a>"	480143	4-Acetamidobutyric acid 2	25	3025-96-5	<a href=http://www.genome.jp/dbget-bin/www_bget?cpd+C02946">C02946</a>"	<a href=http://pubchem.ncbi.nlm.nih.gov/summary/summary.cgi?cid=18189">18189</a>"	476219
Unknown 237	221	13.9075		27271				477000
salicylic acid	267	13.9242	932	317689	69-72-7	<a href=http://www.genome.jp/dbget-bin/www_bget?cpd+C00805">C00805</a>"	<a href=http://pubchem.ncbi.nlm.nih.gov/summary/summary.cgi?cid=338">338</a>"	477674	479945	salicylic acid	932	69-72-7	<a href=http://www.genome.jp/dbget-bin/www_bget?cpd+C00805">C00805</a>"	<a href=http://pubchem.ncbi.nlm.nih.gov/summary/summary.cgi?cid=338">338</a>"	479945
aspartic acid 1	56	13.9475	415	20976	56-84-8	<a href=http://www.genome.jp/dbget-bin/www_bget?cpd+C00049">C00049</a>"	<a href=http://pubchem.ncbi.nlm.nih.gov/summary/summary.cgi?cid=424">424</a>"	478617	479202	aspartic acid 1	415	56-84-8	<a href=http://www.genome.jp/dbget-bin/www_bget?cpd+C00049">C00049</a>"	<a href=http://pubchem.ncbi.nlm.nih.gov/summary/summary.cgi?cid=424">424</a>"	479202	methionine 1	412	63-68-3	<a href=http://www.genome.jp/dbget-bin/www_bget?cpd+C01733">C01733</a>"	<a href=http://pubchem.ncbi.nlm.nih.gov/summary/summary.cgi?cid=876">876</a>"	482597	1,5-Anhydroglucitol	394	154-58-5	<a href=http://www.genome.jp/dbget-bin/www_bget?cpd+C07326">C07326</a>"	<a href=http://pubchem.ncbi.nlm.nih.gov/summary/summary.cgi?cid=64960">64960</a>"	477501	MALONAMIDE 1	376	108-13-4		<a href=http://pubchem.ncbi.nlm.nih.gov/summary/summary.cgi?cid=7911">7911</a>"	473623
4-Acetamidobutyric acid 2	174	13.9542	478	246427	3025-96-5	<a href=http://www.genome.jp/dbget-bin/www_bget?cpd+C02946">C02946</a>"	<a href=http://pubchem.ncbi.nlm.nih.gov/summary/summary.cgi?cid=18189">18189</a>"	478886	476219	4-Acetamidobutyric acid 2	478	3025-96-5	<a href=http://www.genome.jp/dbget-bin/www_bget?cpd+C02946">C02946</a>"	<a href=http://pubchem.ncbi.nlm.nih.gov/summary/summary.cgi?cid=18189">18189</a>"	476219
Unknown 238	170	13.985		30914				480133
aspartic acid 1	232	14.0125	964	885921	56-84-8	<a href=http://www.genome.jp/dbget-bin/www_bget?cpd+C00049">C00049</a>"	<a href=http://pubchem.ncbi.nlm.nih.gov/summary/summary.cgi?cid=424">424</a>"	481245	479202	aspartic acid 1	964	56-84-8	<a href=http://www.genome.jp/dbget-bin/www_bget?cpd+C00049">C00049</a>"	<a href=http://pubchem.ncbi.nlm.nih.gov/summary/summary.cgi?cid=424">424</a>"	479202	iminodiacetic acid	708	142-73-4		<a href=http://pubchem.ncbi.nlm.nih.gov/summary/summary.cgi?cid=8897">8897</a>"	485250
methionine 1	176	14.0267	941	317762	63-68-3	<a href=http://www.genome.jp/dbget-bin/www_bget?cpd+C01733">C01733</a>"	<a href=http://pubchem.ncbi.nlm.nih.gov/summary/summary.cgi?cid=876">876</a>"	481817	482597	methionine 1	941	63-68-3	<a href=http://www.genome.jp/dbget-bin/www_bget?cpd+C01733">C01733</a>"	<a href=http://pubchem.ncbi.nlm.nih.gov/summary/summary.cgi?cid=876">876</a>"	482597	2-Hydroxyquinoline	336	59-31-4	<a href=http://www.genome.jp/dbget-bin/www_bget?cpd+C06415">C06415</a>"	<a href=http://pubchem.ncbi.nlm.nih.gov/summary/summary.cgi?cid=6038">6038</a>"	478336	Acetol 1	335	116-09-6	<a href=http://www.genome.jp/dbget-bin/www_bget?cpd+C05235">C05235</a>"	<a href=http://pubchem.ncbi.nlm.nih.gov/summary/summary.cgi?cid=8299">8299</a>"	481164	Halostachine 2	316	6589-55-5	<a href=http://www.genome.jp/dbget-bin/www_bget?cpd+C03711">C03711</a>"	<a href=http://pubchem.ncbi.nlm.nih.gov/summary/summary.cgi?cid=913">913</a>"	484227
oxoproline	156	14.0658	952	3492070	98-79-3	<a href=http://www.genome.jp/dbget-bin/www_bget?cpd+C02238">C02238</a>"	<a href=http://pubchem.ncbi.nlm.nih.gov/summary/summary.cgi?cid=7405">7405</a>"	483401	485159	oxoproline	952	98-79-3	<a href=http://www.genome.jp/dbget-bin/www_bget?cpd+C02238">C02238</a>"	<a href=http://pubchem.ncbi.nlm.nih.gov/summary/summary.cgi?cid=7405">7405</a>"	485159	L-glutamic acid	413	56-86-0	<a href=http://www.genome.jp/dbget-bin/www_bget?cpd+C00302">C00302</a>"	<a href=http://pubchem.ncbi.nlm.nih.gov/summary/summary.cgi?cid=611">611</a>"	487968	trans-4-hydroxy-L-proline 2	398	51-35-4	<a href=http://www.genome.jp/dbget-bin/www_bget?cpd+C01157">C01157</a>"	<a href=http://pubchem.ncbi.nlm.nih.gov/summary/summary.cgi?cid=5810">5810</a>"	483802	N-Acetyl-L-leucine 1	391	1188-21-2	<a href=http://www.genome.jp/dbget-bin/www_bget?cpd+C02710">C02710</a>"	<a href=http://pubchem.ncbi.nlm.nih.gov/summary/summary.cgi?cid=70912">70912</a>"	480143
Unknown 239	145	14.1075		372281				485085
Halostachine 2	254	14.125	315	15733	6589-55-5	<a href=http://www.genome.jp/dbget-bin/www_bget?cpd+C03711">C03711</a>"	<a href=http://pubchem.ncbi.nlm.nih.gov/summary/summary.cgi?cid=913">913</a>"	485793	484227	Halostachine 2	315	6589-55-5	<a href=http://www.genome.jp/dbget-bin/www_bget?cpd+C03711">C03711</a>"	<a href=http://pubchem.ncbi.nlm.nih.gov/summary/summary.cgi?cid=913">913</a>"	484227
iminodiacetic acid	232	14.1442	251	6849.6	142-73-4		<a href=http://pubchem.ncbi.nlm.nih.gov/summary/summary.cgi?cid=8897">8897</a>"	486568	485250	iminodiacetic acid	251	142-73-4		<a href=http://pubchem.ncbi.nlm.nih.gov/summary/summary.cgi?cid=8897">8897</a>"	485250
methyl dodecanoate	74	14.1625	916	24423562	111-82-0		<a href=http://pubchem.ncbi.nlm.nih.gov/summary/summary.cgi?cid=8139">8139</a>"	487309	487220	methyl dodecanoate	916	111-82-0		<a href=http://pubchem.ncbi.nlm.nih.gov/summary/summary.cgi?cid=8139">8139</a>"	487220
Halostachine 2	205	14.1775	385	52951	6589-55-5	<a href=http://www.genome.jp/dbget-bin/www_bget?cpd+C03711">C03711</a>"	<a href=http://pubchem.ncbi.nlm.nih.gov/summary/summary.cgi?cid=913">913</a>"	487918	484227	Halostachine 2	385	6589-55-5	<a href=http://www.genome.jp/dbget-bin/www_bget?cpd+C03711">C03711</a>"	<a href=http://pubchem.ncbi.nlm.nih.gov/summary/summary.cgi?cid=913">913</a>"	484227
Unknown 240	231	14.2067		7140.5				489102
Unknown 241	447	14.2108	188	14529	87-66-1	<a href=http://www.genome.jp/dbget-bin/www_bget?cpd+C01108">C01108</a>"	<a href=http://pubchem.ncbi.nlm.nih.gov/summary/summary.cgi?cid=1057">1057</a>"	489271	494227	pyrogallol	188	87-66-1	<a href=http://www.genome.jp/dbget-bin/www_bget?cpd+C01108">C01108</a>"	<a href=http://pubchem.ncbi.nlm.nih.gov/summary/summary.cgi?cid=1057">1057</a>"	494227
glutamine 3	125	14.2275	344	67666	56-85-9	<a href=http://www.genome.jp/dbget-bin/www_bget?cpd+C00064">C00064</a>"	<a href=http://pubchem.ncbi.nlm.nih.gov/summary/summary.cgi?cid=5961">5961</a>"	489948	491841	glutamine 3	344	56-85-9	<a href=http://www.genome.jp/dbget-bin/www_bget?cpd+C00064">C00064</a>"	<a href=http://pubchem.ncbi.nlm.nih.gov/summary/summary.cgi?cid=5961">5961</a>"	491841	Maleamate 2	268	557-24-4		<a href=http://pubchem.ncbi.nlm.nih.gov/summary/summary.cgi?cid=11187">11187</a>"	489319	Benzoylformic acid 3	233	611-73-4	<a href=http://www.genome.jp/dbget-bin/www_bget?cpd+C02137">C02137</a>"	<a href=http://pubchem.ncbi.nlm.nih.gov/summary/summary.cgi?cid=11915">11915</a>"	492894	Benzoylformic acid 2	231	611-73-4	<a href=http://www.genome.jp/dbget-bin/www_bget?cpd+C02137">C02137</a>"	<a href=http://pubchem.ncbi.nlm.nih.gov/summary/summary.cgi?cid=11915">11915</a>"	490721
Maleamate 2	254	14.275	406	16002	557-24-4		<a href=http://pubchem.ncbi.nlm.nih.gov/summary/summary.cgi?cid=11187">11187</a>"	491876	489319	Maleamate 2	406	557-24-4		<a href=http://pubchem.ncbi.nlm.nih.gov/summary/summary.cgi?cid=11187">11187</a>"	489319	pyrogallol	366	87-66-1	<a href=http://www.genome.jp/dbget-bin/www_bget?cpd+C01108">C01108</a>"	<a href=http://pubchem.ncbi.nlm.nih.gov/summary/summary.cgi?cid=1057">1057</a>"	494227	4-aminophenol 1	302	123-30-8	<a href=http://www.genome.jp/dbget-bin/www_bget?cpd+C02372">C02372</a>"	<a href=http://pubchem.ncbi.nlm.nih.gov/summary/summary.cgi?cid=403">403</a>"	490567
Threonic acid	245	14.3	440	31007	7306-96-9		<a href=http://pubchem.ncbi.nlm.nih.gov/summary/summary.cgi?cid=151152">151152</a>"	492891	497167	Threonic acid	440	7306-96-9		<a href=http://pubchem.ncbi.nlm.nih.gov/summary/summary.cgi?cid=151152">151152</a>"	497167	Maleamate 2	420	557-24-4		<a href=http://pubchem.ncbi.nlm.nih.gov/summary/summary.cgi?cid=11187">11187</a>"	489319
2-aminophenol 2	263	14.3033	322	13433	95-55-6	<a href=http://www.genome.jp/dbget-bin/www_bget?cpd+C01987">C01987</a>"	<a href=http://pubchem.ncbi.nlm.nih.gov/summary/summary.cgi?cid=5801">5801</a>"	493026	497358	2-aminophenol 2	322	95-55-6	<a href=http://www.genome.jp/dbget-bin/www_bget?cpd+C01987">C01987</a>"	<a href=http://pubchem.ncbi.nlm.nih.gov/summary/summary.cgi?cid=5801">5801</a>"	497358
Cumic Acid	221	14.3117	483	74183	536-66-3	<a href=http://www.genome.jp/dbget-bin/www_bget?cpd+C06578">C06578</a>"	<a href=http://pubchem.ncbi.nlm.nih.gov/summary/summary.cgi?cid=10820">10820</a>"	493364	488439	Cumic Acid	483	536-66-3	<a href=http://www.genome.jp/dbget-bin/www_bget?cpd+C06578">C06578</a>"	<a href=http://pubchem.ncbi.nlm.nih.gov/summary/summary.cgi?cid=10820">10820</a>"	488439
Unknown 242	174	14.3567		12794				495191
2-Amino-2-norbornanecarboxylic acid 1	168	14.3908	282	9581.4	20448-79-7		<a href=http://pubchem.ncbi.nlm.nih.gov/summary/summary.cgi?cid=115288">115288</a>"	496578	497581	2-Amino-2-norbornanecarboxylic acid 1	282	20448-79-7		<a href=http://pubchem.ncbi.nlm.nih.gov/summary/summary.cgi?cid=115288">115288</a>"	497581	2-Amino-2-norbornanecarboxylic acid 2	282	20448-79-7		<a href=http://pubchem.ncbi.nlm.nih.gov/summary/summary.cgi?cid=115288">115288</a>"	492356	glutamine 3	261	56-85-9	<a href=http://www.genome.jp/dbget-bin/www_bget?cpd+C00064">C00064</a>"	<a href=http://pubchem.ncbi.nlm.nih.gov/summary/summary.cgi?cid=5961">5961</a>"	491841
2-aminophenol 2	148	14.41	245	12202	95-55-6	<a href=http://www.genome.jp/dbget-bin/www_bget?cpd+C01987">C01987</a>"	<a href=http://pubchem.ncbi.nlm.nih.gov/summary/summary.cgi?cid=5801">5801</a>"	497356	497358	2-aminophenol 2	245	95-55-6	<a href=http://www.genome.jp/dbget-bin/www_bget?cpd+C01987">C01987</a>"	<a href=http://pubchem.ncbi.nlm.nih.gov/summary/summary.cgi?cid=5801">5801</a>"	497358	2-Amino-2-norbornanecarboxylic acid 2	216	20448-79-7		<a href=http://pubchem.ncbi.nlm.nih.gov/summary/summary.cgi?cid=115288">115288</a>"	492356
4-Hydroxyquinazoline	118	14.4133	232	143138	491-36-1		<a href=http://pubchem.ncbi.nlm.nih.gov/summary/summary.cgi?cid=63112">63112</a>"	497491	495321	4-Hydroxyquinazoline	232	491-36-1		<a href=http://pubchem.ncbi.nlm.nih.gov/summary/summary.cgi?cid=63112">63112</a>"	495321
creatine	115	14.4567	874	273400	57-00-1	<a href=http://www.genome.jp/dbget-bin/www_bget?cpd+C00300">C00300</a>"	<a href=http://pubchem.ncbi.nlm.nih.gov/summary/summary.cgi?cid=586">586</a>"	499250	501819	creatine	874	57-00-1	<a href=http://www.genome.jp/dbget-bin/www_bget?cpd+C00300">C00300</a>"	<a href=http://pubchem.ncbi.nlm.nih.gov/summary/summary.cgi?cid=586">586</a>"	501819	L-cysteine	407	52-90-4	<a href=http://www.genome.jp/dbget-bin/www_bget?cpd+C00097">C00097</a>"	<a href=http://pubchem.ncbi.nlm.nih.gov/summary/summary.cgi?cid=5862">5862</a>"	499305	3-(1-Pyrazolyl)-L-alanine	325	2734-48-7	<a href=http://www.genome.jp/dbget-bin/www_bget?cpd+C01162">C01162</a>"	<a href=http://pubchem.ncbi.nlm.nih.gov/summary/summary.cgi?cid=151491">151491</a>"	498778	MALONAMIDE 3	318	108-13-4		<a href=http://pubchem.ncbi.nlm.nih.gov/summary/summary.cgi?cid=7911">7911</a>"	497142
L-cysteine	147	14.4617	373	43153	52-90-4	<a href=http://www.genome.jp/dbget-bin/www_bget?cpd+C00097">C00097</a>"	<a href=http://pubchem.ncbi.nlm.nih.gov/summary/summary.cgi?cid=5862">5862</a>"	499453	499305	L-cysteine	373	52-90-4	<a href=http://www.genome.jp/dbget-bin/www_bget?cpd+C00097">C00097</a>"	<a href=http://pubchem.ncbi.nlm.nih.gov/summary/summary.cgi?cid=5862">5862</a>"	499305	(2R,3S)-2-hydroxy-3-isopropylbutanedioic acid	338	921-28-8	<a href=http://www.genome.jp/dbget-bin/www_bget?cpd+C04411">C04411</a>"	<a href=http://pubchem.ncbi.nlm.nih.gov/summary/summary.cgi?cid=5462261">5462261</a>"	504206	Threonic acid	330	7306-96-9		<a href=http://pubchem.ncbi.nlm.nih.gov/summary/summary.cgi?cid=151152">151152</a>"	497167	creatine	241	57-00-1	<a href=http://www.genome.jp/dbget-bin/www_bget?cpd+C00300">C00300</a>"	<a href=http://pubchem.ncbi.nlm.nih.gov/summary/summary.cgi?cid=586">586</a>"	501819	nornicotine	230	5746-86-1	<a href=http://www.genome.jp/dbget-bin/www_bget?cpd+C06524">C06524</a>"	<a href=http://pubchem.ncbi.nlm.nih.gov/summary/summary.cgi?cid=412">412</a>"	495849	3-(1-Pyrazolyl)-L-alanine	229	2734-48-7	<a href=http://www.genome.jp/dbget-bin/www_bget?cpd+C01162">C01162</a>"	<a href=http://pubchem.ncbi.nlm.nih.gov/summary/summary.cgi?cid=151491">151491</a>"	498778
Unknown 243	145	14.5442		34565				502802
Unknown 244	147	14.555		24770				503242
Unknown 245	130	14.5883		5183.6				504595
3-hydroxybenzoic acid	267	14.625	868	86932	99-06-9	<a href=http://www.genome.jp/dbget-bin/www_bget?cpd+C00587">C00587</a>"	<a href=http://pubchem.ncbi.nlm.nih.gov/summary/summary.cgi?cid=7420">7420</a>"	506083	507006	3-hydroxybenzoic acid	868	99-06-9	<a href=http://www.genome.jp/dbget-bin/www_bget?cpd+C00587">C00587</a>"	<a href=http://pubchem.ncbi.nlm.nih.gov/summary/summary.cgi?cid=7420">7420</a>"	507006	4-Hydroxyphenylethanol	453	501-94-0	<a href=http://www.genome.jp/dbget-bin/www_bget?cpd+C06044">C06044</a>"	<a href=http://pubchem.ncbi.nlm.nih.gov/summary/summary.cgi?cid=10393">10393</a>"	509983	6-Hydroxynicotinic acid	410	5006-66-6	<a href=http://www.genome.jp/dbget-bin/www_bget?cpd+C01020">C01020</a>"	<a href=http://pubchem.ncbi.nlm.nih.gov/summary/summary.cgi?cid=72924">72924</a>"	510237	N-Methylanthranilic acid	361	119-68-6	<a href=http://www.genome.jp/dbget-bin/www_bget?cpd+C03005">C03005</a>"	<a href=http://pubchem.ncbi.nlm.nih.gov/summary/summary.cgi?cid=67069">67069</a>"	501505
6-Hydroxynicotinic acid	137	14.6308	325	56775	5006-66-6	<a href=http://www.genome.jp/dbget-bin/www_bget?cpd+C01020">C01020</a>"	<a href=http://pubchem.ncbi.nlm.nih.gov/summary/summary.cgi?cid=72924">72924</a>"	506320	510237	6-Hydroxynicotinic acid	325	5006-66-6	<a href=http://www.genome.jp/dbget-bin/www_bget?cpd+C01020">C01020</a>"	<a href=http://pubchem.ncbi.nlm.nih.gov/summary/summary.cgi?cid=72924">72924</a>"	510237	Maleamate 1	284	557-24-4		<a href=http://pubchem.ncbi.nlm.nih.gov/summary/summary.cgi?cid=11187">11187</a>"	502387
phenylethylamine	174	14.6508	602	60189	64-04-0	<a href=http://www.genome.jp/dbget-bin/www_bget?cpd+C05332">C05332</a>"	<a href=http://pubchem.ncbi.nlm.nih.gov/summary/summary.cgi?cid=1001">1001</a>"	507132	511749	phenylethylamine	602	64-04-0	<a href=http://www.genome.jp/dbget-bin/www_bget?cpd+C05332">C05332</a>"	<a href=http://pubchem.ncbi.nlm.nih.gov/summary/summary.cgi?cid=1001">1001</a>"	511749	3-Methylthiopropylamine	574	4104-45-4	<a href=http://www.genome.jp/dbget-bin/www_bget?cpd+C03354">C03354</a>"	<a href=http://pubchem.ncbi.nlm.nih.gov/summary/summary.cgi?cid=77743">77743</a>"	511749
Unknown 246	70	14.6542		10581				507267
2-hydroxy-3-isopropylbutanedioic acid	129	14.6783	418	71071	16048-89-8	<a href=http://www.genome.jp/dbget-bin/www_bget?cpd+C04411">C04411</a>"	<a href=http://pubchem.ncbi.nlm.nih.gov/summary/summary.cgi?cid=36">36</a>"	508248	509591	2-hydroxy-3-isopropylbutanedioic acid	418	16048-89-8	<a href=http://www.genome.jp/dbget-bin/www_bget?cpd+C04411">C04411</a>"	<a href=http://pubchem.ncbi.nlm.nih.gov/summary/summary.cgi?cid=36">36</a>"	509591	N-Methyl-L-glutamic acid 2	388	6753-62-4	<a href=http://www.genome.jp/dbget-bin/www_bget?cpd+C01046">C01046</a>"	<a href=http://pubchem.ncbi.nlm.nih.gov/summary/summary.cgi?cid=439377">439377</a>"	503425
4-Hydroxyphenylethanol	179	14.6975	837	122745	501-94-0	<a href=http://www.genome.jp/dbget-bin/www_bget?cpd+C06044">C06044</a>"	<a href=http://pubchem.ncbi.nlm.nih.gov/summary/summary.cgi?cid=10393">10393</a>"	509026	509983	4-Hydroxyphenylethanol	837	501-94-0	<a href=http://www.genome.jp/dbget-bin/www_bget?cpd+C06044">C06044</a>"	<a href=http://pubchem.ncbi.nlm.nih.gov/summary/summary.cgi?cid=10393">10393</a>"	509983	2-hydroxy-2-phenylacetic acid	277	611-71-2		<a href=http://pubchem.ncbi.nlm.nih.gov/summary/summary.cgi?cid=1292">1292</a>"	507921	3-hydroxybenzoic acid	262	99-06-9	<a href=http://www.genome.jp/dbget-bin/www_bget?cpd+C00587">C00587</a>"	<a href=http://pubchem.ncbi.nlm.nih.gov/summary/summary.cgi?cid=7420">7420</a>"	507006
3-Hydroxypropionic acid 2	173	14.7133	312	6004.9	503-66-2	<a href=http://www.genome.jp/dbget-bin/www_bget?cpd+C01013">C01013</a>"	<a href=http://pubchem.ncbi.nlm.nih.gov/summary/summary.cgi?cid=68152">68152</a>"	509669	506097	3-Hydroxypropionic acid 2	312	503-66-2	<a href=http://www.genome.jp/dbget-bin/www_bget?cpd+C01013">C01013</a>"	<a href=http://pubchem.ncbi.nlm.nih.gov/summary/summary.cgi?cid=68152">68152</a>"	506097
Unknown 247	217	14.7225		18895				510041
3-Phenyllactic acid	192	14.7558	342	76455	828-01-3	<a href=http://www.genome.jp/dbget-bin/www_bget?cpd+C05607">C05607</a>"	<a href=http://pubchem.ncbi.nlm.nih.gov/summary/summary.cgi?cid=3848">3848</a>"	511394	516071	3-Phenyllactic acid	342	828-01-3	<a href=http://www.genome.jp/dbget-bin/www_bget?cpd+C05607">C05607</a>"	<a href=http://pubchem.ncbi.nlm.nih.gov/summary/summary.cgi?cid=3848">3848</a>"	516071
Unknown 248	102	14.7675		16349				511868
Unknown 249	217	14.8317		26334				514472
Unknown 250	268	14.8542		41870				515386
Unknown 251	217	14.9		12771				517246
Unknown 252	103	14.9183		9158.1				517990
3-Phenyllactic acid	360	14.9317	283	11375	828-01-3	<a href=http://www.genome.jp/dbget-bin/www_bget?cpd+C05607">C05607</a>"	<a href=http://pubchem.ncbi.nlm.nih.gov/summary/summary.cgi?cid=3848">3848</a>"	518532	516071	3-Phenyllactic acid	283	828-01-3	<a href=http://www.genome.jp/dbget-bin/www_bget?cpd+C05607">C05607</a>"	<a href=http://pubchem.ncbi.nlm.nih.gov/summary/summary.cgi?cid=3848">3848</a>"	516071
D-erythronolactone 2	103	14.9658	311	22970	15667-21-7		<a href=http://pubchem.ncbi.nlm.nih.gov/summary/summary.cgi?cid=5325915">5325915</a>"	519918	523641	D-erythronolactone 2	311	15667-21-7		<a href=http://pubchem.ncbi.nlm.nih.gov/summary/summary.cgi?cid=5325915">5325915</a>"	523641	Tropic Acid	287	529-64-6	<a href=http://www.genome.jp/dbget-bin/www_bget?cpd+C01456">C01456</a>"	<a href=http://pubchem.ncbi.nlm.nih.gov/summary/summary.cgi?cid=10726">10726</a>"	516799
Unknown 253	217	14.9875		30356				520798
1,2,4-Benzenetriol	41	15.0033	291	28569	533-73-3	<a href=http://www.genome.jp/dbget-bin/www_bget?cpd+C02814">C02814</a>"	<a href=http://pubchem.ncbi.nlm.nih.gov/summary/summary.cgi?cid=10787">10787</a>"	521441	521644	1,2,4-Benzenetriol	291	533-73-3	<a href=http://www.genome.jp/dbget-bin/www_bget?cpd+C02814">C02814</a>"	<a href=http://pubchem.ncbi.nlm.nih.gov/summary/summary.cgi?cid=10787">10787</a>"	521644	hexadecane	204	544-76-3		<a href=http://pubchem.ncbi.nlm.nih.gov/summary/summary.cgi?cid=11006">11006</a>"	526108
1,2,4-Benzenetriol	239	15.01	670	23703	533-73-3	<a href=http://www.genome.jp/dbget-bin/www_bget?cpd+C02814">C02814</a>"	<a href=http://pubchem.ncbi.nlm.nih.gov/summary/summary.cgi?cid=10787">10787</a>"	521711	521644	1,2,4-Benzenetriol	670	533-73-3	<a href=http://www.genome.jp/dbget-bin/www_bget?cpd+C02814">C02814</a>"	<a href=http://pubchem.ncbi.nlm.nih.gov/summary/summary.cgi?cid=10787">10787</a>"	521644
Unknown 254	116	15.0175		11130				522016
1,2,4-Benzenetriol	211	15.0358	242	56196	533-73-3	<a href=http://www.genome.jp/dbget-bin/www_bget?cpd+C02814">C02814</a>"	<a href=http://pubchem.ncbi.nlm.nih.gov/summary/summary.cgi?cid=10787">10787</a>"	522760	521644	1,2,4-Benzenetriol	242	533-73-3	<a href=http://www.genome.jp/dbget-bin/www_bget?cpd+C02814">C02814</a>"	<a href=http://pubchem.ncbi.nlm.nih.gov/summary/summary.cgi?cid=10787">10787</a>"	521644
pimelic acid	155	15.0592	681	23387	111-16-0	<a href=http://www.genome.jp/dbget-bin/www_bget?cpd+C02656">C02656</a>"	<a href=http://pubchem.ncbi.nlm.nih.gov/summary/summary.cgi?cid=385">385</a>"	523707	522400	pimelic acid	681	111-16-0	<a href=http://www.genome.jp/dbget-bin/www_bget?cpd+C02656">C02656</a>"	<a href=http://pubchem.ncbi.nlm.nih.gov/summary/summary.cgi?cid=385">385</a>"	522400	Digitoxose 2	491	527-52-6		<a href=http://pubchem.ncbi.nlm.nih.gov/summary/summary.cgi?cid=258531">258531</a>"	523635	D-erythronolactone 2	443	15667-21-7		<a href=http://pubchem.ncbi.nlm.nih.gov/summary/summary.cgi?cid=5325915">5325915</a>"	523641	Digitoxose 1	431	527-52-6		<a href=http://pubchem.ncbi.nlm.nih.gov/summary/summary.cgi?cid=258531">258531</a>"	521871
pimelic acid	156	15.0658	430	19024	111-16-0	<a href=http://www.genome.jp/dbget-bin/www_bget?cpd+C02656">C02656</a>"	<a href=http://pubchem.ncbi.nlm.nih.gov/summary/summary.cgi?cid=385">385</a>"	523978	522400	pimelic acid	430	111-16-0	<a href=http://www.genome.jp/dbget-bin/www_bget?cpd+C02656">C02656</a>"	<a href=http://pubchem.ncbi.nlm.nih.gov/summary/summary.cgi?cid=385">385</a>"	522400	Digitoxose 2	427	527-52-6		<a href=http://pubchem.ncbi.nlm.nih.gov/summary/summary.cgi?cid=258531">258531</a>"	523635	glutamic acid	412	56-86-0	<a href=http://www.genome.jp/dbget-bin/www_bget?cpd+C00302">C00302</a>"	<a href=http://pubchem.ncbi.nlm.nih.gov/summary/summary.cgi?cid=611">611</a>"	528609	Digitoxose 1	410	527-52-6		<a href=http://pubchem.ncbi.nlm.nih.gov/summary/summary.cgi?cid=258531">258531</a>"	521871
hexadecane	57	15.0842	422	39263	544-76-3		<a href=http://pubchem.ncbi.nlm.nih.gov/summary/summary.cgi?cid=11006">11006</a>"	524722	526108	hexadecane	422	544-76-3		<a href=http://pubchem.ncbi.nlm.nih.gov/summary/summary.cgi?cid=11006">11006</a>"	526108	Digitoxose 1	293	527-52-6		<a href=http://pubchem.ncbi.nlm.nih.gov/summary/summary.cgi?cid=258531">258531</a>"	521871
Unknown 255	217	15.0933		32998				525094
Unknown 256	496	15.1233		3171.0				526312
3-hydroxyphenylacetic acid	221	15.1242	324	20732	621-37-4	<a href=http://www.genome.jp/dbget-bin/www_bget?cpd+C05593">C05593</a>"	<a href=http://pubchem.ncbi.nlm.nih.gov/summary/summary.cgi?cid=12122">12122</a>"	526346	528448	3-hydroxyphenylacetic acid	324	621-37-4	<a href=http://www.genome.jp/dbget-bin/www_bget?cpd+C05593">C05593</a>"	<a href=http://pubchem.ncbi.nlm.nih.gov/summary/summary.cgi?cid=12122">12122</a>"	528448
3-hydroxyphenylacetic acid	164	15.13	831	134655	621-37-4	<a href=http://www.genome.jp/dbget-bin/www_bget?cpd+C05593">C05593</a>"	<a href=http://pubchem.ncbi.nlm.nih.gov/summary/summary.cgi?cid=12122">12122</a>"	526582	528448	3-hydroxyphenylacetic acid	831	621-37-4	<a href=http://www.genome.jp/dbget-bin/www_bget?cpd+C05593">C05593</a>"	<a href=http://pubchem.ncbi.nlm.nih.gov/summary/summary.cgi?cid=12122">12122</a>"	528448	D-erythronolactone 2	361	15667-21-7		<a href=http://pubchem.ncbi.nlm.nih.gov/summary/summary.cgi?cid=5325915">5325915</a>"	523641
beta-Glutamic acid 1	232	15.1417	727	49226	1948-48-7	<a href=http://www.genome.jp/dbget-bin/www_bget?cpd+C05574">C05574</a>"	<a href=http://pubchem.ncbi.nlm.nih.gov/summary/summary.cgi?cid=73064">73064</a>"	527056	525379	beta-Glutamic acid 1	727	1948-48-7	<a href=http://www.genome.jp/dbget-bin/www_bget?cpd+C05574">C05574</a>"	<a href=http://pubchem.ncbi.nlm.nih.gov/summary/summary.cgi?cid=73064">73064</a>"	525379	D-erythronolactone 2	432	15667-21-7		<a href=http://pubchem.ncbi.nlm.nih.gov/summary/summary.cgi?cid=5325915">5325915</a>"	523641
ornithine	142	15.1717	835	82365	70-26-8	<a href=http://www.genome.jp/dbget-bin/www_bget?cpd+C00077">C00077</a>"	<a href=http://pubchem.ncbi.nlm.nih.gov/summary/summary.cgi?cid=6262">6262</a>"	528274	526737	ornithine	835	70-26-8	<a href=http://www.genome.jp/dbget-bin/www_bget?cpd+C00077">C00077</a>"	<a href=http://pubchem.ncbi.nlm.nih.gov/summary/summary.cgi?cid=6262">6262</a>"	526737	Digitoxose 2	371	527-52-6		<a href=http://pubchem.ncbi.nlm.nih.gov/summary/summary.cgi?cid=258531">258531</a>"	523635	asparagine 3	317	70-47-3	<a href=http://www.genome.jp/dbget-bin/www_bget?cpd+C00154">C00154</a>"	<a href=http://pubchem.ncbi.nlm.nih.gov/summary/summary.cgi?cid=236">236</a>"	532315	beta-Glutamic acid 1	292	1948-48-7	<a href=http://www.genome.jp/dbget-bin/www_bget?cpd+C05574">C05574</a>"	<a href=http://pubchem.ncbi.nlm.nih.gov/summary/summary.cgi?cid=73064">73064</a>"	525379
beta-Glutamic acid 1	174	15.2183	486	131706	1948-48-7	<a href=http://www.genome.jp/dbget-bin/www_bget?cpd+C05574">C05574</a>"	<a href=http://pubchem.ncbi.nlm.nih.gov/summary/summary.cgi?cid=73064">73064</a>"	530168	525379	beta-Glutamic acid 1	486	1948-48-7	<a href=http://www.genome.jp/dbget-bin/www_bget?cpd+C05574">C05574</a>"	<a href=http://pubchem.ncbi.nlm.nih.gov/summary/summary.cgi?cid=73064">73064</a>"	525379	ornithine	474	70-26-8	<a href=http://www.genome.jp/dbget-bin/www_bget?cpd+C00077">C00077</a>"	<a href=http://pubchem.ncbi.nlm.nih.gov/summary/summary.cgi?cid=6262">6262</a>"	526737	glutamic acid	450	56-86-0	<a href=http://www.genome.jp/dbget-bin/www_bget?cpd+C00302">C00302</a>"	<a href=http://pubchem.ncbi.nlm.nih.gov/summary/summary.cgi?cid=611">611</a>"	528609
glutamic acid	246	15.2217	906	241628	56-86-0	<a href=http://www.genome.jp/dbget-bin/www_bget?cpd+C00302">C00302</a>"	<a href=http://pubchem.ncbi.nlm.nih.gov/summary/summary.cgi?cid=611">611</a>"	530303	528609	glutamic acid	906	56-86-0	<a href=http://www.genome.jp/dbget-bin/www_bget?cpd+C00302">C00302</a>"	<a href=http://pubchem.ncbi.nlm.nih.gov/summary/summary.cgi?cid=611">611</a>"	528609	asparagine 3	399	70-47-3	<a href=http://www.genome.jp/dbget-bin/www_bget?cpd+C00154">C00154</a>"	<a href=http://pubchem.ncbi.nlm.nih.gov/summary/summary.cgi?cid=236">236</a>"	532315	beta-Glutamic acid 1	388	1948-48-7	<a href=http://www.genome.jp/dbget-bin/www_bget?cpd+C05574">C05574</a>"	<a href=http://pubchem.ncbi.nlm.nih.gov/summary/summary.cgi?cid=73064">73064</a>"	525379
thymidine 2	231	15.2408	323	30341	50-89-5	<a href=http://www.genome.jp/dbget-bin/www_bget?cpd+C00214">C00214</a>"	<a href=http://pubchem.ncbi.nlm.nih.gov/summary/summary.cgi?cid=5789">5789</a>"	531081	530912	thymidine 2	323	50-89-5	<a href=http://www.genome.jp/dbget-bin/www_bget?cpd+C00214">C00214</a>"	<a href=http://pubchem.ncbi.nlm.nih.gov/summary/summary.cgi?cid=5789">5789</a>"	530912
thymidine 2	319	15.2625	293	5270.9	50-89-5	<a href=http://www.genome.jp/dbget-bin/www_bget?cpd+C00214">C00214</a>"	<a href=http://pubchem.ncbi.nlm.nih.gov/summary/summary.cgi?cid=5789">5789</a>"	531961	530912	thymidine 2	293	50-89-5	<a href=http://www.genome.jp/dbget-bin/www_bget?cpd+C00214">C00214</a>"	<a href=http://pubchem.ncbi.nlm.nih.gov/summary/summary.cgi?cid=5789">5789</a>"	530912
phenylalanine 1	218	15.3375	834	337003	63-91-2	<a href=http://www.genome.jp/dbget-bin/www_bget?cpd+C02057">C02057</a>"	<a href=http://pubchem.ncbi.nlm.nih.gov/summary/summary.cgi?cid=994">994</a>"	535005	537401	phenylalanine 1	834	63-91-2	<a href=http://www.genome.jp/dbget-bin/www_bget?cpd+C02057">C02057</a>"	<a href=http://pubchem.ncbi.nlm.nih.gov/summary/summary.cgi?cid=994">994</a>"	537401	asparagine 3	413	70-47-3	<a href=http://www.genome.jp/dbget-bin/www_bget?cpd+C00154">C00154</a>"	<a href=http://pubchem.ncbi.nlm.nih.gov/summary/summary.cgi?cid=236">236</a>"	532315	3-ureidopropionate 1	372	462-88-4	<a href=http://www.genome.jp/dbget-bin/www_bget?cpd+C02642">C02642</a>"	<a href=http://pubchem.ncbi.nlm.nih.gov/summary/summary.cgi?cid=111">111</a>"	539576	5-Aminovaleric acid 1	355	660-88-8	<a href=http://www.genome.jp/dbget-bin/www_bget?cpd+C00431">C00431</a>"	<a href=http://pubchem.ncbi.nlm.nih.gov/summary/summary.cgi?cid=138">138</a>"	536482
5-Aminovaleric acid 1	174	15.3458	925	922988	660-88-8	<a href=http://www.genome.jp/dbget-bin/www_bget?cpd+C00431">C00431</a>"	<a href=http://pubchem.ncbi.nlm.nih.gov/summary/summary.cgi?cid=138">138</a>"	535344	536482	5-Aminovaleric acid 1	925	660-88-8	<a href=http://www.genome.jp/dbget-bin/www_bget?cpd+C00431">C00431</a>"	<a href=http://pubchem.ncbi.nlm.nih.gov/summary/summary.cgi?cid=138">138</a>"	536482	2,4-diaminobutyric acid 4	616	305-62-4		<a href=http://pubchem.ncbi.nlm.nih.gov/summary/summary.cgi?cid=470">470</a>"	535170	3-ureidopropionate 1	460	462-88-4	<a href=http://www.genome.jp/dbget-bin/www_bget?cpd+C02642">C02642</a>"	<a href=http://pubchem.ncbi.nlm.nih.gov/summary/summary.cgi?cid=111">111</a>"	539576
thymidine 2	260	15.3508	319	9632.7	50-89-5	<a href=http://www.genome.jp/dbget-bin/www_bget?cpd+C00214">C00214</a>"	<a href=http://pubchem.ncbi.nlm.nih.gov/summary/summary.cgi?cid=5789">5789</a>"	535546	530912	thymidine 2	319	50-89-5	<a href=http://www.genome.jp/dbget-bin/www_bget?cpd+C00214">C00214</a>"	<a href=http://pubchem.ncbi.nlm.nih.gov/summary/summary.cgi?cid=5789">5789</a>"	530912	3-ureidopropionate 1	268	462-88-4	<a href=http://www.genome.jp/dbget-bin/www_bget?cpd+C02642">C02642</a>"	<a href=http://pubchem.ncbi.nlm.nih.gov/summary/summary.cgi?cid=111">111</a>"	539576
4-Hydroxy-3-methoxybenzyl alcohol	355	15.3675	280	12916	498-00-0	<a href=http://www.genome.jp/dbget-bin/www_bget?cpd+C06317">C06317</a>"	<a href=http://pubchem.ncbi.nlm.nih.gov/summary/summary.cgi?cid=62348">62348</a>"	536223	540067	4-Hydroxy-3-methoxybenzyl alcohol	280	498-00-0	<a href=http://www.genome.jp/dbget-bin/www_bget?cpd+C06317">C06317</a>"	<a href=http://pubchem.ncbi.nlm.nih.gov/summary/summary.cgi?cid=62348">62348</a>"	540067	4-Hydroxybenzoic acid	275	99-96-7	<a href=http://www.genome.jp/dbget-bin/www_bget?cpd+C00156">C00156</a>"	<a href=http://pubchem.ncbi.nlm.nih.gov/summary/summary.cgi?cid=135">135</a>"	537389
4-Hydroxybenzoic acid	223	15.375	384	24341	99-96-7	<a href=http://www.genome.jp/dbget-bin/www_bget?cpd+C00156">C00156</a>"	<a href=http://pubchem.ncbi.nlm.nih.gov/summary/summary.cgi?cid=135">135</a>"	536527	537389	4-Hydroxybenzoic acid	384	99-96-7	<a href=http://www.genome.jp/dbget-bin/www_bget?cpd+C00156">C00156</a>"	<a href=http://pubchem.ncbi.nlm.nih.gov/summary/summary.cgi?cid=135">135</a>"	537389	phloroglucinol	296	108-73-6	<a href=http://www.genome.jp/dbget-bin/www_bget?cpd+C02183">C02183</a>"	<a href=http://pubchem.ncbi.nlm.nih.gov/summary/summary.cgi?cid=359">359</a>"	540228	4-Hydroxy-3-methoxybenzyl alcohol	289	498-00-0	<a href=http://www.genome.jp/dbget-bin/www_bget?cpd+C06317">C06317</a>"	<a href=http://pubchem.ncbi.nlm.nih.gov/summary/summary.cgi?cid=62348">62348</a>"	540067
Unknown 257	207	15.4592		14319				539944
4-hydroxyphenylacetic acid	280	15.475	224	7958.6	156-38-7	<a href=http://www.genome.jp/dbget-bin/www_bget?cpd+C00642">C00642</a>"	<a href=http://pubchem.ncbi.nlm.nih.gov/summary/summary.cgi?cid=127">127</a>"	540587	541946	4-hydroxyphenylacetic acid	224	156-38-7	<a href=http://www.genome.jp/dbget-bin/www_bget?cpd+C00642">C00642</a>"	<a href=http://pubchem.ncbi.nlm.nih.gov/summary/summary.cgi?cid=127">127</a>"	541946	Cytosin	221	71-30-7	<a href=http://www.genome.jp/dbget-bin/www_bget?cpd+C00380">C00380</a>"	<a href=http://pubchem.ncbi.nlm.nih.gov/summary/summary.cgi?cid=597">597</a>"	535779
4-hydroxyphenylacetic acid	179	15.4983	776	165496	156-38-7	<a href=http://www.genome.jp/dbget-bin/www_bget?cpd+C00642">C00642</a>"	<a href=http://pubchem.ncbi.nlm.nih.gov/summary/summary.cgi?cid=127">127</a>"	541534	541946	4-hydroxyphenylacetic acid	776	156-38-7	<a href=http://www.genome.jp/dbget-bin/www_bget?cpd+C00642">C00642</a>"	<a href=http://pubchem.ncbi.nlm.nih.gov/summary/summary.cgi?cid=127">127</a>"	541946	4-Hydroxy-3-methoxybenzyl alcohol	378	498-00-0	<a href=http://www.genome.jp/dbget-bin/www_bget?cpd+C06317">C06317</a>"	<a href=http://pubchem.ncbi.nlm.nih.gov/summary/summary.cgi?cid=62348">62348</a>"	540067
Fluorene	102	15.505	336	208525	86-73-7	<a href=http://www.genome.jp/dbget-bin/www_bget?cpd+C07715">C07715</a>"	<a href=http://pubchem.ncbi.nlm.nih.gov/summary/summary.cgi?cid=6853">6853</a>"	541804	536990	Fluorene	336	86-73-7	<a href=http://www.genome.jp/dbget-bin/www_bget?cpd+C07715">C07715</a>"	<a href=http://pubchem.ncbi.nlm.nih.gov/summary/summary.cgi?cid=6853">6853</a>"	536990	2,4-diaminobutyric acid 2	259	305-62-4		<a href=http://pubchem.ncbi.nlm.nih.gov/summary/summary.cgi?cid=470">470</a>"	545144	3-ureidopropionate 1	255	462-88-4	<a href=http://www.genome.jp/dbget-bin/www_bget?cpd+C02642">C02642</a>"	<a href=http://pubchem.ncbi.nlm.nih.gov/summary/summary.cgi?cid=111">111</a>"	539576	4-hydroxyphenylacetic acid	255	156-38-7	<a href=http://www.genome.jp/dbget-bin/www_bget?cpd+C00642">C00642</a>"	<a href=http://pubchem.ncbi.nlm.nih.gov/summary/summary.cgi?cid=127">127</a>"	541946
Lyxose 2	217	15.5092	356	30228	1114-34-7		<a href=http://pubchem.ncbi.nlm.nih.gov/summary/summary.cgi?cid=65550">65550</a>"	541974	545540	Lyxose 2	356	1114-34-7		<a href=http://pubchem.ncbi.nlm.nih.gov/summary/summary.cgi?cid=65550">65550</a>"	545540	Lyxose 1	352	1114-34-7		<a href=http://pubchem.ncbi.nlm.nih.gov/summary/summary.cgi?cid=65550">65550</a>"	540619	xylose 1	348	6763-34-4		<a href=http://pubchem.ncbi.nlm.nih.gov/summary/summary.cgi?cid=644160">644160</a>"	545927	xylose 2	341	6763-34-4		<a href=http://pubchem.ncbi.nlm.nih.gov/summary/summary.cgi?cid=644160">644160</a>"	542483	4-hydroxyphenylacetic acid	318	156-38-7	<a href=http://www.genome.jp/dbget-bin/www_bget?cpd+C00642">C00642</a>"	<a href=http://pubchem.ncbi.nlm.nih.gov/summary/summary.cgi?cid=127">127</a>"	541946
4-hydroxyphenylacetic acid	282	15.5392	233	49749	156-38-7	<a href=http://www.genome.jp/dbget-bin/www_bget?cpd+C00642">C00642</a>"	<a href=http://pubchem.ncbi.nlm.nih.gov/summary/summary.cgi?cid=127">127</a>"	543191	541946	4-hydroxyphenylacetic acid	233	156-38-7	<a href=http://www.genome.jp/dbget-bin/www_bget?cpd+C00642">C00642</a>"	<a href=http://pubchem.ncbi.nlm.nih.gov/summary/summary.cgi?cid=127">127</a>"	541946	xylose 2	198	6763-34-4		<a href=http://pubchem.ncbi.nlm.nih.gov/summary/summary.cgi?cid=644160">644160</a>"	542483	allose 1	195	2595-97-3		<a href=http://pubchem.ncbi.nlm.nih.gov/summary/summary.cgi?cid=102288">102288</a>"	543539	xylose 1	194	6763-34-4		<a href=http://pubchem.ncbi.nlm.nih.gov/summary/summary.cgi?cid=644160">644160</a>"	545927
creatine degr	193	15.5417	370	249069	57-00-1	<a href=http://www.genome.jp/dbget-bin/www_bget?cpd+C00300">C00300</a>"	<a href=http://pubchem.ncbi.nlm.nih.gov/summary/summary.cgi?cid=586">586</a>"	543293	542762	creatine degr	370	57-00-1	<a href=http://www.genome.jp/dbget-bin/www_bget?cpd+C00300">C00300</a>"	<a href=http://pubchem.ncbi.nlm.nih.gov/summary/summary.cgi?cid=586">586</a>"	542762	4-hydroxyphenylacetic acid	351	156-38-7	<a href=http://www.genome.jp/dbget-bin/www_bget?cpd+C00642">C00642</a>"	<a href=http://pubchem.ncbi.nlm.nih.gov/summary/summary.cgi?cid=127">127</a>"	541946
Unknown 258	174	15.5475		33055				543530
pyrophosphate 3	202	15.5733	241	6293.7	2466-09-3	<a href=http://www.genome.jp/dbget-bin/www_bget?cpd+C00013">C00013</a>"	<a href=http://pubchem.ncbi.nlm.nih.gov/summary/summary.cgi?cid=1023">1023</a>"	544578	547057	pyrophosphate 3	241	2466-09-3	<a href=http://www.genome.jp/dbget-bin/www_bget?cpd+C00013">C00013</a>"	<a href=http://pubchem.ncbi.nlm.nih.gov/summary/summary.cgi?cid=1023">1023</a>"	547057
Unknown 259	347	15.5858		2341.1				545086
4-hydroxyphenylacetic acid	160	15.5967	341	21611	156-38-7	<a href=http://www.genome.jp/dbget-bin/www_bget?cpd+C00642">C00642</a>"	<a href=http://pubchem.ncbi.nlm.nih.gov/summary/summary.cgi?cid=127">127</a>"	545525	541946	4-hydroxyphenylacetic acid	341	156-38-7	<a href=http://www.genome.jp/dbget-bin/www_bget?cpd+C00642">C00642</a>"	<a href=http://pubchem.ncbi.nlm.nih.gov/summary/summary.cgi?cid=127">127</a>"	541946	allose 1	279	2595-97-3		<a href=http://pubchem.ncbi.nlm.nih.gov/summary/summary.cgi?cid=102288">102288</a>"	543539	xylose 1	256	6763-34-4		<a href=http://pubchem.ncbi.nlm.nih.gov/summary/summary.cgi?cid=644160">644160</a>"	545927	Lyxose 2	252	1114-34-7		<a href=http://pubchem.ncbi.nlm.nih.gov/summary/summary.cgi?cid=65550">65550</a>"	545540	creatine degr	245	57-00-1	<a href=http://www.genome.jp/dbget-bin/www_bget?cpd+C00300">C00300</a>"	<a href=http://pubchem.ncbi.nlm.nih.gov/summary/summary.cgi?cid=586">586</a>"	542762
xylose 2	103	15.5992	896	221893	6763-34-4		<a href=http://pubchem.ncbi.nlm.nih.gov/summary/summary.cgi?cid=644160">644160</a>"	545627	542483	xylose 2	896	6763-34-4		<a href=http://pubchem.ncbi.nlm.nih.gov/summary/summary.cgi?cid=644160">644160</a>"	542483	xylose 1	895	6763-34-4		<a href=http://pubchem.ncbi.nlm.nih.gov/summary/summary.cgi?cid=644160">644160</a>"	545927	Lyxose 2	876	1114-34-7		<a href=http://pubchem.ncbi.nlm.nih.gov/summary/summary.cgi?cid=65550">65550</a>"	545540	allose 1	565	2595-97-3		<a href=http://pubchem.ncbi.nlm.nih.gov/summary/summary.cgi?cid=102288">102288</a>"	543539
Unknown 260	248	15.63	38	6318.6	99-98-9	<a href=http://www.genome.jp/dbget-bin/www_bget?cpd+C04203">C04203</a>"	<a href=http://pubchem.ncbi.nlm.nih.gov/summary/summary.cgi?cid=7472">7472</a>"	546878	547175	N,N-Dimethyl-p-phenylenediamine	38	99-98-9	<a href=http://www.genome.jp/dbget-bin/www_bget?cpd+C04203">C04203</a>"	<a href=http://pubchem.ncbi.nlm.nih.gov/summary/summary.cgi?cid=7472">7472</a>"	547175
lauric acid	117	15.66	885	284409	143-07-7	<a href=http://www.genome.jp/dbget-bin/www_bget?cpd+C02679">C02679</a>"	<a href=http://pubchem.ncbi.nlm.nih.gov/summary/summary.cgi?cid=3893">3893</a>"	548096	547162	lauric acid	885	143-07-7	<a href=http://www.genome.jp/dbget-bin/www_bget?cpd+C02679">C02679</a>"	<a href=http://pubchem.ncbi.nlm.nih.gov/summary/summary.cgi?cid=3893">3893</a>"	547162
Lyxose 2	113	15.6775	560	11262	1114-34-7		<a href=http://pubchem.ncbi.nlm.nih.gov/summary/summary.cgi?cid=65550">65550</a>"	548807	545540	Lyxose 2	560	1114-34-7		<a href=http://pubchem.ncbi.nlm.nih.gov/summary/summary.cgi?cid=65550">65550</a>"	545540	xylose 1	550	6763-34-4		<a href=http://pubchem.ncbi.nlm.nih.gov/summary/summary.cgi?cid=644160">644160</a>"	545927
ribose	103	15.6817	847	713023	24259-59-4	<a href=http://www.genome.jp/dbget-bin/www_bget?cpd+C00121">C00121</a>"	<a href=http://pubchem.ncbi.nlm.nih.gov/summary/summary.cgi?cid=993">993</a>"	548976	553947	ribose	847	24259-59-4	<a href=http://www.genome.jp/dbget-bin/www_bget?cpd+C00121">C00121</a>"	<a href=http://pubchem.ncbi.nlm.nih.gov/summary/summary.cgi?cid=993">993</a>"	553947	xylose 1	838	6763-34-4		<a href=http://pubchem.ncbi.nlm.nih.gov/summary/summary.cgi?cid=644160">644160</a>"	545927	Lyxose 2	836	1114-34-7		<a href=http://pubchem.ncbi.nlm.nih.gov/summary/summary.cgi?cid=65550">65550</a>"	545540
Lyxose 2	201	15.685	419	14307	1114-34-7		<a href=http://pubchem.ncbi.nlm.nih.gov/summary/summary.cgi?cid=65550">65550</a>"	549111	545540	Lyxose 2	419	1114-34-7		<a href=http://pubchem.ncbi.nlm.nih.gov/summary/summary.cgi?cid=65550">65550</a>"	545540	ribose	417	24259-59-4	<a href=http://www.genome.jp/dbget-bin/www_bget?cpd+C00121">C00121</a>"	<a href=http://pubchem.ncbi.nlm.nih.gov/summary/summary.cgi?cid=993">993</a>"	553947	xylose 1	409	6763-34-4		<a href=http://pubchem.ncbi.nlm.nih.gov/summary/summary.cgi?cid=644160">644160</a>"	545927
2-ketoadipate 1	73	15.7483	322	47284	689-31-6	<a href=http://www.genome.jp/dbget-bin/www_bget?cpd+C00322">C00322</a>"	<a href=http://pubchem.ncbi.nlm.nih.gov/summary/summary.cgi?cid=71">71</a>"	551682	549407	2-ketoadipate 1	322	689-31-6	<a href=http://www.genome.jp/dbget-bin/www_bget?cpd+C00322">C00322</a>"	<a href=http://pubchem.ncbi.nlm.nih.gov/summary/summary.cgi?cid=71">71</a>"	549407
5-Aminovaleric acid 2	174	15.8075	236	4917.8	660-88-8	<a href=http://www.genome.jp/dbget-bin/www_bget?cpd+C00431">C00431</a>"	<a href=http://pubchem.ncbi.nlm.nih.gov/summary/summary.cgi?cid=138">138</a>"	554084	554938	5-Aminovaleric acid 2	236	660-88-8	<a href=http://www.genome.jp/dbget-bin/www_bget?cpd+C00431">C00431</a>"	<a href=http://pubchem.ncbi.nlm.nih.gov/summary/summary.cgi?cid=138">138</a>"	554938	taurine	167	107-35-7	<a href=http://www.genome.jp/dbget-bin/www_bget?cpd+C00245">C00245</a>"	<a href=http://pubchem.ncbi.nlm.nih.gov/summary/summary.cgi?cid=1123">1123</a>"	555862
ribose	103	15.8567	958	7702748	24259-59-4	<a href=http://www.genome.jp/dbget-bin/www_bget?cpd+C00121">C00121</a>"	<a href=http://pubchem.ncbi.nlm.nih.gov/summary/summary.cgi?cid=993">993</a>"	556079	553947	ribose	958	24259-59-4	<a href=http://www.genome.jp/dbget-bin/www_bget?cpd+C00121">C00121</a>"	<a href=http://pubchem.ncbi.nlm.nih.gov/summary/summary.cgi?cid=993">993</a>"	553947
ribose	51	15.86	406	37074	24259-59-4	<a href=http://www.genome.jp/dbget-bin/www_bget?cpd+C00121">C00121</a>"	<a href=http://pubchem.ncbi.nlm.nih.gov/summary/summary.cgi?cid=993">993</a>"	556215	553947	ribose	406	24259-59-4	<a href=http://www.genome.jp/dbget-bin/www_bget?cpd+C00121">C00121</a>"	<a href=http://pubchem.ncbi.nlm.nih.gov/summary/summary.cgi?cid=993">993</a>"	553947	Ribonic acid, gamma-lactone	379	5336-08-3		<a href=http://pubchem.ncbi.nlm.nih.gov/summary/summary.cgi?cid=111064">111064</a>"	560492
Unknown 261	102	15.9275		19864				558955
Ribonic acid, gamma-lactone	103	15.965	268	87452	5336-08-3		<a href=http://pubchem.ncbi.nlm.nih.gov/summary/summary.cgi?cid=111064">111064</a>"	560477	560492	Ribonic acid, gamma-lactone	268	5336-08-3		<a href=http://pubchem.ncbi.nlm.nih.gov/summary/summary.cgi?cid=111064">111064</a>"	560492	3,6-Anhydro-D-galactose 1	236	14122-18-0	<a href=http://www.genome.jp/dbget-bin/www_bget?cpd+C06474">C06474</a>"	<a href=http://pubchem.ncbi.nlm.nih.gov/summary/summary.cgi?cid=441040">441040</a>"	564843
dihydrocoumarin 1	177	15.9842	404	16066	119-84-6	<a href=http://www.genome.jp/dbget-bin/www_bget?cpd+C02274">C02274</a>"	<a href=http://pubchem.ncbi.nlm.nih.gov/summary/summary.cgi?cid=660">660</a>"	561255	562454	dihydrocoumarin 1	404	119-84-6	<a href=http://www.genome.jp/dbget-bin/www_bget?cpd+C02274">C02274</a>"	<a href=http://pubchem.ncbi.nlm.nih.gov/summary/summary.cgi?cid=660">660</a>"	562454	3-(2-Hydroxyphenyl)propionic acid	404	495-78-3	<a href=http://www.genome.jp/dbget-bin/www_bget?cpd+C01198">C01198</a>"	<a href=http://pubchem.ncbi.nlm.nih.gov/summary/summary.cgi?cid=873">873</a>"	562854	Synephrine 2	316	94-07-5	<a href=http://www.genome.jp/dbget-bin/www_bget?cpd+C04548">C04548</a>"	<a href=http://pubchem.ncbi.nlm.nih.gov/summary/summary.cgi?cid=7172">7172</a>"	564071
Synephrine 2	209	15.9883	323	263452	94-07-5	<a href=http://www.genome.jp/dbget-bin/www_bget?cpd+C04548">C04548</a>"	<a href=http://pubchem.ncbi.nlm.nih.gov/summary/summary.cgi?cid=7172">7172</a>"	561424	564071	Synephrine 2	323	94-07-5	<a href=http://www.genome.jp/dbget-bin/www_bget?cpd+C04548">C04548</a>"	<a href=http://pubchem.ncbi.nlm.nih.gov/summary/summary.cgi?cid=7172">7172</a>"	564071
Unknown 262	191	15.9933		17389				561627
N-formyl-L-methionine 2	159	16.01	233	13732	4289-98-9		<a href=http://pubchem.ncbi.nlm.nih.gov/summary/summary.cgi?cid=911">911</a>"	562304	564762	N-formyl-L-methionine 2	233	4289-98-9		<a href=http://pubchem.ncbi.nlm.nih.gov/summary/summary.cgi?cid=911">911</a>"	564762
Unknown 263	97	16.0292	27	27160	100-88-9	<a href=http://www.genome.jp/dbget-bin/www_bget?cpd+C02824">C02824</a>"	<a href=http://pubchem.ncbi.nlm.nih.gov/summary/summary.cgi?cid=7533">7533</a>"	563082	561222	cyclohexylsulfamic acid 1	27	100-88-9	<a href=http://www.genome.jp/dbget-bin/www_bget?cpd+C02824">C02824</a>"	<a href=http://pubchem.ncbi.nlm.nih.gov/summary/summary.cgi?cid=7533">7533</a>"	561222
Unknown 264	77	16.0433		25735				563657
Ribonic acid, gamma-lactone	215	16.0558	455	22664	5336-08-3		<a href=http://pubchem.ncbi.nlm.nih.gov/summary/summary.cgi?cid=111064">111064</a>"	564164	560492	Ribonic acid, gamma-lactone	455	5336-08-3		<a href=http://pubchem.ncbi.nlm.nih.gov/summary/summary.cgi?cid=111064">111064</a>"	560492
3,6-Anhydro-D-galactose 1	129	16.0817	357	37699	14122-18-0	<a href=http://www.genome.jp/dbget-bin/www_bget?cpd+C06474">C06474</a>"	<a href=http://pubchem.ncbi.nlm.nih.gov/summary/summary.cgi?cid=441040">441040</a>"	565213	564843	3,6-Anhydro-D-galactose 1	357	14122-18-0	<a href=http://www.genome.jp/dbget-bin/www_bget?cpd+C06474">C06474</a>"	<a href=http://pubchem.ncbi.nlm.nih.gov/summary/summary.cgi?cid=441040">441040</a>"	564843
Unknown 265	282	16.1117		25966				566430
phthalic acid	194	16.1183	435	60725	88-99-3	<a href=http://www.genome.jp/dbget-bin/www_bget?cpd+C01606">C01606</a>"	<a href=http://pubchem.ncbi.nlm.nih.gov/summary/summary.cgi?cid=1017">1017</a>"	566701	567166	phthalic acid	435	88-99-3	<a href=http://www.genome.jp/dbget-bin/www_bget?cpd+C01606">C01606</a>"	<a href=http://pubchem.ncbi.nlm.nih.gov/summary/summary.cgi?cid=1017">1017</a>"	567166	Acetol 4	413	116-09-6	<a href=http://www.genome.jp/dbget-bin/www_bget?cpd+C05235">C05235</a>"	<a href=http://pubchem.ncbi.nlm.nih.gov/summary/summary.cgi?cid=8299">8299</a>"	571483
Acetol 4	139	16.15	404	22788	116-09-6	<a href=http://www.genome.jp/dbget-bin/www_bget?cpd+C05235">C05235</a>"	<a href=http://pubchem.ncbi.nlm.nih.gov/summary/summary.cgi?cid=8299">8299</a>"	567986	571483	Acetol 4	404	116-09-6	<a href=http://www.genome.jp/dbget-bin/www_bget?cpd+C05235">C05235</a>"	<a href=http://pubchem.ncbi.nlm.nih.gov/summary/summary.cgi?cid=8299">8299</a>"	571483	Levoglucosan	389	498-07-7		<a href=http://pubchem.ncbi.nlm.nih.gov/summary/summary.cgi?cid=79029">79029</a>"	570079
Acetol 4	171	16.155	205	4625.1	116-09-6	<a href=http://www.genome.jp/dbget-bin/www_bget?cpd+C05235">C05235</a>"	<a href=http://pubchem.ncbi.nlm.nih.gov/summary/summary.cgi?cid=8299">8299</a>"	568189	571483	Acetol 4	205	116-09-6	<a href=http://www.genome.jp/dbget-bin/www_bget?cpd+C05235">C05235</a>"	<a href=http://pubchem.ncbi.nlm.nih.gov/summary/summary.cgi?cid=8299">8299</a>"	571483	3,6-Anhydro-D-galactose 1	169	14122-18-0	<a href=http://www.genome.jp/dbget-bin/www_bget?cpd+C06474">C06474</a>"	<a href=http://pubchem.ncbi.nlm.nih.gov/summary/summary.cgi?cid=441040">441040</a>"	564843
glutamine 2	345	16.2033	279	5321.2	56-85-9	<a href=http://www.genome.jp/dbget-bin/www_bget?cpd+C00064">C00064</a>"	<a href=http://pubchem.ncbi.nlm.nih.gov/summary/summary.cgi?cid=5961">5961</a>"	570151	570389	glutamine 2	279	56-85-9	<a href=http://www.genome.jp/dbget-bin/www_bget?cpd+C00064">C00064</a>"	<a href=http://pubchem.ncbi.nlm.nih.gov/summary/summary.cgi?cid=5961">5961</a>"	570389
glutamine 2	84	16.2367	520	624530	56-85-9	<a href=http://www.genome.jp/dbget-bin/www_bget?cpd+C00064">C00064</a>"	<a href=http://pubchem.ncbi.nlm.nih.gov/summary/summary.cgi?cid=5961">5961</a>"	571504	570389	glutamine 2	520	56-85-9	<a href=http://www.genome.jp/dbget-bin/www_bget?cpd+C00064">C00064</a>"	<a href=http://pubchem.ncbi.nlm.nih.gov/summary/summary.cgi?cid=5961">5961</a>"	570389	5-Aminovaleric acid 3	425	660-88-8	<a href=http://www.genome.jp/dbget-bin/www_bget?cpd+C00431">C00431</a>"	<a href=http://pubchem.ncbi.nlm.nih.gov/summary/summary.cgi?cid=138">138</a>"	571833	N-alpha-Acetyl-L-ornithine 3	421	6205-08-9	<a href=http://www.genome.jp/dbget-bin/www_bget?cpd+C00437">C00437</a>"	<a href=http://pubchem.ncbi.nlm.nih.gov/summary/summary.cgi?cid=907">907</a>"	570257	alpha-Aminoadipic acid	419	542-32-5		<a href=http://pubchem.ncbi.nlm.nih.gov/summary/summary.cgi?cid=469">469</a>"	573167	2,4-diaminobutyric acid 1	415	305-62-4		<a href=http://pubchem.ncbi.nlm.nih.gov/summary/summary.cgi?cid=470">470</a>"	571335
Unknown 266	57	16.2458		62708				571877
Unknown 267	102	16.2983		21278				574008
fucose 1	117	16.3108	834	158514	2438-80-4		<a href=http://pubchem.ncbi.nlm.nih.gov/summary/summary.cgi?cid=17106">17106</a>"	574515	577729	fucose 1	834	2438-80-4		<a href=http://pubchem.ncbi.nlm.nih.gov/summary/summary.cgi?cid=17106">17106</a>"	577729	6-deoxy-D-glucose 1	821	7568-08-4		<a href=http://pubchem.ncbi.nlm.nih.gov/summary/summary.cgi?cid=93579">93579</a>"	576050	alpha-Aminoadipic acid	349	542-32-5		<a href=http://pubchem.ncbi.nlm.nih.gov/summary/summary.cgi?cid=469">469</a>"	573167
Unknown 268	55	16.3317		65022				575361
ribitol	217	16.3383	739	43794	488-81-3		<a href=http://pubchem.ncbi.nlm.nih.gov/summary/summary.cgi?cid=6912">6912</a>"	575631	576302	ribitol	739	488-81-3		<a href=http://pubchem.ncbi.nlm.nih.gov/summary/summary.cgi?cid=6912">6912</a>"	576302	D-Arabitol	721	488-82-4		<a href=http://pubchem.ncbi.nlm.nih.gov/summary/summary.cgi?cid=94154">94154</a>"	574079
Unknown 269	154	16.3558		867071				576342
6-deoxy-D-glucose 1	159	16.3583	374	28691	7568-08-4		<a href=http://pubchem.ncbi.nlm.nih.gov/summary/summary.cgi?cid=93579">93579</a>"	576443	576050	6-deoxy-D-glucose 1	374	7568-08-4		<a href=http://pubchem.ncbi.nlm.nih.gov/summary/summary.cgi?cid=93579">93579</a>"	576050	fucose 1	366	2438-80-4		<a href=http://pubchem.ncbi.nlm.nih.gov/summary/summary.cgi?cid=17106">17106</a>"	577729
Unknown 270	221	16.3783		5818.2				577255
beta-Glycerophosphoric acid	243	16.3975	544	16598	819-83-0	<a href=http://www.genome.jp/dbget-bin/www_bget?cpd+C02979">C02979</a>"	<a href=http://pubchem.ncbi.nlm.nih.gov/summary/summary.cgi?cid=2526">2526</a>"	578033	575744	beta-Glycerophosphoric acid	544	819-83-0	<a href=http://www.genome.jp/dbget-bin/www_bget?cpd+C02979">C02979</a>"	<a href=http://pubchem.ncbi.nlm.nih.gov/summary/summary.cgi?cid=2526">2526</a>"	575744
6-deoxy-D-glucose 1	205	16.4008	528	13048	7568-08-4		<a href=http://pubchem.ncbi.nlm.nih.gov/summary/summary.cgi?cid=93579">93579</a>"	578168	576050	6-deoxy-D-glucose 1	528	7568-08-4		<a href=http://pubchem.ncbi.nlm.nih.gov/summary/summary.cgi?cid=93579">93579</a>"	576050	6-deoxy-D-glucose 2	517	7568-08-4		<a href=http://pubchem.ncbi.nlm.nih.gov/summary/summary.cgi?cid=93579">93579</a>"	582839	fucose 1	496	2438-80-4		<a href=http://pubchem.ncbi.nlm.nih.gov/summary/summary.cgi?cid=17106">17106</a>"	577729	D-Arabitol	425	488-82-4		<a href=http://pubchem.ncbi.nlm.nih.gov/summary/summary.cgi?cid=94154">94154</a>"	574079	ribitol	422	488-81-3		<a href=http://pubchem.ncbi.nlm.nih.gov/summary/summary.cgi?cid=6912">6912</a>"	576302
Diglycerol 2	217	16.4042	681	39494	627-82-7		<a href=http://pubchem.ncbi.nlm.nih.gov/summary/summary.cgi?cid=42953">42953</a>"	578304	582911	Diglycerol 2	681	627-82-7		<a href=http://pubchem.ncbi.nlm.nih.gov/summary/summary.cgi?cid=42953">42953</a>"	582911	D-Arabitol	668	488-82-4		<a href=http://pubchem.ncbi.nlm.nih.gov/summary/summary.cgi?cid=94154">94154</a>"	574079	ribitol	653	488-81-3		<a href=http://pubchem.ncbi.nlm.nih.gov/summary/summary.cgi?cid=6912">6912</a>"	576302	6-deoxy-D-glucose 2	553	7568-08-4		<a href=http://pubchem.ncbi.nlm.nih.gov/summary/summary.cgi?cid=93579">93579</a>"	582839	6-deoxy-D-glucose 1	535	7568-08-4		<a href=http://pubchem.ncbi.nlm.nih.gov/summary/summary.cgi?cid=93579">93579</a>"	576050	Acetol 5	521	116-09-6	<a href=http://www.genome.jp/dbget-bin/www_bget?cpd+C05235">C05235</a>"	<a href=http://pubchem.ncbi.nlm.nih.gov/summary/summary.cgi?cid=8299">8299</a>"	575285	fucose 1	509	2438-80-4
6-deoxy-D-glucose 1	159	16.4117	500	76764	7568-08-4		<a href=http://pubchem.ncbi.nlm.nih.gov/summary/summary.cgi?cid=93579">93579</a>"	578608	576050	6-deoxy-D-glucose 1	500	7568-08-4		<a href=http://pubchem.ncbi.nlm.nih.gov/summary/summary.cgi?cid=93579">93579</a>"	576050	6-deoxy-D-glucose 2	459	7568-08-4		<a href=http://pubchem.ncbi.nlm.nih.gov/summary/summary.cgi?cid=93579">93579</a>"	582839	fucose 1	429	2438-80-4		<a href=http://pubchem.ncbi.nlm.nih.gov/summary/summary.cgi?cid=17106">17106</a>"	577729	Diglycerol 2	305	627-82-7		<a href=http://pubchem.ncbi.nlm.nih.gov/summary/summary.cgi?cid=42953">42953</a>"	582911
Unknown 271	267	16.4842		13187				581551
Lyxonic acid, 1,4-lactone	147	16.4967	558	544765	15384-34-6		<a href=http://pubchem.ncbi.nlm.nih.gov/summary/summary.cgi?cid=6427169">6427169</a>"	582058	586543	Lyxonic acid, 1,4-lactone	558	15384-34-6		<a href=http://pubchem.ncbi.nlm.nih.gov/summary/summary.cgi?cid=6427169">6427169</a>"	586543	flavin adenine degrad product	550	146-14-5		<a href=http://pubchem.ncbi.nlm.nih.gov/summary/summary.cgi?cid=444188">444188</a>"	585799
Tetradecanoic acid, methyl ester	74	16.51	889	17907006	124-10-7		<a href=http://pubchem.ncbi.nlm.nih.gov/summary/summary.cgi?cid=31284">31284</a>"	582600	582620	Tetradecanoic acid, methyl ester	889	124-10-7		<a href=http://pubchem.ncbi.nlm.nih.gov/summary/summary.cgi?cid=31284">31284</a>"	582620
2,3-dihydroxybenzoic acid	355	16.5942	407	14803	303-38-8	<a href=http://www.genome.jp/dbget-bin/www_bget?cpd+C00196">C00196</a>"	<a href=http://pubchem.ncbi.nlm.nih.gov/summary/summary.cgi?cid=19">19</a>"	586007	588191	2,3-dihydroxybenzoic acid	407	303-38-8	<a href=http://www.genome.jp/dbget-bin/www_bget?cpd+C00196">C00196</a>"	<a href=http://pubchem.ncbi.nlm.nih.gov/summary/summary.cgi?cid=19">19</a>"	588191
putrescine 2	174	16.6017	941	557311	110-60-1	<a href=http://www.genome.jp/dbget-bin/www_bget?cpd+C02896">C02896</a>"	<a href=http://pubchem.ncbi.nlm.nih.gov/summary/summary.cgi?cid=1045">1045</a>"	586311	588298	putrescine 2	941	110-60-1	<a href=http://www.genome.jp/dbget-bin/www_bget?cpd+C02896">C02896</a>"	<a href=http://pubchem.ncbi.nlm.nih.gov/summary/summary.cgi?cid=1045">1045</a>"	588298	2-Amino-1-phenylethanol	690	7568-93-6		<a href=http://pubchem.ncbi.nlm.nih.gov/summary/summary.cgi?cid=643217">643217</a>"	586686	methionine sulfoxide 3	390	3226-65-1	<a href=http://www.genome.jp/dbget-bin/www_bget?cpd+C02989">C02989</a>"	<a href=http://pubchem.ncbi.nlm.nih.gov/summary/summary.cgi?cid=847">847</a>"	588682	Ciliatine	383	2041-14-7	<a href=http://www.genome.jp/dbget-bin/www_bget?cpd+C03557">C03557</a>"	<a href=http://pubchem.ncbi.nlm.nih.gov/summary/summary.cgi?cid=339">339</a>"	586911
Unknown 272	207	16.665		18797				588875
fucose 2	205	16.6692	452	14901	2438-80-4		<a href=http://pubchem.ncbi.nlm.nih.gov/summary/summary.cgi?cid=17106">17106</a>"	589044	584581	fucose 2	452	2438-80-4		<a href=http://pubchem.ncbi.nlm.nih.gov/summary/summary.cgi?cid=17106">17106</a>"	584581	3,6-Anhydro-D-galactose 2	415	14122-18-0	<a href=http://www.genome.jp/dbget-bin/www_bget?cpd+C06474">C06474</a>"	<a href=http://pubchem.ncbi.nlm.nih.gov/summary/summary.cgi?cid=441040">441040</a>"	585996	Lyxonic acid, 1,4-lactone	413	15384-34-6		<a href=http://pubchem.ncbi.nlm.nih.gov/summary/summary.cgi?cid=6427169">6427169</a>"	586543	Diglycerol 1	407	627-82-7		<a href=http://pubchem.ncbi.nlm.nih.gov/summary/summary.cgi?cid=42953">42953</a>"	591718	flavin adenine degrad product	395	146-14-5		<a href=http://pubchem.ncbi.nlm.nih.gov/summary/summary.cgi?cid=444188">444188</a>"	585799
Unknown 273	73	16.6958		408882				590124
3,6-Anhydro-D-galactose 2	248	16.6992	343	10877	14122-18-0	<a href=http://www.genome.jp/dbget-bin/www_bget?cpd+C06474">C06474</a>"	<a href=http://pubchem.ncbi.nlm.nih.gov/summary/summary.cgi?cid=441040">441040</a>"	590259	585996	3,6-Anhydro-D-galactose 2	343	14122-18-0	<a href=http://www.genome.jp/dbget-bin/www_bget?cpd+C06474">C06474</a>"	<a href=http://pubchem.ncbi.nlm.nih.gov/summary/summary.cgi?cid=441040">441040</a>"	585996
Unknown 274	58	16.7		10108				590292
3,6-Anhydro-D-galactose 3	231	16.7183	349	20631	14122-18-0	<a href=http://www.genome.jp/dbget-bin/www_bget?cpd+C06474">C06474</a>"	<a href=http://pubchem.ncbi.nlm.nih.gov/summary/summary.cgi?cid=441040">441040</a>"	591035	587685	3,6-Anhydro-D-galactose 3	349	14122-18-0	<a href=http://www.genome.jp/dbget-bin/www_bget?cpd+C06474">C06474</a>"	<a href=http://pubchem.ncbi.nlm.nih.gov/summary/summary.cgi?cid=441040">441040</a>"	587685
Diglycerol 1	129	16.755	230	11967	627-82-7		<a href=http://pubchem.ncbi.nlm.nih.gov/summary/summary.cgi?cid=42953">42953</a>"	592519	591718	Diglycerol 1	230	627-82-7		<a href=http://pubchem.ncbi.nlm.nih.gov/summary/summary.cgi?cid=42953">42953</a>"	591718
4-nitrocatechol	317	16.7933	309	6506.1	3316-09-4	<a href=http://www.genome.jp/dbget-bin/www_bget?cpd+C02235">C02235</a>"	<a href=http://pubchem.ncbi.nlm.nih.gov/summary/summary.cgi?cid=3505109">3505109</a>"	594071	596111	4-nitrocatechol	309	3316-09-4	<a href=http://www.genome.jp/dbget-bin/www_bget?cpd+C02235">C02235</a>"	<a href=http://pubchem.ncbi.nlm.nih.gov/summary/summary.cgi?cid=3505109">3505109</a>"	596111
D-(glycerol 1-phosphate)	299	16.8008	879	91718	34363-28-5	<a href=http://www.genome.jp/dbget-bin/www_bget?cpd+C00093">C00093</a>"	<a href=http://pubchem.ncbi.nlm.nih.gov/summary/summary.cgi?cid=439162">439162</a>"	594375	591357	D-(glycerol 1-phosphate)	879	34363-28-5	<a href=http://www.genome.jp/dbget-bin/www_bget?cpd+C00093">C00093</a>"	<a href=http://pubchem.ncbi.nlm.nih.gov/summary/summary.cgi?cid=439162">439162</a>"	591357	Diglycerol 1	459	627-82-7		<a href=http://pubchem.ncbi.nlm.nih.gov/summary/summary.cgi?cid=42953">42953</a>"	591718	uracil-5-carboxylic acid	435	23945-44-0	<a href=http://www.genome.jp/dbget-bin/www_bget?cpd+C03030">C03030</a>"	<a href=http://pubchem.ncbi.nlm.nih.gov/summary/summary.cgi?cid=90301">90301</a>"	599351	4-nitrocatechol	409	3316-09-4	<a href=http://www.genome.jp/dbget-bin/www_bget?cpd+C02235">C02235</a>"	<a href=http://pubchem.ncbi.nlm.nih.gov/summary/summary.cgi?cid=3505109">3505109</a>"	596111
Diglycerol 1	355	16.8117	374	72017	627-82-7		<a href=http://pubchem.ncbi.nlm.nih.gov/summary/summary.cgi?cid=42953">42953</a>"	594813	591718	Diglycerol 1	374	627-82-7		<a href=http://pubchem.ncbi.nlm.nih.gov/summary/summary.cgi?cid=42953">42953</a>"	591718	D-(glycerol 1-phosphate)	374	34363-28-5	<a href=http://www.genome.jp/dbget-bin/www_bget?cpd+C00093">C00093</a>"	<a href=http://pubchem.ncbi.nlm.nih.gov/summary/summary.cgi?cid=439162">439162</a>"	591357
Unknown 275	121	16.855	129	5343.6	106-28-5		<a href=http://pubchem.ncbi.nlm.nih.gov/summary/summary.cgi?cid=1549107">1549107</a>"	596568	600949	farnesol 2	129	106-28-5		<a href=http://pubchem.ncbi.nlm.nih.gov/summary/summary.cgi?cid=1549107">1549107</a>"	600949
Glucose-1-phosphate	217	16.8742	561	94335	59-56-3	<a href=http://www.genome.jp/dbget-bin/www_bget?cpd+C11450">C11450</a>"	<a href=http://pubchem.ncbi.nlm.nih.gov/summary/summary.cgi?cid=65533">65533</a>"	597344	594823	Glucose-1-phosphate	561	59-56-3	<a href=http://www.genome.jp/dbget-bin/www_bget?cpd+C11450">C11450</a>"	<a href=http://pubchem.ncbi.nlm.nih.gov/summary/summary.cgi?cid=65533">65533</a>"	594823	3-(4-hydroxyphenyl)propionic acid	518	501-97-3	<a href=http://www.genome.jp/dbget-bin/www_bget?cpd+C01744">C01744</a>"	<a href=http://pubchem.ncbi.nlm.nih.gov/summary/summary.cgi?cid=10394">10394</a>"	598085
gentisic acid	207	16.9033	282	17848	490-79-9	<a href=http://www.genome.jp/dbget-bin/www_bget?cpd+C00628">C00628</a>"	<a href=http://pubchem.ncbi.nlm.nih.gov/summary/summary.cgi?cid=3469">3469</a>"	598525	602031	gentisic acid	282	490-79-9	<a href=http://www.genome.jp/dbget-bin/www_bget?cpd+C00628">C00628</a>"	<a href=http://pubchem.ncbi.nlm.nih.gov/summary/summary.cgi?cid=3469">3469</a>"	602031	4-hydroxy-3-methoxybenzoic acid;	275	121-34-6	<a href=http://www.genome.jp/dbget-bin/www_bget?cpd+C06672">C06672</a>"	<a href=http://pubchem.ncbi.nlm.nih.gov/summary/summary.cgi?cid=8468">8468</a>"	599093	pyridine-2,3-dicarboxylic acid	261	339155-13-4	<a href=http://www.genome.jp/dbget-bin/www_bget?cpd+C03722">C03722</a>"	<a href=http://pubchem.ncbi.nlm.nih.gov/summary/summary.cgi?cid=1066">1066</a>"	596677	3-Hydroxyanthranilic acid	247	548-93-6	<a href=http://www.genome.jp/dbget-bin/www_bget?cpd+C00632">C00632</a>"	<a href=http://pubchem.ncbi.nlm.nih.gov/summary/summary.cgi?cid=86">86</a>"	598531
1,3-diaminopropane	226	16.9358	352	21874150	109-76-2	<a href=http://www.genome.jp/dbget-bin/www_bget?cpd+C00986">C00986</a>"	<a href=http://pubchem.ncbi.nlm.nih.gov/summary/summary.cgi?cid=428">428</a>"	599841	603655	1,3-diaminopropane	352	109-76-2	<a href=http://www.genome.jp/dbget-bin/www_bget?cpd+C00986">C00986</a>"	<a href=http://pubchem.ncbi.nlm.nih.gov/summary/summary.cgi?cid=428">428</a>"	603655
Farnesal 2	37	16.9417	472	208140	19317-11-4		<a href=http://pubchem.ncbi.nlm.nih.gov/summary/summary.cgi?cid=68150">68150</a>"	600077	604726	Farnesal 2	472	19317-11-4		<a href=http://pubchem.ncbi.nlm.nih.gov/summary/summary.cgi?cid=68150">68150</a>"	604726	3,6-Anhydro-D-galactose 4	406	14122-18-0	<a href=http://www.genome.jp/dbget-bin/www_bget?cpd+C06474">C06474</a>"	<a href=http://pubchem.ncbi.nlm.nih.gov/summary/summary.cgi?cid=441040">441040</a>"	603149
Unknown 276	156	16.975		53317				601426
gentisic acid	355	16.9833	641	61690	490-79-9	<a href=http://www.genome.jp/dbget-bin/www_bget?cpd+C00628">C00628</a>"	<a href=http://pubchem.ncbi.nlm.nih.gov/summary/summary.cgi?cid=3469">3469</a>"	601764	602031	gentisic acid	641	490-79-9	<a href=http://www.genome.jp/dbget-bin/www_bget?cpd+C00628">C00628</a>"	<a href=http://pubchem.ncbi.nlm.nih.gov/summary/summary.cgi?cid=3469">3469</a>"	602031	uracil-5-carboxylic acid	226	23945-44-0	<a href=http://www.genome.jp/dbget-bin/www_bget?cpd+C03030">C03030</a>"	<a href=http://pubchem.ncbi.nlm.nih.gov/summary/summary.cgi?cid=90301">90301</a>"	599351	4-Hydroxymandelic acid	219	7198-10-9	<a href=http://www.genome.jp/dbget-bin/www_bget?cpd+C11527">C11527</a>"	<a href=http://pubchem.ncbi.nlm.nih.gov/summary/summary.cgi?cid=328">328</a>"	601913	Homovanillic acid	217	306-08-1	<a href=http://www.genome.jp/dbget-bin/www_bget?cpd+C06045">C06045</a>"	<a href=http://pubchem.ncbi.nlm.nih.gov/summary/summary.cgi?cid=1738">1738</a>"	601180	4-hydroxy-3-methoxybenzoic acid;	207	121-34-6	<a href=http://www.genome.jp/dbget-bin/www_bget?cpd+C06672">C06672</a>"	<a href=http://pubchem.ncbi.nlm.nih.gov/summary/summary.cgi?cid=8468">8468</a>"	599093
4-hydroxy-3-methoxybenzoic acid;	194	17.0375	242	12532	121-34-6	<a href=http://www.genome.jp/dbget-bin/www_bget?cpd+C06672">C06672</a>"	<a href=http://pubchem.ncbi.nlm.nih.gov/summary/summary.cgi?cid=8468">8468</a>"	603957	599093	4-hydroxy-3-methoxybenzoic acid;	242	121-34-6	<a href=http://www.genome.jp/dbget-bin/www_bget?cpd+C06672">C06672</a>"	<a href=http://pubchem.ncbi.nlm.nih.gov/summary/summary.cgi?cid=8468">8468</a>"	599093	3,6-Anhydro-D-galactose 4	237	14122-18-0	<a href=http://www.genome.jp/dbget-bin/www_bget?cpd+C06474">C06474</a>"	<a href=http://pubchem.ncbi.nlm.nih.gov/summary/summary.cgi?cid=441040">441040</a>"	603149	N-Acetylisatin 4	232	574-17-4	<a href=http://www.genome.jp/dbget-bin/www_bget?cpd+C02172">C02172</a>"	<a href=http://pubchem.ncbi.nlm.nih.gov/summary/summary.cgi?cid=11321">11321</a>"	608227
2-deoxy-D-glucose 2	276	17.0567	353	12653	154-17-6		<a href=http://pubchem.ncbi.nlm.nih.gov/summary/summary.cgi?cid=108223">108223</a>"	604733	605527	2-deoxy-D-glucose 2	353	154-17-6		<a href=http://pubchem.ncbi.nlm.nih.gov/summary/summary.cgi?cid=108223">108223</a>"	605527	2-Deoxy-D-galactose 2	346	1949-89-9		<a href=http://pubchem.ncbi.nlm.nih.gov/summary/summary.cgi?cid=225612">225612</a>"	607287	2-Deoxy-D-galactose 1	337	1949-89-9		<a href=http://pubchem.ncbi.nlm.nih.gov/summary/summary.cgi?cid=225612">225612</a>"	606002	2-deoxy-D-glucose 1	327	154-17-6		<a href=http://pubchem.ncbi.nlm.nih.gov/summary/summary.cgi?cid=108223">108223</a>"	604918	S-carboxymethylcysteine 1	309	186537-58-6		<a href=http://pubchem.ncbi.nlm.nih.gov/summary/summary.cgi?cid=1080">1080</a>"	600720
3-phosphoglycerate	217	17.1658	326	9146.8	820-11-1	<a href=http://www.genome.jp/dbget-bin/www_bget?cpd+C00597">C00597</a>"	<a href=http://pubchem.ncbi.nlm.nih.gov/summary/summary.cgi?cid=724">724</a>"	609153	612515	3-phosphoglycerate	326	820-11-1	<a href=http://www.genome.jp/dbget-bin/www_bget?cpd+C00597">C00597</a>"	<a href=http://pubchem.ncbi.nlm.nih.gov/summary/summary.cgi?cid=724">724</a>"	612515	shikimic acid	322	138-59-0	<a href=http://www.genome.jp/dbget-bin/www_bget?cpd+C00493">C00493</a>"	<a href=http://pubchem.ncbi.nlm.nih.gov/summary/summary.cgi?cid=1094">1094</a>"	612089	2-Deoxy-D-galactose 2	313	1949-89-9		<a href=http://pubchem.ncbi.nlm.nih.gov/summary/summary.cgi?cid=225612">225612</a>"	607287	2-deoxy-D-glucose 2	310	154-17-6		<a href=http://pubchem.ncbi.nlm.nih.gov/summary/summary.cgi?cid=108223">108223</a>"	605527
terephthalic acid	295	17.1942	878	198511	100-21-0	<a href=http://www.genome.jp/dbget-bin/www_bget?cpd+C06337">C06337</a>"	<a href=http://pubchem.ncbi.nlm.nih.gov/summary/summary.cgi?cid=7489">7489</a>"	610300	611795	terephthalic acid	878	100-21-0	<a href=http://www.genome.jp/dbget-bin/www_bget?cpd+C06337">C06337</a>"	<a href=http://pubchem.ncbi.nlm.nih.gov/summary/summary.cgi?cid=7489">7489</a>"	611795	Dehydroshikimic acid 2	313	2922-42-1		<a href=http://pubchem.ncbi.nlm.nih.gov/summary/summary.cgi?cid=4635868">4635868</a>"	609196
azelaic acid	55	17.2342	946	1055001	123-99-9	<a href=http://www.genome.jp/dbget-bin/www_bget?cpd+C08261">C08261</a>"	<a href=http://pubchem.ncbi.nlm.nih.gov/summary/summary.cgi?cid=2266">2266</a>"	611919	610000	azelaic acid	946	123-99-9	<a href=http://www.genome.jp/dbget-bin/www_bget?cpd+C08261">C08261</a>"	<a href=http://pubchem.ncbi.nlm.nih.gov/summary/summary.cgi?cid=2266">2266</a>"	610000	10-Hydroxydecanoic acid	715	1679-53-4	<a href=http://www.genome.jp/dbget-bin/www_bget?cpd+C02774">C02774</a>"	<a href=http://pubchem.ncbi.nlm.nih.gov/summary/summary.cgi?cid=74300">74300</a>"	616357	2-Deoxy-D-galactose 2	475	1949-89-9		<a href=http://pubchem.ncbi.nlm.nih.gov/summary/summary.cgi?cid=225612">225612</a>"	607287	9-Fluorenone 2	469	486-25-9	<a href=http://www.genome.jp/dbget-bin/www_bget?cpd+C06712">C06712</a>"	<a href=http://pubchem.ncbi.nlm.nih.gov/summary/summary.cgi?cid=10241">10241</a>"	611167
Unknown 277	314	17.2608		6302.8				612999
alpha-D-glucosamine 1-phosphate	217	17.3475	253	11370	2152-75-2	<a href=http://www.genome.jp/dbget-bin/www_bget?cpd+C06156">C06156</a>"	<a href=http://pubchem.ncbi.nlm.nih.gov/summary/summary.cgi?cid=740">740</a>"	616508	618347	alpha-D-glucosamine 1-phosphate	253	2152-75-2	<a href=http://www.genome.jp/dbget-bin/www_bget?cpd+C06156">C06156</a>"	<a href=http://pubchem.ncbi.nlm.nih.gov/summary/summary.cgi?cid=740">740</a>"	618347
hypoxanthine 1	224	17.3575	426	15187	68-94-0	<a href=http://www.genome.jp/dbget-bin/www_bget?cpd+C00262">C00262</a>"	<a href=http://pubchem.ncbi.nlm.nih.gov/summary/summary.cgi?cid=790">790</a>"	616913	620090	hypoxanthine 1	426	68-94-0	<a href=http://www.genome.jp/dbget-bin/www_bget?cpd+C00262">C00262</a>"	<a href=http://pubchem.ncbi.nlm.nih.gov/summary/summary.cgi?cid=790">790</a>"	620090	L-4-Hydroxyphenylglycine 2	295	32462-30-9	<a href=http://www.genome.jp/dbget-bin/www_bget?cpd+C12323">C12323</a>"	<a href=http://pubchem.ncbi.nlm.nih.gov/summary/summary.cgi?cid=36143">36143</a>"	621041
hypoxanthine 1	144	17.3642	454	10008	68-94-0	<a href=http://www.genome.jp/dbget-bin/www_bget?cpd+C00262">C00262</a>"	<a href=http://pubchem.ncbi.nlm.nih.gov/summary/summary.cgi?cid=790">790</a>"	617183	620090	hypoxanthine 1	454	68-94-0	<a href=http://www.genome.jp/dbget-bin/www_bget?cpd+C00262">C00262</a>"	<a href=http://pubchem.ncbi.nlm.nih.gov/summary/summary.cgi?cid=790">790</a>"	620090	Atrazine-2-hydroxy 2	243	2163-68-0	<a href=http://www.genome.jp/dbget-bin/www_bget?cpd+C06552">C06552</a>"	<a href=http://pubchem.ncbi.nlm.nih.gov/summary/summary.cgi?cid=16553">16553</a>"	621201	Adipamide 5	212	628-94-4		<a href=http://pubchem.ncbi.nlm.nih.gov/summary/summary.cgi?cid=12364">12364</a>"	615335	Farnesal 3	206	19317-11-4		<a href=http://pubchem.ncbi.nlm.nih.gov/summary/summary.cgi?cid=68150">68150</a>"	612516
hypoxanthine 1	267	17.3708	707	43075	68-94-0	<a href=http://www.genome.jp/dbget-bin/www_bget?cpd+C00262">C00262</a>"	<a href=http://pubchem.ncbi.nlm.nih.gov/summary/summary.cgi?cid=790">790</a>"	617452	620090	hypoxanthine 1	707	68-94-0	<a href=http://www.genome.jp/dbget-bin/www_bget?cpd+C00262">C00262</a>"	<a href=http://pubchem.ncbi.nlm.nih.gov/summary/summary.cgi?cid=790">790</a>"	620090	L-4-Hydroxyphenylglycine 2	310	32462-30-9	<a href=http://www.genome.jp/dbget-bin/www_bget?cpd+C12323">C12323</a>"	<a href=http://pubchem.ncbi.nlm.nih.gov/summary/summary.cgi?cid=36143">36143</a>"	621041	2-Amino-3-methoxybenzoic acid 1	246	3177-80-8	<a href=http://www.genome.jp/dbget-bin/www_bget?cpd+C05831">C05831</a>"	<a href=http://pubchem.ncbi.nlm.nih.gov/summary/summary.cgi?cid=255720">255720</a>"	621744
Unknown 278	163	17.4117		8855.9				619106
citric acid	273	17.4258	842	133608	5949-29-1	<a href=http://www.genome.jp/dbget-bin/www_bget?cpd+C00158">C00158</a>"	<a href=http://pubchem.ncbi.nlm.nih.gov/summary/summary.cgi?cid=311">311</a>"	619679	617832	citric acid	842	5949-29-1	<a href=http://www.genome.jp/dbget-bin/www_bget?cpd+C00158">C00158</a>"	<a href=http://pubchem.ncbi.nlm.nih.gov/summary/summary.cgi?cid=311">311</a>"	617832	isocitric acid 1	645	320-77-4	<a href=http://www.genome.jp/dbget-bin/www_bget?cpd+C00451">C00451</a>"	<a href=http://pubchem.ncbi.nlm.nih.gov/summary/summary.cgi?cid=5318532">5318532</a>"	617383	isocitric acid 2	593	320-77-4	<a href=http://www.genome.jp/dbget-bin/www_bget?cpd+C00451">C00451</a>"	<a href=http://pubchem.ncbi.nlm.nih.gov/summary/summary.cgi?cid=5318532">5318532</a>"	620292	10-Hydroxydecanoic acid	353	1679-53-4	<a href=http://www.genome.jp/dbget-bin/www_bget?cpd+C02774">C02774</a>"	<a href=http://pubchem.ncbi.nlm.nih.gov/summary/summary.cgi?cid=74300">74300</a>"	616357
ornithine 1	142	17.4375	898	225490	70-26-8	<a href=http://www.genome.jp/dbget-bin/www_bget?cpd+C00077">C00077</a>"	<a href=http://pubchem.ncbi.nlm.nih.gov/summary/summary.cgi?cid=6262">6262</a>"	620152	619743	ornithine 1	898	70-26-8	<a href=http://www.genome.jp/dbget-bin/www_bget?cpd+C00077">C00077</a>"	<a href=http://pubchem.ncbi.nlm.nih.gov/summary/summary.cgi?cid=6262">6262</a>"	619743	citrulline 1	377	372-75-8	<a href=http://www.genome.jp/dbget-bin/www_bget?cpd+C00327">C00327</a>"	<a href=http://pubchem.ncbi.nlm.nih.gov/summary/summary.cgi?cid=833">833</a>"	621977	N-(3-aminopropyl)-morpholine 2	372	123-00-2		<a href=http://pubchem.ncbi.nlm.nih.gov/summary/summary.cgi?cid=61055">61055</a>"	624045
Farnesal 6	202	17.4425	268	12263	19317-11-4		<a href=http://pubchem.ncbi.nlm.nih.gov/summary/summary.cgi?cid=68150">68150</a>"	620354	624167	Farnesal 6	268	19317-11-4		<a href=http://pubchem.ncbi.nlm.nih.gov/summary/summary.cgi?cid=68150">68150</a>"	624167	alpha-D-glucosamine 1-phosphate	257	2152-75-2	<a href=http://www.genome.jp/dbget-bin/www_bget?cpd+C06156">C06156</a>"	<a href=http://pubchem.ncbi.nlm.nih.gov/summary/summary.cgi?cid=740">740</a>"	618347	ornithine 1	239	70-26-8	<a href=http://www.genome.jp/dbget-bin/www_bget?cpd+C00077">C00077</a>"	<a href=http://pubchem.ncbi.nlm.nih.gov/summary/summary.cgi?cid=6262">6262</a>"	619743
3,4-dihydroxybenzoic acid	193	17.4733	685	62368	99-50-3	<a href=http://www.genome.jp/dbget-bin/www_bget?cpd+C00230">C00230</a>"	<a href=http://pubchem.ncbi.nlm.nih.gov/summary/summary.cgi?cid=72">72</a>"	621602	621745	3,4-dihydroxybenzoic acid	685	99-50-3	<a href=http://www.genome.jp/dbget-bin/www_bget?cpd+C00230">C00230</a>"	<a href=http://pubchem.ncbi.nlm.nih.gov/summary/summary.cgi?cid=72">72</a>"	621745	Synephrine 1	291	94-07-5	<a href=http://www.genome.jp/dbget-bin/www_bget?cpd+C04548">C04548</a>"	<a href=http://pubchem.ncbi.nlm.nih.gov/summary/summary.cgi?cid=7172">7172</a>"	622157	O-Phosphoserine 1	230	407-41-0	<a href=http://www.genome.jp/dbget-bin/www_bget?cpd+C01005">C01005</a>"	<a href=http://pubchem.ncbi.nlm.nih.gov/summary/summary.cgi?cid=68841">68841</a>"	625397	Benzoin 1	177	119-53-9	<a href=http://www.genome.jp/dbget-bin/www_bget?cpd+C01408">C01408</a>"	<a href=http://pubchem.ncbi.nlm.nih.gov/summary/summary.cgi?cid=8400">8400</a>"	620856	O-phosphonothreonine 2	166	1114-81-4		<a href=http://pubchem.ncbi.nlm.nih.gov/summary/summary.cgi?cid=1016">1016</a>"	619653
2,8-Dihydroxyquinoline	290	17.4958	872	375128	15450-76-7	<a href=http://www.genome.jp/dbget-bin/www_bget?cpd+C06342">C06342</a>"	<a href=http://pubchem.ncbi.nlm.nih.gov/summary/summary.cgi?cid=97250">97250</a>"	622513	627420	2,8-Dihydroxyquinoline	872	15450-76-7	<a href=http://www.genome.jp/dbget-bin/www_bget?cpd+C06342">C06342</a>"	<a href=http://pubchem.ncbi.nlm.nih.gov/summary/summary.cgi?cid=97250">97250</a>"	627420	N-(2-hydroxyethyl)-iminodiacetic acid 2	405	93-62-9		<a href=http://pubchem.ncbi.nlm.nih.gov/summary/summary.cgi?cid=7152">7152</a>"	619849	Quinaldic Acid	194	93-10-7	<a href=http://www.genome.jp/dbget-bin/www_bget?cpd+C06325">C06325</a>"	<a href=http://pubchem.ncbi.nlm.nih.gov/summary/summary.cgi?cid=7124">7124</a>"	622039	N-Acetylisatin 2	171	574-17-4	<a href=http://www.genome.jp/dbget-bin/www_bget?cpd+C02172">C02172</a>"	<a href=http://pubchem.ncbi.nlm.nih.gov/summary/summary.cgi?cid=11321">11321</a>"	627383	Thioctamide 2	123	3206-73-3	<a href=http://www.genome.jp/dbget-bin/www_bget?cpd+C00248">C00248</a>"	<a href=http://pubchem.ncbi.nlm.nih.gov/summary/summary.cgi?cid=863">863</a>"	626300
2,8-Dihydroxyquinoline	158	17.5042	465	17614	15450-76-7	<a href=http://www.genome.jp/dbget-bin/www_bget?cpd+C06342">C06342</a>"	<a href=http://pubchem.ncbi.nlm.nih.gov/summary/summary.cgi?cid=97250">97250</a>"	622851	627420	2,8-Dihydroxyquinoline	465	15450-76-7	<a href=http://www.genome.jp/dbget-bin/www_bget?cpd+C06342">C06342</a>"	<a href=http://pubchem.ncbi.nlm.nih.gov/summary/summary.cgi?cid=97250">97250</a>"	627420	citrulline 1	258	372-75-8	<a href=http://www.genome.jp/dbget-bin/www_bget?cpd+C00327">C00327</a>"	<a href=http://pubchem.ncbi.nlm.nih.gov/summary/summary.cgi?cid=833">833</a>"	621977	Thioctamide 2	230	3206-73-3	<a href=http://www.genome.jp/dbget-bin/www_bget?cpd+C00248">C00248</a>"	<a href=http://pubchem.ncbi.nlm.nih.gov/summary/summary.cgi?cid=863">863</a>"	626300	N-(2-hydroxyethyl)-iminodiacetic acid 2	208	93-62-9		<a href=http://pubchem.ncbi.nlm.nih.gov/summary/summary.cgi?cid=7152">7152</a>"	619849	N-Acetylisatin 2	135	574-17-4	<a href=http://www.genome.jp/dbget-bin/www_bget?cpd+C02172">C02172</a>"	<a href=http://pubchem.ncbi.nlm.nih.gov/summary/summary.cgi?cid=11321">11321</a>"	627383
citrulline 1	157	17.515	571	47559	372-75-8	<a href=http://www.genome.jp/dbget-bin/www_bget?cpd+C00327">C00327</a>"	<a href=http://pubchem.ncbi.nlm.nih.gov/summary/summary.cgi?cid=833">833</a>"	623289	621977	citrulline 1	571	372-75-8	<a href=http://www.genome.jp/dbget-bin/www_bget?cpd+C00327">C00327</a>"	<a href=http://pubchem.ncbi.nlm.nih.gov/summary/summary.cgi?cid=833">833</a>"	621977	Atrazine-2-hydroxy 2	285	2163-68-0	<a href=http://www.genome.jp/dbget-bin/www_bget?cpd+C06552">C06552</a>"	<a href=http://pubchem.ncbi.nlm.nih.gov/summary/summary.cgi?cid=16553">16553</a>"	621201	Cysteinylglycine 3	237	19246-18-5		<a href=http://pubchem.ncbi.nlm.nih.gov/summary/summary.cgi?cid=65270">65270</a>"	619538	ornithine 1	233	70-26-8	<a href=http://www.genome.jp/dbget-bin/www_bget?cpd+C00077">C00077</a>"	<a href=http://pubchem.ncbi.nlm.nih.gov/summary/summary.cgi?cid=6262">6262</a>"	619743
Unknown 279	217	17.5533		37316				624841
Unknown 280	179	17.5567		16620				624976
O-Phosphoserine 1	116	17.565	214	8982.3	407-41-0	<a href=http://www.genome.jp/dbget-bin/www_bget?cpd+C01005">C01005</a>"	<a href=http://pubchem.ncbi.nlm.nih.gov/summary/summary.cgi?cid=68841">68841</a>"	625314	625397	O-Phosphoserine 1	214	407-41-0	<a href=http://www.genome.jp/dbget-bin/www_bget?cpd+C01005">C01005</a>"	<a href=http://pubchem.ncbi.nlm.nih.gov/summary/summary.cgi?cid=68841">68841</a>"	625397	Homogentisic acid	207	451-13-8	<a href=http://www.genome.jp/dbget-bin/www_bget?cpd+C00544">C00544</a>"	<a href=http://pubchem.ncbi.nlm.nih.gov/summary/summary.cgi?cid=780">780</a>"	627762
N(alpha),N(alpha)-dimethyl-L-histidine	174	17.6758	399	341750	24940-57-6	<a href=http://www.genome.jp/dbget-bin/www_bget?cpd+C04259">C04259</a>"	<a href=http://pubchem.ncbi.nlm.nih.gov/summary/summary.cgi?cid=440274">440274</a>"	629801	625533	N(alpha),N(alpha)-dimethyl-L-histidine	399	24940-57-6	<a href=http://www.genome.jp/dbget-bin/www_bget?cpd+C04259">C04259</a>"	<a href=http://pubchem.ncbi.nlm.nih.gov/summary/summary.cgi?cid=440274">440274</a>"	625533
Dehydroascorbic Acid 1	157	17.695	355	16643	490-83-5	<a href=http://www.genome.jp/dbget-bin/www_bget?cpd+C05422">C05422</a>"	<a href=http://pubchem.ncbi.nlm.nih.gov/summary/summary.cgi?cid=440667">440667</a>"	630577	634333	Dehydroascorbic Acid 1	355	490-83-5	<a href=http://www.genome.jp/dbget-bin/www_bget?cpd+C05422">C05422</a>"	<a href=http://pubchem.ncbi.nlm.nih.gov/summary/summary.cgi?cid=440667">440667</a>"	634333	Tagatose 1	329	87-81-0		<a href=http://pubchem.ncbi.nlm.nih.gov/summary/summary.cgi?cid=92092">92092</a>"	630199	Methyl-beta-D-galactopyranoside	252	1824-94-8		<a href=http://pubchem.ncbi.nlm.nih.gov/summary/summary.cgi?cid=17751029">17751029</a>"	631868
Tagatose 1	217	17.7283	393	26115	87-81-0		<a href=http://pubchem.ncbi.nlm.nih.gov/summary/summary.cgi?cid=92092">92092</a>"	631927	630199	Tagatose 1	393	87-81-0		<a href=http://pubchem.ncbi.nlm.nih.gov/summary/summary.cgi?cid=92092">92092</a>"	630199	Methyl-beta-D-galactopyranoside	312	1824-94-8		<a href=http://pubchem.ncbi.nlm.nih.gov/summary/summary.cgi?cid=17751029">17751029</a>"	631868
Tagatose 1	68	17.7308	245	17151	87-81-0		<a href=http://pubchem.ncbi.nlm.nih.gov/summary/summary.cgi?cid=92092">92092</a>"	632028	630199	Tagatose 1	245	87-81-0		<a href=http://pubchem.ncbi.nlm.nih.gov/summary/summary.cgi?cid=92092">92092</a>"	630199
Unknown 281	221	17.7558		33193				633040
Myristic Acid	117	17.8142	950	397780	544-63-8	<a href=http://www.genome.jp/dbget-bin/www_bget?cpd+ C06424"> C06424</a>"	<a href=http://pubchem.ncbi.nlm.nih.gov/summary/summary.cgi?cid=11005">11005</a>"	635402	635876	Myristic Acid	950	544-63-8	<a href=http://www.genome.jp/dbget-bin/www_bget?cpd+ C06424"> C06424</a>"	<a href=http://pubchem.ncbi.nlm.nih.gov/summary/summary.cgi?cid=11005">11005</a>"	635876	Dehydroascorbic Acid 1	348	490-83-5	<a href=http://www.genome.jp/dbget-bin/www_bget?cpd+C05422">C05422</a>"	<a href=http://pubchem.ncbi.nlm.nih.gov/summary/summary.cgi?cid=440667">440667</a>"	634333
quinic acid	174	17.84	264	59056	77-95-2	<a href=http://www.genome.jp/dbget-bin/www_bget?cpd+C00296">C00296</a>"	<a href=http://pubchem.ncbi.nlm.nih.gov/summary/summary.cgi?cid=1064">1064</a>"	636448	635606	quinic acid	264	77-95-2	<a href=http://www.genome.jp/dbget-bin/www_bget?cpd+C00296">C00296</a>"	<a href=http://pubchem.ncbi.nlm.nih.gov/summary/summary.cgi?cid=1064">1064</a>"	635606
Lumazine	167	17.8508	257	7675.6	487-21-8	<a href=http://www.genome.jp/dbget-bin/www_bget?cpd+C03212">C03212</a>"	<a href=http://pubchem.ncbi.nlm.nih.gov/summary/summary.cgi?cid=10250">10250</a>"	636886	640859	Lumazine	257	487-21-8	<a href=http://www.genome.jp/dbget-bin/www_bget?cpd+C03212">C03212</a>"	<a href=http://pubchem.ncbi.nlm.nih.gov/summary/summary.cgi?cid=10250">10250</a>"	640859	Myristic Acid	225	544-63-8	<a href=http://www.genome.jp/dbget-bin/www_bget?cpd+ C06424"> C06424</a>"	<a href=http://pubchem.ncbi.nlm.nih.gov/summary/summary.cgi?cid=11005">11005</a>"	635876
Tagatose 2	117	17.895	511	10941	87-81-0		<a href=http://pubchem.ncbi.nlm.nih.gov/summary/summary.cgi?cid=92092">92092</a>"	638674	638444	Tagatose 2	511	87-81-0		<a href=http://pubchem.ncbi.nlm.nih.gov/summary/summary.cgi?cid=92092">92092</a>"	638444	sorbose 2	478	3615-56-3		<a href=http://pubchem.ncbi.nlm.nih.gov/summary/summary.cgi?cid=6904">6904</a>"	641418	sorbose 1	471	3615-56-3		<a href=http://pubchem.ncbi.nlm.nih.gov/summary/summary.cgi?cid=6904">6904</a>"	639323	fructose 1	459	57-48-7	<a href=http://www.genome.jp/dbget-bin/www_bget?cpd+C10906">C10906</a>"	<a href=http://pubchem.ncbi.nlm.nih.gov/summary/summary.cgi?cid=5984">5984</a>"	639953
fructose 1	133	17.9067	536	45846	57-48-7	<a href=http://www.genome.jp/dbget-bin/www_bget?cpd+C10906">C10906</a>"	<a href=http://pubchem.ncbi.nlm.nih.gov/summary/summary.cgi?cid=5984">5984</a>"	639147	639953	fructose 1	536	57-48-7	<a href=http://www.genome.jp/dbget-bin/www_bget?cpd+C10906">C10906</a>"	<a href=http://pubchem.ncbi.nlm.nih.gov/summary/summary.cgi?cid=5984">5984</a>"	639953	sorbose 1	518	3615-56-3		<a href=http://pubchem.ncbi.nlm.nih.gov/summary/summary.cgi?cid=6904">6904</a>"	639323	sorbose 2	510	3615-56-3		<a href=http://pubchem.ncbi.nlm.nih.gov/summary/summary.cgi?cid=6904">6904</a>"	641418
sorbose 1	291	17.9308	248	15340	3615-56-3		<a href=http://pubchem.ncbi.nlm.nih.gov/summary/summary.cgi?cid=6904">6904</a>"	640125	639323	sorbose 1	248	3615-56-3		<a href=http://pubchem.ncbi.nlm.nih.gov/summary/summary.cgi?cid=6904">6904</a>"	639323	sorbose 2	243	3615-56-3		<a href=http://pubchem.ncbi.nlm.nih.gov/summary/summary.cgi?cid=6904">6904</a>"	641418	fructose 2	227	57-48-7	<a href=http://www.genome.jp/dbget-bin/www_bget?cpd+C10906">C10906</a>"	<a href=http://pubchem.ncbi.nlm.nih.gov/summary/summary.cgi?cid=5984">5984</a>"	643817	Tagatose 2	224	87-81-0		<a href=http://pubchem.ncbi.nlm.nih.gov/summary/summary.cgi?cid=92092">92092</a>"	638444	fructose 1	211	57-48-7	<a href=http://www.genome.jp/dbget-bin/www_bget?cpd+C10906">C10906</a>"	<a href=http://pubchem.ncbi.nlm.nih.gov/summary/summary.cgi?cid=5984">5984</a>"	639953
sorbose 1	103	17.9683	975	543080	3615-56-3		<a href=http://pubchem.ncbi.nlm.nih.gov/summary/summary.cgi?cid=6904">6904</a>"	641644	639323	sorbose 1	975	3615-56-3		<a href=http://pubchem.ncbi.nlm.nih.gov/summary/summary.cgi?cid=6904">6904</a>"	639323	fructose 1	974	57-48-7	<a href=http://www.genome.jp/dbget-bin/www_bget?cpd+C10906">C10906</a>"	<a href=http://pubchem.ncbi.nlm.nih.gov/summary/summary.cgi?cid=5984">5984</a>"	639953	sorbose 2	942	3615-56-3		<a href=http://pubchem.ncbi.nlm.nih.gov/summary/summary.cgi?cid=6904">6904</a>"	641418	fructose 2	923	57-48-7	<a href=http://www.genome.jp/dbget-bin/www_bget?cpd+C10906">C10906</a>"	<a href=http://pubchem.ncbi.nlm.nih.gov/summary/summary.cgi?cid=5984">5984</a>"	643817	Tagatose 2	907	87-81-0		<a href=http://pubchem.ncbi.nlm.nih.gov/summary/summary.cgi?cid=92092">92092</a>"	638444	mannose 1	649	3458-28-4	<a href=http://www.genome.jp/dbget-bin/www_bget?cpd+C01662">C01662</a>"	<a href=http://pubchem.ncbi.nlm.nih.gov/summary/summary.cgi?cid=24749">24749</a>"	646178
Lumazine	137	17.975	313	7319.7	487-21-8	<a href=http://www.genome.jp/dbget-bin/www_bget?cpd+C03212">C03212</a>"	<a href=http://pubchem.ncbi.nlm.nih.gov/summary/summary.cgi?cid=10250">10250</a>"	641913	640859	Lumazine	313	487-21-8	<a href=http://www.genome.jp/dbget-bin/www_bget?cpd+C03212">C03212</a>"	<a href=http://pubchem.ncbi.nlm.nih.gov/summary/summary.cgi?cid=10250">10250</a>"	640859	Allo-inositol	293	643-10-7	<a href=http://www.genome.jp/dbget-bin/www_bget?cpd+C06153">C06153</a>"	<a href=http://pubchem.ncbi.nlm.nih.gov/summary/summary.cgi?cid=892">892</a>"	645877
adenine	264	18.0167	592	71935	73-24-5	<a href=http://www.genome.jp/dbget-bin/www_bget?cpd+C00147">C00147</a>"	<a href=http://pubchem.ncbi.nlm.nih.gov/summary/summary.cgi?cid=190">190</a>"	643600	647936	adenine	592	73-24-5	<a href=http://www.genome.jp/dbget-bin/www_bget?cpd+C00147">C00147</a>"	<a href=http://pubchem.ncbi.nlm.nih.gov/summary/summary.cgi?cid=190">190</a>"	647936	2-amino-3-(4-hydroxyphenyl)propanoic acid 2	245	556-03-6	<a href=http://www.genome.jp/dbget-bin/www_bget?cpd+C01536">C01536</a>"	<a href=http://pubchem.ncbi.nlm.nih.gov/summary/summary.cgi?cid=1153">1153</a>"	645095	3-Hydroxyanthranilic acid	242	548-93-6	<a href=http://www.genome.jp/dbget-bin/www_bget?cpd+C00632">C00632</a>"	<a href=http://pubchem.ncbi.nlm.nih.gov/summary/summary.cgi?cid=86">86</a>"	642075	Nicotinoylglycine 1	238	583-08-4	<a href=http://www.genome.jp/dbget-bin/www_bget?cpd+C05380">C05380</a>"	<a href=http://pubchem.ncbi.nlm.nih.gov/summary/summary.cgi?cid=68499">68499</a>"	644228
Unknown 282	149	18.0217		2646020				643803
Dehydroascorbic Acid 2	161	18.0583	382	15169	490-83-5	<a href=http://www.genome.jp/dbget-bin/www_bget?cpd+C05422">C05422</a>"	<a href=http://pubchem.ncbi.nlm.nih.gov/summary/summary.cgi?cid=440667">440667</a>"	645287	645569	Dehydroascorbic Acid 2	382	490-83-5	<a href=http://www.genome.jp/dbget-bin/www_bget?cpd+C05422">C05422</a>"	<a href=http://pubchem.ncbi.nlm.nih.gov/summary/summary.cgi?cid=440667">440667</a>"	645569	mannose 1	363	3458-28-4	<a href=http://www.genome.jp/dbget-bin/www_bget?cpd+C01662">C01662</a>"	<a href=http://pubchem.ncbi.nlm.nih.gov/summary/summary.cgi?cid=24749">24749</a>"	646178	galactose 1	363	59-23-4	<a href=http://www.genome.jp/dbget-bin/www_bget?cpd+C00124">C00124</a>"	<a href=http://pubchem.ncbi.nlm.nih.gov/summary/summary.cgi?cid=6036">6036</a>"	648681	D-Talose 1	347	2595-98-4		<a href=http://pubchem.ncbi.nlm.nih.gov/summary/summary.cgi?cid=99459">99459</a>"	648920	Gluconic lactone 1	285	90-80-2		<a href=http://pubchem.ncbi.nlm.nih.gov/summary/summary.cgi?cid=736">736</a>"	647005
fructose 2	201	18.0617	462	11940	57-48-7	<a href=http://www.genome.jp/dbget-bin/www_bget?cpd+C10906">C10906</a>"	<a href=http://pubchem.ncbi.nlm.nih.gov/summary/summary.cgi?cid=5984">5984</a>"	645422	643817	fructose 2	462	57-48-7	<a href=http://www.genome.jp/dbget-bin/www_bget?cpd+C10906">C10906</a>"	<a href=http://pubchem.ncbi.nlm.nih.gov/summary/summary.cgi?cid=5984">5984</a>"	643817	sorbose 2	445	3615-56-3		<a href=http://pubchem.ncbi.nlm.nih.gov/summary/summary.cgi?cid=6904">6904</a>"	641418	2-Keto-L-gulonic acid	411	342385-52-8		<a href=http://pubchem.ncbi.nlm.nih.gov/summary/summary.cgi?cid=102424">102424</a>"	648583	galactose 1	339	59-23-4	<a href=http://www.genome.jp/dbget-bin/www_bget?cpd+C00124">C00124</a>"	<a href=http://pubchem.ncbi.nlm.nih.gov/summary/summary.cgi?cid=6036">6036</a>"	648681
sorbose 2	103	18.0675	896	395431	3615-56-3		<a href=http://pubchem.ncbi.nlm.nih.gov/summary/summary.cgi?cid=6904">6904</a>"	645659	641418	sorbose 2	896	3615-56-3		<a href=http://pubchem.ncbi.nlm.nih.gov/summary/summary.cgi?cid=6904">6904</a>"	641418	fructose 2	896	57-48-7	<a href=http://www.genome.jp/dbget-bin/www_bget?cpd+C10906">C10906</a>"	<a href=http://pubchem.ncbi.nlm.nih.gov/summary/summary.cgi?cid=5984">5984</a>"	643817	2-Keto-L-gulonic acid	712	342385-52-8		<a href=http://pubchem.ncbi.nlm.nih.gov/summary/summary.cgi?cid=102424">102424</a>"	648583	galactose 1	625	59-23-4	<a href=http://www.genome.jp/dbget-bin/www_bget?cpd+C00124">C00124</a>"	<a href=http://pubchem.ncbi.nlm.nih.gov/summary/summary.cgi?cid=6036">6036</a>"	648681	mannose 1	593	3458-28-4	<a href=http://www.genome.jp/dbget-bin/www_bget?cpd+C01662">C01662</a>"	<a href=http://pubchem.ncbi.nlm.nih.gov/summary/summary.cgi?cid=24749">24749</a>"	646178
galactose 1	205	18.1217	929	93635	59-23-4	<a href=http://www.genome.jp/dbget-bin/www_bget?cpd+C00124">C00124</a>"	<a href=http://pubchem.ncbi.nlm.nih.gov/summary/summary.cgi?cid=6036">6036</a>"	647852	648681	galactose 1	929	59-23-4	<a href=http://www.genome.jp/dbget-bin/www_bget?cpd+C00124">C00124</a>"	<a href=http://pubchem.ncbi.nlm.nih.gov/summary/summary.cgi?cid=6036">6036</a>"	648681	glucose 1	925	50-99-7	<a href=http://www.genome.jp/dbget-bin/www_bget?cpd+C01662">C01662</a>"	<a href=http://pubchem.ncbi.nlm.nih.gov/summary/summary.cgi?cid=24749">24749</a>"	650947	mannose 1	918	3458-28-4	<a href=http://www.genome.jp/dbget-bin/www_bget?cpd+C01662">C01662</a>"	<a href=http://pubchem.ncbi.nlm.nih.gov/summary/summary.cgi?cid=24749">24749</a>"	646178	D-Talose 1	901	2595-98-4		<a href=http://pubchem.ncbi.nlm.nih.gov/summary/summary.cgi?cid=99459">99459</a>"	648920	D-Altrose 1	856	1990-29-0		<a href=http://pubchem.ncbi.nlm.nih.gov/summary/summary.cgi?cid=94780">94780</a>"	651250	Gluconic lactone 1	783	90-80-2		<a href=http://pubchem.ncbi.nlm.nih.gov/summary/summary.cgi?cid=736">736</a>"	647005	Gluconic lactone 2	687	90-80-2
D-Talose 1	319	18.1733	903	79678	2595-98-4		<a href=http://pubchem.ncbi.nlm.nih.gov/summary/summary.cgi?cid=99459">99459</a>"	649943	648920	D-Talose 1	903	2595-98-4		<a href=http://pubchem.ncbi.nlm.nih.gov/summary/summary.cgi?cid=99459">99459</a>"	648920	glucose 1	900	50-99-7	<a href=http://www.genome.jp/dbget-bin/www_bget?cpd+C01662">C01662</a>"	<a href=http://pubchem.ncbi.nlm.nih.gov/summary/summary.cgi?cid=24749">24749</a>"	650947	mannose 2	898	3458-28-4	<a href=http://www.genome.jp/dbget-bin/www_bget?cpd+C01662">C01662</a>"	<a href=http://pubchem.ncbi.nlm.nih.gov/summary/summary.cgi?cid=24749">24749</a>"	654030	mannose 1	897	3458-28-4	<a href=http://www.genome.jp/dbget-bin/www_bget?cpd+C01662">C01662</a>"	<a href=http://pubchem.ncbi.nlm.nih.gov/summary/summary.cgi?cid=24749">24749</a>"	646178	galactose 1	888	59-23-4	<a href=http://www.genome.jp/dbget-bin/www_bget?cpd+C00124">C00124</a>"	<a href=http://pubchem.ncbi.nlm.nih.gov/summary/summary.cgi?cid=6036">6036</a>"	648681	D-Altrose 2	875	1990-29-0		<a href=http://pubchem.ncbi.nlm.nih.gov/summary/summary.cgi?cid=94780">94780</a>"	654699	allose 2	872	2595-97-3
D-Talose 1	160	18.2508	936	14902615	2595-98-4		<a href=http://pubchem.ncbi.nlm.nih.gov/summary/summary.cgi?cid=99459">99459</a>"	653081	648920	D-Talose 1	936	2595-98-4		<a href=http://pubchem.ncbi.nlm.nih.gov/summary/summary.cgi?cid=99459">99459</a>"	648920	glucose 1	918	50-99-7	<a href=http://www.genome.jp/dbget-bin/www_bget?cpd+C01662">C01662</a>"	<a href=http://pubchem.ncbi.nlm.nih.gov/summary/summary.cgi?cid=24749">24749</a>"	650947	galactose 1	909	59-23-4	<a href=http://www.genome.jp/dbget-bin/www_bget?cpd+C00124">C00124</a>"	<a href=http://pubchem.ncbi.nlm.nih.gov/summary/summary.cgi?cid=6036">6036</a>"	648681	mannose 2	903	3458-28-4	<a href=http://www.genome.jp/dbget-bin/www_bget?cpd+C01662">C01662</a>"	<a href=http://pubchem.ncbi.nlm.nih.gov/summary/summary.cgi?cid=24749">24749</a>"	654030	D-Talose 2	901	2595-98-4		<a href=http://pubchem.ncbi.nlm.nih.gov/summary/summary.cgi?cid=99459">99459</a>"	657503	allose 2	884	2595-97-3		<a href=http://pubchem.ncbi.nlm.nih.gov/summary/summary.cgi?cid=102288">102288</a>"	654496	D-Altrose 2	883	1990-29-0
D-Altrose 1	331	18.2533	650	118308	1990-29-0		<a href=http://pubchem.ncbi.nlm.nih.gov/summary/summary.cgi?cid=94780">94780</a>"	653182	651250	D-Altrose 1	650	1990-29-0		<a href=http://pubchem.ncbi.nlm.nih.gov/summary/summary.cgi?cid=94780">94780</a>"	651250	allose 2	592	2595-97-3		<a href=http://pubchem.ncbi.nlm.nih.gov/summary/summary.cgi?cid=102288">102288</a>"	654496	D-Altrose 2	586	1990-29-0		<a href=http://pubchem.ncbi.nlm.nih.gov/summary/summary.cgi?cid=94780">94780</a>"	654699	mannose 2	583	3458-28-4	<a href=http://www.genome.jp/dbget-bin/www_bget?cpd+C01662">C01662</a>"	<a href=http://pubchem.ncbi.nlm.nih.gov/summary/summary.cgi?cid=24749">24749</a>"	654030	glucose 1	572	50-99-7	<a href=http://www.genome.jp/dbget-bin/www_bget?cpd+C01662">C01662</a>"	<a href=http://pubchem.ncbi.nlm.nih.gov/summary/summary.cgi?cid=24749">24749</a>"	650947	D-Talose 2	569	2595-98-4		<a href=http://pubchem.ncbi.nlm.nih.gov/summary/summary.cgi?cid=99459">99459</a>"	657503	galactose 1	569	59-23-4	<a href=http://www.genome.jp/dbget-bin/www_bget?cpd+C00124">C00124</a>"
D-Altrose 1	52	18.2583	783	335428	1990-29-0		<a href=http://pubchem.ncbi.nlm.nih.gov/summary/summary.cgi?cid=94780">94780</a>"	653385	651250	D-Altrose 1	783	1990-29-0		<a href=http://pubchem.ncbi.nlm.nih.gov/summary/summary.cgi?cid=94780">94780</a>"	651250	galactose 1	732	59-23-4	<a href=http://www.genome.jp/dbget-bin/www_bget?cpd+C00124">C00124</a>"	<a href=http://pubchem.ncbi.nlm.nih.gov/summary/summary.cgi?cid=6036">6036</a>"	648681	allose 2	727	2595-97-3		<a href=http://pubchem.ncbi.nlm.nih.gov/summary/summary.cgi?cid=102288">102288</a>"	654496	D-Altrose 2	726	1990-29-0		<a href=http://pubchem.ncbi.nlm.nih.gov/summary/summary.cgi?cid=94780">94780</a>"	654699	mannose 2	725	3458-28-4	<a href=http://www.genome.jp/dbget-bin/www_bget?cpd+C01662">C01662</a>"	<a href=http://pubchem.ncbi.nlm.nih.gov/summary/summary.cgi?cid=24749">24749</a>"	654030	glucose 1	722	50-99-7	<a href=http://www.genome.jp/dbget-bin/www_bget?cpd+C01662">C01662</a>"	<a href=http://pubchem.ncbi.nlm.nih.gov/summary/summary.cgi?cid=24749">24749</a>"	650947	D-Talose 2	694	2595-98-4
Unknown 283	93	18.2633		46334				653587
Tryptophol	202	18.2917	263	37505	526-55-6	<a href=http://www.genome.jp/dbget-bin/www_bget?cpd+C00995">C00995</a>"	<a href=http://pubchem.ncbi.nlm.nih.gov/summary/summary.cgi?cid=10685">10685</a>"	654734	658467	Tryptophol	263	526-55-6	<a href=http://www.genome.jp/dbget-bin/www_bget?cpd+C00995">C00995</a>"	<a href=http://pubchem.ncbi.nlm.nih.gov/summary/summary.cgi?cid=10685">10685</a>"	658467
D-Altrose 1	273	18.3125	661	25178	1990-29-0		<a href=http://pubchem.ncbi.nlm.nih.gov/summary/summary.cgi?cid=94780">94780</a>"	655578	651250	D-Altrose 1	661	1990-29-0		<a href=http://pubchem.ncbi.nlm.nih.gov/summary/summary.cgi?cid=94780">94780</a>"	651250	galactose 2	635	59-23-4	<a href=http://www.genome.jp/dbget-bin/www_bget?cpd+C00124">C00124</a>"	<a href=http://pubchem.ncbi.nlm.nih.gov/summary/summary.cgi?cid=6036">6036</a>"	658715	allose 2	627	2595-97-3		<a href=http://pubchem.ncbi.nlm.nih.gov/summary/summary.cgi?cid=102288">102288</a>"	654496	glucose 2	626	50-99-7	<a href=http://www.genome.jp/dbget-bin/www_bget?cpd+C01662">C01662</a>"	<a href=http://pubchem.ncbi.nlm.nih.gov/summary/summary.cgi?cid=24749">24749</a>"	659936	glucose 1	624	50-99-7	<a href=http://www.genome.jp/dbget-bin/www_bget?cpd+C01662">C01662</a>"	<a href=http://pubchem.ncbi.nlm.nih.gov/summary/summary.cgi?cid=24749">24749</a>"	650947	D-Altrose 2	623	1990-29-0		<a href=http://pubchem.ncbi.nlm.nih.gov/summary/summary.cgi?cid=94780">94780</a>"	654699	mannose 2	617	3458-28-4	<a href=http://www.genome.jp/dbget-bin/www_bget?cpd+C01662">C01662</a>"
Unknown 284	183	18.3917	187	8419.5	585-18-2		<a href=http://pubchem.ncbi.nlm.nih.gov/summary/summary.cgi?cid=122357">122357</a>"	658783	655974	erythrose 4-phosphate 1	187	585-18-2		<a href=http://pubchem.ncbi.nlm.nih.gov/summary/summary.cgi?cid=122357">122357</a>"	655974
D-Talose 2	273	18.4142	504	51909	2595-98-4		<a href=http://pubchem.ncbi.nlm.nih.gov/summary/summary.cgi?cid=99459">99459</a>"	659694	657503	D-Talose 2	504	2595-98-4		<a href=http://pubchem.ncbi.nlm.nih.gov/summary/summary.cgi?cid=99459">99459</a>"	657503	galactose 2	502	59-23-4	<a href=http://www.genome.jp/dbget-bin/www_bget?cpd+C00124">C00124</a>"	<a href=http://pubchem.ncbi.nlm.nih.gov/summary/summary.cgi?cid=6036">6036</a>"	658715	D-Altrose 2	498	1990-29-0		<a href=http://pubchem.ncbi.nlm.nih.gov/summary/summary.cgi?cid=94780">94780</a>"	654699	glucose 2	497	50-99-7	<a href=http://www.genome.jp/dbget-bin/www_bget?cpd+C01662">C01662</a>"	<a href=http://pubchem.ncbi.nlm.nih.gov/summary/summary.cgi?cid=24749">24749</a>"	659936	gluconic acid 2	448	526-95-4		<a href=http://pubchem.ncbi.nlm.nih.gov/summary/summary.cgi?cid=10690">10690</a>"	663635	L-Gulonolactone	441	1128-23-0	<a href=http://www.genome.jp/dbget-bin/www_bget?cpd+C05410">C05410</a>"	<a href=http://pubchem.ncbi.nlm.nih.gov/summary/summary.cgi?cid=439373">439373</a>"	663165	Gluconic lactone 3	439	90-80-2
D-Talose 2	73	18.445	957	17904359	2595-98-4		<a href=http://pubchem.ncbi.nlm.nih.gov/summary/summary.cgi?cid=99459">99459</a>"	660942	657503	D-Talose 2	957	2595-98-4		<a href=http://pubchem.ncbi.nlm.nih.gov/summary/summary.cgi?cid=99459">99459</a>"	657503	glucose 2	957	50-99-7	<a href=http://www.genome.jp/dbget-bin/www_bget?cpd+C01662">C01662</a>"	<a href=http://pubchem.ncbi.nlm.nih.gov/summary/summary.cgi?cid=24749">24749</a>"	659936	galactose 2	946	59-23-4	<a href=http://www.genome.jp/dbget-bin/www_bget?cpd+C00124">C00124</a>"	<a href=http://pubchem.ncbi.nlm.nih.gov/summary/summary.cgi?cid=6036">6036</a>"	658715	mannitol	824	87-78-5	<a href=http://www.genome.jp/dbget-bin/www_bget?cpd+D00062">D00062</a>"	<a href=http://pubchem.ncbi.nlm.nih.gov/summary/summary.cgi?cid=6251">6251</a>"	665262	Gluconic lactone 3	646	90-80-2		<a href=http://pubchem.ncbi.nlm.nih.gov/summary/summary.cgi?cid=736">736</a>"	662967	gluconic acid 2	640	526-95-4		<a href=http://pubchem.ncbi.nlm.nih.gov/summary/summary.cgi?cid=10690">10690</a>"	663635	L-Gulonolactone	636	1128-23-0	<a href=http://www.genome.jp/dbget-bin/www_bget?cpd+C05410">C05410</a>"
Unknown 285	132	18.4483		158285				661077
tyramine	174	18.4817	866	455539	51-67-2	<a href=http://www.genome.jp/dbget-bin/www_bget?cpd+C00483">C00483</a>"	<a href=http://pubchem.ncbi.nlm.nih.gov/summary/summary.cgi?cid=5610">5610</a>"	662427	664464	tyramine	866	51-67-2	<a href=http://www.genome.jp/dbget-bin/www_bget?cpd+C00483">C00483</a>"	<a href=http://pubchem.ncbi.nlm.nih.gov/summary/summary.cgi?cid=5610">5610</a>"	664464	8-Aminocaprylic acid	736	1002-57-9		<a href=http://pubchem.ncbi.nlm.nih.gov/summary/summary.cgi?cid=66085">66085</a>"	666332	lysine	450	56-87-1	<a href=http://www.genome.jp/dbget-bin/www_bget?cpd+C00047">C00047</a>"	<a href=http://pubchem.ncbi.nlm.nih.gov/summary/summary.cgi?cid=5962">5962</a>"	663425
Unknown 286	499	18.5042	196	4348.8	2163-68-0	<a href=http://www.genome.jp/dbget-bin/www_bget?cpd+C06552">C06552</a>"	<a href=http://pubchem.ncbi.nlm.nih.gov/summary/summary.cgi?cid=16553">16553</a>"	663338	662897	Atrazine-2-hydroxy 5	196	2163-68-0	<a href=http://www.genome.jp/dbget-bin/www_bget?cpd+C06552">C06552</a>"	<a href=http://pubchem.ncbi.nlm.nih.gov/summary/summary.cgi?cid=16553">16553</a>"	662897	arginine	167	74-79-3	<a href=http://www.genome.jp/dbget-bin/www_bget?cpd+C00062">C00062</a>"	<a href=http://pubchem.ncbi.nlm.nih.gov/summary/summary.cgi?cid=6322">6322</a>"	663436	histidine 2	75	71-00-1	<a href=http://www.genome.jp/dbget-bin/www_bget?cpd+C00135">C00135</a>"	<a href=http://pubchem.ncbi.nlm.nih.gov/summary/summary.cgi?cid=6274">6274</a>"	663944
lysine	156	18.5317	835	440017	56-87-1	<a href=http://www.genome.jp/dbget-bin/www_bget?cpd+C00047">C00047</a>"	<a href=http://pubchem.ncbi.nlm.nih.gov/summary/summary.cgi?cid=5962">5962</a>"	664451	663425	lysine	835	56-87-1	<a href=http://www.genome.jp/dbget-bin/www_bget?cpd+C00047">C00047</a>"	<a href=http://pubchem.ncbi.nlm.nih.gov/summary/summary.cgi?cid=5962">5962</a>"	663425	8-Aminocaprylic acid	556	1002-57-9		<a href=http://pubchem.ncbi.nlm.nih.gov/summary/summary.cgi?cid=66085">66085</a>"	666332	tyramine	455	51-67-2	<a href=http://www.genome.jp/dbget-bin/www_bget?cpd+C00483">C00483</a>"	<a href=http://pubchem.ncbi.nlm.nih.gov/summary/summary.cgi?cid=5610">5610</a>"	664464
glucose 2	188	18.5367	466	11947	50-99-7	<a href=http://www.genome.jp/dbget-bin/www_bget?cpd+C01662">C01662</a>"	<a href=http://pubchem.ncbi.nlm.nih.gov/summary/summary.cgi?cid=24749">24749</a>"	664654	659936	glucose 2	466	50-99-7	<a href=http://www.genome.jp/dbget-bin/www_bget?cpd+C01662">C01662</a>"	<a href=http://pubchem.ncbi.nlm.nih.gov/summary/summary.cgi?cid=24749">24749</a>"	659936	glucuronic acid 2	463	6556-12-3	<a href=http://www.genome.jp/dbget-bin/www_bget?cpd+C00191">C00191</a>"	<a href=http://pubchem.ncbi.nlm.nih.gov/summary/summary.cgi?cid=94715">94715</a>"	667638	sorbitol	455	50-70-4	<a href=http://www.genome.jp/dbget-bin/www_bget?cpd+D00096">D00096</a>"	<a href=http://pubchem.ncbi.nlm.nih.gov/summary/summary.cgi?cid=5780">5780</a>"	668181	mannitol	452	87-78-5	<a href=http://www.genome.jp/dbget-bin/www_bget?cpd+D00062">D00062</a>"	<a href=http://pubchem.ncbi.nlm.nih.gov/summary/summary.cgi?cid=6251">6251</a>"	665262	Gluconic lactone 3	436	90-80-2		<a href=http://pubchem.ncbi.nlm.nih.gov/summary/summary.cgi?cid=736">736</a>"	662967	gluconic acid 2	428	526-95-4		<a href=http://pubchem.ncbi.nlm.nih.gov/summary/summary.cgi?cid=10690">10690</a>"	663635
Unknown 287	271	18.54		4742.5				664789
Unknown 288	286	18.5758		5080.9				666239
conduritol b epoxide 1	229	18.58	308	7737.2	6090-95-5		<a href=http://pubchem.ncbi.nlm.nih.gov/summary/summary.cgi?cid=2859">2859</a>"	666408	668450	conduritol b epoxide 1	308	6090-95-5		<a href=http://pubchem.ncbi.nlm.nih.gov/summary/summary.cgi?cid=2859">2859</a>"	668450	gluconic acid 2	290	526-95-4		<a href=http://pubchem.ncbi.nlm.nih.gov/summary/summary.cgi?cid=10690">10690</a>"	663635	mannitol	278	87-78-5	<a href=http://www.genome.jp/dbget-bin/www_bget?cpd+D00062">D00062</a>"	<a href=http://pubchem.ncbi.nlm.nih.gov/summary/summary.cgi?cid=6251">6251</a>"	665262	L-Gulonolactone	276	1128-23-0	<a href=http://www.genome.jp/dbget-bin/www_bget?cpd+C05410">C05410</a>"	<a href=http://pubchem.ncbi.nlm.nih.gov/summary/summary.cgi?cid=439373">439373</a>"	663165
mannitol	205	18.5842	902	57582	87-78-5	<a href=http://www.genome.jp/dbget-bin/www_bget?cpd+D00062">D00062</a>"	<a href=http://pubchem.ncbi.nlm.nih.gov/summary/summary.cgi?cid=6251">6251</a>"	666577	665262	mannitol	902	87-78-5	<a href=http://www.genome.jp/dbget-bin/www_bget?cpd+D00062">D00062</a>"	<a href=http://pubchem.ncbi.nlm.nih.gov/summary/summary.cgi?cid=6251">6251</a>"	665262	sorbitol	896	50-70-4	<a href=http://www.genome.jp/dbget-bin/www_bget?cpd+D00096">D00096</a>"	<a href=http://pubchem.ncbi.nlm.nih.gov/summary/summary.cgi?cid=5780">5780</a>"	668181	gluconic acid 2	620	526-95-4		<a href=http://pubchem.ncbi.nlm.nih.gov/summary/summary.cgi?cid=10690">10690</a>"	663635	L-Gulonolactone	617	1128-23-0	<a href=http://www.genome.jp/dbget-bin/www_bget?cpd+C05410">C05410</a>"	<a href=http://pubchem.ncbi.nlm.nih.gov/summary/summary.cgi?cid=439373">439373</a>"	663165	Gluconic lactone 3	616	90-80-2		<a href=http://pubchem.ncbi.nlm.nih.gov/summary/summary.cgi?cid=736">736</a>"	662967	Sedoheptulose	578	3019-74-7		<a href=http://pubchem.ncbi.nlm.nih.gov/summary/summary.cgi?cid=5459879">5459879</a>"	668383
N-epsilon-Acetyl-L-lysine 1	159	18.6258	357	45843	692-04-6	<a href=http://www.genome.jp/dbget-bin/www_bget?cpd+C02727">C02727</a>"	<a href=http://pubchem.ncbi.nlm.nih.gov/summary/summary.cgi?cid=92832">92832</a>"	668264	671845	N-epsilon-Acetyl-L-lysine 1	357	692-04-6	<a href=http://www.genome.jp/dbget-bin/www_bget?cpd+C02727">C02727</a>"	<a href=http://pubchem.ncbi.nlm.nih.gov/summary/summary.cgi?cid=92832">92832</a>"	671845	8-Aminocaprylic acid	312	1002-57-9		<a href=http://pubchem.ncbi.nlm.nih.gov/summary/summary.cgi?cid=66085">66085</a>"	666332
methyl hexadecanoate	87	18.6333	935	15411436	112-39-0		<a href=http://pubchem.ncbi.nlm.nih.gov/summary/summary.cgi?cid=8181">8181</a>"	668567	668720	methyl hexadecanoate	935	112-39-0		<a href=http://pubchem.ncbi.nlm.nih.gov/summary/summary.cgi?cid=8181">8181</a>"	668720	N-Carbamylglutamate 3	693	1188-38-1	<a href=http://www.genome.jp/dbget-bin/www_bget?cpd+C05829">C05829</a>"	<a href=http://pubchem.ncbi.nlm.nih.gov/summary/summary.cgi?cid=121396">121396</a>"	668787
conduritol b epoxide 1	180	18.6408	335	38581	6090-95-5		<a href=http://pubchem.ncbi.nlm.nih.gov/summary/summary.cgi?cid=2859">2859</a>"	668871	668450	conduritol b epoxide 1	335	6090-95-5		<a href=http://pubchem.ncbi.nlm.nih.gov/summary/summary.cgi?cid=2859">2859</a>"	668450
sorbitol	231	18.6458	432	29675	50-70-4	<a href=http://www.genome.jp/dbget-bin/www_bget?cpd+D00096">D00096</a>"	<a href=http://pubchem.ncbi.nlm.nih.gov/summary/summary.cgi?cid=5780">5780</a>"	669074	668181	sorbitol	432	50-70-4	<a href=http://www.genome.jp/dbget-bin/www_bget?cpd+D00096">D00096</a>"	<a href=http://pubchem.ncbi.nlm.nih.gov/summary/summary.cgi?cid=5780">5780</a>"	668181	mannitol	411	87-78-5	<a href=http://www.genome.jp/dbget-bin/www_bget?cpd+D00062">D00062</a>"	<a href=http://pubchem.ncbi.nlm.nih.gov/summary/summary.cgi?cid=6251">6251</a>"	665262	Sedoheptulose	394	3019-74-7		<a href=http://pubchem.ncbi.nlm.nih.gov/summary/summary.cgi?cid=5459879">5459879</a>"	668383	ascorbate	391	50-81-7	<a href=http://www.genome.jp/dbget-bin/www_bget?cpd+C00072">C00072</a>"	<a href=http://pubchem.ncbi.nlm.nih.gov/summary/summary.cgi?cid=235">235</a>"	673715	conduritol b epoxide 1	389	6090-95-5		<a href=http://pubchem.ncbi.nlm.nih.gov/summary/summary.cgi?cid=2859">2859</a>"	668450	panthenol 2	387	16485-10-2	<a href=http://www.genome.jp/dbget-bin/www_bget?cpd+D03727">D03727</a>"	<a href=http://pubchem.ncbi.nlm.nih.gov/summary/summary.cgi?cid=4678">4678</a>"	671035
coniferyl alcohol	204	18.6817	341	31367	458-35-5	<a href=http://www.genome.jp/dbget-bin/www_bget?cpd+C00590">C00590</a>"	<a href=http://pubchem.ncbi.nlm.nih.gov/summary/summary.cgi?cid=1549095">1549095</a>"	670525	673826	coniferyl alcohol	341	458-35-5	<a href=http://www.genome.jp/dbget-bin/www_bget?cpd+C00590">C00590</a>"	<a href=http://pubchem.ncbi.nlm.nih.gov/summary/summary.cgi?cid=1549095">1549095</a>"	673826	Sedoheptulose	340	3019-74-7		<a href=http://pubchem.ncbi.nlm.nih.gov/summary/summary.cgi?cid=5459879">5459879</a>"	668383
sorbitol	159	18.6925	754	161470	50-70-4	<a href=http://www.genome.jp/dbget-bin/www_bget?cpd+D00096">D00096</a>"	<a href=http://pubchem.ncbi.nlm.nih.gov/summary/summary.cgi?cid=5780">5780</a>"	670964	668181	sorbitol	754	50-70-4	<a href=http://www.genome.jp/dbget-bin/www_bget?cpd+D00096">D00096</a>"	<a href=http://pubchem.ncbi.nlm.nih.gov/summary/summary.cgi?cid=5780">5780</a>"	668181	glucuronic acid 2	542	6556-12-3	<a href=http://www.genome.jp/dbget-bin/www_bget?cpd+C00191">C00191</a>"	<a href=http://pubchem.ncbi.nlm.nih.gov/summary/summary.cgi?cid=94715">94715</a>"	667638	conduritol b epoxide 2	533	6090-95-5		<a href=http://pubchem.ncbi.nlm.nih.gov/summary/summary.cgi?cid=2859">2859</a>"	674206	ascorbate	511	50-81-7	<a href=http://www.genome.jp/dbget-bin/www_bget?cpd+C00072">C00072</a>"	<a href=http://pubchem.ncbi.nlm.nih.gov/summary/summary.cgi?cid=235">235</a>"	673715
tyrosine 1	218	18.7058	840	497548	60-18-4	<a href=http://www.genome.jp/dbget-bin/www_bget?cpd+C01536">C01536</a>"	<a href=http://pubchem.ncbi.nlm.nih.gov/summary/summary.cgi?cid=1153">1153</a>"	671504	671841	tyrosine 1	840	60-18-4	<a href=http://www.genome.jp/dbget-bin/www_bget?cpd+C01536">C01536</a>"	<a href=http://pubchem.ncbi.nlm.nih.gov/summary/summary.cgi?cid=1153">1153</a>"	671841	glucuronic acid 2	428	6556-12-3	<a href=http://www.genome.jp/dbget-bin/www_bget?cpd+C00191">C00191</a>"	<a href=http://pubchem.ncbi.nlm.nih.gov/summary/summary.cgi?cid=94715">94715</a>"	667638
coniferyl alcohol	194	18.7392	273	18878	458-35-5	<a href=http://www.genome.jp/dbget-bin/www_bget?cpd+C00590">C00590</a>"	<a href=http://pubchem.ncbi.nlm.nih.gov/summary/summary.cgi?cid=1549095">1549095</a>"	672854	673826	coniferyl alcohol	273	458-35-5	<a href=http://www.genome.jp/dbget-bin/www_bget?cpd+C00590">C00590</a>"	<a href=http://pubchem.ncbi.nlm.nih.gov/summary/summary.cgi?cid=1549095">1549095</a>"	673826	o-Hydroxyhippuric acid 1	247	487-54-7	<a href=http://www.genome.jp/dbget-bin/www_bget?cpd+C07588">C07588</a>"	<a href=http://pubchem.ncbi.nlm.nih.gov/summary/summary.cgi?cid=10253">10253</a>"	676856	4-hydroxycinnamic acid	234	501-98-4	<a href=http://www.genome.jp/dbget-bin/www_bget?cpd+C00811">C00811</a>"	<a href=http://pubchem.ncbi.nlm.nih.gov/summary/summary.cgi?cid=637542">637542</a>"	675005	9-Fluorenone 1	149	486-25-9	<a href=http://www.genome.jp/dbget-bin/www_bget?cpd+C06712">C06712</a>"	<a href=http://pubchem.ncbi.nlm.nih.gov/summary/summary.cgi?cid=10241">10241</a>"	674890
4-hydroxycinnamic acid	179	18.7608	555	61100	501-98-4	<a href=http://www.genome.jp/dbget-bin/www_bget?cpd+C00811">C00811</a>"	<a href=http://pubchem.ncbi.nlm.nih.gov/summary/summary.cgi?cid=637542">637542</a>"	673731	675005	4-hydroxycinnamic acid	555	501-98-4	<a href=http://www.genome.jp/dbget-bin/www_bget?cpd+C00811">C00811</a>"	<a href=http://pubchem.ncbi.nlm.nih.gov/summary/summary.cgi?cid=637542">637542</a>"	675005	coniferyl alcohol	308	458-35-5	<a href=http://www.genome.jp/dbget-bin/www_bget?cpd+C00590">C00590</a>"	<a href=http://pubchem.ncbi.nlm.nih.gov/summary/summary.cgi?cid=1549095">1549095</a>"	673826	tyrosine 1	282	60-18-4	<a href=http://www.genome.jp/dbget-bin/www_bget?cpd+C01536">C01536</a>"	<a href=http://pubchem.ncbi.nlm.nih.gov/summary/summary.cgi?cid=1153">1153</a>"	671841	o-Hydroxyhippuric acid 1	270	487-54-7	<a href=http://www.genome.jp/dbget-bin/www_bget?cpd+C07588">C07588</a>"	<a href=http://pubchem.ncbi.nlm.nih.gov/summary/summary.cgi?cid=10253">10253</a>"	676856	N-epsilon-Acetyl-L-lysine 1	264	692-04-6	<a href=http://www.genome.jp/dbget-bin/www_bget?cpd+C02727">C02727</a>"	<a href=http://pubchem.ncbi.nlm.nih.gov/summary/summary.cgi?cid=92832">92832</a>"	671845
4-hydroxycinnamic acid	203	18.7733	329	11492	501-98-4	<a href=http://www.genome.jp/dbget-bin/www_bget?cpd+C00811">C00811</a>"	<a href=http://pubchem.ncbi.nlm.nih.gov/summary/summary.cgi?cid=637542">637542</a>"	674237	675005	4-hydroxycinnamic acid	329	501-98-4	<a href=http://www.genome.jp/dbget-bin/www_bget?cpd+C00811">C00811</a>"	<a href=http://pubchem.ncbi.nlm.nih.gov/summary/summary.cgi?cid=637542">637542</a>"	675005	coniferyl alcohol	327	458-35-5	<a href=http://www.genome.jp/dbget-bin/www_bget?cpd+C00590">C00590</a>"	<a href=http://pubchem.ncbi.nlm.nih.gov/summary/summary.cgi?cid=1549095">1549095</a>"	673826	conduritol b epoxide 2	293	6090-95-5		<a href=http://pubchem.ncbi.nlm.nih.gov/summary/summary.cgi?cid=2859">2859</a>"	674206	Atrazine-2-hydroxy 6	281	2163-68-0	<a href=http://www.genome.jp/dbget-bin/www_bget?cpd+C06552">C06552</a>"	<a href=http://pubchem.ncbi.nlm.nih.gov/summary/summary.cgi?cid=16553">16553</a>"	670825	octanal 3	258	124-13-0	<a href=http://www.genome.jp/dbget-bin/www_bget?cpd+C01545">C01545</a>"	<a href=http://pubchem.ncbi.nlm.nih.gov/summary/summary.cgi?cid=454">454</a>"	670558
pentadecanoic acid	117	18.8167	805	565175	1002-84-2		<a href=http://pubchem.ncbi.nlm.nih.gov/summary/summary.cgi?cid=13849">13849</a>"	675992	675352	pentadecanoic acid	805	1002-84-2		<a href=http://pubchem.ncbi.nlm.nih.gov/summary/summary.cgi?cid=13849">13849</a>"	675352
1-Hexadecanol	187	18.82	280	11244	36653-82-4	<a href=http://www.genome.jp/dbget-bin/www_bget?cpd+C00823">C00823</a>"	<a href=http://pubchem.ncbi.nlm.nih.gov/summary/summary.cgi?cid=2682">2682</a>"	676127	680078	1-Hexadecanol	280	36653-82-4	<a href=http://www.genome.jp/dbget-bin/www_bget?cpd+C00823">C00823</a>"	<a href=http://pubchem.ncbi.nlm.nih.gov/summary/summary.cgi?cid=2682">2682</a>"	680078
conduritol b epoxide 2	305	18.8408	523	10278	6090-95-5		<a href=http://pubchem.ncbi.nlm.nih.gov/summary/summary.cgi?cid=2859">2859</a>"	676971	674206	conduritol b epoxide 2	523	6090-95-5		<a href=http://pubchem.ncbi.nlm.nih.gov/summary/summary.cgi?cid=2859">2859</a>"	674206	adrenaline 1	320	51-43-4		<a href=http://pubchem.ncbi.nlm.nih.gov/summary/summary.cgi?cid=838">838</a>"	680341	D-galacturonic acid 2	309	685-73-4		<a href=http://pubchem.ncbi.nlm.nih.gov/summary/summary.cgi?cid=152867">152867</a>"	678932	ascorbate	306	50-81-7	<a href=http://www.genome.jp/dbget-bin/www_bget?cpd+C00072">C00072</a>"	<a href=http://pubchem.ncbi.nlm.nih.gov/summary/summary.cgi?cid=235">235</a>"	673715
conduritol b epoxide 2	217	18.8508	629	87558	6090-95-5		<a href=http://pubchem.ncbi.nlm.nih.gov/summary/summary.cgi?cid=2859">2859</a>"	677376	674206	conduritol b epoxide 2	629	6090-95-5		<a href=http://pubchem.ncbi.nlm.nih.gov/summary/summary.cgi?cid=2859">2859</a>"	674206
Unknown 289	129	18.89		7643.5				678962
D-galacturonic acid 2	333	18.9042	325	5377.8	685-73-4		<a href=http://pubchem.ncbi.nlm.nih.gov/summary/summary.cgi?cid=152867">152867</a>"	679536	678932	D-galacturonic acid 2	325	685-73-4		<a href=http://pubchem.ncbi.nlm.nih.gov/summary/summary.cgi?cid=152867">152867</a>"	678932	Hydantoin, 5-(4-hydroxybutyl)- 2	280	5458-06-0		<a href=http://pubchem.ncbi.nlm.nih.gov/summary/summary.cgi?cid=95514">95514</a>"	676352
1-Hexadecanol	299	18.9442	714	27158	36653-82-4	<a href=http://www.genome.jp/dbget-bin/www_bget?cpd+C00823">C00823</a>"	<a href=http://pubchem.ncbi.nlm.nih.gov/summary/summary.cgi?cid=2682">2682</a>"	681156	680078	1-Hexadecanol	714	36653-82-4	<a href=http://www.genome.jp/dbget-bin/www_bget?cpd+C00823">C00823</a>"	<a href=http://pubchem.ncbi.nlm.nih.gov/summary/summary.cgi?cid=2682">2682</a>"	680078
D-galacturonic acid 2	217	18.9567	284	19154	685-73-4		<a href=http://pubchem.ncbi.nlm.nih.gov/summary/summary.cgi?cid=152867">152867</a>"	681662	678932	D-galacturonic acid 2	284	685-73-4		<a href=http://pubchem.ncbi.nlm.nih.gov/summary/summary.cgi?cid=152867">152867</a>"	678932
indole-3-acetic acid	200	18.9725	303	5186.9	87-51-4	<a href=http://www.genome.jp/dbget-bin/www_bget?cpd+C00954">C00954</a>"	<a href=http://pubchem.ncbi.nlm.nih.gov/summary/summary.cgi?cid=802">802</a>"	682303	686867	indole-3-acetic acid	303	87-51-4	<a href=http://www.genome.jp/dbget-bin/www_bget?cpd+C00954">C00954</a>"	<a href=http://pubchem.ncbi.nlm.nih.gov/summary/summary.cgi?cid=802">802</a>"	686867	D-galacturonic acid 2	250	685-73-4		<a href=http://pubchem.ncbi.nlm.nih.gov/summary/summary.cgi?cid=152867">152867</a>"	678932	indole-3-acetamide 2	248	879-37-8	<a href=http://www.genome.jp/dbget-bin/www_bget?cpd+C02693">C02693</a>"	<a href=http://pubchem.ncbi.nlm.nih.gov/summary/summary.cgi?cid=397">397</a>"	683935	3,5-Dihydroxyphenylglycine 1	215	146255-66-5		<a href=http://pubchem.ncbi.nlm.nih.gov/summary/summary.cgi?cid=108001">108001</a>"	683922
indole-3-acetic acid	319	18.9767	766	11350	87-51-4	<a href=http://www.genome.jp/dbget-bin/www_bget?cpd+C00954">C00954</a>"	<a href=http://pubchem.ncbi.nlm.nih.gov/summary/summary.cgi?cid=802">802</a>"	682472	686867	indole-3-acetic acid	766	87-51-4	<a href=http://www.genome.jp/dbget-bin/www_bget?cpd+C00954">C00954</a>"	<a href=http://pubchem.ncbi.nlm.nih.gov/summary/summary.cgi?cid=802">802</a>"	686867	3,5-Dihydroxyphenylglycine 2	243	146255-66-5		<a href=http://pubchem.ncbi.nlm.nih.gov/summary/summary.cgi?cid=108001">108001</a>"	679293
2,6-Diaminopimelic acid 1	179	18.9942	216	8898.6	583-93-7	<a href=http://www.genome.jp/dbget-bin/www_bget?cpd+C00680">C00680</a>"	<a href=http://pubchem.ncbi.nlm.nih.gov/summary/summary.cgi?cid=865">865</a>"	683181	687900	2,6-Diaminopimelic acid 1	216	583-93-7	<a href=http://www.genome.jp/dbget-bin/www_bget?cpd+C00680">C00680</a>"	<a href=http://pubchem.ncbi.nlm.nih.gov/summary/summary.cgi?cid=865">865</a>"	687900	3,5-Dihydroxyphenylglycine 1	210	146255-66-5		<a href=http://pubchem.ncbi.nlm.nih.gov/summary/summary.cgi?cid=108001">108001</a>"	683922	indole-3-acetic acid	200	87-51-4	<a href=http://www.genome.jp/dbget-bin/www_bget?cpd+C00954">C00954</a>"	<a href=http://pubchem.ncbi.nlm.nih.gov/summary/summary.cgi?cid=802">802</a>"	686867
adrenaline 1	281	19.0108	295	11560	51-43-4		<a href=http://pubchem.ncbi.nlm.nih.gov/summary/summary.cgi?cid=838">838</a>"	683855	680341	adrenaline 1	295	51-43-4		<a href=http://pubchem.ncbi.nlm.nih.gov/summary/summary.cgi?cid=838">838</a>"	680341	3,5-Dihydroxyphenylglycine 1	219	146255-66-5		<a href=http://pubchem.ncbi.nlm.nih.gov/summary/summary.cgi?cid=108001">108001</a>"	683922	3,5-Dihydroxyphenylglycine 2	168	146255-66-5		<a href=http://pubchem.ncbi.nlm.nih.gov/summary/summary.cgi?cid=108001">108001</a>"	679293
Unknown 290	199	19.0258		6909.1				684463
Unknown 291	204	19.0367		72227				684902
Unknown 292	59	19.0392		12245				685003
indole-3-acetic acid	215	19.0525	261	11439	87-51-4	<a href=http://www.genome.jp/dbget-bin/www_bget?cpd+C00954">C00954</a>"	<a href=http://pubchem.ncbi.nlm.nih.gov/summary/summary.cgi?cid=802">802</a>"	685543	686867	indole-3-acetic acid	261	87-51-4	<a href=http://www.genome.jp/dbget-bin/www_bget?cpd+C00954">C00954</a>"	<a href=http://pubchem.ncbi.nlm.nih.gov/summary/summary.cgi?cid=802">802</a>"	686867	indole-3-acetamide 2	257	879-37-8	<a href=http://www.genome.jp/dbget-bin/www_bget?cpd+C02693">C02693</a>"	<a href=http://pubchem.ncbi.nlm.nih.gov/summary/summary.cgi?cid=397">397</a>"	683935
2,6-Diaminopimelic acid 1	200	19.17	526	22701	583-93-7	<a href=http://www.genome.jp/dbget-bin/www_bget?cpd+C00680">C00680</a>"	<a href=http://pubchem.ncbi.nlm.nih.gov/summary/summary.cgi?cid=865">865</a>"	690301	687900	2,6-Diaminopimelic acid 1	526	583-93-7	<a href=http://www.genome.jp/dbget-bin/www_bget?cpd+C00680">C00680</a>"	<a href=http://pubchem.ncbi.nlm.nih.gov/summary/summary.cgi?cid=865">865</a>"	687900	indole-3-acetic acid	308	87-51-4	<a href=http://www.genome.jp/dbget-bin/www_bget?cpd+C00954">C00954</a>"	<a href=http://pubchem.ncbi.nlm.nih.gov/summary/summary.cgi?cid=802">802</a>"	686867
Unknown 293	116	19.19		61776				691111
pantothenic acid	103	19.2175	893	160536	79-83-4	<a href=http://www.genome.jp/dbget-bin/www_bget?cpd+C00864">C00864</a>"	<a href=http://pubchem.ncbi.nlm.nih.gov/summary/summary.cgi?cid=6613">6613</a>"	692225	692108	pantothenic acid	893	79-83-4	<a href=http://www.genome.jp/dbget-bin/www_bget?cpd+C00864">C00864</a>"	<a href=http://pubchem.ncbi.nlm.nih.gov/summary/summary.cgi?cid=6613">6613</a>"	692108	Galactonic acid	417	576-36-3		<a href=http://pubchem.ncbi.nlm.nih.gov/summary/summary.cgi?cid=128869">128869</a>"	692039
Galactonic acid	147	19.2275	569	90444	576-36-3		<a href=http://pubchem.ncbi.nlm.nih.gov/summary/summary.cgi?cid=128869">128869</a>"	692630	692039	Galactonic acid	569	576-36-3		<a href=http://pubchem.ncbi.nlm.nih.gov/summary/summary.cgi?cid=128869">128869</a>"	692039	gluconic acid 1	554	526-95-4		<a href=http://pubchem.ncbi.nlm.nih.gov/summary/summary.cgi?cid=10690">10690</a>"	694407
Unknown 294	221	19.2417		35516				693204
gluconic acid 1	317	19.2733	323	10891	526-95-4		<a href=http://pubchem.ncbi.nlm.nih.gov/summary/summary.cgi?cid=10690">10690</a>"	694486	694407	gluconic acid 1	323	526-95-4		<a href=http://pubchem.ncbi.nlm.nih.gov/summary/summary.cgi?cid=10690">10690</a>"	694407	Galactonic acid	299	576-36-3		<a href=http://pubchem.ncbi.nlm.nih.gov/summary/summary.cgi?cid=128869">128869</a>"	692039
Unknown 295	88	19.3133	158	15654	503-66-2	<a href=http://www.genome.jp/dbget-bin/www_bget?cpd+C01013">C01013</a>"	<a href=http://pubchem.ncbi.nlm.nih.gov/summary/summary.cgi?cid=68152">68152</a>"	696106	697244	3-Hydroxypropionic acid 4	158	503-66-2	<a href=http://www.genome.jp/dbget-bin/www_bget?cpd+C01013">C01013</a>"	<a href=http://pubchem.ncbi.nlm.nih.gov/summary/summary.cgi?cid=68152">68152</a>"	697244
Unknown 296	170	19.3358		16264				697017
beta-Hydroxymyristic acid	116	19.4208	335	15332	1961-72-4		<a href=http://pubchem.ncbi.nlm.nih.gov/summary/summary.cgi?cid=16064">16064</a>"	700460	705394	beta-Hydroxymyristic acid	335	1961-72-4		<a href=http://pubchem.ncbi.nlm.nih.gov/summary/summary.cgi?cid=16064">16064</a>"	705394
3-Hydroxypropionic acid 4	117	19.43	412	141710	503-66-2	<a href=http://www.genome.jp/dbget-bin/www_bget?cpd+C01013">C01013</a>"	<a href=http://pubchem.ncbi.nlm.nih.gov/summary/summary.cgi?cid=68152">68152</a>"	700831	697244	3-Hydroxypropionic acid 4	412	503-66-2	<a href=http://www.genome.jp/dbget-bin/www_bget?cpd+C01013">C01013</a>"	<a href=http://pubchem.ncbi.nlm.nih.gov/summary/summary.cgi?cid=68152">68152</a>"	697244
Unknown 297	205	19.4467	70	9426.6	90-33-5	<a href=http://www.genome.jp/dbget-bin/www_bget?cpd+C03081">C03081</a>"	<a href=http://pubchem.ncbi.nlm.nih.gov/summary/summary.cgi?cid=5280567">5280567</a>"	701506	706232	4-methylumbelliferone	70	90-33-5	<a href=http://www.genome.jp/dbget-bin/www_bget?cpd+C03081">C03081</a>"	<a href=http://pubchem.ncbi.nlm.nih.gov/summary/summary.cgi?cid=5280567">5280567</a>"	706232
xanthine	368	19.475	881	21471	69-89-6	<a href=http://www.genome.jp/dbget-bin/www_bget?cpd+C00385">C00385</a>"	<a href=http://pubchem.ncbi.nlm.nih.gov/summary/summary.cgi?cid=1188">1188</a>"	702653	703020	xanthine	881	69-89-6	<a href=http://www.genome.jp/dbget-bin/www_bget?cpd+C00385">C00385</a>"	<a href=http://pubchem.ncbi.nlm.nih.gov/summary/summary.cgi?cid=1188">1188</a>"	703020
beta-Hydroxymyristic acid	97	19.5142	233	17414	1961-72-4		<a href=http://pubchem.ncbi.nlm.nih.gov/summary/summary.cgi?cid=16064">16064</a>"	704240	705394	beta-Hydroxymyristic acid	233	1961-72-4		<a href=http://pubchem.ncbi.nlm.nih.gov/summary/summary.cgi?cid=16064">16064</a>"	705394	xanthine	153	69-89-6	<a href=http://www.genome.jp/dbget-bin/www_bget?cpd+C00385">C00385</a>"	<a href=http://pubchem.ncbi.nlm.nih.gov/summary/summary.cgi?cid=1188">1188</a>"	703020
Unknown 298	217	19.5267		4451.9				704746
palmitoleic acid	204	19.5292	374	10331	373-49-9		<a href=http://pubchem.ncbi.nlm.nih.gov/summary/summary.cgi?cid=4668">4668</a>"	704847	706866	palmitoleic acid	374	373-49-9		<a href=http://pubchem.ncbi.nlm.nih.gov/summary/summary.cgi?cid=4668">4668</a>"	706866
beta-Hydroxymyristic acid	118	19.5717	288	4351.3	1961-72-4		<a href=http://pubchem.ncbi.nlm.nih.gov/summary/summary.cgi?cid=16064">16064</a>"	706568	705394	beta-Hydroxymyristic acid	288	1961-72-4		<a href=http://pubchem.ncbi.nlm.nih.gov/summary/summary.cgi?cid=16064">16064</a>"	705394
Unknown 299	117	19.5733		72038				706636
beta-Hydroxymyristic acid	117	19.6192	426	98887	1961-72-4		<a href=http://pubchem.ncbi.nlm.nih.gov/summary/summary.cgi?cid=16064">16064</a>"	708492	705394	beta-Hydroxymyristic acid	426	1961-72-4		<a href=http://pubchem.ncbi.nlm.nih.gov/summary/summary.cgi?cid=16064">16064</a>"	705394
O-Succinylhomoserine	87	19.6342	220	20915	1492-23-5	<a href=http://www.genome.jp/dbget-bin/www_bget?cpd+C01118">C01118</a>"	<a href=http://pubchem.ncbi.nlm.nih.gov/summary/summary.cgi?cid=439406">439406</a>"	709099	712427	O-Succinylhomoserine	220	1492-23-5	<a href=http://www.genome.jp/dbget-bin/www_bget?cpd+C01118">C01118</a>"	<a href=http://pubchem.ncbi.nlm.nih.gov/summary/summary.cgi?cid=439406">439406</a>"	712427	Glucosaminic acid	195	3646-68-2		<a href=http://pubchem.ncbi.nlm.nih.gov/summary/summary.cgi?cid=73563">73563</a>"	710000
Unknown 300	183	19.65	137	9802.1	1188-38-1	<a href=http://www.genome.jp/dbget-bin/www_bget?cpd+C05829">C05829</a>"	<a href=http://pubchem.ncbi.nlm.nih.gov/summary/summary.cgi?cid=121396">121396</a>"	709741	711132	N-Carbamylglutamate 4	137	1188-38-1	<a href=http://www.genome.jp/dbget-bin/www_bget?cpd+C05829">C05829</a>"	<a href=http://pubchem.ncbi.nlm.nih.gov/summary/summary.cgi?cid=121396">121396</a>"	711132
Unknown 301	117	19.68		100703				710955
palmitic acid	117	19.79	970	16059099	57-10-3	<a href=http://www.genome.jp/dbget-bin/www_bget?cpd+C00249">C00249</a>"	<a href=http://pubchem.ncbi.nlm.nih.gov/summary/summary.cgi?cid=985">985</a>"	715410	714610	palmitic acid	970	57-10-3	<a href=http://www.genome.jp/dbget-bin/www_bget?cpd+C00249">C00249</a>"	<a href=http://pubchem.ncbi.nlm.nih.gov/summary/summary.cgi?cid=985">985</a>"	714610
N-Acetyl-beta-D-mannosamine 1	93	19.8758	440	16608	7772-94-3		<a href=http://pubchem.ncbi.nlm.nih.gov/summary/summary.cgi?cid=3084028">3084028</a>"	718886	723226	N-Acetyl-beta-D-mannosamine 1	440	7772-94-3		<a href=http://pubchem.ncbi.nlm.nih.gov/summary/summary.cgi?cid=3084028">3084028</a>"	723226	N-Acetyl-D-galactosamine 2	390	14215-68-0	<a href=http://www.genome.jp/dbget-bin/www_bget?cpd+C01132">C01132</a>"	<a href=http://pubchem.ncbi.nlm.nih.gov/summary/summary.cgi?cid=35717">35717</a>"	722747
N-Acetyl-beta-D-mannosamine 1	225	19.885	467	15443	7772-94-3		<a href=http://pubchem.ncbi.nlm.nih.gov/summary/summary.cgi?cid=3084028">3084028</a>"	719258	723226	N-Acetyl-beta-D-mannosamine 1	467	7772-94-3		<a href=http://pubchem.ncbi.nlm.nih.gov/summary/summary.cgi?cid=3084028">3084028</a>"	723226	N-Acetyl-D-galactosamine 2	458	14215-68-0	<a href=http://www.genome.jp/dbget-bin/www_bget?cpd+C01132">C01132</a>"	<a href=http://pubchem.ncbi.nlm.nih.gov/summary/summary.cgi?cid=35717">35717</a>"	722747	Glucoheptonic acid 2	447	23351-51-1		<a href=http://pubchem.ncbi.nlm.nih.gov/summary/summary.cgi?cid=25588">25588</a>"	716104
N-Acetyl-beta-D-mannosamine 1	129	20.0317	870	122957	7772-94-3		<a href=http://pubchem.ncbi.nlm.nih.gov/summary/summary.cgi?cid=3084028">3084028</a>"	725197	723226	N-Acetyl-beta-D-mannosamine 1	870	7772-94-3		<a href=http://pubchem.ncbi.nlm.nih.gov/summary/summary.cgi?cid=3084028">3084028</a>"	723226	N-Acetyl-D-galactosamine 1	849	14215-68-0	<a href=http://www.genome.jp/dbget-bin/www_bget?cpd+C01132">C01132</a>"	<a href=http://pubchem.ncbi.nlm.nih.gov/summary/summary.cgi?cid=35717">35717</a>"	726136	N-Acetyl-D-galactosamine 2	758	14215-68-0	<a href=http://www.genome.jp/dbget-bin/www_bget?cpd+C01132">C01132</a>"	<a href=http://pubchem.ncbi.nlm.nih.gov/summary/summary.cgi?cid=35717">35717</a>"	722747	N-Acetyl-beta-D-mannosamine 2	755	7772-94-3		<a href=http://pubchem.ncbi.nlm.nih.gov/summary/summary.cgi?cid=3084028">3084028</a>"	727711	N-Acetyl-D-galactosamine 3	743	14215-68-0	<a href=http://www.genome.jp/dbget-bin/www_bget?cpd+C01132">C01132</a>"	<a href=http://pubchem.ncbi.nlm.nih.gov/summary/summary.cgi?cid=35717">35717</a>"	728102
N-Acetyl-D-galactosamine 1	30	20.0342	661	40334	14215-68-0	<a href=http://www.genome.jp/dbget-bin/www_bget?cpd+C01132">C01132</a>"	<a href=http://pubchem.ncbi.nlm.nih.gov/summary/summary.cgi?cid=35717">35717</a>"	725299	726136	N-Acetyl-D-galactosamine 1	661	14215-68-0	<a href=http://www.genome.jp/dbget-bin/www_bget?cpd+C01132">C01132</a>"	<a href=http://pubchem.ncbi.nlm.nih.gov/summary/summary.cgi?cid=35717">35717</a>"	726136	N-Acetyl-beta-D-mannosamine 1	646	7772-94-3		<a href=http://pubchem.ncbi.nlm.nih.gov/summary/summary.cgi?cid=3084028">3084028</a>"	723226	N-Acetyl-D-galactosamine 3	577	14215-68-0	<a href=http://www.genome.jp/dbget-bin/www_bget?cpd+C01132">C01132</a>"	<a href=http://pubchem.ncbi.nlm.nih.gov/summary/summary.cgi?cid=35717">35717</a>"	728102	N-Acetyl-D-galactosamine 2	573	14215-68-0	<a href=http://www.genome.jp/dbget-bin/www_bget?cpd+C01132">C01132</a>"	<a href=http://pubchem.ncbi.nlm.nih.gov/summary/summary.cgi?cid=35717">35717</a>"	722747	N-Acetyl-beta-D-mannosamine 2	562	7772-94-3		<a href=http://pubchem.ncbi.nlm.nih.gov/summary/summary.cgi?cid=3084028">3084028</a>"	727711
4-oxo-1H-quinoline-2-carboxylic acid	290	20.1425	240	30401	492-27-3	<a href=http://www.genome.jp/dbget-bin/www_bget?cpd+C01717">C01717</a>"	<a href=http://pubchem.ncbi.nlm.nih.gov/summary/summary.cgi?cid=3845">3845</a>"	729686	728655	4-oxo-1H-quinoline-2-carboxylic acid	240	492-27-3	<a href=http://www.genome.jp/dbget-bin/www_bget?cpd+C01717">C01717</a>"	<a href=http://pubchem.ncbi.nlm.nih.gov/summary/summary.cgi?cid=3845">3845</a>"	728655	N,N-dimethylarginine	215	30315-93-6	<a href=http://www.genome.jp/dbget-bin/www_bget?cpd+C03626">C03626</a>"	<a href=http://pubchem.ncbi.nlm.nih.gov/summary/summary.cgi?cid=123831">123831</a>"	729325	Guanidinosuccinic acid 4	197	6133-30-8		<a href=http://pubchem.ncbi.nlm.nih.gov/summary/summary.cgi?cid=97856">97856</a>"	725907	N-Acetyl-D-galactosamine 1	193	14215-68-0	<a href=http://www.genome.jp/dbget-bin/www_bget?cpd+C01132">C01132</a>"	<a href=http://pubchem.ncbi.nlm.nih.gov/summary/summary.cgi?cid=35717">35717</a>"	726136
N-Acetyl-beta-D-mannosamine 2	202	20.1492	259	56977	7772-94-3		<a href=http://pubchem.ncbi.nlm.nih.gov/summary/summary.cgi?cid=3084028">3084028</a>"	729956	727711	N-Acetyl-beta-D-mannosamine 2	259	7772-94-3		<a href=http://pubchem.ncbi.nlm.nih.gov/summary/summary.cgi?cid=3084028">3084028</a>"	727711	N-Acetyl-beta-D-mannosamine 4	252	7772-94-3		<a href=http://pubchem.ncbi.nlm.nih.gov/summary/summary.cgi?cid=3084028">3084028</a>"	734847	N-Acetyl-D-galactosamine 1	218	14215-68-0	<a href=http://www.genome.jp/dbget-bin/www_bget?cpd+C01132">C01132</a>"	<a href=http://pubchem.ncbi.nlm.nih.gov/summary/summary.cgi?cid=35717">35717</a>"	726136	N-Acetyl-beta-D-mannosamine 3	190	7772-94-3		<a href=http://pubchem.ncbi.nlm.nih.gov/summary/summary.cgi?cid=3084028">3084028</a>"	730497	N-Acetyl-D-galactosamine 3	185	14215-68-0	<a href=http://www.genome.jp/dbget-bin/www_bget?cpd+C01132">C01132</a>"	<a href=http://pubchem.ncbi.nlm.nih.gov/summary/summary.cgi?cid=35717">35717</a>"	728102
N-Acetyl-D-galactosamine 1	203	20.16	501	20922	14215-68-0	<a href=http://www.genome.jp/dbget-bin/www_bget?cpd+C01132">C01132</a>"	<a href=http://pubchem.ncbi.nlm.nih.gov/summary/summary.cgi?cid=35717">35717</a>"	730395	726136	N-Acetyl-D-galactosamine 1	501	14215-68-0	<a href=http://www.genome.jp/dbget-bin/www_bget?cpd+C01132">C01132</a>"	<a href=http://pubchem.ncbi.nlm.nih.gov/summary/summary.cgi?cid=35717">35717</a>"	726136	N-Acetyl-beta-D-mannosamine 3	485	7772-94-3		<a href=http://pubchem.ncbi.nlm.nih.gov/summary/summary.cgi?cid=3084028">3084028</a>"	730497	N-Acetyl-beta-D-mannosamine 2	457	7772-94-3		<a href=http://pubchem.ncbi.nlm.nih.gov/summary/summary.cgi?cid=3084028">3084028</a>"	727711	N-Acetyl-D-galactosamine 3	451	14215-68-0	<a href=http://www.genome.jp/dbget-bin/www_bget?cpd+C01132">C01132</a>"	<a href=http://pubchem.ncbi.nlm.nih.gov/summary/summary.cgi?cid=35717">35717</a>"	728102	N-Acetyl-beta-D-mannosamine 4	446	7772-94-3		<a href=http://pubchem.ncbi.nlm.nih.gov/summary/summary.cgi?cid=3084028">3084028</a>"	734847
myo-inositol	217	20.165	817	279128	87-89-8	<a href=http://www.genome.jp/dbget-bin/www_bget?cpd+C06153">C06153</a>"	<a href=http://pubchem.ncbi.nlm.nih.gov/summary/summary.cgi?cid=892">892</a>"	730597	729867	myo-inositol	817	87-89-8	<a href=http://www.genome.jp/dbget-bin/www_bget?cpd+C06153">C06153</a>"	<a href=http://pubchem.ncbi.nlm.nih.gov/summary/summary.cgi?cid=892">892</a>"	729867
N-Acetyl-beta-D-mannosamine 3	73	20.2317	736	110581	7772-94-3		<a href=http://pubchem.ncbi.nlm.nih.gov/summary/summary.cgi?cid=3084028">3084028</a>"	733297	730497	N-Acetyl-beta-D-mannosamine 3	736	7772-94-3		<a href=http://pubchem.ncbi.nlm.nih.gov/summary/summary.cgi?cid=3084028">3084028</a>"	730497	N-Acetyl-beta-D-mannosamine 4	666	7772-94-3		<a href=http://pubchem.ncbi.nlm.nih.gov/summary/summary.cgi?cid=3084028">3084028</a>"	734847
uric acid	180	20.2825	404	9386.4	66-22-8	<a href=http://www.genome.jp/dbget-bin/www_bget?cpd+C00366">C00366</a>"	<a href=http://pubchem.ncbi.nlm.nih.gov/summary/summary.cgi?cid=1175">1175</a>"	735356	731691	uric acid	404	66-22-8	<a href=http://www.genome.jp/dbget-bin/www_bget?cpd+C00366">C00366</a>"	<a href=http://pubchem.ncbi.nlm.nih.gov/summary/summary.cgi?cid=1175">1175</a>"	731691	ribose-5-phosphate 1	362	4151-19-3		<a href=http://pubchem.ncbi.nlm.nih.gov/summary/summary.cgi?cid=77982">77982</a>"	733259
Linoleic acid methyl ester	67	20.29	482	44366	112-63-0		<a href=http://pubchem.ncbi.nlm.nih.gov/summary/summary.cgi?cid=5284421">5284421</a>"	735659	736387	Linoleic acid methyl ester	482	112-63-0		<a href=http://pubchem.ncbi.nlm.nih.gov/summary/summary.cgi?cid=5284421">5284421</a>"	736387	trans-3,5-Dimethoxy-4-hydroxycinnamaldehyde 1	249	4206-58-0	<a href=http://www.genome.jp/dbget-bin/www_bget?cpd+C05610">C05610</a>"	<a href=http://pubchem.ncbi.nlm.nih.gov/summary/summary.cgi?cid=5280802">5280802</a>"	739802
Unknown 302	129	20.3117	189	11828	7772-94-3		<a href=http://pubchem.ncbi.nlm.nih.gov/summary/summary.cgi?cid=3084028">3084028</a>"	736537	734847	N-Acetyl-beta-D-mannosamine 4	189	7772-94-3		<a href=http://pubchem.ncbi.nlm.nih.gov/summary/summary.cgi?cid=3084028">3084028</a>"	734847
N-Acetyl-beta-D-mannosamine 4	73	20.3192	372	49729	7772-94-3		<a href=http://pubchem.ncbi.nlm.nih.gov/summary/summary.cgi?cid=3084028">3084028</a>"	736841	734847	N-Acetyl-beta-D-mannosamine 4	372	7772-94-3		<a href=http://pubchem.ncbi.nlm.nih.gov/summary/summary.cgi?cid=3084028">3084028</a>"	734847
N-Acetyl-beta-D-mannosamine 4	117	20.3667	432	114879	7772-94-3		<a href=http://pubchem.ncbi.nlm.nih.gov/summary/summary.cgi?cid=3084028">3084028</a>"	738764	734847	N-Acetyl-beta-D-mannosamine 4	432	7772-94-3		<a href=http://pubchem.ncbi.nlm.nih.gov/summary/summary.cgi?cid=3084028">3084028</a>"	734847
Unknown 303	221	20.3783		12331				739237
Unknown 304	254	20.4183		13775				740857
Glucoheptonic acid 3	117	20.4508	320	83557	23351-51-1		<a href=http://pubchem.ncbi.nlm.nih.gov/summary/summary.cgi?cid=25588">25588</a>"	742173	743422	Glucoheptonic acid 3	320	23351-51-1		<a href=http://pubchem.ncbi.nlm.nih.gov/summary/summary.cgi?cid=25588">25588</a>"	743422
cis-Phytol	111	20.4792	320	42413	7541-49-3		<a href=http://pubchem.ncbi.nlm.nih.gov/summary/summary.cgi?cid=6430833">6430833</a>"	743320	747761	cis-Phytol	320	7541-49-3		<a href=http://pubchem.ncbi.nlm.nih.gov/summary/summary.cgi?cid=6430833">6430833</a>"	747761	methyl octadecanoate	291	112-61-8		<a href=http://pubchem.ncbi.nlm.nih.gov/summary/summary.cgi?cid=8201">8201</a>"	747420
Unknown 305	276	20.4925		3695.8				743860
d-Glucoheptose 1	183	20.5275	347	4040.4	62475-58-5		<a href=http://pubchem.ncbi.nlm.nih.gov/summary/summary.cgi?cid=219662">219662</a>"	745278	743234	d-Glucoheptose 1	347	62475-58-5		<a href=http://pubchem.ncbi.nlm.nih.gov/summary/summary.cgi?cid=219662">219662</a>"	743234	Glucoheptonic acid 3	331	23351-51-1		<a href=http://pubchem.ncbi.nlm.nih.gov/summary/summary.cgi?cid=25588">25588</a>"	743422
d-Glucoheptose 1	319	20.5417	631	49087	62475-58-5		<a href=http://pubchem.ncbi.nlm.nih.gov/summary/summary.cgi?cid=219662">219662</a>"	745851	743234	d-Glucoheptose 1	631	62475-58-5		<a href=http://pubchem.ncbi.nlm.nih.gov/summary/summary.cgi?cid=219662">219662</a>"	743234	Glucoheptonic acid 3	590	23351-51-1		<a href=http://pubchem.ncbi.nlm.nih.gov/summary/summary.cgi?cid=25588">25588</a>"	743422
methyl octadecanoate	74	20.5792	952	28492638	112-61-8		<a href=http://pubchem.ncbi.nlm.nih.gov/summary/summary.cgi?cid=8201">8201</a>"	747370	747420	methyl octadecanoate	952	112-61-8		<a href=http://pubchem.ncbi.nlm.nih.gov/summary/summary.cgi?cid=8201">8201</a>"	747420	cis-Phytol	436	7541-49-3		<a href=http://pubchem.ncbi.nlm.nih.gov/summary/summary.cgi?cid=6430833">6430833</a>"	747761
d-Glucoheptose 1	319	20.5942	676	64849	62475-58-5		<a href=http://pubchem.ncbi.nlm.nih.gov/summary/summary.cgi?cid=219662">219662</a>"	747979	743234	d-Glucoheptose 1	676	62475-58-5		<a href=http://pubchem.ncbi.nlm.nih.gov/summary/summary.cgi?cid=219662">219662</a>"	743234	Glucoheptonic acid 3	658	23351-51-1		<a href=http://pubchem.ncbi.nlm.nih.gov/summary/summary.cgi?cid=25588">25588</a>"	743422
Unknown 306	221	20.6067		42608				748486
3,4-dihydroxycinnamic acid	219	20.6292	701	37863	331-39-5	<a href=http://www.genome.jp/dbget-bin/www_bget?cpd+C01197">C01197</a>"	<a href=http://pubchem.ncbi.nlm.nih.gov/summary/summary.cgi?cid=2518">2518</a>"	749399	749342	3,4-dihydroxycinnamic acid	701	331-39-5	<a href=http://www.genome.jp/dbget-bin/www_bget?cpd+C01197">C01197</a>"	<a href=http://pubchem.ncbi.nlm.nih.gov/summary/summary.cgi?cid=2518">2518</a>"	749342	caffeic acid	674	331-39-5	<a href=http://www.genome.jp/dbget-bin/www_bget?cpd+C01197">C01197</a>"	<a href=http://pubchem.ncbi.nlm.nih.gov/summary/summary.cgi?cid=689043">689043</a>"	749457	Isoxanthopterin	220	529-69-1	<a href=http://www.genome.jp/dbget-bin/www_bget?cpd+C03975">C03975</a>"	<a href=http://pubchem.ncbi.nlm.nih.gov/summary/summary.cgi?cid=10729">10729</a>"	749348
Unknown 307	394	20.675	185	8521.8	529-69-1	<a href=http://www.genome.jp/dbget-bin/www_bget?cpd+C03975">C03975</a>"	<a href=http://pubchem.ncbi.nlm.nih.gov/summary/summary.cgi?cid=10729">10729</a>"	751258	749348	Isoxanthopterin	185	529-69-1	<a href=http://www.genome.jp/dbget-bin/www_bget?cpd+C03975">C03975</a>"	<a href=http://pubchem.ncbi.nlm.nih.gov/summary/summary.cgi?cid=10729">10729</a>"	749348
heptadecanoic acid	187	20.7017	412	6793.1	506-12-7		<a href=http://pubchem.ncbi.nlm.nih.gov/summary/summary.cgi?cid=10465">10465</a>"	752340	751387	heptadecanoic acid	412	506-12-7		<a href=http://pubchem.ncbi.nlm.nih.gov/summary/summary.cgi?cid=10465">10465</a>"	751387
heptadecanoic acid	117	20.7058	883	316175	506-12-7		<a href=http://pubchem.ncbi.nlm.nih.gov/summary/summary.cgi?cid=10465">10465</a>"	752509	751387	heptadecanoic acid	883	506-12-7		<a href=http://pubchem.ncbi.nlm.nih.gov/summary/summary.cgi?cid=10465">10465</a>"	751387
Octadecanol	306	20.7133	271	25231	112-92-5	<a href=http://www.genome.jp/dbget-bin/www_bget?cpd+D01924">D01924</a>"	<a href=http://pubchem.ncbi.nlm.nih.gov/summary/summary.cgi?cid=8221">8221</a>"	752814	755073	Octadecanol	271	112-92-5	<a href=http://www.genome.jp/dbget-bin/www_bget?cpd+D01924">D01924</a>"	<a href=http://pubchem.ncbi.nlm.nih.gov/summary/summary.cgi?cid=8221">8221</a>"	755073	Isoxanthopterin	265	529-69-1	<a href=http://www.genome.jp/dbget-bin/www_bget?cpd+C03975">C03975</a>"	<a href=http://pubchem.ncbi.nlm.nih.gov/summary/summary.cgi?cid=10729">10729</a>"	749348	5-Hydroxyindole-2-carboxylic acid 2	258	21598-06-1		<a href=http://pubchem.ncbi.nlm.nih.gov/summary/summary.cgi?cid=88958">88958</a>"	754945	heptadecanoic acid	217	506-12-7		<a href=http://pubchem.ncbi.nlm.nih.gov/summary/summary.cgi?cid=10465">10465</a>"	751387
Unknown 308	85	20.7508	58	8226.7	82-86-0	<a href=http://www.genome.jp/dbget-bin/www_bget?cpd+C02807">C02807</a>"	<a href=http://pubchem.ncbi.nlm.nih.gov/summary/summary.cgi?cid=6724">6724</a>"	754335	751591	Acenaphthenequinone 1	58	82-86-0	<a href=http://www.genome.jp/dbget-bin/www_bget?cpd+C02807">C02807</a>"	<a href=http://pubchem.ncbi.nlm.nih.gov/summary/summary.cgi?cid=6724">6724</a>"	751591
Octadecanol	81	20.8092	342	9646.3	112-92-5	<a href=http://www.genome.jp/dbget-bin/www_bget?cpd+D01924">D01924</a>"	<a href=http://pubchem.ncbi.nlm.nih.gov/summary/summary.cgi?cid=8221">8221</a>"	756702	755073	Octadecanol	342	112-92-5	<a href=http://www.genome.jp/dbget-bin/www_bget?cpd+D01924">D01924</a>"	<a href=http://pubchem.ncbi.nlm.nih.gov/summary/summary.cgi?cid=8221">8221</a>"	755073	d-Glucoheptose 2	271	62475-58-5		<a href=http://pubchem.ncbi.nlm.nih.gov/summary/summary.cgi?cid=219662">219662</a>"	755108
Octadecanol	57	20.8167	820	31475	112-92-5	<a href=http://www.genome.jp/dbget-bin/www_bget?cpd+D01924">D01924</a>"	<a href=http://pubchem.ncbi.nlm.nih.gov/summary/summary.cgi?cid=8221">8221</a>"	757006	755073	Octadecanol	820	112-92-5	<a href=http://www.genome.jp/dbget-bin/www_bget?cpd+D01924">D01924</a>"	<a href=http://pubchem.ncbi.nlm.nih.gov/summary/summary.cgi?cid=8221">8221</a>"	755073	6-hydroxy caproic acid dimer	199	1191-25-9	<a href=http://www.genome.jp/dbget-bin/www_bget?cpd+C06103">C06103</a>"	<a href=http://pubchem.ncbi.nlm.nih.gov/summary/summary.cgi?cid=14490">14490</a>"	758453
Indolelactate 2	70	20.96	406	7913.5	1821-52-9	<a href=http://www.genome.jp/dbget-bin/www_bget?cpd+C02044">C02044</a>"	<a href=http://pubchem.ncbi.nlm.nih.gov/summary/summary.cgi?cid=92904">92904</a>"	762822	766086	Indolelactate 2	406	1821-52-9	<a href=http://www.genome.jp/dbget-bin/www_bget?cpd+C02044">C02044</a>"	<a href=http://pubchem.ncbi.nlm.nih.gov/summary/summary.cgi?cid=92904">92904</a>"	766086	5-Methoxyindole-3-acetic acid	271	3471-31-6	<a href=http://www.genome.jp/dbget-bin/www_bget?cpd+C05660">C05660</a>"	<a href=http://pubchem.ncbi.nlm.nih.gov/summary/summary.cgi?cid=18986">18986</a>"	764653
Phytol	143	20.9617	676	166007	150-86-7		<a href=http://pubchem.ncbi.nlm.nih.gov/summary/summary.cgi?cid=5320547">5320547</a>"	762889	762621	Phytol	676	150-86-7		<a href=http://pubchem.ncbi.nlm.nih.gov/summary/summary.cgi?cid=5320547">5320547</a>"	762621	5-Methoxyindole-3-acetic acid	339	3471-31-6	<a href=http://www.genome.jp/dbget-bin/www_bget?cpd+C05660">C05660</a>"	<a href=http://pubchem.ncbi.nlm.nih.gov/summary/summary.cgi?cid=18986">18986</a>"	764653
Indolelactate 2	147	20.9742	380	24048	1821-52-9	<a href=http://www.genome.jp/dbget-bin/www_bget?cpd+C02044">C02044</a>"	<a href=http://pubchem.ncbi.nlm.nih.gov/summary/summary.cgi?cid=92904">92904</a>"	763396	766086	Indolelactate 2	380	1821-52-9	<a href=http://www.genome.jp/dbget-bin/www_bget?cpd+C02044">C02044</a>"	<a href=http://pubchem.ncbi.nlm.nih.gov/summary/summary.cgi?cid=92904">92904</a>"	766086
L-kynurenine 2	160	21.04	240	6543.8	2922-83-0	<a href=http://www.genome.jp/dbget-bin/www_bget?cpd+C00328">C00328</a>"	<a href=http://pubchem.ncbi.nlm.nih.gov/summary/summary.cgi?cid=161166">161166</a>"	766067	762256	L-kynurenine 2	240	2922-83-0	<a href=http://www.genome.jp/dbget-bin/www_bget?cpd+C00328">C00328</a>"	<a href=http://pubchem.ncbi.nlm.nih.gov/summary/summary.cgi?cid=161166">161166</a>"	762256	Thioctamide 1	234	3206-73-3	<a href=http://www.genome.jp/dbget-bin/www_bget?cpd+C00248">C00248</a>"	<a href=http://pubchem.ncbi.nlm.nih.gov/summary/summary.cgi?cid=863">863</a>"	768672	Phytol	218	150-86-7		<a href=http://pubchem.ncbi.nlm.nih.gov/summary/summary.cgi?cid=5320547">5320547</a>"	762621
Phytol	109	21.0567	385	5856.9	150-86-7		<a href=http://pubchem.ncbi.nlm.nih.gov/summary/summary.cgi?cid=5320547">5320547</a>"	766744	762621	Phytol	385	150-86-7		<a href=http://pubchem.ncbi.nlm.nih.gov/summary/summary.cgi?cid=5320547">5320547</a>"	762621	Fructose 2,6-biphosphate degr prod 1	306	79082-92-1	<a href=http://www.genome.jp/dbget-bin/www_bget?cpd+C00665">C00665</a>"	<a href=http://pubchem.ncbi.nlm.nih.gov/summary/summary.cgi?cid=105021">105021</a>"	765677
Unknown 309	103	21.075		25499				767488
Unknown 310	204	21.0867		5926.7				767961
Unknown 311	163	21.1092		9052.8				768874
Unknown 312	56	21.1192		40794				769279
Phytanic acid	305	21.1267	212	5492.0	14721-66-5		<a href=http://pubchem.ncbi.nlm.nih.gov/summary/summary.cgi?cid=468706">468706</a>"	769584	771072	Phytanic acid	212	14721-66-5		<a href=http://pubchem.ncbi.nlm.nih.gov/summary/summary.cgi?cid=468706">468706</a>"	771072
Phytanic acid	73	21.1833	941	258474	14721-66-5		<a href=http://pubchem.ncbi.nlm.nih.gov/summary/summary.cgi?cid=468706">468706</a>"	771883	771072	Phytanic acid	941	14721-66-5		<a href=http://pubchem.ncbi.nlm.nih.gov/summary/summary.cgi?cid=468706">468706</a>"	771072
Unknown 313	299	21.1917		7051.0				772221
beta-Mannosylglycerate 1	322	21.2475	260	9042.3	164324-35-0		<a href=http://pubchem.ncbi.nlm.nih.gov/summary/summary.cgi?cid=5460194">5460194</a>"	774486	775162	beta-Mannosylglycerate 1	260	164324-35-0		<a href=http://pubchem.ncbi.nlm.nih.gov/summary/summary.cgi?cid=5460194">5460194</a>"	775162
Fructose 2,6-biphosphate degr prod 2	211	21.2617	605	47065	79082-92-1	<a href=http://www.genome.jp/dbget-bin/www_bget?cpd+C00665">C00665</a>"	<a href=http://pubchem.ncbi.nlm.nih.gov/summary/summary.cgi?cid=105021">105021</a>"	775061	774354	Fructose 2,6-biphosphate degr prod 2	605	79082-92-1	<a href=http://www.genome.jp/dbget-bin/www_bget?cpd+C00665">C00665</a>"	<a href=http://pubchem.ncbi.nlm.nih.gov/summary/summary.cgi?cid=105021">105021</a>"	774354	beta-Mannosylglycerate 1	339	164324-35-0		<a href=http://pubchem.ncbi.nlm.nih.gov/summary/summary.cgi?cid=5460194">5460194</a>"	775162
Phytanic acid	132	21.2667	345	8069.0	14721-66-5		<a href=http://pubchem.ncbi.nlm.nih.gov/summary/summary.cgi?cid=468706">468706</a>"	775264	771072	Phytanic acid	345	14721-66-5		<a href=http://pubchem.ncbi.nlm.nih.gov/summary/summary.cgi?cid=468706">468706</a>"	771072	3-Indolepyruvic acid	253	392-12-1	<a href=http://www.genome.jp/dbget-bin/www_bget?cpd+C00331">C00331</a>"	<a href=http://pubchem.ncbi.nlm.nih.gov/summary/summary.cgi?cid=803">803</a>"	773568	linolenic acid	253	463-40-1	<a href=http://www.genome.jp/dbget-bin/www_bget?cpd+C06427">C06427</a>"	<a href=http://pubchem.ncbi.nlm.nih.gov/summary/summary.cgi?cid=5280934">5280934</a>"	780147	linoleic acid	235	60-33-3		<a href=http://pubchem.ncbi.nlm.nih.gov/summary/summary.cgi?cid=3931">3931</a>"	777515	beta-Mannosylglycerate 1	207	164324-35-0		<a href=http://pubchem.ncbi.nlm.nih.gov/summary/summary.cgi?cid=5460194">5460194</a>"	775162
linoleic acid	81	21.3175	965	358290	60-33-3		<a href=http://pubchem.ncbi.nlm.nih.gov/summary/summary.cgi?cid=3931">3931</a>"	777327	777515	linoleic acid	965	60-33-3		<a href=http://pubchem.ncbi.nlm.nih.gov/summary/summary.cgi?cid=3931">3931</a>"	777515	linolenic acid	760	463-40-1	<a href=http://www.genome.jp/dbget-bin/www_bget?cpd+C06427">C06427</a>"	<a href=http://pubchem.ncbi.nlm.nih.gov/summary/summary.cgi?cid=5280934">5280934</a>"	780147	Elaidic acid	691	112-79-8	<a href=http://www.genome.jp/dbget-bin/www_bget?cpd+C01712">C01712</a>"	<a href=http://pubchem.ncbi.nlm.nih.gov/summary/summary.cgi?cid=637517">637517</a>"	781663	oleic acid	670	112-80-1	<a href=http://www.genome.jp/dbget-bin/www_bget?cpd+C00712">C00712</a>"	<a href=http://pubchem.ncbi.nlm.nih.gov/summary/summary.cgi?cid=965">965</a>"	780313
tryptophan 1	202	21.3308	775	66724	73-22-3	<a href=http://www.genome.jp/dbget-bin/www_bget?cpd+C00806">C00806</a>"	<a href=http://pubchem.ncbi.nlm.nih.gov/summary/summary.cgi?cid=1148">1148</a>"	777867	781484	tryptophan 1	775	73-22-3	<a href=http://www.genome.jp/dbget-bin/www_bget?cpd+C00806">C00806</a>"	<a href=http://pubchem.ncbi.nlm.nih.gov/summary/summary.cgi?cid=1148">1148</a>"	781484	5-Hydroxyindole-3-acetic acid 2	313	54-16-0	<a href=http://www.genome.jp/dbget-bin/www_bget?cpd+C05635">C05635</a>"	<a href=http://pubchem.ncbi.nlm.nih.gov/summary/summary.cgi?cid=1826">1826</a>"	780696	5-Hydroxyindole-3-acetic acid 1	311	54-16-0	<a href=http://www.genome.jp/dbget-bin/www_bget?cpd+C05635">C05635</a>"	<a href=http://pubchem.ncbi.nlm.nih.gov/summary/summary.cgi?cid=1826">1826</a>"	778683	3-Indolepyruvic acid	300	392-12-1	<a href=http://www.genome.jp/dbget-bin/www_bget?cpd+C00331">C00331</a>"	<a href=http://pubchem.ncbi.nlm.nih.gov/summary/summary.cgi?cid=803">803</a>"	773568	tryptophan 2	235	73-22-3	<a href=http://www.genome.jp/dbget-bin/www_bget?cpd+C00806">C00806</a>"	<a href=http://pubchem.ncbi.nlm.nih.gov/summary/summary.cgi?cid=1148">1148</a>"	775988	spermidine 2	230	124-20-9	<a href=http://www.genome.jp/dbget-bin/www_bget?cpd+C00315">C00315</a>"	<a href=http://pubchem.ncbi.nlm.nih.gov/summary/summary.cgi?cid=1102">1102</a>"	774700	6-Aminopenicillanic acid 2	226	551-16-6	<a href=http://www.genome.jp/dbget-bin/www_bget?cpd+C02954">C02954</a>"
oleic acid	117	21.3667	949	872165	112-80-1	<a href=http://www.genome.jp/dbget-bin/www_bget?cpd+C00712">C00712</a>"	<a href=http://pubchem.ncbi.nlm.nih.gov/summary/summary.cgi?cid=965">965</a>"	779321	780313	oleic acid	949	112-80-1	<a href=http://www.genome.jp/dbget-bin/www_bget?cpd+C00712">C00712</a>"	<a href=http://pubchem.ncbi.nlm.nih.gov/summary/summary.cgi?cid=965">965</a>"	780313	Elaidic acid	938	112-79-8	<a href=http://www.genome.jp/dbget-bin/www_bget?cpd+C01712">C01712</a>"	<a href=http://pubchem.ncbi.nlm.nih.gov/summary/summary.cgi?cid=637517">637517</a>"	781663	linoleic acid	618	60-33-3		<a href=http://pubchem.ncbi.nlm.nih.gov/summary/summary.cgi?cid=3931">3931</a>"	777515	linolenic acid	553	463-40-1	<a href=http://www.genome.jp/dbget-bin/www_bget?cpd+C06427">C06427</a>"	<a href=http://pubchem.ncbi.nlm.nih.gov/summary/summary.cgi?cid=5280934">5280934</a>"	780147
linolenic acid	168	21.3708	544	3900.5	463-40-1	<a href=http://www.genome.jp/dbget-bin/www_bget?cpd+C06427">C06427</a>"	<a href=http://pubchem.ncbi.nlm.nih.gov/summary/summary.cgi?cid=5280934">5280934</a>"	779490	780147	linolenic acid	544	463-40-1	<a href=http://www.genome.jp/dbget-bin/www_bget?cpd+C06427">C06427</a>"	<a href=http://pubchem.ncbi.nlm.nih.gov/summary/summary.cgi?cid=5280934">5280934</a>"	780147	linoleic acid	507	60-33-3		<a href=http://pubchem.ncbi.nlm.nih.gov/summary/summary.cgi?cid=3931">3931</a>"	777515
linoleic acid	262	21.39	226	18051	60-33-3		<a href=http://pubchem.ncbi.nlm.nih.gov/summary/summary.cgi?cid=3931">3931</a>"	780268	777515	linoleic acid	226	60-33-3		<a href=http://pubchem.ncbi.nlm.nih.gov/summary/summary.cgi?cid=3931">3931</a>"	777515	tryptophan 2	209	73-22-3	<a href=http://www.genome.jp/dbget-bin/www_bget?cpd+C00806">C00806</a>"	<a href=http://pubchem.ncbi.nlm.nih.gov/summary/summary.cgi?cid=1148">1148</a>"	775988
2-aminoethanethiol	174	21.4317	451	46843	60-23-1	<a href=http://www.genome.jp/dbget-bin/www_bget?cpd+C01678">C01678</a>"	<a href=http://pubchem.ncbi.nlm.nih.gov/summary/summary.cgi?cid=6058">6058</a>"	781959	778041	2-aminoethanethiol	451	60-23-1	<a href=http://www.genome.jp/dbget-bin/www_bget?cpd+C01678">C01678</a>"	<a href=http://pubchem.ncbi.nlm.nih.gov/summary/summary.cgi?cid=6058">6058</a>"	778041	oleic acid	342	112-80-1	<a href=http://www.genome.jp/dbget-bin/www_bget?cpd+C00712">C00712</a>"	<a href=http://pubchem.ncbi.nlm.nih.gov/summary/summary.cgi?cid=965">965</a>"	780313	Elaidic acid	305	112-79-8	<a href=http://www.genome.jp/dbget-bin/www_bget?cpd+C01712">C01712</a>"	<a href=http://pubchem.ncbi.nlm.nih.gov/summary/summary.cgi?cid=637517">637517</a>"	781663
oleic acid	69	21.4633	953	765913	112-80-1	<a href=http://www.genome.jp/dbget-bin/www_bget?cpd+C00712">C00712</a>"	<a href=http://pubchem.ncbi.nlm.nih.gov/summary/summary.cgi?cid=965">965</a>"	783243	780313	oleic acid	953	112-80-1	<a href=http://www.genome.jp/dbget-bin/www_bget?cpd+C00712">C00712</a>"	<a href=http://pubchem.ncbi.nlm.nih.gov/summary/summary.cgi?cid=965">965</a>"	780313	Elaidic acid	953	112-79-8	<a href=http://www.genome.jp/dbget-bin/www_bget?cpd+C01712">C01712</a>"	<a href=http://pubchem.ncbi.nlm.nih.gov/summary/summary.cgi?cid=637517">637517</a>"	781663	stearic acid	666	57-11-4	<a href=http://www.genome.jp/dbget-bin/www_bget?cpd+C01530">C01530</a>"	<a href=http://pubchem.ncbi.nlm.nih.gov/summary/summary.cgi?cid=5281">5281</a>"	787954	linolenic acid	586	463-40-1	<a href=http://www.genome.jp/dbget-bin/www_bget?cpd+C06427">C06427</a>"	<a href=http://pubchem.ncbi.nlm.nih.gov/summary/summary.cgi?cid=5280934">5280934</a>"	780147
Unknown 314	458	21.6083		76256				789127
stearic acid	40	21.6208	968	347317	57-11-4	<a href=http://www.genome.jp/dbget-bin/www_bget?cpd+C01530">C01530</a>"	<a href=http://pubchem.ncbi.nlm.nih.gov/summary/summary.cgi?cid=5281">5281</a>"	789634	787954	stearic acid	968	57-11-4	<a href=http://www.genome.jp/dbget-bin/www_bget?cpd+C01530">C01530</a>"	<a href=http://pubchem.ncbi.nlm.nih.gov/summary/summary.cgi?cid=5281">5281</a>"	787954
Unknown 315	339	21.6317	37	48685	530-59-6	<a href=http://www.genome.jp/dbget-bin/www_bget?cpd+C00482">C00482</a>"	<a href=http://pubchem.ncbi.nlm.nih.gov/summary/summary.cgi?cid=637775">637775</a>"	790073	790017	trans-sinapinic acid	37	530-59-6	<a href=http://www.genome.jp/dbget-bin/www_bget?cpd+C00482">C00482</a>"	<a href=http://pubchem.ncbi.nlm.nih.gov/summary/summary.cgi?cid=637775">637775</a>"	790017
xanthurenic acid	407	21.775	464	6136.0	59-00-7	<a href=http://www.genome.jp/dbget-bin/www_bget?cpd+C02470">C02470</a>"	<a href=http://pubchem.ncbi.nlm.nih.gov/summary/summary.cgi?cid=5699">5699</a>"	795889	796143	xanthurenic acid	464	59-00-7	<a href=http://www.genome.jp/dbget-bin/www_bget?cpd+C02470">C02470</a>"	<a href=http://pubchem.ncbi.nlm.nih.gov/summary/summary.cgi?cid=5699">5699</a>"	796143
N-2-Fluorenylacetamide 1	165	21.82	240	15306	53-96-3	<a href=http://www.genome.jp/dbget-bin/www_bget?cpd+C02778">C02778</a>"	<a href=http://pubchem.ncbi.nlm.nih.gov/summary/summary.cgi?cid=5897">5897</a>"	797715	794034	N-2-Fluorenylacetamide 1	240	53-96-3	<a href=http://www.genome.jp/dbget-bin/www_bget?cpd+C02778">C02778</a>"	<a href=http://pubchem.ncbi.nlm.nih.gov/summary/summary.cgi?cid=5897">5897</a>"	794034
Unknown 316	67	21.8408		53375				798560
indole-3-acetamide 4	221	21.8708	319	33804	879-37-8	<a href=http://www.genome.jp/dbget-bin/www_bget?cpd+C02693">C02693</a>"	<a href=http://pubchem.ncbi.nlm.nih.gov/summary/summary.cgi?cid=397">397</a>"	799777	797259	indole-3-acetamide 4	319	879-37-8	<a href=http://www.genome.jp/dbget-bin/www_bget?cpd+C02693">C02693</a>"	<a href=http://pubchem.ncbi.nlm.nih.gov/summary/summary.cgi?cid=397">397</a>"	797259	xanthurenic acid	310	59-00-7	<a href=http://www.genome.jp/dbget-bin/www_bget?cpd+C02470">C02470</a>"	<a href=http://pubchem.ncbi.nlm.nih.gov/summary/summary.cgi?cid=5699">5699</a>"	796143
Phenyl beta-D-glucopyranoside	73	21.9958	280	22009	1464-44-4	<a href=http://www.genome.jp/dbget-bin/www_bget?cpd+C11611">C11611</a>"	<a href=http://pubchem.ncbi.nlm.nih.gov/summary/summary.cgi?cid=65080">65080</a>"	804849	808004	Phenyl beta-D-glucopyranoside	280	1464-44-4	<a href=http://www.genome.jp/dbget-bin/www_bget?cpd+C11611">C11611</a>"	<a href=http://pubchem.ncbi.nlm.nih.gov/summary/summary.cgi?cid=65080">65080</a>"	808004
Phenyl beta-D-glucopyranoside	204	22	308	23597	1464-44-4	<a href=http://www.genome.jp/dbget-bin/www_bget?cpd+C11611">C11611</a>"	<a href=http://pubchem.ncbi.nlm.nih.gov/summary/summary.cgi?cid=65080">65080</a>"	805018	808004	Phenyl beta-D-glucopyranoside	308	1464-44-4	<a href=http://www.genome.jp/dbget-bin/www_bget?cpd+C11611">C11611</a>"	<a href=http://pubchem.ncbi.nlm.nih.gov/summary/summary.cgi?cid=65080">65080</a>"	808004
fructose-6-phosphate	103	22.0767	441	7911.9	643-13-0		<a href=http://pubchem.ncbi.nlm.nih.gov/summary/summary.cgi?cid=69507">69507</a>"	808128	805030	fructose-6-phosphate	441	643-13-0		<a href=http://pubchem.ncbi.nlm.nih.gov/summary/summary.cgi?cid=69507">69507</a>"	805030
glucose-6-phosphate 1	129	22.0925	408	12966	56-73-5	<a href=http://www.genome.jp/dbget-bin/www_bget?cpd+C03251">C03251</a>"	<a href=http://pubchem.ncbi.nlm.nih.gov/summary/summary.cgi?cid=439958">439958</a>"	808771	810280	glucose-6-phosphate 1	408	56-73-5	<a href=http://www.genome.jp/dbget-bin/www_bget?cpd+C03251">C03251</a>"	<a href=http://pubchem.ncbi.nlm.nih.gov/summary/summary.cgi?cid=439958">439958</a>"	810280	fructose-6-phosphate	405	643-13-0		<a href=http://pubchem.ncbi.nlm.nih.gov/summary/summary.cgi?cid=69507">69507</a>"	805030
Unknown 317	204	22.1283		11263				810225
Unknown 318	378	22.1508		6067.7				811137
glucose-6-phosphate 1	328	22.1567	236	9831.4	56-73-5	<a href=http://www.genome.jp/dbget-bin/www_bget?cpd+C03251">C03251</a>"	<a href=http://pubchem.ncbi.nlm.nih.gov/summary/summary.cgi?cid=439958">439958</a>"	811374	810280	glucose-6-phosphate 1	236	56-73-5	<a href=http://www.genome.jp/dbget-bin/www_bget?cpd+C03251">C03251</a>"	<a href=http://pubchem.ncbi.nlm.nih.gov/summary/summary.cgi?cid=439958">439958</a>"	810280
Unknown 319	117	22.31		100498				817595
Unknown 320	568	22.355		6283.1				819421
Unknown 321	282	22.3608	172	15060	56-73-5	<a href=http://www.genome.jp/dbget-bin/www_bget?cpd+C03251">C03251</a>"	<a href=http://pubchem.ncbi.nlm.nih.gov/summary/summary.cgi?cid=439958">439958</a>"	819658	817575	glucose-6-phosphate 2	172	56-73-5	<a href=http://www.genome.jp/dbget-bin/www_bget?cpd+C03251">C03251</a>"	<a href=http://pubchem.ncbi.nlm.nih.gov/summary/summary.cgi?cid=439958">439958</a>"	817575
methyl icosanoate	74	22.37	851	22694285	1120-28-1		<a href=http://pubchem.ncbi.nlm.nih.gov/summary/summary.cgi?cid=14259">14259</a>"	820027	819620	methyl icosanoate	851	1120-28-1		<a href=http://pubchem.ncbi.nlm.nih.gov/summary/summary.cgi?cid=14259">14259</a>"	819620
Unknown 322	560	22.3733		1989.8				820161
3-Hydroxyflavone	253	22.3775	264	6105.4	577-85-5	<a href=http://www.genome.jp/dbget-bin/www_bget?cpd+C01495">C01495</a>"	<a href=http://pubchem.ncbi.nlm.nih.gov/summary/summary.cgi?cid=11349">11349</a>"	820329	816413	3-Hydroxyflavone	264	577-85-5	<a href=http://www.genome.jp/dbget-bin/www_bget?cpd+C01495">C01495</a>"	<a href=http://pubchem.ncbi.nlm.nih.gov/summary/summary.cgi?cid=11349">11349</a>"	816413
Unknown 323	198	22.3817		3456.2				820497
Unknown 324	350	22.385	137	3555.1	577-85-5	<a href=http://www.genome.jp/dbget-bin/www_bget?cpd+C01495">C01495</a>"	<a href=http://pubchem.ncbi.nlm.nih.gov/summary/summary.cgi?cid=11349">11349</a>"	820632	816413	3-Hydroxyflavone	137	577-85-5	<a href=http://www.genome.jp/dbget-bin/www_bget?cpd+C01495">C01495</a>"	<a href=http://pubchem.ncbi.nlm.nih.gov/summary/summary.cgi?cid=11349">11349</a>"	816413
methyl icosanoate	117	22.45	446	35591	1120-28-1		<a href=http://pubchem.ncbi.nlm.nih.gov/summary/summary.cgi?cid=14259">14259</a>"	823252	819620	methyl icosanoate	446	1120-28-1		<a href=http://pubchem.ncbi.nlm.nih.gov/summary/summary.cgi?cid=14259">14259</a>"	819620
Unknown 325	133	22.4533		7800.4				823386
Unknown 326	72	22.4983		7109.1				825200
Unknown 327	73	22.5325		22109				826577
Unknown 328	73	22.5608		14893				827719
Unknown 329	247	22.6075		4898.0				829600
Unknown 330	98	22.615		78512				829902
1-Methyladenosine 2	73	22.6633	434	32073	15763-06-1	<a href=http://www.genome.jp/dbget-bin/www_bget?cpd+C02494">C02494</a>"	<a href=http://pubchem.ncbi.nlm.nih.gov/summary/summary.cgi?cid=27476">27476</a>"	831850	832910	1-Methyladenosine 2	434	15763-06-1	<a href=http://www.genome.jp/dbget-bin/www_bget?cpd+C02494">C02494</a>"	<a href=http://pubchem.ncbi.nlm.nih.gov/summary/summary.cgi?cid=27476">27476</a>"	832910
N-Acetyltryptophan 2	333	22.7042	263	3332.4	87-32-1		<a href=http://pubchem.ncbi.nlm.nih.gov/summary/summary.cgi?cid=2002">2002</a>"	833496	836302	N-Acetyltryptophan 2	263	87-32-1		<a href=http://pubchem.ncbi.nlm.nih.gov/summary/summary.cgi?cid=2002">2002</a>"	836302
Unknown 331	267	22.7092		16874				833697
Unknown 332	194	22.7375		40493				834839
Unknown 333	217	22.8142		7234.6				837929
resveratrol 2	179	22.8883	507	35946	501-36-0		<a href=http://pubchem.ncbi.nlm.nih.gov/summary/summary.cgi?cid=5056">5056</a>"	840919	840635	resveratrol 2	507	501-36-0		<a href=http://pubchem.ncbi.nlm.nih.gov/summary/summary.cgi?cid=5056">5056</a>"	840635
Unknown 334	259	22.9033		6695.2				841523
thymidine 3	73	22.9267	270	24645	50-89-5	<a href=http://www.genome.jp/dbget-bin/www_bget?cpd+C00214">C00214</a>"	<a href=http://pubchem.ncbi.nlm.nih.gov/summary/summary.cgi?cid=5789">5789</a>"	842464	846069	thymidine 3	270	50-89-5	<a href=http://www.genome.jp/dbget-bin/www_bget?cpd+C00214">C00214</a>"	<a href=http://pubchem.ncbi.nlm.nih.gov/summary/summary.cgi?cid=5789">5789</a>"	846069
Unknown 335	233	22.9717		7092.7				844278
Unknown 336	221	23.0467		25562				847301
6-phosphogluconic acid	317	23.0892	353	17140	53411-70-4	<a href=http://www.genome.jp/dbget-bin/www_bget?cpd+C00345">C00345</a>"	<a href=http://pubchem.ncbi.nlm.nih.gov/summary/summary.cgi?cid=422">422</a>"	849014	847565	6-phosphogluconic acid	353	53411-70-4	<a href=http://www.genome.jp/dbget-bin/www_bget?cpd+C00345">C00345</a>"	<a href=http://pubchem.ncbi.nlm.nih.gov/summary/summary.cgi?cid=422">422</a>"	847565	thymidine 3	310	50-89-5	<a href=http://www.genome.jp/dbget-bin/www_bget?cpd+C00214">C00214</a>"	<a href=http://pubchem.ncbi.nlm.nih.gov/summary/summary.cgi?cid=5789">5789</a>"	846069
Unknown 337	215	23.1017		31076				849517
Unknown 338	237	23.1033		24394				849585
cis-gondoic acid	345	23.1325	367	3956.2	5561-99-9		<a href=http://pubchem.ncbi.nlm.nih.gov/summary/summary.cgi?cid=5282768">5282768</a>"	850760	848217	cis-gondoic acid	367	5561-99-9		<a href=http://pubchem.ncbi.nlm.nih.gov/summary/summary.cgi?cid=5282768">5282768</a>"	848217	thymidine 3	319	50-89-5	<a href=http://www.genome.jp/dbget-bin/www_bget?cpd+C00214">C00214</a>"	<a href=http://pubchem.ncbi.nlm.nih.gov/summary/summary.cgi?cid=5789">5789</a>"	846069
Unknown 339	187	23.165		18786				852070
Unknown 340	83	23.2258		21886				854522
Arachidic acid	117	23.2758	929	287088	506-30-9	<a href=http://www.genome.jp/dbget-bin/www_bget?cpd+C06425">C06425</a>"	<a href=http://pubchem.ncbi.nlm.nih.gov/summary/summary.cgi?cid=10467">10467</a>"	856537	855981	Arachidic acid	929	506-30-9	<a href=http://www.genome.jp/dbget-bin/www_bget?cpd+C06425">C06425</a>"	<a href=http://pubchem.ncbi.nlm.nih.gov/summary/summary.cgi?cid=10467">10467</a>"	855981
Unknown 341	243	23.3308	193	4406.8	58-96-8	<a href=http://www.genome.jp/dbget-bin/www_bget?cpd+C00299">C00299</a>"	<a href=http://pubchem.ncbi.nlm.nih.gov/summary/summary.cgi?cid=6029">6029</a>"	858754	856628	uridine 2	193	58-96-8	<a href=http://www.genome.jp/dbget-bin/www_bget?cpd+C00299">C00299</a>"	<a href=http://pubchem.ncbi.nlm.nih.gov/summary/summary.cgi?cid=6029">6029</a>"	856628	saccharopine 2	193	997-68-2		<a href=http://pubchem.ncbi.nlm.nih.gov/summary/summary.cgi?cid=1087">1087</a>"	858131
cytidine-monophosphate degr prod	179	23.3442	267	10391	63-37-6	<a href=http://www.genome.jp/dbget-bin/www_bget?cpd+C00055">C00055</a>"	<a href=http://pubchem.ncbi.nlm.nih.gov/summary/summary.cgi?cid=314">314</a>"	859291	860978	cytidine-monophosphate degr prod	267	63-37-6	<a href=http://www.genome.jp/dbget-bin/www_bget?cpd+C00055">C00055</a>"	<a href=http://pubchem.ncbi.nlm.nih.gov/summary/summary.cgi?cid=314">314</a>"	860978	uridine 2	266	58-96-8	<a href=http://www.genome.jp/dbget-bin/www_bget?cpd+C00299">C00299</a>"	<a href=http://pubchem.ncbi.nlm.nih.gov/summary/summary.cgi?cid=6029">6029</a>"	856628	uridine 1	259	58-96-8	<a href=http://www.genome.jp/dbget-bin/www_bget?cpd+C00299">C00299</a>"	<a href=http://pubchem.ncbi.nlm.nih.gov/summary/summary.cgi?cid=6029">6029</a>"	861566
DL-dihydrosphingosine 2	103	23.3525	294	17357	13552-09-5		<a href=http://pubchem.ncbi.nlm.nih.gov/summary/summary.cgi?cid=3126">3126</a>"	859627	859284	DL-dihydrosphingosine 2	294	13552-09-5		<a href=http://pubchem.ncbi.nlm.nih.gov/summary/summary.cgi?cid=3126">3126</a>"	859284
Unknown 342	132	23.5067		8511.5				865841
Unknown 343	521	23.5108		2564.9				866009
Unknown 344	347	23.5717	76	5853.2	13552-09-5		<a href=http://pubchem.ncbi.nlm.nih.gov/summary/summary.cgi?cid=3126">3126</a>"	868461	871821	DL-dihydrosphingosine 1	76	13552-09-5		<a href=http://pubchem.ncbi.nlm.nih.gov/summary/summary.cgi?cid=3126">3126</a>"	871821	N-Acetyl-5-hydroxytryptamine 2	49	1210-83-9	<a href=http://www.genome.jp/dbget-bin/www_bget?cpd+C00978">C00978</a>"	<a href=http://pubchem.ncbi.nlm.nih.gov/summary/summary.cgi?cid=903">903</a>"	872797	4-Vinylphenol dimer	44	2628-17-3	<a href=http://www.genome.jp/dbget-bin/www_bget?cpd+C05627">C05627</a>"	<a href=http://pubchem.ncbi.nlm.nih.gov/summary/summary.cgi?cid=62453">62453</a>"	865061
Unknown 345	264	23.5792	10	1832.4	73-31-4	<a href=http://www.genome.jp/dbget-bin/www_bget?cpd+C01598">C01598</a>"	<a href=http://pubchem.ncbi.nlm.nih.gov/summary/summary.cgi?cid=896">896</a>"	868763	865840	Melatonin 1	10	73-31-4	<a href=http://www.genome.jp/dbget-bin/www_bget?cpd+C01598">C01598</a>"	<a href=http://pubchem.ncbi.nlm.nih.gov/summary/summary.cgi?cid=896">896</a>"	865840	N-Acetyl-5-hydroxytryptamine 2	8	1210-83-9	<a href=http://www.genome.jp/dbget-bin/www_bget?cpd+C00978">C00978</a>"	<a href=http://pubchem.ncbi.nlm.nih.gov/summary/summary.cgi?cid=903">903</a>"	872797
Unknown 346	560	23.6033		3966.3				869737
salicin	101	23.655	368	26136	138-52-3		<a href=http://pubchem.ncbi.nlm.nih.gov/summary/summary.cgi?cid=5145">5145</a>"	871820	874720	salicin	368	138-52-3		<a href=http://pubchem.ncbi.nlm.nih.gov/summary/summary.cgi?cid=5145">5145</a>"	874720	Neohesperidin	291	13241-33-3		<a href=http://pubchem.ncbi.nlm.nih.gov/summary/summary.cgi?cid=232990">232990</a>"	870466
salicin	204	23.6567	769	59436	138-52-3		<a href=http://pubchem.ncbi.nlm.nih.gov/summary/summary.cgi?cid=5145">5145</a>"	871887	874720	salicin	769	138-52-3		<a href=http://pubchem.ncbi.nlm.nih.gov/summary/summary.cgi?cid=5145">5145</a>"	874720	Neohesperidin	611	13241-33-3		<a href=http://pubchem.ncbi.nlm.nih.gov/summary/summary.cgi?cid=232990">232990</a>"	870466
Neohesperidin	131	23.6975	482	62259	13241-33-3		<a href=http://pubchem.ncbi.nlm.nih.gov/summary/summary.cgi?cid=232990">232990</a>"	873533	870466	Neohesperidin	482	13241-33-3		<a href=http://pubchem.ncbi.nlm.nih.gov/summary/summary.cgi?cid=232990">232990</a>"	870466	salicin	469	138-52-3		<a href=http://pubchem.ncbi.nlm.nih.gov/summary/summary.cgi?cid=5145">5145</a>"	874720
Unknown 347	71	23.7842		12031				877026
salicin	128	23.8025	479	7238.3	138-52-3		<a href=http://pubchem.ncbi.nlm.nih.gov/summary/summary.cgi?cid=5145">5145</a>"	877765	874720	salicin	479	138-52-3		<a href=http://pubchem.ncbi.nlm.nih.gov/summary/summary.cgi?cid=5145">5145</a>"	874720
salicin	204	23.8058	441	18433	138-52-3		<a href=http://pubchem.ncbi.nlm.nih.gov/summary/summary.cgi?cid=5145">5145</a>"	877899	874720	salicin	441	138-52-3		<a href=http://pubchem.ncbi.nlm.nih.gov/summary/summary.cgi?cid=5145">5145</a>"	874720
salicin	268	23.8275	327	4766.6	138-52-3		<a href=http://pubchem.ncbi.nlm.nih.gov/summary/summary.cgi?cid=5145">5145</a>"	878772	874720	salicin	327	138-52-3		<a href=http://pubchem.ncbi.nlm.nih.gov/summary/summary.cgi?cid=5145">5145</a>"	874720
Docosanoic acid methyl ester	97	24.0175	905	990196	929-77-1		<a href=http://pubchem.ncbi.nlm.nih.gov/summary/summary.cgi?cid=13584">13584</a>"	886431	886620	Docosanoic acid methyl ester	905	929-77-1		<a href=http://pubchem.ncbi.nlm.nih.gov/summary/summary.cgi?cid=13584">13584</a>"	886620	2-Monopalmitin	307	23470-00-0		<a href=http://pubchem.ncbi.nlm.nih.gov/summary/summary.cgi?cid=123409">123409</a>"	889141
Unknown 348	310	24.0208		7164.4				886565
Unknown 349	445	24.1217	163	5702.1	929-77-1		<a href=http://pubchem.ncbi.nlm.nih.gov/summary/summary.cgi?cid=13584">13584</a>"	890635	886620	Docosanoic acid methyl ester	163	929-77-1		<a href=http://pubchem.ncbi.nlm.nih.gov/summary/summary.cgi?cid=13584">13584</a>"	886620
2-Monopalmitin	203	24.1442	621	8651.6	23470-00-0		<a href=http://pubchem.ncbi.nlm.nih.gov/summary/summary.cgi?cid=123409">123409</a>"	891543	889141	2-Monopalmitin	621	23470-00-0		<a href=http://pubchem.ncbi.nlm.nih.gov/summary/summary.cgi?cid=123409">123409</a>"	889141	arbutin	547	497-76-7		<a href=http://pubchem.ncbi.nlm.nih.gov/summary/summary.cgi?cid=346">346</a>"	893257
arbutin	87	24.17	534	29302	497-76-7		<a href=http://pubchem.ncbi.nlm.nih.gov/summary/summary.cgi?cid=346">346</a>"	892586	893257	arbutin	534	497-76-7		<a href=http://pubchem.ncbi.nlm.nih.gov/summary/summary.cgi?cid=346">346</a>"	893257	2-Monopalmitin	517	23470-00-0		<a href=http://pubchem.ncbi.nlm.nih.gov/summary/summary.cgi?cid=123409">123409</a>"	889141
arbutin	73	24.2133	597	43808	497-76-7		<a href=http://pubchem.ncbi.nlm.nih.gov/summary/summary.cgi?cid=346">346</a>"	894335	893257	arbutin	597	497-76-7		<a href=http://pubchem.ncbi.nlm.nih.gov/summary/summary.cgi?cid=346">346</a>"	893257	inosine	450	58-63-9	<a href=http://www.genome.jp/dbget-bin/www_bget?cpd+C00294">C00294</a>"	<a href=http://pubchem.ncbi.nlm.nih.gov/summary/summary.cgi?cid=804">804</a>"	896905
inosine	217	24.275	934	249765	58-63-9	<a href=http://www.genome.jp/dbget-bin/www_bget?cpd+C00294">C00294</a>"	<a href=http://pubchem.ncbi.nlm.nih.gov/summary/summary.cgi?cid=804">804</a>"	896824	896905	inosine	934	58-63-9	<a href=http://www.genome.jp/dbget-bin/www_bget?cpd+C00294">C00294</a>"	<a href=http://pubchem.ncbi.nlm.nih.gov/summary/summary.cgi?cid=804">804</a>"	896905	arbutin	529	497-76-7		<a href=http://pubchem.ncbi.nlm.nih.gov/summary/summary.cgi?cid=346">346</a>"	893257
kyotorphin 2	382	24.3017	377	6009.7	70904-56-2	<a href=http://www.genome.jp/dbget-bin/www_bget?cpd+C02993">C02993</a>"	<a href=http://pubchem.ncbi.nlm.nih.gov/summary/summary.cgi?cid=123804">123804</a>"	897900	896473	kyotorphin 2	377	70904-56-2	<a href=http://www.genome.jp/dbget-bin/www_bget?cpd+C02993">C02993</a>"	<a href=http://pubchem.ncbi.nlm.nih.gov/summary/summary.cgi?cid=123804">123804</a>"	896473	Nicotianamine	316	34441-14-0	<a href=http://www.genome.jp/dbget-bin/www_bget?cpd+C05324">C05324</a>"	<a href=http://pubchem.ncbi.nlm.nih.gov/summary/summary.cgi?cid=9882882">9882882</a>"	899487	kyotorphin 3	229	70904-56-2	<a href=http://www.genome.jp/dbget-bin/www_bget?cpd+C02993">C02993</a>"	<a href=http://pubchem.ncbi.nlm.nih.gov/summary/summary.cgi?cid=123804">123804</a>"	901195
kyotorphin 2	180	24.3608	236	41224	70904-56-2	<a href=http://www.genome.jp/dbget-bin/www_bget?cpd+C02993">C02993</a>"	<a href=http://pubchem.ncbi.nlm.nih.gov/summary/summary.cgi?cid=123804">123804</a>"	900288	896473	kyotorphin 2	236	70904-56-2	<a href=http://www.genome.jp/dbget-bin/www_bget?cpd+C02993">C02993</a>"	<a href=http://pubchem.ncbi.nlm.nih.gov/summary/summary.cgi?cid=123804">123804</a>"	896473	kyotorphin 3	219	70904-56-2	<a href=http://www.genome.jp/dbget-bin/www_bget?cpd+C02993">C02993</a>"	<a href=http://pubchem.ncbi.nlm.nih.gov/summary/summary.cgi?cid=123804">123804</a>"	901195
1-Monopalmitin	371	24.4075	864	19178	542-44-9		<a href=http://pubchem.ncbi.nlm.nih.gov/summary/summary.cgi?cid=14900">14900</a>"	902172	901207	1-Monopalmitin	864	542-44-9		<a href=http://pubchem.ncbi.nlm.nih.gov/summary/summary.cgi?cid=14900">14900</a>"	901207	phytosphingosine 1	433	554-62-1	<a href=http://www.genome.jp/dbget-bin/www_bget?cpd+C12144">C12144</a>"	<a href=http://pubchem.ncbi.nlm.nih.gov/summary/summary.cgi?cid=122121">122121</a>"	899703
Unknown 350	177	24.5042		32642				906074
adenosine	236	24.7592	562	15700	58-61-7	<a href=http://www.genome.jp/dbget-bin/www_bget?cpd+C00212">C00212</a>"	<a href=http://pubchem.ncbi.nlm.nih.gov/summary/summary.cgi?cid=191">191</a>"	916366	917309	adenosine	562	58-61-7	<a href=http://www.genome.jp/dbget-bin/www_bget?cpd+C00212">C00212</a>"	<a href=http://pubchem.ncbi.nlm.nih.gov/summary/summary.cgi?cid=191">191</a>"	917309	2'-deoxyadenosine	262	958-09-8	<a href=http://www.genome.jp/dbget-bin/www_bget?cpd+C00559">C00559</a>"	<a href=http://pubchem.ncbi.nlm.nih.gov/summary/summary.cgi?cid=636">636</a>"	916450
prostaglandin A2 1	268	24.7817	614	6440.9	13345-50-1		<a href=http://pubchem.ncbi.nlm.nih.gov/summary/summary.cgi?cid=4953">4953</a>"	917275	921555	prostaglandin A2 1	614	13345-50-1		<a href=http://pubchem.ncbi.nlm.nih.gov/summary/summary.cgi?cid=4953">4953</a>"	921555	adenosine	559	58-61-7	<a href=http://www.genome.jp/dbget-bin/www_bget?cpd+C00212">C00212</a>"	<a href=http://pubchem.ncbi.nlm.nih.gov/summary/summary.cgi?cid=191">191</a>"	917309
Behenic acid	117	24.8308	887	173352	112-85-6	<a href=http://www.genome.jp/dbget-bin/www_bget?cpd+C08281">C08281</a>"	<a href=http://pubchem.ncbi.nlm.nih.gov/summary/summary.cgi?cid=8215">8215</a>"	919259	919216	Behenic acid	887	112-85-6	<a href=http://www.genome.jp/dbget-bin/www_bget?cpd+C08281">C08281</a>"	<a href=http://pubchem.ncbi.nlm.nih.gov/summary/summary.cgi?cid=8215">8215</a>"	919216	prostaglandin A2 1	491	13345-50-1		<a href=http://pubchem.ncbi.nlm.nih.gov/summary/summary.cgi?cid=4953">4953</a>"	921555
Unknown 351	73	24.8942		121387				921816
Unknown 352	194	24.9208		44899				922892
Unknown 353	73	24.9225		128673				922959
Unknown 354	145	24.9475		30890				923968
Unknown 355	213	24.9658		3380.2				924708
lactulose 1	73	25.0392	714	72599	4618-18-2	<a href=http://www.genome.jp/dbget-bin/www_bget?cpd+C07064">C07064</a>"	<a href=http://pubchem.ncbi.nlm.nih.gov/summary/summary.cgi?cid=11333">11333</a>"	927668	932385	lactulose 1	714	4618-18-2	<a href=http://www.genome.jp/dbget-bin/www_bget?cpd+C07064">C07064</a>"	<a href=http://pubchem.ncbi.nlm.nih.gov/summary/summary.cgi?cid=11333">11333</a>"	932385	lactose 2	709	63-42-3		<a href=http://pubchem.ncbi.nlm.nih.gov/summary/summary.cgi?cid=493593">493593</a>"	931089
lactulose 2	204	25.0817	647	39914	4618-18-2	<a href=http://www.genome.jp/dbget-bin/www_bget?cpd+C07064">C07064</a>"	<a href=http://pubchem.ncbi.nlm.nih.gov/summary/summary.cgi?cid=11333">11333</a>"	929384	933817	lactulose 2	647	4618-18-2	<a href=http://www.genome.jp/dbget-bin/www_bget?cpd+C07064">C07064</a>"	<a href=http://pubchem.ncbi.nlm.nih.gov/summary/summary.cgi?cid=11333">11333</a>"	933817	lactose 2	623	63-42-3		<a href=http://pubchem.ncbi.nlm.nih.gov/summary/summary.cgi?cid=493593">493593</a>"	931089	lactulose 1	620	4618-18-2	<a href=http://www.genome.jp/dbget-bin/www_bget?cpd+C07064">C07064</a>"	<a href=http://pubchem.ncbi.nlm.nih.gov/summary/summary.cgi?cid=11333">11333</a>"	932385	cellobiose 1	615	528-50-7	<a href=http://www.genome.jp/dbget-bin/www_bget?cpd+C06422">C06422</a>"	<a href=http://pubchem.ncbi.nlm.nih.gov/summary/summary.cgi?cid=10712">10712</a>"	933726
lactulose 1	204	25.115	869	26987	4618-18-2	<a href=http://www.genome.jp/dbget-bin/www_bget?cpd+C07064">C07064</a>"	<a href=http://pubchem.ncbi.nlm.nih.gov/summary/summary.cgi?cid=11333">11333</a>"	930729	932385	lactulose 1	869	4618-18-2	<a href=http://www.genome.jp/dbget-bin/www_bget?cpd+C07064">C07064</a>"	<a href=http://pubchem.ncbi.nlm.nih.gov/summary/summary.cgi?cid=11333">11333</a>"	932385	cellobiose 1	844	528-50-7	<a href=http://www.genome.jp/dbget-bin/www_bget?cpd+C06422">C06422</a>"	<a href=http://pubchem.ncbi.nlm.nih.gov/summary/summary.cgi?cid=10712">10712</a>"	933726	lactose 2	841	63-42-3		<a href=http://pubchem.ncbi.nlm.nih.gov/summary/summary.cgi?cid=493593">493593</a>"	931089	lactulose 2	823	4618-18-2	<a href=http://www.genome.jp/dbget-bin/www_bget?cpd+C07064">C07064</a>"	<a href=http://pubchem.ncbi.nlm.nih.gov/summary/summary.cgi?cid=11333">11333</a>"	933817
lactose 2	289	25.1283	602	20535	63-42-3		<a href=http://pubchem.ncbi.nlm.nih.gov/summary/summary.cgi?cid=493593">493593</a>"	931267	931089	lactose 2	602	63-42-3		<a href=http://pubchem.ncbi.nlm.nih.gov/summary/summary.cgi?cid=493593">493593</a>"	931089	lactulose 2	590	4618-18-2	<a href=http://www.genome.jp/dbget-bin/www_bget?cpd+C07064">C07064</a>"	<a href=http://pubchem.ncbi.nlm.nih.gov/summary/summary.cgi?cid=11333">11333</a>"	933817	lactulose 1	584	4618-18-2	<a href=http://www.genome.jp/dbget-bin/www_bget?cpd+C07064">C07064</a>"	<a href=http://pubchem.ncbi.nlm.nih.gov/summary/summary.cgi?cid=11333">11333</a>"	932385	cellobiose 1	577	528-50-7	<a href=http://www.genome.jp/dbget-bin/www_bget?cpd+C06422">C06422</a>"	<a href=http://pubchem.ncbi.nlm.nih.gov/summary/summary.cgi?cid=10712">10712</a>"	933726
cellobiose 1	217	25.2208	862	257311	528-50-7	<a href=http://www.genome.jp/dbget-bin/www_bget?cpd+C06422">C06422</a>"	<a href=http://pubchem.ncbi.nlm.nih.gov/summary/summary.cgi?cid=10712">10712</a>"	935001	933726	cellobiose 1	862	528-50-7	<a href=http://www.genome.jp/dbget-bin/www_bget?cpd+C06422">C06422</a>"	<a href=http://pubchem.ncbi.nlm.nih.gov/summary/summary.cgi?cid=10712">10712</a>"	933726	lactose 2	853	63-42-3		<a href=http://pubchem.ncbi.nlm.nih.gov/summary/summary.cgi?cid=493593">493593</a>"	931089	lactulose 1	845	4618-18-2	<a href=http://www.genome.jp/dbget-bin/www_bget?cpd+C07064">C07064</a>"	<a href=http://pubchem.ncbi.nlm.nih.gov/summary/summary.cgi?cid=11333">11333</a>"	932385	lactose 1	832	63-42-3		<a href=http://pubchem.ncbi.nlm.nih.gov/summary/summary.cgi?cid=493593">493593</a>"	936954	lactulose 2	793	4618-18-2	<a href=http://www.genome.jp/dbget-bin/www_bget?cpd+C07064">C07064</a>"	<a href=http://pubchem.ncbi.nlm.nih.gov/summary/summary.cgi?cid=11333">11333</a>"	933817
cellobiose 1	131	25.2375	882	36118	528-50-7	<a href=http://www.genome.jp/dbget-bin/www_bget?cpd+C06422">C06422</a>"	<a href=http://pubchem.ncbi.nlm.nih.gov/summary/summary.cgi?cid=10712">10712</a>"	935674	933726	cellobiose 1	882	528-50-7	<a href=http://www.genome.jp/dbget-bin/www_bget?cpd+C06422">C06422</a>"	<a href=http://pubchem.ncbi.nlm.nih.gov/summary/summary.cgi?cid=10712">10712</a>"	933726	lactose 2	865	63-42-3		<a href=http://pubchem.ncbi.nlm.nih.gov/summary/summary.cgi?cid=493593">493593</a>"	931089	lactulose 1	850	4618-18-2	<a href=http://www.genome.jp/dbget-bin/www_bget?cpd+C07064">C07064</a>"	<a href=http://pubchem.ncbi.nlm.nih.gov/summary/summary.cgi?cid=11333">11333</a>"	932385	lactose 1	845	63-42-3		<a href=http://pubchem.ncbi.nlm.nih.gov/summary/summary.cgi?cid=493593">493593</a>"	936954	lactulose 2	800	4618-18-2	<a href=http://www.genome.jp/dbget-bin/www_bget?cpd+C07064">C07064</a>"	<a href=http://pubchem.ncbi.nlm.nih.gov/summary/summary.cgi?cid=11333">11333</a>"	933817
lactose 1	289	25.3	716	25134	63-42-3		<a href=http://pubchem.ncbi.nlm.nih.gov/summary/summary.cgi?cid=493593">493593</a>"	938196	936954	lactose 1	716	63-42-3		<a href=http://pubchem.ncbi.nlm.nih.gov/summary/summary.cgi?cid=493593">493593</a>"	936954	cellobiose 1	685	528-50-7	<a href=http://www.genome.jp/dbget-bin/www_bget?cpd+C06422">C06422</a>"	<a href=http://pubchem.ncbi.nlm.nih.gov/summary/summary.cgi?cid=10712">10712</a>"	933726	lactulose 2	682	4618-18-2	<a href=http://www.genome.jp/dbget-bin/www_bget?cpd+C07064">C07064</a>"	<a href=http://pubchem.ncbi.nlm.nih.gov/summary/summary.cgi?cid=11333">11333</a>"	933817
lactose 1	57	25.3275	493	54022	63-42-3		<a href=http://pubchem.ncbi.nlm.nih.gov/summary/summary.cgi?cid=493593">493593</a>"	939306	936954	lactose 1	493	63-42-3		<a href=http://pubchem.ncbi.nlm.nih.gov/summary/summary.cgi?cid=493593">493593</a>"	936954	cellobiose 2	458	528-50-7	<a href=http://www.genome.jp/dbget-bin/www_bget?cpd+C06422">C06422</a>"	<a href=http://pubchem.ncbi.nlm.nih.gov/summary/summary.cgi?cid=10712">10712</a>"	943410	D-Fructose 1,6-bisphosphate 1	445	488-69-7		<a href=http://pubchem.ncbi.nlm.nih.gov/summary/summary.cgi?cid=84951">84951</a>"	935649
lactose 1	361	25.3308	834	230647	63-42-3		<a href=http://pubchem.ncbi.nlm.nih.gov/summary/summary.cgi?cid=493593">493593</a>"	939441	936954	lactose 1	834	63-42-3		<a href=http://pubchem.ncbi.nlm.nih.gov/summary/summary.cgi?cid=493593">493593</a>"	936954	cellobiose 2	823	528-50-7	<a href=http://www.genome.jp/dbget-bin/www_bget?cpd+C06422">C06422</a>"	<a href=http://pubchem.ncbi.nlm.nih.gov/summary/summary.cgi?cid=10712">10712</a>"	943410
11-beta-prostaglandin-F-2-alpha 1	131	25.365	232	37820	38432-87-0	<a href=http://www.genome.jp/dbget-bin/www_bget?cpd+C05959">C05959</a>"	<a href=http://pubchem.ncbi.nlm.nih.gov/summary/summary.cgi?cid=5280886">5280886</a>"	940820	944647	11-beta-prostaglandin-F-2-alpha 1	232	38432-87-0	<a href=http://www.genome.jp/dbget-bin/www_bget?cpd+C05959">C05959</a>"	<a href=http://pubchem.ncbi.nlm.nih.gov/summary/summary.cgi?cid=5280886">5280886</a>"	944647
lactose 1	103	25.3925	694	18455	63-42-3		<a href=http://pubchem.ncbi.nlm.nih.gov/summary/summary.cgi?cid=493593">493593</a>"	941930	936954	lactose 1	694	63-42-3		<a href=http://pubchem.ncbi.nlm.nih.gov/summary/summary.cgi?cid=493593">493593</a>"	936954	cellobiose 2	680	528-50-7	<a href=http://www.genome.jp/dbget-bin/www_bget?cpd+C06422">C06422</a>"	<a href=http://pubchem.ncbi.nlm.nih.gov/summary/summary.cgi?cid=10712">10712</a>"	943410	maltose	669	69-79-4	<a href=http://www.genome.jp/dbget-bin/www_bget?cpd+C01971">C01971</a>"	<a href=http://pubchem.ncbi.nlm.nih.gov/summary/summary.cgi?cid=6255">6255</a>"	946639	11-beta-prostaglandin-F-2-alpha 1	643	38432-87-0	<a href=http://www.genome.jp/dbget-bin/www_bget?cpd+C05959">C05959</a>"	<a href=http://pubchem.ncbi.nlm.nih.gov/summary/summary.cgi?cid=5280886">5280886</a>"	944647
maltose	30	25.5208	952	932995	69-79-4	<a href=http://www.genome.jp/dbget-bin/www_bget?cpd+C01971">C01971</a>"	<a href=http://pubchem.ncbi.nlm.nih.gov/summary/summary.cgi?cid=6255">6255</a>"	947110	946639	maltose	952	69-79-4	<a href=http://www.genome.jp/dbget-bin/www_bget?cpd+C01971">C01971</a>"	<a href=http://pubchem.ncbi.nlm.nih.gov/summary/summary.cgi?cid=6255">6255</a>"	946639	cellobiose 2	923	528-50-7	<a href=http://www.genome.jp/dbget-bin/www_bget?cpd+C06422">C06422</a>"	<a href=http://pubchem.ncbi.nlm.nih.gov/summary/summary.cgi?cid=10712">10712</a>"	943410	trehalose	862	99-20-7	<a href=http://www.genome.jp/dbget-bin/www_bget?cpd+C01083">C01083</a>"	<a href=http://pubchem.ncbi.nlm.nih.gov/summary/summary.cgi?cid=7427">7427</a>"	947579	Lactobionic Acid 3	774	96-82-2		<a href=http://pubchem.ncbi.nlm.nih.gov/summary/summary.cgi?cid=7314">7314</a>"	951742	Turanose 1	750	547-25-1		<a href=http://pubchem.ncbi.nlm.nih.gov/summary/summary.cgi?cid=5460935">5460935</a>"	948412	Digalacturonic acid 3	658	5894-59-7	<a href=http://www.genome.jp/dbget-bin/www_bget?cpd+C02273">C02273</a>"	<a href=http://pubchem.ncbi.nlm.nih.gov/summary/summary.cgi?cid=439694">439694</a>"	950974
Unknown 356	553	25.5317		7372.4				947547
Tetracosanoic acid, methyl ester	37	25.5533	872	64153	2442-49-1		<a href=http://pubchem.ncbi.nlm.nih.gov/summary/summary.cgi?cid=75546">75546</a>"	948422	948820	Tetracosanoic acid, methyl ester	872	2442-49-1		<a href=http://pubchem.ncbi.nlm.nih.gov/summary/summary.cgi?cid=75546">75546</a>"	948820	spermine 2	493	71-44-3	<a href=http://www.genome.jp/dbget-bin/www_bget?cpd+C00750">C00750</a>"	<a href=http://pubchem.ncbi.nlm.nih.gov/summary/summary.cgi?cid=1103">1103</a>"	948910
Lactobionic Acid 1	204	25.6192	310	44145	96-82-2		<a href=http://pubchem.ncbi.nlm.nih.gov/summary/summary.cgi?cid=7314">7314</a>"	951079	953631	Lactobionic Acid 1	310	96-82-2		<a href=http://pubchem.ncbi.nlm.nih.gov/summary/summary.cgi?cid=7314">7314</a>"	953631	Lactobionic Acid 3	298	96-82-2		<a href=http://pubchem.ncbi.nlm.nih.gov/summary/summary.cgi?cid=7314">7314</a>"	951742	lactitol	288	585-86-4		<a href=http://pubchem.ncbi.nlm.nih.gov/summary/summary.cgi?cid=91476">91476</a>"	955160	maltose	287	69-79-4	<a href=http://www.genome.jp/dbget-bin/www_bget?cpd+C01971">C01971</a>"	<a href=http://pubchem.ncbi.nlm.nih.gov/summary/summary.cgi?cid=6255">6255</a>"	955335	maltose	283	69-79-4	<a href=http://www.genome.jp/dbget-bin/www_bget?cpd+C01971">C01971</a>"	<a href=http://pubchem.ncbi.nlm.nih.gov/summary/summary.cgi?cid=6255">6255</a>"	946639	Sophorose 1	279	534-46-3		<a href=http://pubchem.ncbi.nlm.nih.gov/summary/summary.cgi?cid=92797">92797</a>"	954609	Digalacturonic acid 3	277	5894-59-7	<a href=http://www.genome.jp/dbget-bin/www_bget?cpd+C02273">C02273</a>"
maltose	268	25.6208	498	5964.9	69-79-4	<a href=http://www.genome.jp/dbget-bin/www_bget?cpd+C01971">C01971</a>"	<a href=http://pubchem.ncbi.nlm.nih.gov/summary/summary.cgi?cid=6255">6255</a>"	951146	955335	maltose	498	69-79-4	<a href=http://www.genome.jp/dbget-bin/www_bget?cpd+C01971">C01971</a>"	<a href=http://pubchem.ncbi.nlm.nih.gov/summary/summary.cgi?cid=6255">6255</a>"	955335	maltose	493	69-79-4	<a href=http://www.genome.jp/dbget-bin/www_bget?cpd+C01971">C01971</a>"	<a href=http://pubchem.ncbi.nlm.nih.gov/summary/summary.cgi?cid=6255">6255</a>"	946639	Digalacturonic acid 3	488	5894-59-7	<a href=http://www.genome.jp/dbget-bin/www_bget?cpd+C02273">C02273</a>"	<a href=http://pubchem.ncbi.nlm.nih.gov/summary/summary.cgi?cid=439694">439694</a>"	950974	lactitol	486	585-86-4		<a href=http://pubchem.ncbi.nlm.nih.gov/summary/summary.cgi?cid=91476">91476</a>"	955160	Lactobionic Acid 1	481	96-82-2		<a href=http://pubchem.ncbi.nlm.nih.gov/summary/summary.cgi?cid=7314">7314</a>"	953631	Sophorose 1	468	534-46-3		<a href=http://pubchem.ncbi.nlm.nih.gov/summary/summary.cgi?cid=92797">92797</a>"	954609	Lactobionic Acid 3	460	96-82-2
maltose	361	25.7192	949	1167041	69-79-4	<a href=http://www.genome.jp/dbget-bin/www_bget?cpd+C01971">C01971</a>"	<a href=http://pubchem.ncbi.nlm.nih.gov/summary/summary.cgi?cid=6255">6255</a>"	955115	955335	maltose	949	69-79-4	<a href=http://www.genome.jp/dbget-bin/www_bget?cpd+C01971">C01971</a>"	<a href=http://pubchem.ncbi.nlm.nih.gov/summary/summary.cgi?cid=6255">6255</a>"	955335	Cellobiotol	830	535-94-4		<a href=http://pubchem.ncbi.nlm.nih.gov/summary/summary.cgi?cid=160514">160514</a>"	956412	lactitol	824	585-86-4		<a href=http://pubchem.ncbi.nlm.nih.gov/summary/summary.cgi?cid=91476">91476</a>"	955160	Lactobionic Acid 3	805	96-82-2		<a href=http://pubchem.ncbi.nlm.nih.gov/summary/summary.cgi?cid=7314">7314</a>"	951742	Sophorose 1	802	534-46-3		<a href=http://pubchem.ncbi.nlm.nih.gov/summary/summary.cgi?cid=92797">92797</a>"	954609	Lactobionic Acid 1	799	96-82-2		<a href=http://pubchem.ncbi.nlm.nih.gov/summary/summary.cgi?cid=7314">7314</a>"	953631	Turanose 2	753	547-25-1
guanosine	324	25.7583	536	17592	118-00-3	<a href=http://www.genome.jp/dbget-bin/www_bget?cpd+C00387">C00387</a>"	<a href=http://pubchem.ncbi.nlm.nih.gov/summary/summary.cgi?cid=765">765</a>"	956696	956262	guanosine	536	118-00-3	<a href=http://www.genome.jp/dbget-bin/www_bget?cpd+C00387">C00387</a>"	<a href=http://pubchem.ncbi.nlm.nih.gov/summary/summary.cgi?cid=765">765</a>"	956262	2'-deoxyguanosine 1	375	961-07-9	<a href=http://www.genome.jp/dbget-bin/www_bget?cpd+C00330">C00330</a>"	<a href=http://pubchem.ncbi.nlm.nih.gov/summary/summary.cgi?cid=638">638</a>"	961695	7-Hydroxy-4-androstene-3,17-dione 1	235	62-84-0	<a href=http://www.genome.jp/dbget-bin/www_bget?cpd+C05296">C05296</a>"	<a href=http://pubchem.ncbi.nlm.nih.gov/summary/summary.cgi?cid=65542">65542</a>"	959153
Cetadiol 1	74	25.7767	452	49285	3642-89-5	<a href=http://www.genome.jp/dbget-bin/www_bget?cpd+C14631">C14631</a>"	<a href=http://pubchem.ncbi.nlm.nih.gov/summary/summary.cgi?cid=19274">19274</a>"	957436	961923	Cetadiol 1	452	3642-89-5	<a href=http://www.genome.jp/dbget-bin/www_bget?cpd+C14631">C14631</a>"	<a href=http://pubchem.ncbi.nlm.nih.gov/summary/summary.cgi?cid=19274">19274</a>"	961923	Prostaglandin E2 2	441	363-24-6		<a href=http://pubchem.ncbi.nlm.nih.gov/summary/summary.cgi?cid=158">158</a>"	954382	15-Keto-prostaglandin F2alpha	440	35850-13-6	<a href=http://www.genome.jp/dbget-bin/www_bget?cpd+C05960">C05960</a>"	<a href=http://pubchem.ncbi.nlm.nih.gov/summary/summary.cgi?cid=5280887">5280887</a>"	957834	testosterone 2	420	58-22-0		<a href=http://pubchem.ncbi.nlm.nih.gov/summary/summary.cgi?cid=5408">5408</a>"	960032	testosterone 1	417	58-22-0		<a href=http://pubchem.ncbi.nlm.nih.gov/summary/summary.cgi?cid=5408">5408</a>"	958209	maltose	398	69-79-4	<a href=http://www.genome.jp/dbget-bin/www_bget?cpd+C01971">C01971</a>"	<a href=http://pubchem.ncbi.nlm.nih.gov/summary/summary.cgi?cid=6255">6255</a>"	955335	Leucrose 1	397	7158-70-5
Leucrose 1	166	25.8142	621	21262	7158-70-5		<a href=http://pubchem.ncbi.nlm.nih.gov/summary/summary.cgi?cid=165577">165577</a>"	958950	957028	Leucrose 1	621	7158-70-5		<a href=http://pubchem.ncbi.nlm.nih.gov/summary/summary.cgi?cid=165577">165577</a>"	957028	Sophorose 1	578	534-46-3		<a href=http://pubchem.ncbi.nlm.nih.gov/summary/summary.cgi?cid=92797">92797</a>"	954609	Turanose 2	548	547-25-1		<a href=http://pubchem.ncbi.nlm.nih.gov/summary/summary.cgi?cid=5460935">5460935</a>"	956453	Cellobiotol	528	535-94-4		<a href=http://pubchem.ncbi.nlm.nih.gov/summary/summary.cgi?cid=160514">160514</a>"	956412	lactitol	527	585-86-4		<a href=http://pubchem.ncbi.nlm.nih.gov/summary/summary.cgi?cid=91476">91476</a>"	955160
Cellobiotol	204	25.8158	500	10826	535-94-4		<a href=http://pubchem.ncbi.nlm.nih.gov/summary/summary.cgi?cid=160514">160514</a>"	959017	956412	Cellobiotol	500	535-94-4		<a href=http://pubchem.ncbi.nlm.nih.gov/summary/summary.cgi?cid=160514">160514</a>"	956412	lactitol	457	585-86-4		<a href=http://pubchem.ncbi.nlm.nih.gov/summary/summary.cgi?cid=91476">91476</a>"	955160	maltose	422	69-79-4	<a href=http://www.genome.jp/dbget-bin/www_bget?cpd+C01971">C01971</a>"	<a href=http://pubchem.ncbi.nlm.nih.gov/summary/summary.cgi?cid=6255">6255</a>"	955335	Turanose 2	421	547-25-1		<a href=http://pubchem.ncbi.nlm.nih.gov/summary/summary.cgi?cid=5460935">5460935</a>"	956453	Leucrose 1	417	7158-70-5		<a href=http://pubchem.ncbi.nlm.nih.gov/summary/summary.cgi?cid=165577">165577</a>"	957028	Digalacturonic acid 4	393	5894-59-7	<a href=http://www.genome.jp/dbget-bin/www_bget?cpd+C02273">C02273</a>"	<a href=http://pubchem.ncbi.nlm.nih.gov/summary/summary.cgi?cid=439694">439694</a>"	955079	Sophorose 1	326	534-46-3
Sophorose 2	73	25.8967	621	60000	534-46-3		<a href=http://pubchem.ncbi.nlm.nih.gov/summary/summary.cgi?cid=92797">92797</a>"	962280	964906	Sophorose 2	621	534-46-3		<a href=http://pubchem.ncbi.nlm.nih.gov/summary/summary.cgi?cid=92797">92797</a>"	964906
Sophorose 2	166	26.0325	587	44471	534-46-3		<a href=http://pubchem.ncbi.nlm.nih.gov/summary/summary.cgi?cid=92797">92797</a>"	967763	964906	Sophorose 2	587	534-46-3		<a href=http://pubchem.ncbi.nlm.nih.gov/summary/summary.cgi?cid=92797">92797</a>"	964906
maltitol	180	26.1208	454	22557	585-88-6		<a href=http://pubchem.ncbi.nlm.nih.gov/summary/summary.cgi?cid=3871">3871</a>"	971328	976308	maltitol	454	585-88-6		<a href=http://pubchem.ncbi.nlm.nih.gov/summary/summary.cgi?cid=3871">3871</a>"	976308	Lactobionic Acid 2	413	96-82-2		<a href=http://pubchem.ncbi.nlm.nih.gov/summary/summary.cgi?cid=7314">7314</a>"	973328	Gentiobiose 1	412	554-91-6		<a href=http://pubchem.ncbi.nlm.nih.gov/summary/summary.cgi?cid=92807">92807</a>"	967297
kyotorphin 1	221	26.1258	305	22145	70904-56-2	<a href=http://www.genome.jp/dbget-bin/www_bget?cpd+C02993">C02993</a>"	<a href=http://pubchem.ncbi.nlm.nih.gov/summary/summary.cgi?cid=123804">123804</a>"	971530	972472	kyotorphin 1	305	70904-56-2	<a href=http://www.genome.jp/dbget-bin/www_bget?cpd+C02993">C02993</a>"	<a href=http://pubchem.ncbi.nlm.nih.gov/summary/summary.cgi?cid=123804">123804</a>"	972472
Lactobionic Acid 2	204	26.23	491	10172	96-82-2		<a href=http://pubchem.ncbi.nlm.nih.gov/summary/summary.cgi?cid=7314">7314</a>"	975734	973328	Lactobionic Acid 2	491	96-82-2		<a href=http://pubchem.ncbi.nlm.nih.gov/summary/summary.cgi?cid=7314">7314</a>"	973328	Palatinose	484	15132-06-6	<a href=http://www.genome.jp/dbget-bin/www_bget?cpd+C01742">C01742</a>"	<a href=http://pubchem.ncbi.nlm.nih.gov/summary/summary.cgi?cid=439559">439559</a>"	977051	Gentiobiose 2	462	554-91-6		<a href=http://pubchem.ncbi.nlm.nih.gov/summary/summary.cgi?cid=92807">92807</a>"	975145	prunin degr. Prod. 1	447	529-55-5	<a href=http://www.genome.jp/dbget-bin/www_bget?cpd+C09099">C09099</a>"	<a href=http://pubchem.ncbi.nlm.nih.gov/summary/summary.cgi?cid=92794">92794</a>"	980437	maltitol	431	585-88-6		<a href=http://pubchem.ncbi.nlm.nih.gov/summary/summary.cgi?cid=3871">3871</a>"	976308	Digalacturonic acid 1	426	5894-59-7	<a href=http://www.genome.jp/dbget-bin/www_bget?cpd+C02273">C02273</a>"	<a href=http://pubchem.ncbi.nlm.nih.gov/summary/summary.cgi?cid=439694">439694</a>"	980384	Leucrose 2	420	7158-70-5
Lignoceric acid	201	26.2933	818	8253.0	557-59-5	<a href=http://www.genome.jp/dbget-bin/www_bget?cpd+C08320">C08320</a>"	<a href=http://pubchem.ncbi.nlm.nih.gov/summary/summary.cgi?cid=11197">11197</a>"	978291	977654	Lignoceric acid	818	557-59-5	<a href=http://www.genome.jp/dbget-bin/www_bget?cpd+C08320">C08320</a>"	<a href=http://pubchem.ncbi.nlm.nih.gov/summary/summary.cgi?cid=11197">11197</a>"	977654	melibiose 1	520	66009-10-7	<a href=http://www.genome.jp/dbget-bin/www_bget?cpd+C05402">C05402</a>"	<a href=http://pubchem.ncbi.nlm.nih.gov/summary/summary.cgi?cid=440658">440658</a>"	981697	Palatinose	503	15132-06-6	<a href=http://www.genome.jp/dbget-bin/www_bget?cpd+C01742">C01742</a>"	<a href=http://pubchem.ncbi.nlm.nih.gov/summary/summary.cgi?cid=439559">439559</a>"	977051	prunin degr. Prod. 1	500	529-55-5	<a href=http://www.genome.jp/dbget-bin/www_bget?cpd+C09099">C09099</a>"	<a href=http://pubchem.ncbi.nlm.nih.gov/summary/summary.cgi?cid=92794">92794</a>"	980437
Digalacturonic acid 1	73	26.4558	511	26494	5894-59-7	<a href=http://www.genome.jp/dbget-bin/www_bget?cpd+C02273">C02273</a>"	<a href=http://pubchem.ncbi.nlm.nih.gov/summary/summary.cgi?cid=439694">439694</a>"	984850	980384	Digalacturonic acid 1	511	5894-59-7	<a href=http://www.genome.jp/dbget-bin/www_bget?cpd+C02273">C02273</a>"	<a href=http://pubchem.ncbi.nlm.nih.gov/summary/summary.cgi?cid=439694">439694</a>"	980384	Digalacturonic acid 2	501	5894-59-7	<a href=http://www.genome.jp/dbget-bin/www_bget?cpd+C02273">C02273</a>"	<a href=http://pubchem.ncbi.nlm.nih.gov/summary/summary.cgi?cid=439694">439694</a>"	989469	melibiose 1	497	66009-10-7	<a href=http://www.genome.jp/dbget-bin/www_bget?cpd+C05402">C05402</a>"	<a href=http://pubchem.ncbi.nlm.nih.gov/summary/summary.cgi?cid=440658">440658</a>"	981697	Isomaltose 1	483	499-40-1		<a href=http://pubchem.ncbi.nlm.nih.gov/summary/summary.cgi?cid=5460022">5460022</a>"	984060
melibiose 1	361	26.485	427	8372.6	66009-10-7	<a href=http://www.genome.jp/dbget-bin/www_bget?cpd+C05402">C05402</a>"	<a href=http://pubchem.ncbi.nlm.nih.gov/summary/summary.cgi?cid=440658">440658</a>"	986027	981697	melibiose 1	427	66009-10-7	<a href=http://www.genome.jp/dbget-bin/www_bget?cpd+C05402">C05402</a>"	<a href=http://pubchem.ncbi.nlm.nih.gov/summary/summary.cgi?cid=440658">440658</a>"	981697	Isomaltose 1	426	499-40-1		<a href=http://pubchem.ncbi.nlm.nih.gov/summary/summary.cgi?cid=5460022">5460022</a>"	984060	melibiose 2	404	66009-10-7	<a href=http://www.genome.jp/dbget-bin/www_bget?cpd+C05402">C05402</a>"	<a href=http://pubchem.ncbi.nlm.nih.gov/summary/summary.cgi?cid=440658">440658</a>"	991006	Digalacturonic acid 2	357	5894-59-7	<a href=http://www.genome.jp/dbget-bin/www_bget?cpd+C02273">C02273</a>"	<a href=http://pubchem.ncbi.nlm.nih.gov/summary/summary.cgi?cid=439694">439694</a>"	989469
Unknown 357	73	26.4967		98615				986498
(+)-catechin	73	26.5683	655	434053	154-23-4	<a href=http://www.genome.jp/dbget-bin/www_bget?cpd+C06562">C06562</a>"	<a href=http://pubchem.ncbi.nlm.nih.gov/summary/summary.cgi?cid=9064">9064</a>"	989391	985835	(+)-catechin	655	154-23-4	<a href=http://www.genome.jp/dbget-bin/www_bget?cpd+C06562">C06562</a>"	<a href=http://pubchem.ncbi.nlm.nih.gov/summary/summary.cgi?cid=9064">9064</a>"	985835	piceatannol 1	604	10083-24-6		<a href=http://pubchem.ncbi.nlm.nih.gov/summary/summary.cgi?cid=4813">4813</a>"	986251
Loganin	73	26.6617	512	97439	18524-94-2	<a href=http://www.genome.jp/dbget-bin/www_bget?cpd+C01433">C01433</a>"	<a href=http://pubchem.ncbi.nlm.nih.gov/summary/summary.cgi?cid=87691">87691</a>"	993158	998088	Loganin	512	18524-94-2	<a href=http://www.genome.jp/dbget-bin/www_bget?cpd+C01433">C01433</a>"	<a href=http://pubchem.ncbi.nlm.nih.gov/summary/summary.cgi?cid=87691">87691</a>"	998088	Galactinol 2	489	3687-64-7	<a href=http://www.genome.jp/dbget-bin/www_bget?cpd+C01236">C01236</a>"	<a href=http://pubchem.ncbi.nlm.nih.gov/summary/summary.cgi?cid=439451">439451</a>"	993776	Isomaltose 2	478	499-40-1		<a href=http://pubchem.ncbi.nlm.nih.gov/summary/summary.cgi?cid=5460022">5460022</a>"	993954	melibiose 2	475	66009-10-7	<a href=http://www.genome.jp/dbget-bin/www_bget?cpd+C05402">C05402</a>"	<a href=http://pubchem.ncbi.nlm.nih.gov/summary/summary.cgi?cid=440658">440658</a>"	991006	palatinitol 1	465	64519-82-0		<a href=http://pubchem.ncbi.nlm.nih.gov/summary/summary.cgi?cid=3034828">3034828</a>"	995702
Isomaltose 2	73	26.7108	689	47350	499-40-1		<a href=http://pubchem.ncbi.nlm.nih.gov/summary/summary.cgi?cid=5460022">5460022</a>"	995142	993954	Isomaltose 2	689	499-40-1		<a href=http://pubchem.ncbi.nlm.nih.gov/summary/summary.cgi?cid=5460022">5460022</a>"	993954	melibiose 2	685	66009-10-7	<a href=http://www.genome.jp/dbget-bin/www_bget?cpd+C05402">C05402</a>"	<a href=http://pubchem.ncbi.nlm.nih.gov/summary/summary.cgi?cid=440658">440658</a>"	991006	palatinitol 2	679	64519-82-0		<a href=http://pubchem.ncbi.nlm.nih.gov/summary/summary.cgi?cid=3034828">3034828</a>"	998738	palatinitol 1	670	64519-82-0		<a href=http://pubchem.ncbi.nlm.nih.gov/summary/summary.cgi?cid=3034828">3034828</a>"	995702	Galactinol 2	616	3687-64-7	<a href=http://www.genome.jp/dbget-bin/www_bget?cpd+C01236">C01236</a>"	<a href=http://pubchem.ncbi.nlm.nih.gov/summary/summary.cgi?cid=439451">439451</a>"	993776
Unknown 358	57	26.7633	4	17086	382-45-6		<a href=http://pubchem.ncbi.nlm.nih.gov/summary/summary.cgi?cid=9791">9791</a>"	997261	992752	Adrenosterone 1	4	382-45-6		<a href=http://pubchem.ncbi.nlm.nih.gov/summary/summary.cgi?cid=9791">9791</a>"	992752	4-Androsten-19-ol-3,17-dione 2	4	510-64-5	<a href=http://www.genome.jp/dbget-bin/www_bget?cpd+C05290">C05290</a>"	<a href=http://pubchem.ncbi.nlm.nih.gov/summary/summary.cgi?cid=252379">252379</a>"	994542
Unknown 359	194	26.9033		66575				1002912
Unknown 360	179	26.9992		7959.9				1006780
Hesperitin 1	221	27.0492	343	23101	41001-90-5		<a href=http://pubchem.ncbi.nlm.nih.gov/summary/summary.cgi?cid=3593">3593</a>"	1008799	1013694	Hesperitin 1	343	41001-90-5		<a href=http://pubchem.ncbi.nlm.nih.gov/summary/summary.cgi?cid=3593">3593</a>"	1013694	(+/-)-Taxifolin	288	480-18-2	<a href=http://www.genome.jp/dbget-bin/www_bget?cpd+C01617">C01617</a>"	<a href=http://pubchem.ncbi.nlm.nih.gov/summary/summary.cgi?cid=471">471</a>"	1009859
Galactinol 1	73	27.31	281	39560	3687-64-7	<a href=http://www.genome.jp/dbget-bin/www_bget?cpd+C01236">C01236</a>"	<a href=http://pubchem.ncbi.nlm.nih.gov/summary/summary.cgi?cid=439451">439451</a>"	1019327	1018446	Galactinol 1	281	3687-64-7	<a href=http://www.genome.jp/dbget-bin/www_bget?cpd+C01236">C01236</a>"	<a href=http://pubchem.ncbi.nlm.nih.gov/summary/summary.cgi?cid=439451">439451</a>"	1018446	naringenin 3	203	93602-28-9	<a href=http://www.genome.jp/dbget-bin/www_bget?cpd+C00509">C00509</a>"	<a href=http://pubchem.ncbi.nlm.nih.gov/summary/summary.cgi?cid=439246">439246</a>"	1014433
Unknown 361	223	27.4167		20244				1023632
progesterone	73	27.4625	325	21942	57-83-0	<a href=http://www.genome.jp/dbget-bin/www_bget?cpd+C00410">C00410</a>"	<a href=http://pubchem.ncbi.nlm.nih.gov/summary/summary.cgi?cid=5994">5994</a>"	1025482	1022204	progesterone	325	57-83-0	<a href=http://www.genome.jp/dbget-bin/www_bget?cpd+C00410">C00410</a>"	<a href=http://pubchem.ncbi.nlm.nih.gov/summary/summary.cgi?cid=5994">5994</a>"	1022204
Unknown 362	73	27.5617		23604				1029485
guanosine-5'-monophosphate	73	27.8983	275	28437	5550-12-9	<a href=http://www.genome.jp/dbget-bin/www_bget?cpd+C00144">C00144</a>"	<a href=http://pubchem.ncbi.nlm.nih.gov/summary/summary.cgi?cid=6804">6804</a>"	1043074	1038826	guanosine-5'-monophosphate	275	5550-12-9	<a href=http://www.genome.jp/dbget-bin/www_bget?cpd+C00144">C00144</a>"	<a href=http://pubchem.ncbi.nlm.nih.gov/summary/summary.cgi?cid=6804">6804</a>"	1038826
Adenosine 5-monophosphate	221	27.9058	307	20259	18422-05-4		<a href=http://pubchem.ncbi.nlm.nih.gov/summary/summary.cgi?cid=6419976">6419976</a>"	1043377	1038826	Adenosine 5-monophosphate	307	18422-05-4		<a href=http://pubchem.ncbi.nlm.nih.gov/summary/summary.cgi?cid=6419976">6419976</a>"	1038826
Unknown 363	73	28.1633		30972				1053770
Octacosanoic acid methyl ester	143	28.2967	236	24697	55682-92-3		<a href=http://pubchem.ncbi.nlm.nih.gov/summary/summary.cgi?cid=41518">41518</a>"	1059152	1061700	Octacosanoic acid methyl ester	236	55682-92-3		<a href=http://pubchem.ncbi.nlm.nih.gov/summary/summary.cgi?cid=41518">41518</a>"	1061700
7-alpha-Hydroxycholesterol	81	28.2992	285	13551	566-26-7	<a href=http://www.genome.jp/dbget-bin/www_bget?cpd+C03594">C03594</a>"	<a href=http://pubchem.ncbi.nlm.nih.gov/summary/summary.cgi?cid=107722">107722</a>"	1059253	1062256	7-alpha-Hydroxycholesterol	285	566-26-7	<a href=http://www.genome.jp/dbget-bin/www_bget?cpd+C03594">C03594</a>"	<a href=http://pubchem.ncbi.nlm.nih.gov/summary/summary.cgi?cid=107722">107722</a>"	1062256
Cortexolone 4	215	28.61	308	3348.7	152-58-9		<a href=http://pubchem.ncbi.nlm.nih.gov/summary/summary.cgi?cid=9050">9050</a>"	1071799	1069837	Cortexolone 4	308	152-58-9		<a href=http://pubchem.ncbi.nlm.nih.gov/summary/summary.cgi?cid=9050">9050</a>"	1069837	5-Dihydrocortisol 3	304	516-41-6		<a href=http://pubchem.ncbi.nlm.nih.gov/summary/summary.cgi?cid=10592">10592</a>"	1071368	5-Dihydrocortisol 2	300	516-41-6		<a href=http://pubchem.ncbi.nlm.nih.gov/summary/summary.cgi?cid=10592">10592</a>"	1067994
Cholestan-3beta-ol	81	28.9358	456	10648	80-97-7		<a href=http://pubchem.ncbi.nlm.nih.gov/summary/summary.cgi?cid=6665">6665</a>"	1084951	1082034	Cholestan-3beta-ol	456	80-97-7		<a href=http://pubchem.ncbi.nlm.nih.gov/summary/summary.cgi?cid=6665">6665</a>"	1082034	Zymosterol 1	434	128-33-6	<a href=http://www.genome.jp/dbget-bin/www_bget?cpd+C05437">C05437</a>"	<a href=http://pubchem.ncbi.nlm.nih.gov/summary/summary.cgi?cid=92746">92746</a>"	1088764	Coprostan-3-one	407	601-53-6		<a href=http://pubchem.ncbi.nlm.nih.gov/summary/summary.cgi?cid=85881">85881</a>"	1086647	Zymosterol 2	396	128-33-6	<a href=http://www.genome.jp/dbget-bin/www_bget?cpd+C05437">C05437</a>"	<a href=http://pubchem.ncbi.nlm.nih.gov/summary/summary.cgi?cid=92746">92746</a>"	1086732
5-alpha-Cholestan-3-one 1	107	29.2217	386	13664	566-88-1	<a href=http://www.genome.jp/dbget-bin/www_bget?cpd+C03238">C03238</a>"	<a href=http://pubchem.ncbi.nlm.nih.gov/summary/summary.cgi?cid=92128">92128</a>"	1096488	1097865	5-alpha-Cholestan-3-one 1	386	566-88-1	<a href=http://www.genome.jp/dbget-bin/www_bget?cpd+C03238">C03238</a>"	<a href=http://pubchem.ncbi.nlm.nih.gov/summary/summary.cgi?cid=92128">92128</a>"	1097865	4-Cholesten-3-one 3	340	601-57-0		<a href=http://pubchem.ncbi.nlm.nih.gov/summary/summary.cgi?cid=440">440</a>"	1095704
Ergosterol	129	29.2842	402	9891.0	57-87-4	<a href=http://www.genome.jp/dbget-bin/www_bget?cpd+C01694">C01694</a>"	<a href=http://pubchem.ncbi.nlm.nih.gov/summary/summary.cgi?cid=444679">444679</a>"	1099011	1098922	Ergosterol	402	57-87-4	<a href=http://www.genome.jp/dbget-bin/www_bget?cpd+C01694">C01694</a>"	<a href=http://pubchem.ncbi.nlm.nih.gov/summary/summary.cgi?cid=444679">444679</a>"	1098922	5-alpha-Cholestan-3-one 1	401	566-88-1	<a href=http://www.genome.jp/dbget-bin/www_bget?cpd+C03238">C03238</a>"	<a href=http://pubchem.ncbi.nlm.nih.gov/summary/summary.cgi?cid=92128">92128</a>"	1097865	Corticosterone 2	390	50-22-6	<a href=http://www.genome.jp/dbget-bin/www_bget?cpd+C02140">C02140</a>"	<a href=http://pubchem.ncbi.nlm.nih.gov/summary/summary.cgi?cid=5753">5753</a>"	1098881	5-alpha-Cholestan-3-one 2	380	566-88-1	<a href=http://www.genome.jp/dbget-bin/www_bget?cpd+C03238">C03238</a>"	<a href=http://pubchem.ncbi.nlm.nih.gov/summary/summary.cgi?cid=92128">92128</a>"	1101505	Corticosterone 4	371	50-22-6	<a href=http://www.genome.jp/dbget-bin/www_bget?cpd+C02140">C02140</a>"	<a href=http://pubchem.ncbi.nlm.nih.gov/summary/summary.cgi?cid=5753">5753</a>"	1102733	6-methylprevitamin D	353	0-00-0		<a href=http://pubchem.ncbi.nlm.nih.gov/summary/summary.cgi?cid=5283772">5283772</a>"	1102986	4-Cholesten-3-one 3	342	601-57-0
5-alpha-Cholestan-3-one 1	215	29.3542	555	56027	566-88-1	<a href=http://www.genome.jp/dbget-bin/www_bget?cpd+C03238">C03238</a>"	<a href=http://pubchem.ncbi.nlm.nih.gov/summary/summary.cgi?cid=92128">92128</a>"	1101836	1097865	5-alpha-Cholestan-3-one 1	555	566-88-1	<a href=http://www.genome.jp/dbget-bin/www_bget?cpd+C03238">C03238</a>"	<a href=http://pubchem.ncbi.nlm.nih.gov/summary/summary.cgi?cid=92128">92128</a>"	1097865	5-alpha-Cholestan-3-one 2	553	566-88-1	<a href=http://www.genome.jp/dbget-bin/www_bget?cpd+C03238">C03238</a>"	<a href=http://pubchem.ncbi.nlm.nih.gov/summary/summary.cgi?cid=92128">92128</a>"	1101505	6-methylprevitamin D	506	0-00-0		<a href=http://pubchem.ncbi.nlm.nih.gov/summary/summary.cgi?cid=5283772">5283772</a>"	1102986
�-Sitosterol	81	30.0283	673	51929	83-46-5		<a href=http://pubchem.ncbi.nlm.nih.gov/summary/summary.cgi?cid=6432744">6432744</a>"	1129048	1127553	�-Sitosterol	673	83-46-5		<a href=http://pubchem.ncbi.nlm.nih.gov/summary/summary.cgi?cid=6432744">6432744</a>"	1127553	lanosterol	621	79-63-0	<a href=http://www.genome.jp/dbget-bin/www_bget?cpd+C01724">C01724</a>"	<a href=http://pubchem.ncbi.nlm.nih.gov/summary/summary.cgi?cid=246983">246983</a>"	1127634	Cholestane-3,5,6-triol, (3�,5�,6�)-	514	1253-84-5		<a href=http://pubchem.ncbi.nlm.nih.gov/summary/summary.cgi?cid=537036">537036</a>"	1129781
lanosterol	75	30.1158	355	211609	79-63-0	<a href=http://www.genome.jp/dbget-bin/www_bget?cpd+C01724">C01724</a>"	<a href=http://pubchem.ncbi.nlm.nih.gov/summary/summary.cgi?cid=246983">246983</a>"	1132580	1127634	lanosterol	355	79-63-0	<a href=http://www.genome.jp/dbget-bin/www_bget?cpd+C01724">C01724</a>"	<a href=http://pubchem.ncbi.nlm.nih.gov/summary/summary.cgi?cid=246983">246983</a>"	1127634	Cholestane-3,5,6-triol, (3�,5�,6�)-	312	1253-84-5		<a href=http://pubchem.ncbi.nlm.nih.gov/summary/summary.cgi?cid=537036">537036</a>"	1129781
Cholestane-3,5,6-triol, (3�,5�,6�)-	105	30.1183	353	32428	1253-84-5		<a href=http://pubchem.ncbi.nlm.nih.gov/summary/summary.cgi?cid=537036">537036</a>"	1132681	1129781	Cholestane-3,5,6-triol, (3�,5�,6�)-	353	1253-84-5		<a href=http://pubchem.ncbi.nlm.nih.gov/summary/summary.cgi?cid=537036">537036</a>"	1129781
Unknown 364	361	30.26		160826				1138399
Unknown 365	89	30.2658		32725				1138634
Unknown 366	157	30.6158		16159				1152761
Unknown 367	204	30.6258		57119				1153165
Unknown 368	204	31.9008		151282				1204628
Unknown 369	75	31.9358		138376				1206041
Unknown 370	232	32.1483		39457				1214618
[truncated: 20 more columns]
