# Supplementary material for: GC–MS analysis of the ruminal metabolome response to thiamine supplementation during high grain feeding in dairy cows
Source: Metabolomics. 2018 May 8;14(5):67. doi: 10.1007/s11306-018-1362-8 (PMC5940720; doi:10.1007/s11306-018-1362-8)
Supplement: Supplementary file 1 — Supplementary material 1 (ZIP 5089 KB) [file 11306_2018_1362_MOESM1_ESM.zip › supplementary informations/raw data/single/QC_3.csv]

Name	UniqueMass	R.T. (minutes)	Similarity	Area	CAS	KEGG	PubChem	Retention Index	Fiehn RI	Hit 1 Name	Hit 1 Similarity	Hit 1 CAS	Hit 1 KEGG	Hit 1 PubChem	Hit 1 Fiehn RI	Hit 2 Name	Hit 2 Similarity	Hit 2 CAS	Hit 2 KEGG	Hit 2 PubChem	Hit 2 Fiehn RI	Hit 3 Name	Hit 3 Similarity	Hit 3 CAS	Hit 3 KEGG	Hit 3 PubChem	Hit 3 Fiehn RI	Hit 4 Name	Hit 4 Similarity	Hit 4 CAS	Hit 4 KEGG	Hit 4 PubChem	Hit 4 Fiehn RI	Hit 5 Name	Hit 5 Similarity	Hit 5 CAS	Hit 5 KEGG	Hit 5 PubChem	Hit 5 Fiehn RI	Hit 6 Name	Hit 6 Similarity	Hit 6 CAS	Hit 6 KEGG	Hit 6 PubChem	Hit 6 Fiehn RI	Hit 7 Name	Hit 7 Similarity	Hit 7 CAS	Hit 7 KEGG
Unknown 1	100	6.15083		8752561				157829
Unknown 2	237	6.16333		19249				158349
Unknown 3	51	6.175		259934				158835
Unknown 4	146	6.18333		2229977				159182
Unknown 5	172	6.18667		283096				159321
Unknown 6	156	6.19333		169654				159599
Unknown 7	163	6.205		716017				160084
Unknown 8	151	6.21833		25542				160640
Unknown 9	171	6.22917		7382112				161091
Unknown 10	41	6.23417		129489				161299
Unknown 11	144	6.24333		266401				161681
Unknown 12	98	6.26083		324222				162409
Unknown 13	155	6.2825		413332				163312
Unknown 14	89	6.32417		207955				165047
Unknown 15	83	6.3325		119944				165394
Unknown 16	82	6.34		35354				165706
Unknown 17	119	6.3825		148868				167476
Unknown 18	149	6.4025		44530				168309
Unknown 19	289	6.4125		9114.6				168725
Unknown 20	204	6.41667		23668				168899
Unknown 21	112	6.4275		3894.2				169350
Unknown 22	158	6.43167		25650				169524
Unknown 23	32	6.4475		1162210				170183
Unknown 24	220	6.45167		43859				170357
Unknown 25	52	6.46667		44288				170981
Unknown 26	281	6.48583		1756484				171779
Unknown 27	159	6.49333		38431385				172092
Unknown 28	344	6.4975		6432.2				172265
Unknown 29	32	6.51083		78228				172820
Unknown 30	221	6.51667		1986003				173063
Unknown 31	172	6.52083		4826.8				173237
Unknown 32	102	6.5275		64310				173515
Unknown 33	211	6.535		23334				173827
Unknown 34	66	6.5425		79907				174139
Unknown 35	155	6.57667		411417				175562
Unknown 36	160	6.59333		86831				176256
Unknown 37	240	6.60583		86771				176777
Unknown 38	88	6.61083		5589.2				176985
Unknown 39	262	6.62		2641.3				177367
Unknown 40	132	6.65333		57552				178755
Unknown 41	267	6.66833		6031.6				179379
Unknown 42	147	6.70083		38046				180733
Unknown 43	56	6.72667		16104				181809
Unknown 44	143	6.73083		22881				181982
Unknown 45	117	6.74167		140873				182433
Unknown 46	121	6.755		1898111				182988
Unknown 47	41	6.765		87958				183405
Unknown 48	85	6.76833		13682				183544
Unknown 49	155	6.77417		182166				183787
Unknown 50	173	6.7925		9615.6				184550
Unknown 51	281	6.83333		190994				186251
Unknown 52	57	6.8425		35003				186632
Unknown 53	56	6.85667		93846				187222
Unknown 54	248	6.8975		22109				188923
Unknown 55	157	6.91333		135667				189582
Unknown 56	207	6.95083		216967				191144
Unknown 57	160	6.96167		529782				191595
Unknown 58	51	6.96917		52058				191907
Unknown 59	158	6.99583		34370				193018
Unknown 60	157	7.00583		6095.5				193434
Unknown 61	145	7.025		10400				194232
Unknown 62	248	7.09917		168887				197321
Unknown 63	163	7.12		38802				198188
Unknown 64	59	7.1275		532885				198501
Unknown 65	151	7.13333		616219				198744
Unknown 66	136	7.165		57135				200062
Unknown 67	102	7.195		647176				201312
Unknown 68	117	7.2		2657819				201520
Unknown 69	157	7.2375		9762.8				203082
Unknown 70	207	7.25167		2517154				203672
2-hydroxypyridine	152	7.31	909	3148769	142-08-5	<a href=http://www.genome.jp/dbget-bin/www_bget?cpd+C02502">C02502</a>"	<a href=http://pubchem.ncbi.nlm.nih.gov/summary/summary.cgi?cid=8871">8871</a>"	206101	206636	2-hydroxypyridine	909	142-08-5	<a href=http://www.genome.jp/dbget-bin/www_bget?cpd+C02502">C02502</a>"	<a href=http://pubchem.ncbi.nlm.nih.gov/summary/summary.cgi?cid=8871">8871</a>"	206636
2-hydroxypyridine	97	7.31417	246	150545	142-08-5	<a href=http://www.genome.jp/dbget-bin/www_bget?cpd+C02502">C02502</a>"	<a href=http://pubchem.ncbi.nlm.nih.gov/summary/summary.cgi?cid=8871">8871</a>"	206274	206636	2-hydroxypyridine	246	142-08-5	<a href=http://www.genome.jp/dbget-bin/www_bget?cpd+C02502">C02502</a>"	<a href=http://pubchem.ncbi.nlm.nih.gov/summary/summary.cgi?cid=8871">8871</a>"	206636
Unknown 71	318	7.33667		116349				207211
Unknown 72	117	7.34333		1127392				207489
Unknown 73	173	7.34917		40104				207732
Unknown 74	221	7.36667		57207				208461
Unknown 75	147	7.41167		51542				210335
Pyruvic acid	174	7.46333	782	71175	127-17-3	<a href=http://www.genome.jp/dbget-bin/www_bget?cpd+C00022">C00022</a>"	<a href=http://pubchem.ncbi.nlm.nih.gov/summary/summary.cgi?cid=1060">1060</a>"	212486	210436	Pyruvic acid	782	127-17-3	<a href=http://www.genome.jp/dbget-bin/www_bget?cpd+C00022">C00022</a>"	<a href=http://pubchem.ncbi.nlm.nih.gov/summary/summary.cgi?cid=1060">1060</a>"	210436
lactic acid	176	7.50833	474	777871	50-21-5	<a href=http://www.genome.jp/dbget-bin/www_bget?cpd+C01432">C01432</a>"	<a href=http://pubchem.ncbi.nlm.nih.gov/summary/summary.cgi?cid=612">612</a>"	214360	216758	lactic acid	474	50-21-5	<a href=http://www.genome.jp/dbget-bin/www_bget?cpd+C01432">C01432</a>"	<a href=http://pubchem.ncbi.nlm.nih.gov/summary/summary.cgi?cid=612">612</a>"	216758
lactic acid	207	7.51833	406	4057712	50-21-5	<a href=http://www.genome.jp/dbget-bin/www_bget?cpd+C01432">C01432</a>"	<a href=http://pubchem.ncbi.nlm.nih.gov/summary/summary.cgi?cid=612">612</a>"	214777	216758	lactic acid	406	50-21-5	<a href=http://www.genome.jp/dbget-bin/www_bget?cpd+C01432">C01432</a>"	<a href=http://pubchem.ncbi.nlm.nih.gov/summary/summary.cgi?cid=612">612</a>"	216758
Unknown 76	219	7.55167		12702				216165
lactic acid	164	7.56667	494	4127.7	50-21-5	<a href=http://www.genome.jp/dbget-bin/www_bget?cpd+C01432">C01432</a>"	<a href=http://pubchem.ncbi.nlm.nih.gov/summary/summary.cgi?cid=612">612</a>"	216789	216758	lactic acid	494	50-21-5	<a href=http://www.genome.jp/dbget-bin/www_bget?cpd+C01432">C01432</a>"	<a href=http://pubchem.ncbi.nlm.nih.gov/summary/summary.cgi?cid=612">612</a>"	216758
lactic acid	130	7.57	443	807407	50-21-5	<a href=http://www.genome.jp/dbget-bin/www_bget?cpd+C01432">C01432</a>"	<a href=http://pubchem.ncbi.nlm.nih.gov/summary/summary.cgi?cid=612">612</a>"	216928	216758	lactic acid	443	50-21-5	<a href=http://www.genome.jp/dbget-bin/www_bget?cpd+C01432">C01432</a>"	<a href=http://pubchem.ncbi.nlm.nih.gov/summary/summary.cgi?cid=612">612</a>"	216758
Unknown 77	151	7.595		108202				217969
lactic acid	117	7.605	969	2733195	50-21-5	<a href=http://www.genome.jp/dbget-bin/www_bget?cpd+C01432">C01432</a>"	<a href=http://pubchem.ncbi.nlm.nih.gov/summary/summary.cgi?cid=612">612</a>"	218386	216758	lactic acid	969	50-21-5	<a href=http://www.genome.jp/dbget-bin/www_bget?cpd+C01432">C01432</a>"	<a href=http://pubchem.ncbi.nlm.nih.gov/summary/summary.cgi?cid=612">612</a>"	216758
lactic acid	146	7.63	267	56109	50-21-5	<a href=http://www.genome.jp/dbget-bin/www_bget?cpd+C01432">C01432</a>"	<a href=http://pubchem.ncbi.nlm.nih.gov/summary/summary.cgi?cid=612">612</a>"	219427	216758	lactic acid	267	50-21-5	<a href=http://www.genome.jp/dbget-bin/www_bget?cpd+C01432">C01432</a>"	<a href=http://pubchem.ncbi.nlm.nih.gov/summary/summary.cgi?cid=612">612</a>"	216758
Unknown 78	131	7.6625		84292				220780
lactic acid	148	7.68	687	40261	50-21-5	<a href=http://www.genome.jp/dbget-bin/www_bget?cpd+C01432">C01432</a>"	<a href=http://pubchem.ncbi.nlm.nih.gov/summary/summary.cgi?cid=612">612</a>"	221509	216758	lactic acid	687	50-21-5	<a href=http://www.genome.jp/dbget-bin/www_bget?cpd+C01432">C01432</a>"	<a href=http://pubchem.ncbi.nlm.nih.gov/summary/summary.cgi?cid=612">612</a>"	216758	glycolic acid	590	79-14-1	<a href=http://www.genome.jp/dbget-bin/www_bget?cpd+C03547">C03547</a>"	<a href=http://pubchem.ncbi.nlm.nih.gov/summary/summary.cgi?cid=757">757</a>"	225852
glycolic acid	100	7.68333	372	174203	79-14-1	<a href=http://www.genome.jp/dbget-bin/www_bget?cpd+C03547">C03547</a>"	<a href=http://pubchem.ncbi.nlm.nih.gov/summary/summary.cgi?cid=757">757</a>"	221648	225852	glycolic acid	372	79-14-1	<a href=http://www.genome.jp/dbget-bin/www_bget?cpd+C03547">C03547</a>"	<a href=http://pubchem.ncbi.nlm.nih.gov/summary/summary.cgi?cid=757">757</a>"	225852	lactic acid	352	50-21-5	<a href=http://www.genome.jp/dbget-bin/www_bget?cpd+C01432">C01432</a>"	<a href=http://pubchem.ncbi.nlm.nih.gov/summary/summary.cgi?cid=612">612</a>"	216758
glycolic acid	107	7.7075	311	12205	79-14-1	<a href=http://www.genome.jp/dbget-bin/www_bget?cpd+C03547">C03547</a>"	<a href=http://pubchem.ncbi.nlm.nih.gov/summary/summary.cgi?cid=757">757</a>"	222654	225852	glycolic acid	311	79-14-1	<a href=http://www.genome.jp/dbget-bin/www_bget?cpd+C03547">C03547</a>"	<a href=http://pubchem.ncbi.nlm.nih.gov/summary/summary.cgi?cid=757">757</a>"	225852
glycolic acid	221	7.71083	320	165815	79-14-1	<a href=http://www.genome.jp/dbget-bin/www_bget?cpd+C03547">C03547</a>"	<a href=http://pubchem.ncbi.nlm.nih.gov/summary/summary.cgi?cid=757">757</a>"	222793	225852	glycolic acid	320	79-14-1	<a href=http://www.genome.jp/dbget-bin/www_bget?cpd+C03547">C03547</a>"	<a href=http://pubchem.ncbi.nlm.nih.gov/summary/summary.cgi?cid=757">757</a>"	225852
Unknown 79	57	7.7175		29308				223071
Unknown 80	192	7.785		8648.0				225882
Unknown 81	225	7.80583		219918				226749
Unknown 82	223	7.81167		6495.4				226992
Unknown 83	173	7.8475		17363025				228484
glycolic acid	147	7.85333	832	908808	79-14-1	<a href=http://www.genome.jp/dbget-bin/www_bget?cpd+C03547">C03547</a>"	<a href=http://pubchem.ncbi.nlm.nih.gov/summary/summary.cgi?cid=757">757</a>"	228727	225852	glycolic acid	832	79-14-1	<a href=http://www.genome.jp/dbget-bin/www_bget?cpd+C03547">C03547</a>"	<a href=http://pubchem.ncbi.nlm.nih.gov/summary/summary.cgi?cid=757">757</a>"	225852
glycolic acid	52	7.8675	440	569320	79-14-1	<a href=http://www.genome.jp/dbget-bin/www_bget?cpd+C03547">C03547</a>"	<a href=http://pubchem.ncbi.nlm.nih.gov/summary/summary.cgi?cid=757">757</a>"	229317	225852	glycolic acid	440	79-14-1	<a href=http://www.genome.jp/dbget-bin/www_bget?cpd+C03547">C03547</a>"	<a href=http://pubchem.ncbi.nlm.nih.gov/summary/summary.cgi?cid=757">757</a>"	225852
Unknown 84	107	7.90583		24347				230914
Unknown 85	116	7.93083		47170				231955
Unknown 86	144	7.9375		12399				232232
Unknown 87	116	7.98583		32133				234245
Unknown 88	130	7.995		14924				234627
Unknown 89	89	8.00583		9871.8				235078
Unknown 90	147	8.02667		158524				235946
Unknown 91	119	8.06417		88239				237507
Unknown 92	163	8.0775		25251				238062
Unknown 93	72	8.08583		58212				238409
Unknown 94	102	8.11917		10999				239798
Unknown 95	166	8.1275		8376.1				240145
Unknown 96	101	8.135		22800				240457
Unknown 97	151	8.16583		34116				241741
Maleimide	154	8.2	352	75356	541-59-3	<a href=http://www.genome.jp/dbget-bin/www_bget?cpd+C07272">C07272</a>"	<a href=http://pubchem.ncbi.nlm.nih.gov/summary/summary.cgi?cid=10935">10935</a>"	243164	243098	Maleimide	352	541-59-3	<a href=http://www.genome.jp/dbget-bin/www_bget?cpd+C07272">C07272</a>"	<a href=http://pubchem.ncbi.nlm.nih.gov/summary/summary.cgi?cid=10935">10935</a>"	243098
alanine 1	116	8.26	952	12772010	56-41-7	<a href=http://www.genome.jp/dbget-bin/www_bget?cpd+C01401">C01401</a>"	<a href=http://pubchem.ncbi.nlm.nih.gov/summary/summary.cgi?cid=602">602</a>"	245662	244218	alanine 1	952	56-41-7	<a href=http://www.genome.jp/dbget-bin/www_bget?cpd+C01401">C01401</a>"	<a href=http://pubchem.ncbi.nlm.nih.gov/summary/summary.cgi?cid=602">602</a>"	244218
alanine 1	131	8.26417	295	382137	56-41-7	<a href=http://www.genome.jp/dbget-bin/www_bget?cpd+C01401">C01401</a>"	<a href=http://pubchem.ncbi.nlm.nih.gov/summary/summary.cgi?cid=602">602</a>"	245836	244218	alanine 1	295	56-41-7	<a href=http://www.genome.jp/dbget-bin/www_bget?cpd+C01401">C01401</a>"	<a href=http://pubchem.ncbi.nlm.nih.gov/summary/summary.cgi?cid=602">602</a>"	244218
Unknown 98	162	8.28833		5519.5				246842
Unknown 99	244	8.3025		7375.1				247432
Unknown 100	57	8.32833		54770				248508
2-keto-isovaleric acid 1	174	8.33333	246	27698	759-05-7	<a href=http://www.genome.jp/dbget-bin/www_bget?cpd+C00141">C00141</a>"	<a href=http://pubchem.ncbi.nlm.nih.gov/summary/summary.cgi?cid=49">49</a>"	248716	247421	2-keto-isovaleric acid 1	246	759-05-7	<a href=http://www.genome.jp/dbget-bin/www_bget?cpd+C00141">C00141</a>"	<a href=http://pubchem.ncbi.nlm.nih.gov/summary/summary.cgi?cid=49">49</a>"	247421
Unknown 101	89	8.34167		10793				249063
Unknown 102	147	8.375		38515				250452
Unknown 103	151	8.385		6060.8				250868
Unknown 104	131	8.445		376462				253367
hydroxylamine	250	8.46333	591	6891.0	7803-49-8	<a href=http://www.genome.jp/dbget-bin/www_bget?cpd+C00192">C00192</a>"	<a href=http://pubchem.ncbi.nlm.nih.gov/summary/summary.cgi?cid=787">787</a>"	254130	254023	hydroxylamine	591	7803-49-8	<a href=http://www.genome.jp/dbget-bin/www_bget?cpd+C00192">C00192</a>"	<a href=http://pubchem.ncbi.nlm.nih.gov/summary/summary.cgi?cid=787">787</a>"	254023
Unknown 105	111	8.4725		5325.8				254512
Unknown 106	116	8.47833		3143535				254755
hydroxylamine	50	8.4825	331	78064	7803-49-8	<a href=http://www.genome.jp/dbget-bin/www_bget?cpd+C00192">C00192</a>"	<a href=http://pubchem.ncbi.nlm.nih.gov/summary/summary.cgi?cid=787">787</a>"	254928	254023	hydroxylamine	331	7803-49-8	<a href=http://www.genome.jp/dbget-bin/www_bget?cpd+C00192">C00192</a>"	<a href=http://pubchem.ncbi.nlm.nih.gov/summary/summary.cgi?cid=787">787</a>"	254023
Unknown 107	245	8.50167		11649				255726
octanal 1	145	8.5125	205	28458	124-13-0	<a href=http://www.genome.jp/dbget-bin/www_bget?cpd+C01545">C01545</a>"	<a href=http://pubchem.ncbi.nlm.nih.gov/summary/summary.cgi?cid=454">454</a>"	256178	260618	octanal 1	205	124-13-0	<a href=http://www.genome.jp/dbget-bin/www_bget?cpd+C01545">C01545</a>"	<a href=http://pubchem.ncbi.nlm.nih.gov/summary/summary.cgi?cid=454">454</a>"	260618
Unknown 108	113	8.52333		83642				256629
glycine 1	102	8.55	809	1836099	56-40-6	<a href=http://www.genome.jp/dbget-bin/www_bget?cpd+C00037">C00037</a>"	<a href=http://pubchem.ncbi.nlm.nih.gov/summary/summary.cgi?cid=750">750</a>"	257739	256164	glycine 1	809	56-40-6	<a href=http://www.genome.jp/dbget-bin/www_bget?cpd+C00037">C00037</a>"	<a href=http://pubchem.ncbi.nlm.nih.gov/summary/summary.cgi?cid=750">750</a>"	256164	oxalic acid	597	144-62-7	<a href=http://www.genome.jp/dbget-bin/www_bget?cpd+C00209">C00209</a>"	<a href=http://pubchem.ncbi.nlm.nih.gov/summary/summary.cgi?cid=971">971</a>"	260477	2-hydroxybutanoic acid	406	565-70-8	<a href=http://www.genome.jp/dbget-bin/www_bget?cpd+C05984">C05984</a>"	<a href=http://pubchem.ncbi.nlm.nih.gov/summary/summary.cgi?cid=440864">440864</a>"	258524
Unknown 109	120	8.55833		3882.2				258086
Unknown 110	245	8.5675		8150.3				258468
Unknown 111	171	8.585		6784.6				259197
2-hydroxybutanoic acid	131	8.6	930	76422	565-70-8	<a href=http://www.genome.jp/dbget-bin/www_bget?cpd+C05984">C05984</a>"	<a href=http://pubchem.ncbi.nlm.nih.gov/summary/summary.cgi?cid=440864">440864</a>"	259821	258524	2-hydroxybutanoic acid	930	565-70-8	<a href=http://www.genome.jp/dbget-bin/www_bget?cpd+C05984">C05984</a>"	<a href=http://pubchem.ncbi.nlm.nih.gov/summary/summary.cgi?cid=440864">440864</a>"	258524	oxalic acid	710	144-62-7	<a href=http://www.genome.jp/dbget-bin/www_bget?cpd+C00209">C00209</a>"	<a href=http://pubchem.ncbi.nlm.nih.gov/summary/summary.cgi?cid=971">971</a>"	260477
methyl octanoate	74	8.66083	951	25457685	111-11-5		<a href=http://pubchem.ncbi.nlm.nih.gov/summary/summary.cgi?cid=8091">8091</a>"	262355	262320	methyl octanoate	951	111-11-5		<a href=http://pubchem.ncbi.nlm.nih.gov/summary/summary.cgi?cid=8091">8091</a>"	262320	octanal 1	248	124-13-0	<a href=http://www.genome.jp/dbget-bin/www_bget?cpd+C01545">C01545</a>"	<a href=http://pubchem.ncbi.nlm.nih.gov/summary/summary.cgi?cid=454">454</a>"	260618	2-hydroxybutanoic acid	225	565-70-8	<a href=http://www.genome.jp/dbget-bin/www_bget?cpd+C05984">C05984</a>"	<a href=http://pubchem.ncbi.nlm.nih.gov/summary/summary.cgi?cid=440864">440864</a>"	258524	octanal 2	216	124-13-0	<a href=http://www.genome.jp/dbget-bin/www_bget?cpd+C01545">C01545</a>"	<a href=http://pubchem.ncbi.nlm.nih.gov/summary/summary.cgi?cid=454">454</a>"	263682
oxalic acid	168	8.66667	383	52816	144-62-7	<a href=http://www.genome.jp/dbget-bin/www_bget?cpd+C00209">C00209</a>"	<a href=http://pubchem.ncbi.nlm.nih.gov/summary/summary.cgi?cid=971">971</a>"	262598	260477	oxalic acid	383	144-62-7	<a href=http://www.genome.jp/dbget-bin/www_bget?cpd+C00209">C00209</a>"	<a href=http://pubchem.ncbi.nlm.nih.gov/summary/summary.cgi?cid=971">971</a>"	260477
Unknown 112	130	8.71083		441569				264437
2-keto-isovaleric acid 2	187	8.72083	267	18996	759-05-7	<a href=http://www.genome.jp/dbget-bin/www_bget?cpd+C00141">C00141</a>"	<a href=http://pubchem.ncbi.nlm.nih.gov/summary/summary.cgi?cid=49">49</a>"	264853	262843	2-keto-isovaleric acid 2	267	759-05-7	<a href=http://www.genome.jp/dbget-bin/www_bget?cpd+C00141">C00141</a>"	<a href=http://pubchem.ncbi.nlm.nih.gov/summary/summary.cgi?cid=49">49</a>"	262843
3-Hydroxypropionic acid 1	147	8.72833	266	39179	503-66-2	<a href=http://www.genome.jp/dbget-bin/www_bget?cpd+C01013">C01013</a>"	<a href=http://pubchem.ncbi.nlm.nih.gov/summary/summary.cgi?cid=68152">68152</a>"	265166	269050	3-Hydroxypropionic acid 1	266	503-66-2	<a href=http://www.genome.jp/dbget-bin/www_bget?cpd+C01013">C01013</a>"	<a href=http://pubchem.ncbi.nlm.nih.gov/summary/summary.cgi?cid=68152">68152</a>"	269050
Unknown 113	267	8.73583		338558				265478
o-cresol	165	8.7475	290	21704	95-48-7	<a href=http://www.genome.jp/dbget-bin/www_bget?cpd+C01542">C01542</a>"	<a href=http://pubchem.ncbi.nlm.nih.gov/summary/summary.cgi?cid=335">335</a>"	265964	267411	o-cresol	290	95-48-7	<a href=http://www.genome.jp/dbget-bin/www_bget?cpd+C01542">C01542</a>"	<a href=http://pubchem.ncbi.nlm.nih.gov/summary/summary.cgi?cid=335">335</a>"	267411
sarcosine	116	8.77417	793	82763	107-97-1	<a href=http://www.genome.jp/dbget-bin/www_bget?cpd+C00213">C00213</a>"	<a href=http://pubchem.ncbi.nlm.nih.gov/summary/summary.cgi?cid=1088">1088</a>"	267074	265639	sarcosine	793	107-97-1	<a href=http://www.genome.jp/dbget-bin/www_bget?cpd+C00213">C00213</a>"	<a href=http://pubchem.ncbi.nlm.nih.gov/summary/summary.cgi?cid=1088">1088</a>"	265639
3-Hydroxypropionic acid 1	147	8.82667	518	33383789	503-66-2	<a href=http://www.genome.jp/dbget-bin/www_bget?cpd+C01013">C01013</a>"	<a href=http://pubchem.ncbi.nlm.nih.gov/summary/summary.cgi?cid=68152">68152</a>"	269261	269050	3-Hydroxypropionic acid 1	518	503-66-2	<a href=http://www.genome.jp/dbget-bin/www_bget?cpd+C01013">C01013</a>"	<a href=http://pubchem.ncbi.nlm.nih.gov/summary/summary.cgi?cid=68152">68152</a>"	269050	Lactamide 2	466	2043-43-8		<a href=http://pubchem.ncbi.nlm.nih.gov/summary/summary.cgi?cid=94220">94220</a>"	265299
Unknown 114	79	8.83833	196	150346	2043-43-8		<a href=http://pubchem.ncbi.nlm.nih.gov/summary/summary.cgi?cid=94220">94220</a>"	269746	265299	Lactamide 2	196	2043-43-8		<a href=http://pubchem.ncbi.nlm.nih.gov/summary/summary.cgi?cid=94220">94220</a>"	265299
5-aminovaleric acid lactam	156	8.85667	295	52720	675-20-7	<a href=http://www.genome.jp/dbget-bin/www_bget?cpd+C00431">C00431</a>"	<a href=http://pubchem.ncbi.nlm.nih.gov/summary/summary.cgi?cid=12665">12665</a>"	270510	274288	5-aminovaleric acid lactam	295	675-20-7	<a href=http://www.genome.jp/dbget-bin/www_bget?cpd+C00431">C00431</a>"	<a href=http://pubchem.ncbi.nlm.nih.gov/summary/summary.cgi?cid=12665">12665</a>"	274288
3-Hydroxypyridine	152	8.865	592	218047	109-00-2		<a href=http://pubchem.ncbi.nlm.nih.gov/summary/summary.cgi?cid=7971">7971</a>"	270857	274003	3-Hydroxypyridine	592	109-00-2		<a href=http://pubchem.ncbi.nlm.nih.gov/summary/summary.cgi?cid=7971">7971</a>"	274003	3-Hydroxypropionic acid 1	315	503-66-2	<a href=http://www.genome.jp/dbget-bin/www_bget?cpd+C01013">C01013</a>"	<a href=http://pubchem.ncbi.nlm.nih.gov/summary/summary.cgi?cid=68152">68152</a>"	269050
Unknown 115	157	8.87417	147	31199	675-20-7	<a href=http://www.genome.jp/dbget-bin/www_bget?cpd+C00431">C00431</a>"	<a href=http://pubchem.ncbi.nlm.nih.gov/summary/summary.cgi?cid=12665">12665</a>"	271239	274288	5-aminovaleric acid lactam	147	675-20-7	<a href=http://www.genome.jp/dbget-bin/www_bget?cpd+C00431">C00431</a>"	<a href=http://pubchem.ncbi.nlm.nih.gov/summary/summary.cgi?cid=12665">12665</a>"	274288
3-Hydroxypropionic acid 1	177	8.87833	797	54622	503-66-2	<a href=http://www.genome.jp/dbget-bin/www_bget?cpd+C01013">C01013</a>"	<a href=http://pubchem.ncbi.nlm.nih.gov/summary/summary.cgi?cid=68152">68152</a>"	271412	269050	3-Hydroxypropionic acid 1	797	503-66-2	<a href=http://www.genome.jp/dbget-bin/www_bget?cpd+C01013">C01013</a>"	<a href=http://pubchem.ncbi.nlm.nih.gov/summary/summary.cgi?cid=68152">68152</a>"	269050
Unknown 116	267	8.89333		31612				272037
Unknown 117	191	8.905		41601				272523
5-aminovaleric acid lactam	156	8.92083	636	173435	675-20-7	<a href=http://www.genome.jp/dbget-bin/www_bget?cpd+C00431">C00431</a>"	<a href=http://pubchem.ncbi.nlm.nih.gov/summary/summary.cgi?cid=12665">12665</a>"	273182	274288	5-aminovaleric acid lactam	636	675-20-7	<a href=http://www.genome.jp/dbget-bin/www_bget?cpd+C00431">C00431</a>"	<a href=http://pubchem.ncbi.nlm.nih.gov/summary/summary.cgi?cid=12665">12665</a>"	274288
3-Hydroxypropionic acid 1	119	8.9275	432	420610	503-66-2	<a href=http://www.genome.jp/dbget-bin/www_bget?cpd+C01013">C01013</a>"	<a href=http://pubchem.ncbi.nlm.nih.gov/summary/summary.cgi?cid=68152">68152</a>"	273460	269050	3-Hydroxypropionic acid 1	432	503-66-2	<a href=http://www.genome.jp/dbget-bin/www_bget?cpd+C01013">C01013</a>"	<a href=http://pubchem.ncbi.nlm.nih.gov/summary/summary.cgi?cid=68152">68152</a>"	269050
2-Ketovaleric acid 2	155	8.9375	270	48689	1821-02-9	<a href=http://www.genome.jp/dbget-bin/www_bget?cpd+C06255">C06255</a>"	<a href=http://pubchem.ncbi.nlm.nih.gov/summary/summary.cgi?cid=74563">74563</a>"	273876	268884	2-Ketovaleric acid 2	270	1821-02-9	<a href=http://www.genome.jp/dbget-bin/www_bget?cpd+C06255">C06255</a>"	<a href=http://pubchem.ncbi.nlm.nih.gov/summary/summary.cgi?cid=74563">74563</a>"	268884
5-aminovaleric acid lactam	142	8.95167	222	522770	675-20-7	<a href=http://www.genome.jp/dbget-bin/www_bget?cpd+C00431">C00431</a>"	<a href=http://pubchem.ncbi.nlm.nih.gov/summary/summary.cgi?cid=12665">12665</a>"	274466	274288	5-aminovaleric acid lactam	222	675-20-7	<a href=http://www.genome.jp/dbget-bin/www_bget?cpd+C00431">C00431</a>"	<a href=http://pubchem.ncbi.nlm.nih.gov/summary/summary.cgi?cid=12665">12665</a>"	274288
Unknown 118	206	8.98083		6161.2				275681
Unknown 119	115	9.02667		17348				277589
Unknown 120	129	9.04		33636				278145
p-cresol	73	9.06083	535	205440	106-44-5	<a href=http://www.genome.jp/dbget-bin/www_bget?cpd+C01468">C01468</a>"	<a href=http://pubchem.ncbi.nlm.nih.gov/summary/summary.cgi?cid=2879">2879</a>"	279012	279670	p-cresol	535	106-44-5	<a href=http://www.genome.jp/dbget-bin/www_bget?cpd+C01468">C01468</a>"	<a href=http://pubchem.ncbi.nlm.nih.gov/summary/summary.cgi?cid=2879">2879</a>"	279670	benzyl alcohol	527	100-51-6	<a href=http://www.genome.jp/dbget-bin/www_bget?cpd+C03485">C03485</a>"	<a href=http://pubchem.ncbi.nlm.nih.gov/summary/summary.cgi?cid=244">244</a>"	281496	4-HYDROXYPYRIDINE	200	626-64-2		<a href=http://pubchem.ncbi.nlm.nih.gov/summary/summary.cgi?cid=12290">12290</a>"	281563	5-aminovaleric acid lactam	185	675-20-7	<a href=http://www.genome.jp/dbget-bin/www_bget?cpd+C00431">C00431</a>"	<a href=http://pubchem.ncbi.nlm.nih.gov/summary/summary.cgi?cid=12665">12665</a>"	274288
Unknown 121	174	9.065	186	114378	56-12-2	<a href=http://www.genome.jp/dbget-bin/www_bget?cpd+C00334">C00334</a>"	<a href=http://pubchem.ncbi.nlm.nih.gov/summary/summary.cgi?cid=119">119</a>"	279186	282336	4-aminobutyric acid 3	186	56-12-2	<a href=http://www.genome.jp/dbget-bin/www_bget?cpd+C00334">C00334</a>"	<a href=http://pubchem.ncbi.nlm.nih.gov/summary/summary.cgi?cid=119">119</a>"	282336	benzyl alcohol	149	100-51-6	<a href=http://www.genome.jp/dbget-bin/www_bget?cpd+C03485">C03485</a>"	<a href=http://pubchem.ncbi.nlm.nih.gov/summary/summary.cgi?cid=244">244</a>"	281496	p-cresol	147	106-44-5	<a href=http://www.genome.jp/dbget-bin/www_bget?cpd+C01468">C01468</a>"	<a href=http://pubchem.ncbi.nlm.nih.gov/summary/summary.cgi?cid=2879">2879</a>"	279670
Unknown 122	267	9.09167		10584				280296
Unknown 123	44	9.10083	77	25030	2043-43-8		<a href=http://pubchem.ncbi.nlm.nih.gov/summary/summary.cgi?cid=94220">94220</a>"	280678	284611	Lactamide 1	77	2043-43-8		<a href=http://pubchem.ncbi.nlm.nih.gov/summary/summary.cgi?cid=94220">94220</a>"	284611
3-hydroxybutyric acid	117	9.10667	948	147859	306-31-0		<a href=http://pubchem.ncbi.nlm.nih.gov/summary/summary.cgi?cid=441">441</a>"	280921	278679	3-hydroxybutyric acid	948	306-31-0		<a href=http://pubchem.ncbi.nlm.nih.gov/summary/summary.cgi?cid=441">441</a>"	278679	sulfuric acid	587	7664-93-9	<a href=http://www.genome.jp/dbget-bin/www_bget?cpd+C00059">C00059</a>"	<a href=http://pubchem.ncbi.nlm.nih.gov/summary/summary.cgi?cid=1118">1118</a>"	283246	Lactamide 1	586	2043-43-8		<a href=http://pubchem.ncbi.nlm.nih.gov/summary/summary.cgi?cid=94220">94220</a>"	284611
Unknown 124	83	9.13333	163	60509	626-64-2		<a href=http://pubchem.ncbi.nlm.nih.gov/summary/summary.cgi?cid=12290">12290</a>"	282031	281563	4-HYDROXYPYRIDINE	163	626-64-2		<a href=http://pubchem.ncbi.nlm.nih.gov/summary/summary.cgi?cid=12290">12290</a>"	281563
4-HYDROXYPYRIDINE	185	9.14	315	5243.9	626-64-2		<a href=http://pubchem.ncbi.nlm.nih.gov/summary/summary.cgi?cid=12290">12290</a>"	282309	281563	4-HYDROXYPYRIDINE	315	626-64-2		<a href=http://pubchem.ncbi.nlm.nih.gov/summary/summary.cgi?cid=12290">12290</a>"	281563	3-hydroxybutyric acid	86	306-31-0		<a href=http://pubchem.ncbi.nlm.nih.gov/summary/summary.cgi?cid=441">441</a>"	278679
2-Amino-3-methyl-1-butanol	145	9.15417	470	90341	473-75-6		<a href=http://pubchem.ncbi.nlm.nih.gov/summary/summary.cgi?cid=79019">79019</a>"	282899	284132	2-Amino-3-methyl-1-butanol	470	473-75-6		<a href=http://pubchem.ncbi.nlm.nih.gov/summary/summary.cgi?cid=79019">79019</a>"	284132	Lactamide 1	461	2043-43-8		<a href=http://pubchem.ncbi.nlm.nih.gov/summary/summary.cgi?cid=94220">94220</a>"	284611	sulfuric acid	443	7664-93-9	<a href=http://www.genome.jp/dbget-bin/www_bget?cpd+C00059">C00059</a>"	<a href=http://pubchem.ncbi.nlm.nih.gov/summary/summary.cgi?cid=1118">1118</a>"	283246
sulfuric acid	179	9.16	341	9368.4	7664-93-9	<a href=http://www.genome.jp/dbget-bin/www_bget?cpd+C00059">C00059</a>"	<a href=http://pubchem.ncbi.nlm.nih.gov/summary/summary.cgi?cid=1118">1118</a>"	283142	283246	sulfuric acid	341	7664-93-9	<a href=http://www.genome.jp/dbget-bin/www_bget?cpd+C00059">C00059</a>"	<a href=http://pubchem.ncbi.nlm.nih.gov/summary/summary.cgi?cid=1118">1118</a>"	283246
Unknown 125	128	9.185		19551				284183
sulfuric acid	201	9.19417	441	7928.0	7664-93-9	<a href=http://www.genome.jp/dbget-bin/www_bget?cpd+C00059">C00059</a>"	<a href=http://pubchem.ncbi.nlm.nih.gov/summary/summary.cgi?cid=1118">1118</a>"	284565	283246	sulfuric acid	441	7664-93-9	<a href=http://www.genome.jp/dbget-bin/www_bget?cpd+C00059">C00059</a>"	<a href=http://pubchem.ncbi.nlm.nih.gov/summary/summary.cgi?cid=1118">1118</a>"	283246	N-Methyl-DL-alanine	326	600-21-5		<a href=http://pubchem.ncbi.nlm.nih.gov/summary/summary.cgi?cid=4377">4377</a>"	286444
sulfuric acid	281	9.205	431	1059267	7664-93-9	<a href=http://www.genome.jp/dbget-bin/www_bget?cpd+C00059">C00059</a>"	<a href=http://pubchem.ncbi.nlm.nih.gov/summary/summary.cgi?cid=1118">1118</a>"	285016	283246	sulfuric acid	431	7664-93-9	<a href=http://www.genome.jp/dbget-bin/www_bget?cpd+C00059">C00059</a>"	<a href=http://pubchem.ncbi.nlm.nih.gov/summary/summary.cgi?cid=1118">1118</a>"	283246
O-methylthreonine 2	87	9.20917	463	47923	2076-57-5		<a href=http://pubchem.ncbi.nlm.nih.gov/summary/summary.cgi?cid=222906">222906</a>"	285189	289244	O-methylthreonine 2	463	2076-57-5		<a href=http://pubchem.ncbi.nlm.nih.gov/summary/summary.cgi?cid=222906">222906</a>"	289244	2-amino-2-methylpropane-1,3-diol 2	342	115-69-5	<a href=http://www.genome.jp/dbget-bin/www_bget?cpd+C11260">C11260</a>"	<a href=http://pubchem.ncbi.nlm.nih.gov/summary/summary.cgi?cid=1531">1531</a>"	286681
Unknown 126	84	9.2475	11	2108716	56-12-2	<a href=http://www.genome.jp/dbget-bin/www_bget?cpd+C00334">C00334</a>"	<a href=http://pubchem.ncbi.nlm.nih.gov/summary/summary.cgi?cid=119">119</a>"	286786	282336	4-aminobutyric acid 3	11	56-12-2	<a href=http://www.genome.jp/dbget-bin/www_bget?cpd+C00334">C00334</a>"	<a href=http://pubchem.ncbi.nlm.nih.gov/summary/summary.cgi?cid=119">119</a>"	282336
Lactamide 1	267	9.26167	258	11021	2043-43-8		<a href=http://pubchem.ncbi.nlm.nih.gov/summary/summary.cgi?cid=94220">94220</a>"	287376	284611	Lactamide 1	258	2043-43-8		<a href=http://pubchem.ncbi.nlm.nih.gov/summary/summary.cgi?cid=94220">94220</a>"	284611
Unknown 127	187	9.26833		1256829				287653
Unknown 128	115	9.2725		31036				287827
Unknown 129	158	9.27833		7588.2				288070
N-Methyl-DL-alanine	130	9.2875	944	786918	600-21-5		<a href=http://pubchem.ncbi.nlm.nih.gov/summary/summary.cgi?cid=4377">4377</a>"	288452	286444	N-Methyl-DL-alanine	944	600-21-5		<a href=http://pubchem.ncbi.nlm.nih.gov/summary/summary.cgi?cid=4377">4377</a>"	286444	2-amino-2-methylpropane-1,3-diol 2	568	115-69-5	<a href=http://www.genome.jp/dbget-bin/www_bget?cpd+C11260">C11260</a>"	<a href=http://pubchem.ncbi.nlm.nih.gov/summary/summary.cgi?cid=1531">1531</a>"	286681	2-Amino-3-methyl-1-butanol	369	473-75-6		<a href=http://pubchem.ncbi.nlm.nih.gov/summary/summary.cgi?cid=79019">79019</a>"	284132	O-methylthreonine 2	354	2076-57-5		<a href=http://pubchem.ncbi.nlm.nih.gov/summary/summary.cgi?cid=222906">222906</a>"	289244
Unknown 130	216	9.30833		7692.7				289319
Unknown 131	144	9.325	191	7368.9	115-69-5	<a href=http://www.genome.jp/dbget-bin/www_bget?cpd+C11260">C11260</a>"	<a href=http://pubchem.ncbi.nlm.nih.gov/summary/summary.cgi?cid=1531">1531</a>"	290013	286681	2-amino-2-methylpropane-1,3-diol 2	191	115-69-5	<a href=http://www.genome.jp/dbget-bin/www_bget?cpd+C11260">C11260</a>"	<a href=http://pubchem.ncbi.nlm.nih.gov/summary/summary.cgi?cid=1531">1531</a>"	286681
Unknown 132	83	9.33333		20036				290360
Unknown 133	207	9.345		36569				290846
Unknown 134	281	9.35833		32936				291401
Methyl Phosphate	241	9.3725	743	88101	812-00-0		<a href=http://pubchem.ncbi.nlm.nih.gov/summary/summary.cgi?cid=13130">13130</a>"	291991	290941	Methyl Phosphate	743	812-00-0		<a href=http://pubchem.ncbi.nlm.nih.gov/summary/summary.cgi?cid=13130">13130</a>"	290941
Unknown 135	267	9.37667		18725				292165
Unknown 136	221	9.4		97274				293136
Isoleucine	86	9.41667	286	25653	73-32-5	<a href=http://www.genome.jp/dbget-bin/www_bget?cpd+C00407">C00407</a>"	<a href=http://pubchem.ncbi.nlm.nih.gov/summary/summary.cgi?cid=6306">6306</a>"	293831	293322	Isoleucine	286	73-32-5	<a href=http://www.genome.jp/dbget-bin/www_bget?cpd+C00407">C00407</a>"	<a href=http://pubchem.ncbi.nlm.nih.gov/summary/summary.cgi?cid=6306">6306</a>"	293322	succinate semialdehyde 2	188	692-29-5	<a href=http://www.genome.jp/dbget-bin/www_bget?cpd+C02127">C02127</a>"	<a href=http://pubchem.ncbi.nlm.nih.gov/summary/summary.cgi?cid=1112">1112</a>"	297198
Unknown 137	267	9.42917		14224				294351
Isoleucine	70	9.4375	243	18632	73-32-5	<a href=http://www.genome.jp/dbget-bin/www_bget?cpd+C00407">C00407</a>"	<a href=http://pubchem.ncbi.nlm.nih.gov/summary/summary.cgi?cid=6306">6306</a>"	294698	293322	Isoleucine	243	73-32-5	<a href=http://www.genome.jp/dbget-bin/www_bget?cpd+C00407">C00407</a>"	<a href=http://pubchem.ncbi.nlm.nih.gov/summary/summary.cgi?cid=6306">6306</a>"	293322
Unknown 138	129	9.44583		289120				295045
Unknown 139	103	9.46417		139884				295809
Unknown 140	186	9.49833		14341				297231
Unknown 141	157	9.51		9708.5				297717
phenylacetaldehyde 2	151	9.52	285	89554	122-78-1	<a href=http://www.genome.jp/dbget-bin/www_bget?cpd+C00601">C00601</a>"	<a href=http://pubchem.ncbi.nlm.nih.gov/summary/summary.cgi?cid=998">998</a>"	298134	302306	phenylacetaldehyde 2	285	122-78-1	<a href=http://www.genome.jp/dbget-bin/www_bget?cpd+C00601">C00601</a>"	<a href=http://pubchem.ncbi.nlm.nih.gov/summary/summary.cgi?cid=998">998</a>"	302306	beta-Alanine 1	256	107-95-9	<a href=http://www.genome.jp/dbget-bin/www_bget?cpd+C00099">C00099</a>"	<a href=http://pubchem.ncbi.nlm.nih.gov/summary/summary.cgi?cid=239">239</a>"	300521
Unknown 142	101	9.5275		11970				298446
succinate semialdehyde 2	132	9.53583	236	300793	692-29-5	<a href=http://www.genome.jp/dbget-bin/www_bget?cpd+C02127">C02127</a>"	<a href=http://pubchem.ncbi.nlm.nih.gov/summary/summary.cgi?cid=1112">1112</a>"	298793	297198	succinate semialdehyde 2	236	692-29-5	<a href=http://www.genome.jp/dbget-bin/www_bget?cpd+C02127">C02127</a>"	<a href=http://pubchem.ncbi.nlm.nih.gov/summary/summary.cgi?cid=1112">1112</a>"	297198	phenylacetaldehyde 2	232	122-78-1	<a href=http://www.genome.jp/dbget-bin/www_bget?cpd+C00601">C00601</a>"	<a href=http://pubchem.ncbi.nlm.nih.gov/summary/summary.cgi?cid=998">998</a>"	302306	succinate semialdehyde 1	232	692-29-5	<a href=http://www.genome.jp/dbget-bin/www_bget?cpd+C02127">C02127</a>"	<a href=http://pubchem.ncbi.nlm.nih.gov/summary/summary.cgi?cid=1112">1112</a>"	294326	phenylacetaldehyde 1	225	122-78-1	<a href=http://www.genome.jp/dbget-bin/www_bget?cpd+C00601">C00601</a>"	<a href=http://pubchem.ncbi.nlm.nih.gov/summary/summary.cgi?cid=998">998</a>"	298485
Unknown 143	168	9.54833		11026				299314
phenylacetaldehyde 1	210	9.57833	214	10980	122-78-1	<a href=http://www.genome.jp/dbget-bin/www_bget?cpd+C00601">C00601</a>"	<a href=http://pubchem.ncbi.nlm.nih.gov/summary/summary.cgi?cid=998">998</a>"	300563	298485	phenylacetaldehyde 1	214	122-78-1	<a href=http://www.genome.jp/dbget-bin/www_bget?cpd+C00601">C00601</a>"	<a href=http://pubchem.ncbi.nlm.nih.gov/summary/summary.cgi?cid=998">998</a>"	298485
beta-Alanine 1	131	9.58583	541	16405	107-95-9	<a href=http://www.genome.jp/dbget-bin/www_bget?cpd+C00099">C00099</a>"	<a href=http://pubchem.ncbi.nlm.nih.gov/summary/summary.cgi?cid=239">239</a>"	300875	300521	beta-Alanine 1	541	107-95-9	<a href=http://www.genome.jp/dbget-bin/www_bget?cpd+C00099">C00099</a>"	<a href=http://pubchem.ncbi.nlm.nih.gov/summary/summary.cgi?cid=239">239</a>"	300521	N-Ethylglycine 2	321	627-01-0	<a href=http://www.genome.jp/dbget-bin/www_bget?cpd+C11735">C11735</a>"	<a href=http://pubchem.ncbi.nlm.nih.gov/summary/summary.cgi?cid=316542">316542</a>"	300557
beta-Alanine 1	102	9.59083	739	187886	107-95-9	<a href=http://www.genome.jp/dbget-bin/www_bget?cpd+C00099">C00099</a>"	<a href=http://pubchem.ncbi.nlm.nih.gov/summary/summary.cgi?cid=239">239</a>"	301083	300521	beta-Alanine 1	739	107-95-9	<a href=http://www.genome.jp/dbget-bin/www_bget?cpd+C00099">C00099</a>"	<a href=http://pubchem.ncbi.nlm.nih.gov/summary/summary.cgi?cid=239">239</a>"	300521
Unknown 144	207	9.62083		58168				302333
Unknown 145	221	9.6425		50892				303235
malonic acid 1	147	9.6475	524	59463	141-82-2	<a href=http://www.genome.jp/dbget-bin/www_bget?cpd+C04025">C04025</a>"	<a href=http://pubchem.ncbi.nlm.nih.gov/summary/summary.cgi?cid=867">867</a>"	303443	306589	malonic acid 1	524	141-82-2	<a href=http://www.genome.jp/dbget-bin/www_bget?cpd+C04025">C04025</a>"	<a href=http://pubchem.ncbi.nlm.nih.gov/summary/summary.cgi?cid=867">867</a>"	306589	beta-Alanine 1	373	107-95-9	<a href=http://www.genome.jp/dbget-bin/www_bget?cpd+C00099">C00099</a>"	<a href=http://pubchem.ncbi.nlm.nih.gov/summary/summary.cgi?cid=239">239</a>"	300521
Unknown 146	188	9.65		11037				303547
Unknown 147	159	9.66833		6342.0				304311
Unknown 148	56	9.69417		22913				305387
malonic acid 1	117	9.72667	255	19190	141-82-2	<a href=http://www.genome.jp/dbget-bin/www_bget?cpd+C04025">C04025</a>"	<a href=http://pubchem.ncbi.nlm.nih.gov/summary/summary.cgi?cid=867">867</a>"	306740	306589	malonic acid 1	255	141-82-2	<a href=http://www.genome.jp/dbget-bin/www_bget?cpd+C04025">C04025</a>"	<a href=http://pubchem.ncbi.nlm.nih.gov/summary/summary.cgi?cid=867">867</a>"	306589
malonic acid 1	103	9.7675	613	29278	141-82-2	<a href=http://www.genome.jp/dbget-bin/www_bget?cpd+C04025">C04025</a>"	<a href=http://pubchem.ncbi.nlm.nih.gov/summary/summary.cgi?cid=867">867</a>"	308441	306589	malonic acid 1	613	141-82-2	<a href=http://www.genome.jp/dbget-bin/www_bget?cpd+C04025">C04025</a>"	<a href=http://pubchem.ncbi.nlm.nih.gov/summary/summary.cgi?cid=867">867</a>"	306589	Methylmalonic acid	609	516-05-2	<a href=http://www.genome.jp/dbget-bin/www_bget?cpd+C02170">C02170</a>"	<a href=http://pubchem.ncbi.nlm.nih.gov/summary/summary.cgi?cid=487">487</a>"	311544	1-Aminocyclopropanecarboxylic acid	449	22059-21-8	<a href=http://www.genome.jp/dbget-bin/www_bget?cpd+C01234">C01234</a>"	<a href=http://pubchem.ncbi.nlm.nih.gov/summary/summary.cgi?cid=535">535</a>"	311449	2-Hydroxyvaleric acid	430	617-31-2		<a href=http://pubchem.ncbi.nlm.nih.gov/summary/summary.cgi?cid=98009">98009</a>"	309568
Methylmalonic acid	281	9.775	458	154720	516-05-2	<a href=http://www.genome.jp/dbget-bin/www_bget?cpd+C02170">C02170</a>"	<a href=http://pubchem.ncbi.nlm.nih.gov/summary/summary.cgi?cid=487">487</a>"	308753	311544	Methylmalonic acid	458	516-05-2	<a href=http://www.genome.jp/dbget-bin/www_bget?cpd+C02170">C02170</a>"	<a href=http://pubchem.ncbi.nlm.nih.gov/summary/summary.cgi?cid=487">487</a>"	311544	malonic acid 1	445	141-82-2	<a href=http://www.genome.jp/dbget-bin/www_bget?cpd+C04025">C04025</a>"	<a href=http://pubchem.ncbi.nlm.nih.gov/summary/summary.cgi?cid=867">867</a>"	306589	2-Hydroxyvaleric acid	352	617-31-2		<a href=http://pubchem.ncbi.nlm.nih.gov/summary/summary.cgi?cid=98009">98009</a>"	309568
Unknown 149	169	9.7825		8168.4				309065
Unknown 150	185	9.80083		63249				309829
Unknown 151	57	9.8075		59603				310106
1-Aminocyclopropanecarboxylic acid	79	9.835	225	21709	22059-21-8	<a href=http://www.genome.jp/dbget-bin/www_bget?cpd+C01234">C01234</a>"	<a href=http://pubchem.ncbi.nlm.nih.gov/summary/summary.cgi?cid=535">535</a>"	311252	311449	1-Aminocyclopropanecarboxylic acid	225	22059-21-8	<a href=http://www.genome.jp/dbget-bin/www_bget?cpd+C01234">C01234</a>"	<a href=http://pubchem.ncbi.nlm.nih.gov/summary/summary.cgi?cid=535">535</a>"	311449
2-Hydroxyvaleric acid	131	9.84417	773	29066	617-31-2		<a href=http://pubchem.ncbi.nlm.nih.gov/summary/summary.cgi?cid=98009">98009</a>"	311633	309568	2-Hydroxyvaleric acid	773	617-31-2		<a href=http://pubchem.ncbi.nlm.nih.gov/summary/summary.cgi?cid=98009">98009</a>"	309568	Methylmalonic acid	725	516-05-2	<a href=http://www.genome.jp/dbget-bin/www_bget?cpd+C02170">C02170</a>"	<a href=http://pubchem.ncbi.nlm.nih.gov/summary/summary.cgi?cid=487">487</a>"	311544	1-Aminocyclopropanecarboxylic acid	530	22059-21-8	<a href=http://www.genome.jp/dbget-bin/www_bget?cpd+C01234">C01234</a>"	<a href=http://pubchem.ncbi.nlm.nih.gov/summary/summary.cgi?cid=535">535</a>"	311449	3-Aminoisobutyric acid 2	444	144-90-1	<a href=http://www.genome.jp/dbget-bin/www_bget?cpd+C05145">C05145</a>"	<a href=http://pubchem.ncbi.nlm.nih.gov/summary/summary.cgi?cid=64956">64956</a>"	308779
3-Aminoisobutyric acid 2	102	9.8475	391	57703	144-90-1	<a href=http://www.genome.jp/dbget-bin/www_bget?cpd+C05145">C05145</a>"	<a href=http://pubchem.ncbi.nlm.nih.gov/summary/summary.cgi?cid=64956">64956</a>"	311772	308779	3-Aminoisobutyric acid 2	391	144-90-1	<a href=http://www.genome.jp/dbget-bin/www_bget?cpd+C05145">C05145</a>"	<a href=http://pubchem.ncbi.nlm.nih.gov/summary/summary.cgi?cid=64956">64956</a>"	308779
Unknown 152	207	9.85583		49778				312119
alpha-ketoisocaproic acid 1	200	9.88583	225	6755.4	816-66-0	<a href=http://www.genome.jp/dbget-bin/www_bget?cpd+C00233">C00233</a>"	<a href=http://pubchem.ncbi.nlm.nih.gov/summary/summary.cgi?cid=70">70</a>"	313368	311177	alpha-ketoisocaproic acid 1	225	816-66-0	<a href=http://www.genome.jp/dbget-bin/www_bget?cpd+C00233">C00233</a>"	<a href=http://pubchem.ncbi.nlm.nih.gov/summary/summary.cgi?cid=70">70</a>"	311177
valine	144	9.92333	965	2007535	72-18-4	<a href=http://www.genome.jp/dbget-bin/www_bget?cpd+C00183">C00183</a>"	<a href=http://pubchem.ncbi.nlm.nih.gov/summary/summary.cgi?cid=1182">1182</a>"	314930	314036	valine	965	72-18-4	<a href=http://www.genome.jp/dbget-bin/www_bget?cpd+C00183">C00183</a>"	<a href=http://pubchem.ncbi.nlm.nih.gov/summary/summary.cgi?cid=1182">1182</a>"	314036
canavanine degr prod	174	9.9625	368	27888	543-38-4		<a href=http://pubchem.ncbi.nlm.nih.gov/summary/summary.cgi?cid=275">275</a>"	316561	321043	canavanine degr prod	368	543-38-4		<a href=http://pubchem.ncbi.nlm.nih.gov/summary/summary.cgi?cid=275">275</a>"	321043
Unknown 153	70	9.97583		15568				317116
Unknown 154	221	9.98667		40834				317567
Unknown 155	227	10.0217		14248				319025
Unknown 156	156	10.025		80624				319164
Unknown 157	281	10.0308		329271				319407
Unknown 158	211	10.0542		5718.6				320378
4-hydroxybutyrate	82	10.1017	425	92615	502-85-2		<a href=http://pubchem.ncbi.nlm.nih.gov/summary/summary.cgi?cid=3037032">3037032</a>"	322357	325861	4-hydroxybutyrate	425	502-85-2		<a href=http://pubchem.ncbi.nlm.nih.gov/summary/summary.cgi?cid=3037032">3037032</a>"	325861	hydroxyurea	385	127-07-1	<a href=http://www.genome.jp/dbget-bin/www_bget?cpd+C07044">C07044</a>"	<a href=http://pubchem.ncbi.nlm.nih.gov/summary/summary.cgi?cid=3657">3657</a>"	324837
Nonanoic acid methyl ester	74	10.1225	960	24692111	1731-84-6		<a href=http://pubchem.ncbi.nlm.nih.gov/summary/summary.cgi?cid=15606">15606</a>"	323222	323120	Nonanoic acid methyl ester	960	1731-84-6		<a href=http://pubchem.ncbi.nlm.nih.gov/summary/summary.cgi?cid=15606">15606</a>"	323120
Unknown 159	138	10.1275		12972				323427
Unknown 160	114	10.1642		6827.9				324929
Carnitine	103	10.1725	268	64459	541-15-1	<a href=http://www.genome.jp/dbget-bin/www_bget?cpd+C00487">C00487</a>"	<a href=http://pubchem.ncbi.nlm.nih.gov/summary/summary.cgi?cid=288">288</a>"	325271	321346	Carnitine	268	541-15-1	<a href=http://www.genome.jp/dbget-bin/www_bget?cpd+C00487">C00487</a>"	<a href=http://pubchem.ncbi.nlm.nih.gov/summary/summary.cgi?cid=288">288</a>"	321346	4-hydroxybutyrate	242	502-85-2		<a href=http://pubchem.ncbi.nlm.nih.gov/summary/summary.cgi?cid=3037032">3037032</a>"	325861
2-Butyne-1,4-diol	244	10.2017	605	101088	110-65-6	<a href=http://www.genome.jp/dbget-bin/www_bget?cpd+C02497">C02497</a>"	<a href=http://pubchem.ncbi.nlm.nih.gov/summary/summary.cgi?cid=8066">8066</a>"	326465	327727	2-Butyne-1,4-diol	605	110-65-6	<a href=http://www.genome.jp/dbget-bin/www_bget?cpd+C02497">C02497</a>"	<a href=http://pubchem.ncbi.nlm.nih.gov/summary/summary.cgi?cid=8066">8066</a>"	327727	4-hydroxybutyrate	449	502-85-2		<a href=http://pubchem.ncbi.nlm.nih.gov/summary/summary.cgi?cid=3037032">3037032</a>"	325861	urea	408	57-13-6	<a href=http://www.genome.jp/dbget-bin/www_bget?cpd+C00086">C00086</a>"	<a href=http://pubchem.ncbi.nlm.nih.gov/summary/summary.cgi?cid=1176">1176</a>"	328823	hydroxyurea	407	127-07-1	<a href=http://www.genome.jp/dbget-bin/www_bget?cpd+C07044">C07044</a>"	<a href=http://pubchem.ncbi.nlm.nih.gov/summary/summary.cgi?cid=3657">3657</a>"	324837
2-Butyne-1,4-diol	131	10.2075	649	49031	110-65-6	<a href=http://www.genome.jp/dbget-bin/www_bget?cpd+C02497">C02497</a>"	<a href=http://pubchem.ncbi.nlm.nih.gov/summary/summary.cgi?cid=8066">8066</a>"	326704	327727	2-Butyne-1,4-diol	649	110-65-6	<a href=http://www.genome.jp/dbget-bin/www_bget?cpd+C02497">C02497</a>"	<a href=http://pubchem.ncbi.nlm.nih.gov/summary/summary.cgi?cid=8066">8066</a>"	327727	4-hydroxybutyrate	489	502-85-2		<a href=http://pubchem.ncbi.nlm.nih.gov/summary/summary.cgi?cid=3037032">3037032</a>"	325861	hydroxyurea	410	127-07-1	<a href=http://www.genome.jp/dbget-bin/www_bget?cpd+C07044">C07044</a>"	<a href=http://pubchem.ncbi.nlm.nih.gov/summary/summary.cgi?cid=3657">3657</a>"	324837	urea	406	57-13-6	<a href=http://www.genome.jp/dbget-bin/www_bget?cpd+C00086">C00086</a>"	<a href=http://pubchem.ncbi.nlm.nih.gov/summary/summary.cgi?cid=1176">1176</a>"	328823
hydroxyurea	159	10.2208	510	15084	127-07-1	<a href=http://www.genome.jp/dbget-bin/www_bget?cpd+C07044">C07044</a>"	<a href=http://pubchem.ncbi.nlm.nih.gov/summary/summary.cgi?cid=3657">3657</a>"	327251	324837	hydroxyurea	510	127-07-1	<a href=http://www.genome.jp/dbget-bin/www_bget?cpd+C07044">C07044</a>"	<a href=http://pubchem.ncbi.nlm.nih.gov/summary/summary.cgi?cid=3657">3657</a>"	324837	4-hydroxybutyrate	414	502-85-2		<a href=http://pubchem.ncbi.nlm.nih.gov/summary/summary.cgi?cid=3037032">3037032</a>"	325861	2-Butyne-1,4-diol	382	110-65-6	<a href=http://www.genome.jp/dbget-bin/www_bget?cpd+C02497">C02497</a>"	<a href=http://pubchem.ncbi.nlm.nih.gov/summary/summary.cgi?cid=8066">8066</a>"	327727	urea	366	57-13-6	<a href=http://www.genome.jp/dbget-bin/www_bget?cpd+C00086">C00086</a>"	<a href=http://pubchem.ncbi.nlm.nih.gov/summary/summary.cgi?cid=1176">1176</a>"	328823
4-hydroxybutyrate	117	10.2258	639	47037	502-85-2		<a href=http://pubchem.ncbi.nlm.nih.gov/summary/summary.cgi?cid=3037032">3037032</a>"	327455	325861	4-hydroxybutyrate	639	502-85-2		<a href=http://pubchem.ncbi.nlm.nih.gov/summary/summary.cgi?cid=3037032">3037032</a>"	325861	hydroxyurea	567	127-07-1	<a href=http://www.genome.jp/dbget-bin/www_bget?cpd+C07044">C07044</a>"	<a href=http://pubchem.ncbi.nlm.nih.gov/summary/summary.cgi?cid=3657">3657</a>"	324837	2-Butyne-1,4-diol	448	110-65-6	<a href=http://www.genome.jp/dbget-bin/www_bget?cpd+C02497">C02497</a>"	<a href=http://pubchem.ncbi.nlm.nih.gov/summary/summary.cgi?cid=8066">8066</a>"	327727
norvaline	144	10.2683	746	91186	6600-40-4		<a href=http://pubchem.ncbi.nlm.nih.gov/summary/summary.cgi?cid=824">824</a>"	329196	327136	norvaline	746	6600-40-4		<a href=http://pubchem.ncbi.nlm.nih.gov/summary/summary.cgi?cid=824">824</a>"	327136	hydroxyurea	206	127-07-1	<a href=http://www.genome.jp/dbget-bin/www_bget?cpd+C07044">C07044</a>"	<a href=http://pubchem.ncbi.nlm.nih.gov/summary/summary.cgi?cid=3657">3657</a>"	324837	urea	203	57-13-6	<a href=http://www.genome.jp/dbget-bin/www_bget?cpd+C00086">C00086</a>"	<a href=http://pubchem.ncbi.nlm.nih.gov/summary/summary.cgi?cid=1176">1176</a>"	328823
Unknown 161	184	10.3117		12286				330972
3-Methylbenzyl Alcohol	179	10.3217	310	16922	587-03-1	<a href=http://www.genome.jp/dbget-bin/www_bget?cpd+C07216">C07216</a>"	<a href=http://pubchem.ncbi.nlm.nih.gov/summary/summary.cgi?cid=11476">11476</a>"	331381	334753	3-Methylbenzyl Alcohol	310	587-03-1	<a href=http://www.genome.jp/dbget-bin/www_bget?cpd+C07216">C07216</a>"	<a href=http://pubchem.ncbi.nlm.nih.gov/summary/summary.cgi?cid=11476">11476</a>"	334753
Unknown 162	117	10.3333		23847				331859
Unknown 163	102	10.3608		24518				332986
urea	171	10.3733	590	68343	57-13-6	<a href=http://www.genome.jp/dbget-bin/www_bget?cpd+C00086">C00086</a>"	<a href=http://pubchem.ncbi.nlm.nih.gov/summary/summary.cgi?cid=1176">1176</a>"	333498	328823	urea	590	57-13-6	<a href=http://www.genome.jp/dbget-bin/www_bget?cpd+C00086">C00086</a>"	<a href=http://pubchem.ncbi.nlm.nih.gov/summary/summary.cgi?cid=1176">1176</a>"	328823	2-ketoadipate 3	528	689-31-6	<a href=http://www.genome.jp/dbget-bin/www_bget?cpd+C00322">C00322</a>"	<a href=http://pubchem.ncbi.nlm.nih.gov/summary/summary.cgi?cid=71">71</a>"	332196	Dihydroxyacetone	353	62147-49-3	<a href=http://www.genome.jp/dbget-bin/www_bget?cpd+C00184">C00184</a>"	<a href=http://pubchem.ncbi.nlm.nih.gov/summary/summary.cgi?cid=670">670</a>"	333585	Carbobenzyloxy-L-leucine degr1	344	2018-66-8	<a href=http://www.genome.jp/dbget-bin/www_bget?cpd+C04335">C04335</a>"	<a href=http://pubchem.ncbi.nlm.nih.gov/summary/summary.cgi?cid=74840">74840</a>"	335421
2-ketoadipate 3	96	10.3833	439	188331	689-31-6	<a href=http://www.genome.jp/dbget-bin/www_bget?cpd+C00322">C00322</a>"	<a href=http://pubchem.ncbi.nlm.nih.gov/summary/summary.cgi?cid=71">71</a>"	333907	332196	2-ketoadipate 3	439	689-31-6	<a href=http://www.genome.jp/dbget-bin/www_bget?cpd+C00322">C00322</a>"	<a href=http://pubchem.ncbi.nlm.nih.gov/summary/summary.cgi?cid=71">71</a>"	332196	Carbobenzyloxy-L-leucine degr1	335	2018-66-8	<a href=http://www.genome.jp/dbget-bin/www_bget?cpd+C04335">C04335</a>"	<a href=http://pubchem.ncbi.nlm.nih.gov/summary/summary.cgi?cid=74840">74840</a>"	335421
Dihydroxyacetone	217	10.4342	306	10233	62147-49-3	<a href=http://www.genome.jp/dbget-bin/www_bget?cpd+C00184">C00184</a>"	<a href=http://pubchem.ncbi.nlm.nih.gov/summary/summary.cgi?cid=670">670</a>"	335990	333585	Dihydroxyacetone	306	62147-49-3	<a href=http://www.genome.jp/dbget-bin/www_bget?cpd+C00184">C00184</a>"	<a href=http://pubchem.ncbi.nlm.nih.gov/summary/summary.cgi?cid=670">670</a>"	333585	serine 2	210	56-45-1	<a href=http://www.genome.jp/dbget-bin/www_bget?cpd+C00716">C00716</a>"	<a href=http://pubchem.ncbi.nlm.nih.gov/summary/summary.cgi?cid=617">617</a>"	339071
oxamic acid	73	10.4358	492	134595	471-47-6	<a href=http://www.genome.jp/dbget-bin/www_bget?cpd+C01444">C01444</a>"	<a href=http://pubchem.ncbi.nlm.nih.gov/summary/summary.cgi?cid=974">974</a>"	336058	339041	oxamic acid	492	471-47-6	<a href=http://www.genome.jp/dbget-bin/www_bget?cpd+C01444">C01444</a>"	<a href=http://pubchem.ncbi.nlm.nih.gov/summary/summary.cgi?cid=974">974</a>"	339041	Dihydroxyacetone	242	62147-49-3	<a href=http://www.genome.jp/dbget-bin/www_bget?cpd+C00184">C00184</a>"	<a href=http://pubchem.ncbi.nlm.nih.gov/summary/summary.cgi?cid=670">670</a>"	333585
benzoic acid	179	10.4608	980	1373154	65-85-0	<a href=http://www.genome.jp/dbget-bin/www_bget?cpd+C03096">C03096</a>"	<a href=http://pubchem.ncbi.nlm.nih.gov/summary/summary.cgi?cid=243">243</a>"	337082	339866	benzoic acid	980	65-85-0	<a href=http://www.genome.jp/dbget-bin/www_bget?cpd+C03096">C03096</a>"	<a href=http://pubchem.ncbi.nlm.nih.gov/summary/summary.cgi?cid=243">243</a>"	339866	3-Methylbenzyl Alcohol	500	587-03-1	<a href=http://www.genome.jp/dbget-bin/www_bget?cpd+C07216">C07216</a>"	<a href=http://pubchem.ncbi.nlm.nih.gov/summary/summary.cgi?cid=11476">11476</a>"	334753	4-Methylbenzyl alcohol	370	589-18-4	<a href=http://www.genome.jp/dbget-bin/www_bget?cpd+C06757">C06757</a>"	<a href=http://pubchem.ncbi.nlm.nih.gov/summary/summary.cgi?cid=11505">11505</a>"	341403
Unknown 164	220	10.5133		5688.7				339233
glycerol	117	10.5525	414	87595	56-81-5	<a href=http://www.genome.jp/dbget-bin/www_bget?cpd+C00116">C00116</a>"	<a href=http://pubchem.ncbi.nlm.nih.gov/summary/summary.cgi?cid=753">753</a>"	340837	345180	glycerol	414	56-81-5	<a href=http://www.genome.jp/dbget-bin/www_bget?cpd+C00116">C00116</a>"	<a href=http://pubchem.ncbi.nlm.nih.gov/summary/summary.cgi?cid=753">753</a>"	345180	oxamic acid	403	471-47-6	<a href=http://www.genome.jp/dbget-bin/www_bget?cpd+C01444">C01444</a>"	<a href=http://pubchem.ncbi.nlm.nih.gov/summary/summary.cgi?cid=974">974</a>"	339041
Unknown 165	129	10.555		13327				340940
Unknown 166	147	10.5683		139171				341486
Unknown 167	98	10.6017		1187717				342851
Unknown 168	190	10.615		8457.6				343398
Unknown 169	155	10.635		16008				344217
Unknown 170	58	10.6483		73120				344763
caprylic acid	201	10.6558	910	187000	124-07-2	<a href=http://www.genome.jp/dbget-bin/www_bget?cpd+C06423">C06423</a>"	<a href=http://pubchem.ncbi.nlm.nih.gov/summary/summary.cgi?cid=379">379</a>"	345070	344264	caprylic acid	910	124-07-2	<a href=http://www.genome.jp/dbget-bin/www_bget?cpd+C06423">C06423</a>"	<a href=http://pubchem.ncbi.nlm.nih.gov/summary/summary.cgi?cid=379">379</a>"	344264	glycerol	415	56-81-5	<a href=http://www.genome.jp/dbget-bin/www_bget?cpd+C00116">C00116</a>"	<a href=http://pubchem.ncbi.nlm.nih.gov/summary/summary.cgi?cid=753">753</a>"	345180
Ethanolamine	174	10.6642	867	173950	141-43-5	<a href=http://www.genome.jp/dbget-bin/www_bget?cpd+C00189">C00189</a>"	<a href=http://pubchem.ncbi.nlm.nih.gov/summary/summary.cgi?cid=700">700</a>"	345412	344667	Ethanolamine	867	141-43-5	<a href=http://www.genome.jp/dbget-bin/www_bget?cpd+C00189">C00189</a>"	<a href=http://pubchem.ncbi.nlm.nih.gov/summary/summary.cgi?cid=700">700</a>"	344667
phosphate	299	10.7067	914	5299192	7664-38-2	<a href=http://www.genome.jp/dbget-bin/www_bget?cpd+C00009">C00009</a>"	<a href=http://pubchem.ncbi.nlm.nih.gov/summary/summary.cgi?cid=1004">1004</a>"	347153	345791	phosphate	914	7664-38-2	<a href=http://www.genome.jp/dbget-bin/www_bget?cpd+C00009">C00009</a>"	<a href=http://pubchem.ncbi.nlm.nih.gov/summary/summary.cgi?cid=1004">1004</a>"	345791
leucine	84	10.7158	272	159807	61-90-5	<a href=http://www.genome.jp/dbget-bin/www_bget?cpd+C00123">C00123</a>"	<a href=http://pubchem.ncbi.nlm.nih.gov/summary/summary.cgi?cid=857">857</a>"	347528	346389	leucine	272	61-90-5	<a href=http://www.genome.jp/dbget-bin/www_bget?cpd+C00123">C00123</a>"	<a href=http://pubchem.ncbi.nlm.nih.gov/summary/summary.cgi?cid=857">857</a>"	346389	caprylic acid	218	124-07-2	<a href=http://www.genome.jp/dbget-bin/www_bget?cpd+C06423">C06423</a>"	<a href=http://pubchem.ncbi.nlm.nih.gov/summary/summary.cgi?cid=379">379</a>"	344264	phosphate	195	7664-38-2	<a href=http://www.genome.jp/dbget-bin/www_bget?cpd+C00009">C00009</a>"	<a href=http://pubchem.ncbi.nlm.nih.gov/summary/summary.cgi?cid=1004">1004</a>"	345791
leucine	158	10.725	822	1845385	61-90-5	<a href=http://www.genome.jp/dbget-bin/www_bget?cpd+C00123">C00123</a>"	<a href=http://pubchem.ncbi.nlm.nih.gov/summary/summary.cgi?cid=857">857</a>"	347904	346389	leucine	822	61-90-5	<a href=http://www.genome.jp/dbget-bin/www_bget?cpd+C00123">C00123</a>"	<a href=http://pubchem.ncbi.nlm.nih.gov/summary/summary.cgi?cid=857">857</a>"	346389
Unknown 171	69	10.7308		61667				348143
glycerol	205	10.735	948	3945935	56-81-5	<a href=http://www.genome.jp/dbget-bin/www_bget?cpd+C00116">C00116</a>"	<a href=http://pubchem.ncbi.nlm.nih.gov/summary/summary.cgi?cid=753">753</a>"	348314	345180	glycerol	948	56-81-5	<a href=http://www.genome.jp/dbget-bin/www_bget?cpd+C00116">C00116</a>"	<a href=http://pubchem.ncbi.nlm.nih.gov/summary/summary.cgi?cid=753">753</a>"	345180
thymidine 1	170	10.795	743	30164	50-89-5	<a href=http://www.genome.jp/dbget-bin/www_bget?cpd+C00214">C00214</a>"	<a href=http://pubchem.ncbi.nlm.nih.gov/summary/summary.cgi?cid=5789">5789</a>"	350771	349526	thymidine 1	743	50-89-5	<a href=http://www.genome.jp/dbget-bin/www_bget?cpd+C00214">C00214</a>"	<a href=http://pubchem.ncbi.nlm.nih.gov/summary/summary.cgi?cid=5789">5789</a>"	349526	2-Deoxyuridine	741	951-78-0	<a href=http://www.genome.jp/dbget-bin/www_bget?cpd+C00526">C00526</a>"	<a href=http://pubchem.ncbi.nlm.nih.gov/summary/summary.cgi?cid=640">640</a>"	349115	butyraldehyde 3	333	123-72-8	<a href=http://www.genome.jp/dbget-bin/www_bget?cpd+C01412">C01412</a>"	<a href=http://pubchem.ncbi.nlm.nih.gov/summary/summary.cgi?cid=261">261</a>"	350901	epsilon-Caprolactam	333	105-60-2	<a href=http://www.genome.jp/dbget-bin/www_bget?cpd+C06593">C06593</a>"	<a href=http://pubchem.ncbi.nlm.nih.gov/summary/summary.cgi?cid=7768">7768</a>"	352787	glutaraldehyde 4	325	111-30-8	<a href=http://www.genome.jp/dbget-bin/www_bget?cpd+D01120">D01120</a>"	<a href=http://pubchem.ncbi.nlm.nih.gov/summary/summary.cgi?cid=3485">3485</a>"	354061	butyraldehyde 2	314	123-72-8	<a href=http://www.genome.jp/dbget-bin/www_bget?cpd+C01412">C01412</a>"	<a href=http://pubchem.ncbi.nlm.nih.gov/summary/summary.cgi?cid=261">261</a>"	348563
Unknown 172	280	10.8158		5366.2				351625
Unknown 173	131	10.905		15051				355278
Unknown 174	258	10.9167		9937.5				355755
4-Vinylphenol	177	10.9367	297	30817	2628-17-3	<a href=http://www.genome.jp/dbget-bin/www_bget?cpd+C05627">C05627</a>"	<a href=http://pubchem.ncbi.nlm.nih.gov/summary/summary.cgi?cid=62453">62453</a>"	356575	357242	4-Vinylphenol	297	2628-17-3	<a href=http://www.genome.jp/dbget-bin/www_bget?cpd+C05627">C05627</a>"	<a href=http://pubchem.ncbi.nlm.nih.gov/summary/summary.cgi?cid=62453">62453</a>"	357242
2-Deoxyerythritol	117	10.9642	889	40419	3068-00-6		<a href=http://pubchem.ncbi.nlm.nih.gov/summary/summary.cgi?cid=18302">18302</a>"	357701	354604	2-Deoxyerythritol	889	3068-00-6		<a href=http://pubchem.ncbi.nlm.nih.gov/summary/summary.cgi?cid=18302">18302</a>"	354604	threonine 2	535	72-19-5	<a href=http://www.genome.jp/dbget-bin/www_bget?cpd+C00188">C00188</a>"	<a href=http://pubchem.ncbi.nlm.nih.gov/summary/summary.cgi?cid=205">205</a>"	361557	L-Allothreonine 2	523	28954-12-3	<a href=http://www.genome.jp/dbget-bin/www_bget?cpd+C05519">C05519</a>"	<a href=http://pubchem.ncbi.nlm.nih.gov/summary/summary.cgi?cid=99289">99289</a>"	359083
Isoleucine	158	10.9767	750	16416	73-32-5	<a href=http://www.genome.jp/dbget-bin/www_bget?cpd+C00407">C00407</a>"	<a href=http://pubchem.ncbi.nlm.nih.gov/summary/summary.cgi?cid=6306">6306</a>"	358213	359232	Isoleucine	750	73-32-5	<a href=http://www.genome.jp/dbget-bin/www_bget?cpd+C00407">C00407</a>"	<a href=http://pubchem.ncbi.nlm.nih.gov/summary/summary.cgi?cid=6306">6306</a>"	359232	threonine 2	263	72-19-5	<a href=http://www.genome.jp/dbget-bin/www_bget?cpd+C00188">C00188</a>"	<a href=http://pubchem.ncbi.nlm.nih.gov/summary/summary.cgi?cid=205">205</a>"	361557	L-Allothreonine 2	258	28954-12-3	<a href=http://www.genome.jp/dbget-bin/www_bget?cpd+C05519">C05519</a>"	<a href=http://pubchem.ncbi.nlm.nih.gov/summary/summary.cgi?cid=99289">99289</a>"	359083
Unknown 175	204	10.9875		9875.6				358657
L-Allothreonine 2	117	11.02	455	45734	28954-12-3	<a href=http://www.genome.jp/dbget-bin/www_bget?cpd+C05519">C05519</a>"	<a href=http://pubchem.ncbi.nlm.nih.gov/summary/summary.cgi?cid=99289">99289</a>"	359989	359083	L-Allothreonine 2	455	28954-12-3	<a href=http://www.genome.jp/dbget-bin/www_bget?cpd+C05519">C05519</a>"	<a href=http://pubchem.ncbi.nlm.nih.gov/summary/summary.cgi?cid=99289">99289</a>"	359083	threonine 2	454	72-19-5	<a href=http://www.genome.jp/dbget-bin/www_bget?cpd+C00188">C00188</a>"	<a href=http://pubchem.ncbi.nlm.nih.gov/summary/summary.cgi?cid=205">205</a>"	361557
Isoleucine	158	11.03	944	1082299	73-32-5	<a href=http://www.genome.jp/dbget-bin/www_bget?cpd+C00407">C00407</a>"	<a href=http://pubchem.ncbi.nlm.nih.gov/summary/summary.cgi?cid=6306">6306</a>"	360398	359232	Isoleucine	944	73-32-5	<a href=http://www.genome.jp/dbget-bin/www_bget?cpd+C00407">C00407</a>"	<a href=http://pubchem.ncbi.nlm.nih.gov/summary/summary.cgi?cid=6306">6306</a>"	359232	O-methylthreonine 1	558	2076-57-5		<a href=http://pubchem.ncbi.nlm.nih.gov/summary/summary.cgi?cid=222906">222906</a>"	356177	L-Allothreonine 2	429	28954-12-3	<a href=http://www.genome.jp/dbget-bin/www_bget?cpd+C05519">C05519</a>"	<a href=http://pubchem.ncbi.nlm.nih.gov/summary/summary.cgi?cid=99289">99289</a>"	359083	threonine 2	418	72-19-5	<a href=http://www.genome.jp/dbget-bin/www_bget?cpd+C00188">C00188</a>"	<a href=http://pubchem.ncbi.nlm.nih.gov/summary/summary.cgi?cid=205">205</a>"	361557
proline	142	11.1092	966	1093749	147-85-3	<a href=http://www.genome.jp/dbget-bin/www_bget?cpd+C00148">C00148</a>"	<a href=http://pubchem.ncbi.nlm.nih.gov/summary/summary.cgi?cid=614">614</a>"	363641	363983	proline	966	147-85-3	<a href=http://www.genome.jp/dbget-bin/www_bget?cpd+C00148">C00148</a>"	<a href=http://pubchem.ncbi.nlm.nih.gov/summary/summary.cgi?cid=614">614</a>"	363983	4-aminobutyric acid 2	441	56-12-2	<a href=http://www.genome.jp/dbget-bin/www_bget?cpd+C00334">C00334</a>"	<a href=http://pubchem.ncbi.nlm.nih.gov/summary/summary.cgi?cid=119">119</a>"	365880
Unknown 176	102	11.1158		45512				363914
Unknown 177	136	11.1475	132	781744	20549-47-7		<a href=http://pubchem.ncbi.nlm.nih.gov/summary/summary.cgi?cid=37894">37894</a>"	365212	361736	(-)-Dihydrocarveol	132	20549-47-7		<a href=http://pubchem.ncbi.nlm.nih.gov/summary/summary.cgi?cid=37894">37894</a>"	361736
Phenylacetic acid	73	11.1575	900	43096643	103-82-2	<a href=http://www.genome.jp/dbget-bin/www_bget?cpd+C07086">C07086</a>"	<a href=http://pubchem.ncbi.nlm.nih.gov/summary/summary.cgi?cid=999">999</a>"	365621	367560	Phenylacetic acid	900	103-82-2	<a href=http://www.genome.jp/dbget-bin/www_bget?cpd+C07086">C07086</a>"	<a href=http://pubchem.ncbi.nlm.nih.gov/summary/summary.cgi?cid=999">999</a>"	367560
maleic acid	341	11.1608	370	134550	110-16-7	<a href=http://www.genome.jp/dbget-bin/www_bget?cpd+C01384">C01384</a>"	<a href=http://pubchem.ncbi.nlm.nih.gov/summary/summary.cgi?cid=444266">444266</a>"	365758	365916	maleic acid	370	110-16-7	<a href=http://www.genome.jp/dbget-bin/www_bget?cpd+C01384">C01384</a>"	<a href=http://pubchem.ncbi.nlm.nih.gov/summary/summary.cgi?cid=444266">444266</a>"	365916	4-aminobutyric acid 2	368	56-12-2	<a href=http://www.genome.jp/dbget-bin/www_bget?cpd+C00334">C00334</a>"	<a href=http://pubchem.ncbi.nlm.nih.gov/summary/summary.cgi?cid=119">119</a>"	365880
Unknown 178	114	11.1825		16627				366645
glycine 2	174	11.2192	898	509482	56-40-6	<a href=http://www.genome.jp/dbget-bin/www_bget?cpd+C00037">C00037</a>"	<a href=http://pubchem.ncbi.nlm.nih.gov/summary/summary.cgi?cid=750">750</a>"	368147	368260	glycine 2	898	56-40-6	<a href=http://www.genome.jp/dbget-bin/www_bget?cpd+C00037">C00037</a>"	<a href=http://pubchem.ncbi.nlm.nih.gov/summary/summary.cgi?cid=750">750</a>"	368260	succinic acid	389	110-15-6	<a href=http://www.genome.jp/dbget-bin/www_bget?cpd+C00042">C00042</a>"	<a href=http://pubchem.ncbi.nlm.nih.gov/summary/summary.cgi?cid=1110">1110</a>"	371179	Glycine-d5	361	4896-77-9		<a href=http://pubchem.ncbi.nlm.nih.gov/summary/summary.cgi?cid=2723970">2723970</a>"	367583
maleic acid	57	11.2225	413	104965	110-16-7	<a href=http://www.genome.jp/dbget-bin/www_bget?cpd+C01384">C01384</a>"	<a href=http://pubchem.ncbi.nlm.nih.gov/summary/summary.cgi?cid=444266">444266</a>"	368284	365916	maleic acid	413	110-16-7	<a href=http://www.genome.jp/dbget-bin/www_bget?cpd+C01384">C01384</a>"	<a href=http://pubchem.ncbi.nlm.nih.gov/summary/summary.cgi?cid=444266">444266</a>"	365916	4-aminobutyric acid 2	409	56-12-2	<a href=http://www.genome.jp/dbget-bin/www_bget?cpd+C00334">C00334</a>"	<a href=http://pubchem.ncbi.nlm.nih.gov/summary/summary.cgi?cid=119">119</a>"	365880	succinic acid	406	110-15-6	<a href=http://www.genome.jp/dbget-bin/www_bget?cpd+C00042">C00042</a>"	<a href=http://pubchem.ncbi.nlm.nih.gov/summary/summary.cgi?cid=1110">1110</a>"	371179
4-aminobutyric acid 2	198	11.2783	270	19099	56-12-2	<a href=http://www.genome.jp/dbget-bin/www_bget?cpd+C00334">C00334</a>"	<a href=http://pubchem.ncbi.nlm.nih.gov/summary/summary.cgi?cid=119">119</a>"	370571	365880	4-aminobutyric acid 2	270	56-12-2	<a href=http://www.genome.jp/dbget-bin/www_bget?cpd+C00334">C00334</a>"	<a href=http://pubchem.ncbi.nlm.nih.gov/summary/summary.cgi?cid=119">119</a>"	365880
Unknown 179	156	11.2867	178	4972.1	115-69-5	<a href=http://www.genome.jp/dbget-bin/www_bget?cpd+C11260">C11260</a>"	<a href=http://pubchem.ncbi.nlm.nih.gov/summary/summary.cgi?cid=1531">1531</a>"	370913	370894	2-amino-2-methylpropane-1,3-diol 1	178	115-69-5	<a href=http://www.genome.jp/dbget-bin/www_bget?cpd+C11260">C11260</a>"	<a href=http://pubchem.ncbi.nlm.nih.gov/summary/summary.cgi?cid=1531">1531</a>"	370894
succinic acid	173	11.3242	499	16672	110-15-6	<a href=http://www.genome.jp/dbget-bin/www_bget?cpd+C00042">C00042</a>"	<a href=http://pubchem.ncbi.nlm.nih.gov/summary/summary.cgi?cid=1110">1110</a>"	372449	371179	succinic acid	499	110-15-6	<a href=http://www.genome.jp/dbget-bin/www_bget?cpd+C00042">C00042</a>"	<a href=http://pubchem.ncbi.nlm.nih.gov/summary/summary.cgi?cid=1110">1110</a>"	371179
succinic acid	147	11.3267	835	713892	110-15-6	<a href=http://www.genome.jp/dbget-bin/www_bget?cpd+C00042">C00042</a>"	<a href=http://pubchem.ncbi.nlm.nih.gov/summary/summary.cgi?cid=1110">1110</a>"	372551	371179	succinic acid	835	110-15-6	<a href=http://www.genome.jp/dbget-bin/www_bget?cpd+C00042">C00042</a>"	<a href=http://pubchem.ncbi.nlm.nih.gov/summary/summary.cgi?cid=1110">1110</a>"	371179	2,2-Dimethylsuccinic Acid	630	597-43-3		<a href=http://pubchem.ncbi.nlm.nih.gov/summary/summary.cgi?cid=11701">11701</a>"	376336	D-Glyceric acid	446	6000-40-4	<a href=http://www.genome.jp/dbget-bin/www_bget?cpd+C00258">C00258</a>"	<a href=http://pubchem.ncbi.nlm.nih.gov/summary/summary.cgi?cid=752">752</a>"	377282
2,3-Dihydroxypyridine	240	11.3333	671	47068	16867-04-2		<a href=http://pubchem.ncbi.nlm.nih.gov/summary/summary.cgi?cid=28115">28115</a>"	372824	373533	2,3-Dihydroxypyridine	671	16867-04-2		<a href=http://pubchem.ncbi.nlm.nih.gov/summary/summary.cgi?cid=28115">28115</a>"	373533	catechol	442	120-80-9	<a href=http://www.genome.jp/dbget-bin/www_bget?cpd+C01785">C01785</a>"	<a href=http://pubchem.ncbi.nlm.nih.gov/summary/summary.cgi?cid=289">289</a>"	377128	succinic acid	256	110-15-6	<a href=http://www.genome.jp/dbget-bin/www_bget?cpd+C00042">C00042</a>"	<a href=http://pubchem.ncbi.nlm.nih.gov/summary/summary.cgi?cid=1110">1110</a>"	371179
Unknown 180	209	11.3417		66500				373166
catechol	73	11.3808	847	2714541	120-80-9	<a href=http://www.genome.jp/dbget-bin/www_bget?cpd+C01785">C01785</a>"	<a href=http://pubchem.ncbi.nlm.nih.gov/summary/summary.cgi?cid=289">289</a>"	374770	377128	catechol	847	120-80-9	<a href=http://www.genome.jp/dbget-bin/www_bget?cpd+C01785">C01785</a>"	<a href=http://pubchem.ncbi.nlm.nih.gov/summary/summary.cgi?cid=289">289</a>"	377128
Norleucine 1	102	11.3892	387	60177	327-57-1		<a href=http://pubchem.ncbi.nlm.nih.gov/summary/summary.cgi?cid=9475">9475</a>"	375111	373893	Norleucine 1	387	327-57-1		<a href=http://pubchem.ncbi.nlm.nih.gov/summary/summary.cgi?cid=9475">9475</a>"	373893	2-amino-2-methylpropane-1,3-diol 1	245	115-69-5	<a href=http://www.genome.jp/dbget-bin/www_bget?cpd+C11260">C11260</a>"	<a href=http://pubchem.ncbi.nlm.nih.gov/summary/summary.cgi?cid=1531">1531</a>"	370894
2-amino-2-methylpropane-1,3-diol 1	130	11.4067	228	68066	115-69-5	<a href=http://www.genome.jp/dbget-bin/www_bget?cpd+C11260">C11260</a>"	<a href=http://pubchem.ncbi.nlm.nih.gov/summary/summary.cgi?cid=1531">1531</a>"	375828	370894	2-amino-2-methylpropane-1,3-diol 1	228	115-69-5	<a href=http://www.genome.jp/dbget-bin/www_bget?cpd+C11260">C11260</a>"	<a href=http://pubchem.ncbi.nlm.nih.gov/summary/summary.cgi?cid=1531">1531</a>"	370894	Norleucine 1	201	327-57-1		<a href=http://pubchem.ncbi.nlm.nih.gov/summary/summary.cgi?cid=9475">9475</a>"	373893
2,3-Dihydroxypyridine	199	11.4175	268	6361.9	16867-04-2		<a href=http://pubchem.ncbi.nlm.nih.gov/summary/summary.cgi?cid=28115">28115</a>"	376272	373533	2,3-Dihydroxypyridine	268	16867-04-2		<a href=http://pubchem.ncbi.nlm.nih.gov/summary/summary.cgi?cid=28115">28115</a>"	373533
Unknown 181	341	11.43	198	6238.6	89-83-8	<a href=http://www.genome.jp/dbget-bin/www_bget?cpd+C09908">C09908</a>"	<a href=http://pubchem.ncbi.nlm.nih.gov/summary/summary.cgi?cid=6989">6989</a>"	376784	373970	Thymol	198	89-83-8	<a href=http://www.genome.jp/dbget-bin/www_bget?cpd+C09908">C09908</a>"	<a href=http://pubchem.ncbi.nlm.nih.gov/summary/summary.cgi?cid=6989">6989</a>"	373970
Unknown 182	117	11.4542		51019				377774
2,2-Dimethylsuccinic Acid	231	11.4558	406	4407.6	597-43-3		<a href=http://pubchem.ncbi.nlm.nih.gov/summary/summary.cgi?cid=11701">11701</a>"	377842	376336	2,2-Dimethylsuccinic Acid	406	597-43-3		<a href=http://pubchem.ncbi.nlm.nih.gov/summary/summary.cgi?cid=11701">11701</a>"	376336
2,2-Dimethylsuccinic Acid	261	11.4842	664	27138	597-43-3		<a href=http://pubchem.ncbi.nlm.nih.gov/summary/summary.cgi?cid=11701">11701</a>"	379003	376336	2,2-Dimethylsuccinic Acid	664	597-43-3		<a href=http://pubchem.ncbi.nlm.nih.gov/summary/summary.cgi?cid=11701">11701</a>"	376336
Unknown 183	267	11.4967		6450.9				379515
D-Glyceric acid	189	11.515	932	468698	6000-40-4	<a href=http://www.genome.jp/dbget-bin/www_bget?cpd+C00258">C00258</a>"	<a href=http://pubchem.ncbi.nlm.nih.gov/summary/summary.cgi?cid=752">752</a>"	380266	377282	D-Glyceric acid	932	6000-40-4	<a href=http://www.genome.jp/dbget-bin/www_bget?cpd+C00258">C00258</a>"	<a href=http://pubchem.ncbi.nlm.nih.gov/summary/summary.cgi?cid=752">752</a>"	377282	oxamide	582	471-46-5		<a href=http://pubchem.ncbi.nlm.nih.gov/summary/summary.cgi?cid=10113">10113</a>"	380136
Unknown 184	196	11.5217	169	50577	110-97-4		<a href=http://pubchem.ncbi.nlm.nih.gov/summary/summary.cgi?cid=8086">8086</a>"	380539	375569	Bis(2-hydroxypropyl)amine 2	169	110-97-4		<a href=http://pubchem.ncbi.nlm.nih.gov/summary/summary.cgi?cid=8086">8086</a>"	375569
methyl decanoate	74	11.535	930	27031066	110-42-9		<a href=http://pubchem.ncbi.nlm.nih.gov/summary/summary.cgi?cid=8050">8050</a>"	381085	381020	methyl decanoate	930	110-42-9		<a href=http://pubchem.ncbi.nlm.nih.gov/summary/summary.cgi?cid=8050">8050</a>"	381020	4-Acetylbutyric acid 1	247	3128-06-1	<a href=http://www.genome.jp/dbget-bin/www_bget?cpd+C02129">C02129</a>"	<a href=http://pubchem.ncbi.nlm.nih.gov/summary/summary.cgi?cid=18407">18407</a>"	385939	4-Acetylbutyric acid 2	216	3128-06-1	<a href=http://www.genome.jp/dbget-bin/www_bget?cpd+C02129">C02129</a>"	<a href=http://pubchem.ncbi.nlm.nih.gov/summary/summary.cgi?cid=18407">18407</a>"	378447
Unknown 185	137	11.5417		9617.4				381354
Itaconic acid	215	11.5608	303	22236	97-65-4	<a href=http://www.genome.jp/dbget-bin/www_bget?cpd+C00490">C00490</a>"	<a href=http://pubchem.ncbi.nlm.nih.gov/summary/summary.cgi?cid=811">811</a>"	382129	387056	Itaconic acid	303	97-65-4	<a href=http://www.genome.jp/dbget-bin/www_bget?cpd+C00490">C00490</a>"	<a href=http://pubchem.ncbi.nlm.nih.gov/summary/summary.cgi?cid=811">811</a>"	387056	D-Glyceric acid	220	6000-40-4	<a href=http://www.genome.jp/dbget-bin/www_bget?cpd+C00258">C00258</a>"	<a href=http://pubchem.ncbi.nlm.nih.gov/summary/summary.cgi?cid=752">752</a>"	377282
Itaconic acid	147	11.58	587	537764	97-65-4	<a href=http://www.genome.jp/dbget-bin/www_bget?cpd+C00490">C00490</a>"	<a href=http://pubchem.ncbi.nlm.nih.gov/summary/summary.cgi?cid=811">811</a>"	382904	387056	Itaconic acid	587	97-65-4	<a href=http://www.genome.jp/dbget-bin/www_bget?cpd+C00490">C00490</a>"	<a href=http://pubchem.ncbi.nlm.nih.gov/summary/summary.cgi?cid=811">811</a>"	387056	Allylmalonic acid	574	2583-25-7		<a href=http://pubchem.ncbi.nlm.nih.gov/summary/summary.cgi?cid=75748">75748</a>"	386768
Unknown 186	117	11.6175		81951				384420
Unknown 187	338	11.6358		4391.7				385161
uracil	99	11.6483	936	1090717	66-22-8	<a href=http://www.genome.jp/dbget-bin/www_bget?cpd+C00106">C00106</a>"	<a href=http://pubchem.ncbi.nlm.nih.gov/summary/summary.cgi?cid=1174">1174</a>"	385667	385872	uracil	936	66-22-8	<a href=http://www.genome.jp/dbget-bin/www_bget?cpd+C00106">C00106</a>"	<a href=http://pubchem.ncbi.nlm.nih.gov/summary/summary.cgi?cid=1174">1174</a>"	385872	Allylmalonic acid	367	2583-25-7		<a href=http://pubchem.ncbi.nlm.nih.gov/summary/summary.cgi?cid=75748">75748</a>"	386768	Itaconic acid	347	97-65-4	<a href=http://www.genome.jp/dbget-bin/www_bget?cpd+C00490">C00490</a>"	<a href=http://pubchem.ncbi.nlm.nih.gov/summary/summary.cgi?cid=811">811</a>"	387056
Unknown 188	72	11.6508		153051				385768
Unknown 189	341	11.6758	180	5287.4	2583-25-7		<a href=http://pubchem.ncbi.nlm.nih.gov/summary/summary.cgi?cid=75748">75748</a>"	386778	386768	Allylmalonic acid	180	2583-25-7		<a href=http://pubchem.ncbi.nlm.nih.gov/summary/summary.cgi?cid=75748">75748</a>"	386768	fumaric acid	162	110-17-8	<a href=http://www.genome.jp/dbget-bin/www_bget?cpd+C00122">C00122</a>"	<a href=http://pubchem.ncbi.nlm.nih.gov/summary/summary.cgi?cid=444972">444972</a>"	390675
Citraconic acid 4	149	11.7075	714	6517.1	498-23-7		<a href=http://pubchem.ncbi.nlm.nih.gov/summary/summary.cgi?cid=874">874</a>"	388058	391566	Citraconic acid 4	714	498-23-7		<a href=http://pubchem.ncbi.nlm.nih.gov/summary/summary.cgi?cid=874">874</a>"	391566	Itaconic acid	706	97-65-4	<a href=http://www.genome.jp/dbget-bin/www_bget?cpd+C00490">C00490</a>"	<a href=http://pubchem.ncbi.nlm.nih.gov/summary/summary.cgi?cid=811">811</a>"	387056	Allylmalonic acid	626	2583-25-7		<a href=http://pubchem.ncbi.nlm.nih.gov/summary/summary.cgi?cid=75748">75748</a>"	386768	fumaric acid	397	110-17-8	<a href=http://www.genome.jp/dbget-bin/www_bget?cpd+C00122">C00122</a>"	<a href=http://pubchem.ncbi.nlm.nih.gov/summary/summary.cgi?cid=444972">444972</a>"	390675
Unknown 190	219	11.7267		6560.1				388833
Pyrrole-2-Carboxylic Acid	240	11.7467	258	25871	634-97-9	<a href=http://www.genome.jp/dbget-bin/www_bget?cpd+C05942">C05942</a>"	<a href=http://pubchem.ncbi.nlm.nih.gov/summary/summary.cgi?cid=12473">12473</a>"	389642	394475	Pyrrole-2-Carboxylic Acid	258	634-97-9	<a href=http://www.genome.jp/dbget-bin/www_bget?cpd+C05942">C05942</a>"	<a href=http://pubchem.ncbi.nlm.nih.gov/summary/summary.cgi?cid=12473">12473</a>"	394475	uracil	52	66-22-8	<a href=http://www.genome.jp/dbget-bin/www_bget?cpd+C00106">C00106</a>"	<a href=http://pubchem.ncbi.nlm.nih.gov/summary/summary.cgi?cid=1174">1174</a>"	385872
Unknown 191	80	11.7708		51546				390619
Unknown 192	217	11.7783		8249.9				390922
2,3-Dimethylsuccinic acid	147	11.82	701	135289	13545-04-5		<a href=http://pubchem.ncbi.nlm.nih.gov/summary/summary.cgi?cid=11848">11848</a>"	392607	396743	2,3-Dimethylsuccinic acid	701	13545-04-5		<a href=http://pubchem.ncbi.nlm.nih.gov/summary/summary.cgi?cid=11848">11848</a>"	396743	Citraconic acid 4	622	498-23-7		<a href=http://pubchem.ncbi.nlm.nih.gov/summary/summary.cgi?cid=874">874</a>"	391566	fumaric acid	422	110-17-8	<a href=http://www.genome.jp/dbget-bin/www_bget?cpd+C00122">C00122</a>"	<a href=http://pubchem.ncbi.nlm.nih.gov/summary/summary.cgi?cid=444972">444972</a>"	390675
fumaric acid	245	11.83	335	15546	110-17-8	<a href=http://www.genome.jp/dbget-bin/www_bget?cpd+C00122">C00122</a>"	<a href=http://pubchem.ncbi.nlm.nih.gov/summary/summary.cgi?cid=444972">444972</a>"	393011	390675	fumaric acid	335	110-17-8	<a href=http://www.genome.jp/dbget-bin/www_bget?cpd+C00122">C00122</a>"	<a href=http://pubchem.ncbi.nlm.nih.gov/summary/summary.cgi?cid=444972">444972</a>"	390675
Pyrrole-2-Carboxylic Acid	240	11.8375	329	11132	634-97-9	<a href=http://www.genome.jp/dbget-bin/www_bget?cpd+C05942">C05942</a>"	<a href=http://pubchem.ncbi.nlm.nih.gov/summary/summary.cgi?cid=12473">12473</a>"	393314	394475	Pyrrole-2-Carboxylic Acid	329	634-97-9	<a href=http://www.genome.jp/dbget-bin/www_bget?cpd+C05942">C05942</a>"	<a href=http://pubchem.ncbi.nlm.nih.gov/summary/summary.cgi?cid=12473">12473</a>"	394475
Unknown 193	221	11.8608		15488				394257
Unknown 194	259	11.8758	174	6346.0	13545-04-5		<a href=http://pubchem.ncbi.nlm.nih.gov/summary/summary.cgi?cid=11848">11848</a>"	394864	396743	2,3-Dimethylsuccinic acid	174	13545-04-5		<a href=http://pubchem.ncbi.nlm.nih.gov/summary/summary.cgi?cid=11848">11848</a>"	396743	cyclohexylamine	145	108-91-8	<a href=http://www.genome.jp/dbget-bin/www_bget?cpd+C00571">C00571</a>"	<a href=http://pubchem.ncbi.nlm.nih.gov/summary/summary.cgi?cid=7965">7965</a>"	395703
Pelargonic acid	171	11.8983	481	107497	112-05-0	<a href=http://www.genome.jp/dbget-bin/www_bget?cpd+C01601">C01601</a>"	<a href=http://pubchem.ncbi.nlm.nih.gov/summary/summary.cgi?cid=8158">8158</a>"	395773	398493	Pelargonic acid	481	112-05-0	<a href=http://www.genome.jp/dbget-bin/www_bget?cpd+C01601">C01601</a>"	<a href=http://pubchem.ncbi.nlm.nih.gov/summary/summary.cgi?cid=8158">8158</a>"	398493	2,3-Dimethylsuccinic acid	462	13545-04-5		<a href=http://pubchem.ncbi.nlm.nih.gov/summary/summary.cgi?cid=11848">11848</a>"	396743
serine 1	204	11.9325	830	874197	56-45-1	<a href=http://www.genome.jp/dbget-bin/www_bget?cpd+C00716">C00716</a>"	<a href=http://pubchem.ncbi.nlm.nih.gov/summary/summary.cgi?cid=617">617</a>"	397155	395017	serine 1	830	56-45-1	<a href=http://www.genome.jp/dbget-bin/www_bget?cpd+C00716">C00716</a>"	<a href=http://pubchem.ncbi.nlm.nih.gov/summary/summary.cgi?cid=617">617</a>"	395017
2,3-Dimethylsuccinic acid	188	11.9417	409	355596	13545-04-5		<a href=http://pubchem.ncbi.nlm.nih.gov/summary/summary.cgi?cid=11848">11848</a>"	397525	396743	2,3-Dimethylsuccinic acid	409	13545-04-5		<a href=http://pubchem.ncbi.nlm.nih.gov/summary/summary.cgi?cid=11848">11848</a>"	396743	serine 1	393	56-45-1	<a href=http://www.genome.jp/dbget-bin/www_bget?cpd+C00716">C00716</a>"	<a href=http://pubchem.ncbi.nlm.nih.gov/summary/summary.cgi?cid=617">617</a>"	395017	3-Hydroxynorvaline 2	324	2280-42-4		<a href=http://pubchem.ncbi.nlm.nih.gov/summary/summary.cgi?cid=65097">65097</a>"	399897
3-Hydroxynorvaline 2	160	11.9483	492	355830	2280-42-4		<a href=http://pubchem.ncbi.nlm.nih.gov/summary/summary.cgi?cid=65097">65097</a>"	397795	399897	3-Hydroxynorvaline 2	492	2280-42-4		<a href=http://pubchem.ncbi.nlm.nih.gov/summary/summary.cgi?cid=65097">65097</a>"	399897	2,3-Dimethylsuccinic acid	449	13545-04-5		<a href=http://pubchem.ncbi.nlm.nih.gov/summary/summary.cgi?cid=11848">11848</a>"	396743	serine 1	400	56-45-1	<a href=http://www.genome.jp/dbget-bin/www_bget?cpd+C00716">C00716</a>"	<a href=http://pubchem.ncbi.nlm.nih.gov/summary/summary.cgi?cid=617">617</a>"	395017
Unknown 195	103	11.9542		185418				398031
Pelargonic acid	173	11.9833	233	12791	112-05-0	<a href=http://www.genome.jp/dbget-bin/www_bget?cpd+C01601">C01601</a>"	<a href=http://pubchem.ncbi.nlm.nih.gov/summary/summary.cgi?cid=8158">8158</a>"	399210	398493	Pelargonic acid	233	112-05-0	<a href=http://www.genome.jp/dbget-bin/www_bget?cpd+C01601">C01601</a>"	<a href=http://pubchem.ncbi.nlm.nih.gov/summary/summary.cgi?cid=8158">8158</a>"	398493	L-homoserine 2	212	672-15-1	<a href=http://www.genome.jp/dbget-bin/www_bget?cpd+C00263">C00263</a>"	<a href=http://pubchem.ncbi.nlm.nih.gov/summary/summary.cgi?cid=12647">12647</a>"	395576	3-Hydroxynorvaline 2	158	2280-42-4		<a href=http://pubchem.ncbi.nlm.nih.gov/summary/summary.cgi?cid=65097">65097</a>"	399897
Pelargonic acid	215	11.9933	964	188396	112-05-0	<a href=http://www.genome.jp/dbget-bin/www_bget?cpd+C01601">C01601</a>"	<a href=http://pubchem.ncbi.nlm.nih.gov/summary/summary.cgi?cid=8158">8158</a>"	399614	398493	Pelargonic acid	964	112-05-0	<a href=http://www.genome.jp/dbget-bin/www_bget?cpd+C01601">C01601</a>"	<a href=http://pubchem.ncbi.nlm.nih.gov/summary/summary.cgi?cid=8158">8158</a>"	398493	N-Acetyl-beta-alanine 1	358	3025-95-4	<a href=http://www.genome.jp/dbget-bin/www_bget?cpd+C01073">C01073</a>"	<a href=http://pubchem.ncbi.nlm.nih.gov/summary/summary.cgi?cid=76406">76406</a>"	400990
Unknown 196	255	12.0242	141	13715	2280-42-4		<a href=http://pubchem.ncbi.nlm.nih.gov/summary/summary.cgi?cid=65097">65097</a>"	400861	399897	3-Hydroxynorvaline 2	141	2280-42-4		<a href=http://pubchem.ncbi.nlm.nih.gov/summary/summary.cgi?cid=65097">65097</a>"	399897	Benzyl thiocyanate	134	3012-37-1	<a href=http://www.genome.jp/dbget-bin/www_bget?cpd+C02660">C02660</a>"	<a href=http://pubchem.ncbi.nlm.nih.gov/summary/summary.cgi?cid=18170">18170</a>"	404679
cycloleucine 1	156	12.035	927	206141	52-52-8	<a href=http://www.genome.jp/dbget-bin/www_bget?cpd+C03969">C03969</a>"	<a href=http://pubchem.ncbi.nlm.nih.gov/summary/summary.cgi?cid=2901">2901</a>"	401299	404530	cycloleucine 1	927	52-52-8	<a href=http://www.genome.jp/dbget-bin/www_bget?cpd+C03969">C03969</a>"	<a href=http://pubchem.ncbi.nlm.nih.gov/summary/summary.cgi?cid=2901">2901</a>"	404530	Pipecolinic acid	759	535-75-1		<a href=http://pubchem.ncbi.nlm.nih.gov/summary/summary.cgi?cid=849">849</a>"	402862	Citraconic acid 1	250	498-23-7		<a href=http://pubchem.ncbi.nlm.nih.gov/summary/summary.cgi?cid=874">874</a>"	403836
Unknown 197	221	12.07		20535				402714
cycloleucine 1	151	12.075	234	6923.4	52-52-8	<a href=http://www.genome.jp/dbget-bin/www_bget?cpd+C03969">C03969</a>"	<a href=http://pubchem.ncbi.nlm.nih.gov/summary/summary.cgi?cid=2901">2901</a>"	402916	404530	cycloleucine 1	234	52-52-8	<a href=http://www.genome.jp/dbget-bin/www_bget?cpd+C03969">C03969</a>"	<a href=http://pubchem.ncbi.nlm.nih.gov/summary/summary.cgi?cid=2901">2901</a>"	404530	3-Cyanoalanine	232	6232-19-5		<a href=http://pubchem.ncbi.nlm.nih.gov/summary/summary.cgi?cid=13538">13538</a>"	404459	Pipecolinic acid	193	535-75-1		<a href=http://pubchem.ncbi.nlm.nih.gov/summary/summary.cgi?cid=849">849</a>"	402862
Unknown 198	219	12.1308		18013				405173
4-Methyl-5-thiazolethanol	103	12.1525	903	3314922	137-00-8	<a href=http://www.genome.jp/dbget-bin/www_bget?cpd+C04294">C04294</a>"	<a href=http://pubchem.ncbi.nlm.nih.gov/summary/summary.cgi?cid=1136">1136</a>"	406049	409188	4-Methyl-5-thiazolethanol	903	137-00-8	<a href=http://www.genome.jp/dbget-bin/www_bget?cpd+C04294">C04294</a>"	<a href=http://pubchem.ncbi.nlm.nih.gov/summary/summary.cgi?cid=1136">1136</a>"	409188
Citraconic acid 1	113	12.1558	332	49169	498-23-7		<a href=http://pubchem.ncbi.nlm.nih.gov/summary/summary.cgi?cid=874">874</a>"	406184	403836	Citraconic acid 1	332	498-23-7		<a href=http://pubchem.ncbi.nlm.nih.gov/summary/summary.cgi?cid=874">874</a>"	403836
Unknown 199	117	12.1642		38722				406521
threonine 1	57	12.2742	920	732831	72-19-5	<a href=http://www.genome.jp/dbget-bin/www_bget?cpd+C00188">C00188</a>"	<a href=http://pubchem.ncbi.nlm.nih.gov/summary/summary.cgi?cid=205">205</a>"	410968	410252	threonine 1	920	72-19-5	<a href=http://www.genome.jp/dbget-bin/www_bget?cpd+C00188">C00188</a>"	<a href=http://pubchem.ncbi.nlm.nih.gov/summary/summary.cgi?cid=205">205</a>"	410252	L-Allothreonine 1	916	28954-12-3	<a href=http://www.genome.jp/dbget-bin/www_bget?cpd+C05519">C05519</a>"	<a href=http://pubchem.ncbi.nlm.nih.gov/summary/summary.cgi?cid=99289">99289</a>"	412246
L-Allothreonine 1	240	12.2775	384	63895	28954-12-3	<a href=http://www.genome.jp/dbget-bin/www_bget?cpd+C05519">C05519</a>"	<a href=http://pubchem.ncbi.nlm.nih.gov/summary/summary.cgi?cid=99289">99289</a>"	411102	412246	L-Allothreonine 1	384	28954-12-3	<a href=http://www.genome.jp/dbget-bin/www_bget?cpd+C05519">C05519</a>"	<a href=http://pubchem.ncbi.nlm.nih.gov/summary/summary.cgi?cid=99289">99289</a>"	412246	threonine 1	381	72-19-5	<a href=http://www.genome.jp/dbget-bin/www_bget?cpd+C00188">C00188</a>"	<a href=http://pubchem.ncbi.nlm.nih.gov/summary/summary.cgi?cid=205">205</a>"	410252
Unknown 200	221	12.2975		171126				411911
L-Allothreonine 1	219	12.3283	345	22096	28954-12-3	<a href=http://www.genome.jp/dbget-bin/www_bget?cpd+C05519">C05519</a>"	<a href=http://pubchem.ncbi.nlm.nih.gov/summary/summary.cgi?cid=99289">99289</a>"	413157	412246	L-Allothreonine 1	345	28954-12-3	<a href=http://www.genome.jp/dbget-bin/www_bget?cpd+C05519">C05519</a>"	<a href=http://pubchem.ncbi.nlm.nih.gov/summary/summary.cgi?cid=99289">99289</a>"	412246	1-Indanone 1	327	83-33-0	<a href=http://www.genome.jp/dbget-bin/www_bget?cpd+C01504">C01504</a>"	<a href=http://pubchem.ncbi.nlm.nih.gov/summary/summary.cgi?cid=6735">6735</a>"	413844
4-Methylcatechol	268	12.3633	627	16906	452-86-8	<a href=http://www.genome.jp/dbget-bin/www_bget?cpd+C06730">C06730</a>"	<a href=http://pubchem.ncbi.nlm.nih.gov/summary/summary.cgi?cid=9958">9958</a>"	414572	416352	4-Methylcatechol	627	452-86-8	<a href=http://www.genome.jp/dbget-bin/www_bget?cpd+C06730">C06730</a>"	<a href=http://pubchem.ncbi.nlm.nih.gov/summary/summary.cgi?cid=9958">9958</a>"	416352
4-Methylcatechol	149	12.3708	254	8469.2	452-86-8	<a href=http://www.genome.jp/dbget-bin/www_bget?cpd+C06730">C06730</a>"	<a href=http://pubchem.ncbi.nlm.nih.gov/summary/summary.cgi?cid=9958">9958</a>"	414876	416352	4-Methylcatechol	254	452-86-8	<a href=http://www.genome.jp/dbget-bin/www_bget?cpd+C06730">C06730</a>"	<a href=http://pubchem.ncbi.nlm.nih.gov/summary/summary.cgi?cid=9958">9958</a>"	416352
Unknown 201	131	12.3858		43819				415482
Unknown 202	143	12.4483		4272.8				418009
thymine	41	12.4817	537	62772	65-71-4	<a href=http://www.genome.jp/dbget-bin/www_bget?cpd+C00178">C00178</a>"	<a href=http://pubchem.ncbi.nlm.nih.gov/summary/summary.cgi?cid=1135">1135</a>"	419356	419706	thymine	537	65-71-4	<a href=http://www.genome.jp/dbget-bin/www_bget?cpd+C00178">C00178</a>"	<a href=http://pubchem.ncbi.nlm.nih.gov/summary/summary.cgi?cid=1135">1135</a>"	419706	2-methylfumarate	463	498-24-8		<a href=http://pubchem.ncbi.nlm.nih.gov/summary/summary.cgi?cid=874">874</a>"	417693
thymine	204	12.4858	372	18517	65-71-4	<a href=http://www.genome.jp/dbget-bin/www_bget?cpd+C00178">C00178</a>"	<a href=http://pubchem.ncbi.nlm.nih.gov/summary/summary.cgi?cid=1135">1135</a>"	419525	419706	thymine	372	65-71-4	<a href=http://www.genome.jp/dbget-bin/www_bget?cpd+C00178">C00178</a>"	<a href=http://pubchem.ncbi.nlm.nih.gov/summary/summary.cgi?cid=1135">1135</a>"	419706
thymine	102	12.4892	451	317635	65-71-4	<a href=http://www.genome.jp/dbget-bin/www_bget?cpd+C00178">C00178</a>"	<a href=http://pubchem.ncbi.nlm.nih.gov/summary/summary.cgi?cid=1135">1135</a>"	419660	419706	thymine	451	65-71-4	<a href=http://www.genome.jp/dbget-bin/www_bget?cpd+C00178">C00178</a>"	<a href=http://pubchem.ncbi.nlm.nih.gov/summary/summary.cgi?cid=1135">1135</a>"	419706	2-methylfumarate	357	498-24-8		<a href=http://pubchem.ncbi.nlm.nih.gov/summary/summary.cgi?cid=874">874</a>"	417693
thymine	259	12.5	528	6486.7	65-71-4	<a href=http://www.genome.jp/dbget-bin/www_bget?cpd+C00178">C00178</a>"	<a href=http://pubchem.ncbi.nlm.nih.gov/summary/summary.cgi?cid=1135">1135</a>"	420098	419706	thymine	528	65-71-4	<a href=http://www.genome.jp/dbget-bin/www_bget?cpd+C00178">C00178</a>"	<a href=http://pubchem.ncbi.nlm.nih.gov/summary/summary.cgi?cid=1135">1135</a>"	419706	2-methylfumarate	353	498-24-8		<a href=http://pubchem.ncbi.nlm.nih.gov/summary/summary.cgi?cid=874">874</a>"	417693
Unknown 203	178	12.5133		21719				420637
3-aminopropionitrile 1	100	12.5408	328	58710	151-18-8	<a href=http://www.genome.jp/dbget-bin/www_bget?cpd+C05670">C05670</a>"	<a href=http://pubchem.ncbi.nlm.nih.gov/summary/summary.cgi?cid=1647">1647</a>"	421748	421500	3-aminopropionitrile 1	328	151-18-8	<a href=http://www.genome.jp/dbget-bin/www_bget?cpd+C05670">C05670</a>"	<a href=http://pubchem.ncbi.nlm.nih.gov/summary/summary.cgi?cid=1647">1647</a>"	421500	DL-Anabasine 1	323	13078-04-1	<a href=http://www.genome.jp/dbget-bin/www_bget?cpd+C06180">C06180</a>"	<a href=http://pubchem.ncbi.nlm.nih.gov/summary/summary.cgi?cid=2181">2181</a>"	421588	hydroquinone	314	123-31-9	<a href=http://www.genome.jp/dbget-bin/www_bget?cpd+C15603">C15603</a>"	<a href=http://pubchem.ncbi.nlm.nih.gov/summary/summary.cgi?cid=785">785</a>"	421819
Biphenyl	154	12.5475	245	14353	92-52-4	<a href=http://www.genome.jp/dbget-bin/www_bget?cpd+C06588">C06588</a>"	<a href=http://pubchem.ncbi.nlm.nih.gov/summary/summary.cgi?cid=7095">7095</a>"	422018	426671	Biphenyl	245	92-52-4	<a href=http://www.genome.jp/dbget-bin/www_bget?cpd+C06588">C06588</a>"	<a href=http://pubchem.ncbi.nlm.nih.gov/summary/summary.cgi?cid=7095">7095</a>"	426671	2-Methylglutaric Acid	217	617-62-9	<a href=http://www.genome.jp/dbget-bin/www_bget?cpd+C05282">C05282</a>"	<a href=http://pubchem.ncbi.nlm.nih.gov/summary/summary.cgi?cid=12046">12046</a>"	426727
Glutaric Acid	147	12.5625	882	591958	110-94-1	<a href=http://www.genome.jp/dbget-bin/www_bget?cpd+C00489">C00489</a>"	<a href=http://pubchem.ncbi.nlm.nih.gov/summary/summary.cgi?cid=743">743</a>"	422624	420308	Glutaric Acid	882	110-94-1	<a href=http://www.genome.jp/dbget-bin/www_bget?cpd+C00489">C00489</a>"	<a href=http://pubchem.ncbi.nlm.nih.gov/summary/summary.cgi?cid=743">743</a>"	420308	2-Methylglutaric Acid	554	617-62-9	<a href=http://www.genome.jp/dbget-bin/www_bget?cpd+C05282">C05282</a>"	<a href=http://pubchem.ncbi.nlm.nih.gov/summary/summary.cgi?cid=12046">12046</a>"	426727
Unknown 204	57	12.5783		84842				423264
thymine	373	12.6033	228	19744	65-71-4	<a href=http://www.genome.jp/dbget-bin/www_bget?cpd+C00178">C00178</a>"	<a href=http://pubchem.ncbi.nlm.nih.gov/summary/summary.cgi?cid=1135">1135</a>"	424275	419706	thymine	228	65-71-4	<a href=http://www.genome.jp/dbget-bin/www_bget?cpd+C00178">C00178</a>"	<a href=http://pubchem.ncbi.nlm.nih.gov/summary/summary.cgi?cid=1135">1135</a>"	419706
Unknown 205	103	12.6217		13867				425016
2-Methylglutaric Acid	86	12.6958	438	15771	617-62-9	<a href=http://www.genome.jp/dbget-bin/www_bget?cpd+C05282">C05282</a>"	<a href=http://pubchem.ncbi.nlm.nih.gov/summary/summary.cgi?cid=12046">12046</a>"	428015	426727	2-Methylglutaric Acid	438	617-62-9	<a href=http://www.genome.jp/dbget-bin/www_bget?cpd+C05282">C05282</a>"	<a href=http://pubchem.ncbi.nlm.nih.gov/summary/summary.cgi?cid=12046">12046</a>"	426727	3-Methylglutaric Acid	419	626-51-7		<a href=http://pubchem.ncbi.nlm.nih.gov/summary/summary.cgi?cid=12284">12284</a>"	431825	malonic acid 2	357	141-82-2	<a href=http://www.genome.jp/dbget-bin/www_bget?cpd+C04025">C04025</a>"	<a href=http://pubchem.ncbi.nlm.nih.gov/summary/summary.cgi?cid=867">867</a>"	430110
malonic acid 2	69	12.7183	411	29523	141-82-2	<a href=http://www.genome.jp/dbget-bin/www_bget?cpd+C04025">C04025</a>"	<a href=http://pubchem.ncbi.nlm.nih.gov/summary/summary.cgi?cid=867">867</a>"	428924	430110	malonic acid 2	411	141-82-2	<a href=http://www.genome.jp/dbget-bin/www_bget?cpd+C04025">C04025</a>"	<a href=http://pubchem.ncbi.nlm.nih.gov/summary/summary.cgi?cid=867">867</a>"	430110	3-Methylglutaric Acid	374	626-51-7		<a href=http://pubchem.ncbi.nlm.nih.gov/summary/summary.cgi?cid=12284">12284</a>"	431825	2-Methylglutaric Acid	371	617-62-9	<a href=http://www.genome.jp/dbget-bin/www_bget?cpd+C05282">C05282</a>"	<a href=http://pubchem.ncbi.nlm.nih.gov/summary/summary.cgi?cid=12046">12046</a>"	426727	6-hydroxy caproic acid	351	1191-25-9	<a href=http://www.genome.jp/dbget-bin/www_bget?cpd+C06103">C06103</a>"	<a href=http://pubchem.ncbi.nlm.nih.gov/summary/summary.cgi?cid=14490">14490</a>"	433168	Biuret 3	329	108-19-0	<a href=http://www.genome.jp/dbget-bin/www_bget?cpd+C06555">C06555</a>"	<a href=http://pubchem.ncbi.nlm.nih.gov/summary/summary.cgi?cid=7913">7913</a>"	429344	2-Deoxytetronic acid	327	1518-61-2		<a href=http://pubchem.ncbi.nlm.nih.gov/summary/summary.cgi?cid=150929">150929</a>"	432226
malonic acid 2	143	12.7208	376	17766	141-82-2	<a href=http://www.genome.jp/dbget-bin/www_bget?cpd+C04025">C04025</a>"	<a href=http://pubchem.ncbi.nlm.nih.gov/summary/summary.cgi?cid=867">867</a>"	429025	430110	malonic acid 2	376	141-82-2	<a href=http://www.genome.jp/dbget-bin/www_bget?cpd+C04025">C04025</a>"	<a href=http://pubchem.ncbi.nlm.nih.gov/summary/summary.cgi?cid=867">867</a>"	430110	3-Methylglutaric Acid	318	626-51-7		<a href=http://pubchem.ncbi.nlm.nih.gov/summary/summary.cgi?cid=12284">12284</a>"	431825	6-hydroxy caproic acid	226	1191-25-9	<a href=http://www.genome.jp/dbget-bin/www_bget?cpd+C06103">C06103</a>"	<a href=http://pubchem.ncbi.nlm.nih.gov/summary/summary.cgi?cid=14490">14490</a>"	433168	Biuret 3	219	108-19-0	<a href=http://www.genome.jp/dbget-bin/www_bget?cpd+C06555">C06555</a>"	<a href=http://pubchem.ncbi.nlm.nih.gov/summary/summary.cgi?cid=7913">7913</a>"	429344
Unknown 206	142	12.7492	48	31235	4298-08-2		<a href=http://pubchem.ncbi.nlm.nih.gov/summary/summary.cgi?cid=559314">559314</a>"	430171	434834	3-hydroxy-L-proline 1	48	4298-08-2		<a href=http://pubchem.ncbi.nlm.nih.gov/summary/summary.cgi?cid=559314">559314</a>"	434834
beta-Alanine 2	100	12.7825	316	36632	107-95-9	<a href=http://www.genome.jp/dbget-bin/www_bget?cpd+C00099">C00099</a>"	<a href=http://pubchem.ncbi.nlm.nih.gov/summary/summary.cgi?cid=239">239</a>"	431518	434448	beta-Alanine 2	316	107-95-9	<a href=http://www.genome.jp/dbget-bin/www_bget?cpd+C00099">C00099</a>"	<a href=http://pubchem.ncbi.nlm.nih.gov/summary/summary.cgi?cid=239">239</a>"	434448	Biuret 3	296	108-19-0	<a href=http://www.genome.jp/dbget-bin/www_bget?cpd+C06555">C06555</a>"	<a href=http://pubchem.ncbi.nlm.nih.gov/summary/summary.cgi?cid=7913">7913</a>"	429344	N-Ethylglycine 1	212	627-01-0	<a href=http://www.genome.jp/dbget-bin/www_bget?cpd+C11735">C11735</a>"	<a href=http://pubchem.ncbi.nlm.nih.gov/summary/summary.cgi?cid=316542">316542</a>"	428515	aspartic acid 2	185	56-84-8	<a href=http://www.genome.jp/dbget-bin/www_bget?cpd+C00049">C00049</a>"	<a href=http://pubchem.ncbi.nlm.nih.gov/summary/summary.cgi?cid=424">424</a>"	432795
hydrocinnamic acid	104	12.7992	928	47210416	501-52-0	<a href=http://www.genome.jp/dbget-bin/www_bget?cpd+C05629">C05629</a>"	<a href=http://pubchem.ncbi.nlm.nih.gov/summary/summary.cgi?cid=107">107</a>"	432192	434598	hydrocinnamic acid	928	501-52-0	<a href=http://www.genome.jp/dbget-bin/www_bget?cpd+C05629">C05629</a>"	<a href=http://pubchem.ncbi.nlm.nih.gov/summary/summary.cgi?cid=107">107</a>"	434598
1-Indanone 2	141	12.8025	421	11704	83-33-0	<a href=http://www.genome.jp/dbget-bin/www_bget?cpd+C01504">C01504</a>"	<a href=http://pubchem.ncbi.nlm.nih.gov/summary/summary.cgi?cid=6735">6735</a>"	432327	428136	1-Indanone 2	421	83-33-0	<a href=http://www.genome.jp/dbget-bin/www_bget?cpd+C01504">C01504</a>"	<a href=http://pubchem.ncbi.nlm.nih.gov/summary/summary.cgi?cid=6735">6735</a>"	428136	D-erythronolactone 1	343	15667-21-7		<a href=http://pubchem.ncbi.nlm.nih.gov/summary/summary.cgi?cid=5325915">5325915</a>"	437216
beta-Alanine 2	174	12.8608	632	20525	107-95-9	<a href=http://www.genome.jp/dbget-bin/www_bget?cpd+C00099">C00099</a>"	<a href=http://pubchem.ncbi.nlm.nih.gov/summary/summary.cgi?cid=239">239</a>"	434685	434448	beta-Alanine 2	632	107-95-9	<a href=http://www.genome.jp/dbget-bin/www_bget?cpd+C00099">C00099</a>"	<a href=http://pubchem.ncbi.nlm.nih.gov/summary/summary.cgi?cid=239">239</a>"	434448	6-hydroxy caproic acid	426	1191-25-9	<a href=http://www.genome.jp/dbget-bin/www_bget?cpd+C06103">C06103</a>"	<a href=http://pubchem.ncbi.nlm.nih.gov/summary/summary.cgi?cid=14490">14490</a>"	433168	3-Methylglutaric Acid	400	626-51-7		<a href=http://pubchem.ncbi.nlm.nih.gov/summary/summary.cgi?cid=12284">12284</a>"	431825
2-Deoxytetronic acid	233	12.8867	562	11044	1518-61-2		<a href=http://pubchem.ncbi.nlm.nih.gov/summary/summary.cgi?cid=150929">150929</a>"	435730	432226	2-Deoxytetronic acid	562	1518-61-2		<a href=http://pubchem.ncbi.nlm.nih.gov/summary/summary.cgi?cid=150929">150929</a>"	432226	Erythrose 2	248	583-50-6		<a href=http://pubchem.ncbi.nlm.nih.gov/summary/summary.cgi?cid=94176">94176</a>"	435855	D-erythronolactone 1	242	15667-21-7		<a href=http://pubchem.ncbi.nlm.nih.gov/summary/summary.cgi?cid=5325915">5325915</a>"	437216
beta-Alanine 2	174	12.9033	387	49897	107-95-9	<a href=http://www.genome.jp/dbget-bin/www_bget?cpd+C00099">C00099</a>"	<a href=http://pubchem.ncbi.nlm.nih.gov/summary/summary.cgi?cid=239">239</a>"	436404	434448	beta-Alanine 2	387	107-95-9	<a href=http://www.genome.jp/dbget-bin/www_bget?cpd+C00099">C00099</a>"	<a href=http://pubchem.ncbi.nlm.nih.gov/summary/summary.cgi?cid=239">239</a>"	434448
L-Threose 1	201	12.935	567	21248	95-44-3		<a href=http://pubchem.ncbi.nlm.nih.gov/summary/summary.cgi?cid=101562">101562</a>"	437684	441422	L-Threose 1	567	95-44-3		<a href=http://pubchem.ncbi.nlm.nih.gov/summary/summary.cgi?cid=101562">101562</a>"	441422	Erythrose 2	551	583-50-6		<a href=http://pubchem.ncbi.nlm.nih.gov/summary/summary.cgi?cid=94176">94176</a>"	435855	D-erythronolactone 1	445	15667-21-7		<a href=http://pubchem.ncbi.nlm.nih.gov/summary/summary.cgi?cid=5325915">5325915</a>"	437216
L-homoserine 1	218	12.965	270	7077.9	672-15-1	<a href=http://www.genome.jp/dbget-bin/www_bget?cpd+C00263">C00263</a>"	<a href=http://pubchem.ncbi.nlm.nih.gov/summary/summary.cgi?cid=12647">12647</a>"	438897	443004	L-homoserine 1	270	672-15-1	<a href=http://www.genome.jp/dbget-bin/www_bget?cpd+C00263">C00263</a>"	<a href=http://pubchem.ncbi.nlm.nih.gov/summary/summary.cgi?cid=12647">12647</a>"	443004
Unknown 207	158	12.9858	182	4135.2	4298-08-2		<a href=http://pubchem.ncbi.nlm.nih.gov/summary/summary.cgi?cid=559314">559314</a>"	439739	434834	3-hydroxy-L-proline 1	182	4298-08-2		<a href=http://pubchem.ncbi.nlm.nih.gov/summary/summary.cgi?cid=559314">559314</a>"	434834
Unknown 208	257	13.0033	150	6802.6	1724-02-3	<a href=http://www.genome.jp/dbget-bin/www_bget?cpd+C02214">C02214</a>"	<a href=http://pubchem.ncbi.nlm.nih.gov/summary/summary.cgi?cid=5280498">5280498</a>"	440446	444657	Glutaconic acid	150	1724-02-3	<a href=http://www.genome.jp/dbget-bin/www_bget?cpd+C02214">C02214</a>"	<a href=http://pubchem.ncbi.nlm.nih.gov/summary/summary.cgi?cid=5280498">5280498</a>"	444657	MALONAMIDE 5	143	108-13-4		<a href=http://pubchem.ncbi.nlm.nih.gov/summary/summary.cgi?cid=7911">7911</a>"	437725
Unknown 209	243	13.0492		37976				442299
L-homoserine 1	174	13.0742	302	6667.5	672-15-1	<a href=http://www.genome.jp/dbget-bin/www_bget?cpd+C00263">C00263</a>"	<a href=http://pubchem.ncbi.nlm.nih.gov/summary/summary.cgi?cid=12647">12647</a>"	443310	443004	L-homoserine 1	302	672-15-1	<a href=http://www.genome.jp/dbget-bin/www_bget?cpd+C00263">C00263</a>"	<a href=http://pubchem.ncbi.nlm.nih.gov/summary/summary.cgi?cid=12647">12647</a>"	443004	2,4-diaminobutyric acid 3	298	305-62-4		<a href=http://pubchem.ncbi.nlm.nih.gov/summary/summary.cgi?cid=470">470</a>"	444406	Citraconic acid 2	264	498-23-7		<a href=http://pubchem.ncbi.nlm.nih.gov/summary/summary.cgi?cid=874">874</a>"	440261
Maleamate 4	147	13.0842	310	37810	557-24-4		<a href=http://pubchem.ncbi.nlm.nih.gov/summary/summary.cgi?cid=11187">11187</a>"	443714	440511	Maleamate 4	310	557-24-4		<a href=http://pubchem.ncbi.nlm.nih.gov/summary/summary.cgi?cid=11187">11187</a>"	440511
2,4-diaminobutyric acid 3	213	13.0925	274	4142.0	305-62-4		<a href=http://pubchem.ncbi.nlm.nih.gov/summary/summary.cgi?cid=470">470</a>"	444051	444406	2,4-diaminobutyric acid 3	274	305-62-4		<a href=http://pubchem.ncbi.nlm.nih.gov/summary/summary.cgi?cid=470">470</a>"	444406
5-Methylresorcinol	253	13.1142	371	10305	504-15-4	<a href=http://www.genome.jp/dbget-bin/www_bget?cpd+C00727">C00727</a>"	<a href=http://pubchem.ncbi.nlm.nih.gov/summary/summary.cgi?cid=10436">10436</a>"	444927	444755	5-Methylresorcinol	371	504-15-4	<a href=http://www.genome.jp/dbget-bin/www_bget?cpd+C00727">C00727</a>"	<a href=http://pubchem.ncbi.nlm.nih.gov/summary/summary.cgi?cid=10436">10436</a>"	444755
L-homoserine 1	218	13.1225	884	89955	672-15-1	<a href=http://www.genome.jp/dbget-bin/www_bget?cpd+C00263">C00263</a>"	<a href=http://pubchem.ncbi.nlm.nih.gov/summary/summary.cgi?cid=12647">12647</a>"	445264	443004	L-homoserine 1	884	672-15-1	<a href=http://www.genome.jp/dbget-bin/www_bget?cpd+C00263">C00263</a>"	<a href=http://pubchem.ncbi.nlm.nih.gov/summary/summary.cgi?cid=12647">12647</a>"	443004
Erythrose 1	147	13.1725	525	971305	583-50-6		<a href=http://pubchem.ncbi.nlm.nih.gov/summary/summary.cgi?cid=94176">94176</a>"	447285	443139	Erythrose 1	525	583-50-6		<a href=http://pubchem.ncbi.nlm.nih.gov/summary/summary.cgi?cid=94176">94176</a>"	443139	L-Threose 2	513	95-44-3		<a href=http://pubchem.ncbi.nlm.nih.gov/summary/summary.cgi?cid=101562">101562</a>"	445773
Unknown 210	128	13.2383		48200				449947
3-Aminoisobutyric acid 1	174	13.2642	570	88093	144-90-1	<a href=http://www.genome.jp/dbget-bin/www_bget?cpd+C05145">C05145</a>"	<a href=http://pubchem.ncbi.nlm.nih.gov/summary/summary.cgi?cid=64956">64956</a>"	450991	452229	3-Aminoisobutyric acid 1	570	144-90-1	<a href=http://www.genome.jp/dbget-bin/www_bget?cpd+C05145">C05145</a>"	<a href=http://pubchem.ncbi.nlm.nih.gov/summary/summary.cgi?cid=64956">64956</a>"	452229
N-ethylmaleamic acid 2	73	13.2717	266	430045	4166-67-0		<a href=http://pubchem.ncbi.nlm.nih.gov/summary/summary.cgi?cid=5369191">5369191</a>"	451294	456011	N-ethylmaleamic acid 2	266	4166-67-0		<a href=http://pubchem.ncbi.nlm.nih.gov/summary/summary.cgi?cid=5369191">5369191</a>"	456011	Aminomalonic acid	245	1068-84-4	<a href=http://www.genome.jp/dbget-bin/www_bget?cpd+C00872">C00872</a>"	<a href=http://pubchem.ncbi.nlm.nih.gov/summary/summary.cgi?cid=100714">100714</a>"	455886
Capric Acid	117	13.2842	809	131510	334-48-5	<a href=http://www.genome.jp/dbget-bin/www_bget?cpd+C01571">C01571</a>"	<a href=http://pubchem.ncbi.nlm.nih.gov/summary/summary.cgi?cid=2969">2969</a>"	451800	450510	Capric Acid	809	334-48-5	<a href=http://www.genome.jp/dbget-bin/www_bget?cpd+C01571">C01571</a>"	<a href=http://pubchem.ncbi.nlm.nih.gov/summary/summary.cgi?cid=2969">2969</a>"	450510
Unknown 211	68	13.3183		22134				453181
Unknown 212	325	13.3767		5603.5				455539
(S)-Mandelic acid	281	13.3792	347	39468	17199-29-0	<a href=http://www.genome.jp/dbget-bin/www_bget?cpd+C01984">C01984</a>"	<a href=http://pubchem.ncbi.nlm.nih.gov/summary/summary.cgi?cid=439616">439616</a>"	455640	459974	(S)-Mandelic acid	347	17199-29-0	<a href=http://www.genome.jp/dbget-bin/www_bget?cpd+C01984">C01984</a>"	<a href=http://pubchem.ncbi.nlm.nih.gov/summary/summary.cgi?cid=439616">439616</a>"	459974	Citramalic acid	333	6263-10-8	<a href=http://www.genome.jp/dbget-bin/www_bget?cpd+C02612">C02612</a>"	<a href=http://pubchem.ncbi.nlm.nih.gov/summary/summary.cgi?cid=439766">439766</a>"	456194	N-ethylmaleamic acid 3	326	4166-67-0		<a href=http://pubchem.ncbi.nlm.nih.gov/summary/summary.cgi?cid=5369191">5369191</a>"	460635	Aminomalonic acid	313	1068-84-4	<a href=http://www.genome.jp/dbget-bin/www_bget?cpd+C00872">C00872</a>"	<a href=http://pubchem.ncbi.nlm.nih.gov/summary/summary.cgi?cid=100714">100714</a>"	455886
Unknown 213	71	13.395		21986				456281
Unknown 214	61	13.4142		24045				457055
Unknown 215	58	13.4425		15264				458201
Unknown 216	155	13.4642		16110				459077
Unknown 217	100	13.5675	154	34909	2018-66-8	<a href=http://www.genome.jp/dbget-bin/www_bget?cpd+C04335">C04335</a>"	<a href=http://pubchem.ncbi.nlm.nih.gov/summary/summary.cgi?cid=74840">74840</a>"	463254	460088	Carbobenzyloxy-L-leucine degr2	154	2018-66-8	<a href=http://www.genome.jp/dbget-bin/www_bget?cpd+C04335">C04335</a>"	<a href=http://pubchem.ncbi.nlm.nih.gov/summary/summary.cgi?cid=74840">74840</a>"	460088
Unknown 218	221	13.5925		6162.4				464265
L-Malic acid	73	13.6017	862	174154	97-67-6	<a href=http://www.genome.jp/dbget-bin/www_bget?cpd+C00149">C00149</a>"	<a href=http://pubchem.ncbi.nlm.nih.gov/summary/summary.cgi?cid=222656">222656</a>"	464636	462908	L-Malic acid	862	97-67-6	<a href=http://www.genome.jp/dbget-bin/www_bget?cpd+C00149">C00149</a>"	<a href=http://pubchem.ncbi.nlm.nih.gov/summary/summary.cgi?cid=222656">222656</a>"	462908	Maleamate 3	522	557-24-4		<a href=http://pubchem.ncbi.nlm.nih.gov/summary/summary.cgi?cid=11187">11187</a>"	465123	N-ethylmaleamic acid 3	511	4166-67-0		<a href=http://pubchem.ncbi.nlm.nih.gov/summary/summary.cgi?cid=5369191">5369191</a>"	460635	Threitol	490	7493-90-5		<a href=http://pubchem.ncbi.nlm.nih.gov/summary/summary.cgi?cid=169019">169019</a>"	466960
Unknown 219	243	13.6583		9691.9				466927
Threitol	245	13.7433	336	7514.1	7493-90-5		<a href=http://pubchem.ncbi.nlm.nih.gov/summary/summary.cgi?cid=169019">169019</a>"	470363	466960	Threitol	336	7493-90-5		<a href=http://pubchem.ncbi.nlm.nih.gov/summary/summary.cgi?cid=169019">169019</a>"	466960	5,6-dihydrouracil 1	312	504-07-4	<a href=http://www.genome.jp/dbget-bin/www_bget?cpd+C03919">C03919</a>"	<a href=http://pubchem.ncbi.nlm.nih.gov/summary/summary.cgi?cid=649">649</a>"	470340
Unknown 220	191	13.7992		38769				472620
Unknown 221	133	13.8275		12818				473766
Unknown 222	205	13.8317		7474.9				473934
adipic acid	111	13.865	685	113125	124-04-9	<a href=http://www.genome.jp/dbget-bin/www_bget?cpd+C06104">C06104</a>"	<a href=http://pubchem.ncbi.nlm.nih.gov/summary/summary.cgi?cid=196">196</a>"	475282	474146	adipic acid	685	124-04-9	<a href=http://www.genome.jp/dbget-bin/www_bget?cpd+C06104">C06104</a>"	<a href=http://pubchem.ncbi.nlm.nih.gov/summary/summary.cgi?cid=196">196</a>"	474146	2-Hydroxyquinoline	448	59-31-4	<a href=http://www.genome.jp/dbget-bin/www_bget?cpd+C06415">C06415</a>"	<a href=http://pubchem.ncbi.nlm.nih.gov/summary/summary.cgi?cid=6038">6038</a>"	478336	3-Hexenedioic acid	439	4436-74-2		<a href=http://pubchem.ncbi.nlm.nih.gov/summary/summary.cgi?cid=107550">107550</a>"	477227	1,5-Anhydroglucitol	412	154-58-5	<a href=http://www.genome.jp/dbget-bin/www_bget?cpd+C07326">C07326</a>"	<a href=http://pubchem.ncbi.nlm.nih.gov/summary/summary.cgi?cid=64960">64960</a>"	477501
2-Hydroxyquinoline	57	13.885	444	78910	59-31-4	<a href=http://www.genome.jp/dbget-bin/www_bget?cpd+C06415">C06415</a>"	<a href=http://pubchem.ncbi.nlm.nih.gov/summary/summary.cgi?cid=6038">6038</a>"	476090	478336	2-Hydroxyquinoline	444	59-31-4	<a href=http://www.genome.jp/dbget-bin/www_bget?cpd+C06415">C06415</a>"	<a href=http://pubchem.ncbi.nlm.nih.gov/summary/summary.cgi?cid=6038">6038</a>"	478336
Unknown 223	205	13.9083		7817.8				477034
salicylic acid	267	13.925	919	330242	69-72-7	<a href=http://www.genome.jp/dbget-bin/www_bget?cpd+C00805">C00805</a>"	<a href=http://pubchem.ncbi.nlm.nih.gov/summary/summary.cgi?cid=338">338</a>"	477707	479945	salicylic acid	919	69-72-7	<a href=http://www.genome.jp/dbget-bin/www_bget?cpd+C00805">C00805</a>"	<a href=http://pubchem.ncbi.nlm.nih.gov/summary/summary.cgi?cid=338">338</a>"	479945	4-hydroxybenzaldehyde 1	316	123-08-0	<a href=http://www.genome.jp/dbget-bin/www_bget?cpd+C00633">C00633</a>"	<a href=http://pubchem.ncbi.nlm.nih.gov/summary/summary.cgi?cid=126">126</a>"	473758	4-hydroxybenzaldehyde 2	311	123-08-0	<a href=http://www.genome.jp/dbget-bin/www_bget?cpd+C00633">C00633</a>"	<a href=http://pubchem.ncbi.nlm.nih.gov/summary/summary.cgi?cid=126">126</a>"	473914	4-Hydroxymandelonitrile 2	306	6851-36-1	<a href=http://www.genome.jp/dbget-bin/www_bget?cpd+C00650">C00650</a>"	<a href=http://pubchem.ncbi.nlm.nih.gov/summary/summary.cgi?cid=166768">166768</a>"	473835
Unknown 224	155	13.945		8552.5				478516
4-Acetamidobutyric acid 2	174	13.955	490	257498	3025-96-5	<a href=http://www.genome.jp/dbget-bin/www_bget?cpd+C02946">C02946</a>"	<a href=http://pubchem.ncbi.nlm.nih.gov/summary/summary.cgi?cid=18189">18189</a>"	478920	476219	4-Acetamidobutyric acid 2	490	3025-96-5	<a href=http://www.genome.jp/dbget-bin/www_bget?cpd+C02946">C02946</a>"	<a href=http://pubchem.ncbi.nlm.nih.gov/summary/summary.cgi?cid=18189">18189</a>"	476219	asparagine 4	389	70-47-3	<a href=http://www.genome.jp/dbget-bin/www_bget?cpd+C00155">C00155</a>"	<a href=http://pubchem.ncbi.nlm.nih.gov/summary/summary.cgi?cid=236">236</a>"	476536
aspartic acid 1	232	14.0117	961	938604	56-84-8	<a href=http://www.genome.jp/dbget-bin/www_bget?cpd+C00049">C00049</a>"	<a href=http://pubchem.ncbi.nlm.nih.gov/summary/summary.cgi?cid=424">424</a>"	481211	479202	aspartic acid 1	961	56-84-8	<a href=http://www.genome.jp/dbget-bin/www_bget?cpd+C00049">C00049</a>"	<a href=http://pubchem.ncbi.nlm.nih.gov/summary/summary.cgi?cid=424">424</a>"	479202	iminodiacetic acid	703	142-73-4		<a href=http://pubchem.ncbi.nlm.nih.gov/summary/summary.cgi?cid=8897">8897</a>"	485250	methionine 1	417	63-68-3	<a href=http://www.genome.jp/dbget-bin/www_bget?cpd+C01733">C01733</a>"	<a href=http://pubchem.ncbi.nlm.nih.gov/summary/summary.cgi?cid=876">876</a>"	482597
4-hydroxybenzaldehyde 3	305	14.0192	233	7721.6	123-08-0	<a href=http://www.genome.jp/dbget-bin/www_bget?cpd+C00633">C00633</a>"	<a href=http://pubchem.ncbi.nlm.nih.gov/summary/summary.cgi?cid=126">126</a>"	481514	480352	4-hydroxybenzaldehyde 3	233	123-08-0	<a href=http://www.genome.jp/dbget-bin/www_bget?cpd+C00633">C00633</a>"	<a href=http://pubchem.ncbi.nlm.nih.gov/summary/summary.cgi?cid=126">126</a>"	480352
methionine 1	176	14.0258	889	339241	63-68-3	<a href=http://www.genome.jp/dbget-bin/www_bget?cpd+C01733">C01733</a>"	<a href=http://pubchem.ncbi.nlm.nih.gov/summary/summary.cgi?cid=876">876</a>"	481784	482597	methionine 1	889	63-68-3	<a href=http://www.genome.jp/dbget-bin/www_bget?cpd+C01733">C01733</a>"	<a href=http://pubchem.ncbi.nlm.nih.gov/summary/summary.cgi?cid=876">876</a>"	482597	Acetol 1	365	116-09-6	<a href=http://www.genome.jp/dbget-bin/www_bget?cpd+C05235">C05235</a>"	<a href=http://pubchem.ncbi.nlm.nih.gov/summary/summary.cgi?cid=8299">8299</a>"	481164	aspartic acid 1	353	56-84-8	<a href=http://www.genome.jp/dbget-bin/www_bget?cpd+C00049">C00049</a>"	<a href=http://pubchem.ncbi.nlm.nih.gov/summary/summary.cgi?cid=424">424</a>"	479202
trans-4-hydroxy-L-proline 2	80	14.0608	303	6281.2	51-35-4	<a href=http://www.genome.jp/dbget-bin/www_bget?cpd+C01157">C01157</a>"	<a href=http://pubchem.ncbi.nlm.nih.gov/summary/summary.cgi?cid=5810">5810</a>"	483199	483802	trans-4-hydroxy-L-proline 2	303	51-35-4	<a href=http://www.genome.jp/dbget-bin/www_bget?cpd+C01157">C01157</a>"	<a href=http://pubchem.ncbi.nlm.nih.gov/summary/summary.cgi?cid=5810">5810</a>"	483802	L-glutamic acid	285	56-86-0	<a href=http://www.genome.jp/dbget-bin/www_bget?cpd+C00302">C00302</a>"	<a href=http://pubchem.ncbi.nlm.nih.gov/summary/summary.cgi?cid=611">611</a>"	487968	N-Acetyl-L-leucine 1	265	1188-21-2	<a href=http://www.genome.jp/dbget-bin/www_bget?cpd+C02710">C02710</a>"	<a href=http://pubchem.ncbi.nlm.nih.gov/summary/summary.cgi?cid=70912">70912</a>"	480143
oxoproline	156	14.065	908	3644146	98-79-3	<a href=http://www.genome.jp/dbget-bin/www_bget?cpd+C02238">C02238</a>"	<a href=http://pubchem.ncbi.nlm.nih.gov/summary/summary.cgi?cid=7405">7405</a>"	483367	485159	oxoproline	908	98-79-3	<a href=http://www.genome.jp/dbget-bin/www_bget?cpd+C02238">C02238</a>"	<a href=http://pubchem.ncbi.nlm.nih.gov/summary/summary.cgi?cid=7405">7405</a>"	485159	L-glutamic acid	401	56-86-0	<a href=http://www.genome.jp/dbget-bin/www_bget?cpd+C00302">C00302</a>"	<a href=http://pubchem.ncbi.nlm.nih.gov/summary/summary.cgi?cid=611">611</a>"	487968	N-Acetyl-L-leucine 1	385	1188-21-2	<a href=http://www.genome.jp/dbget-bin/www_bget?cpd+C02710">C02710</a>"	<a href=http://pubchem.ncbi.nlm.nih.gov/summary/summary.cgi?cid=70912">70912</a>"	480143	trans-4-hydroxy-L-proline 2	378	51-35-4	<a href=http://www.genome.jp/dbget-bin/www_bget?cpd+C01157">C01157</a>"	<a href=http://pubchem.ncbi.nlm.nih.gov/summary/summary.cgi?cid=5810">5810</a>"	483802
ornithine 3	127	14.105	376	15140	70-26-8	<a href=http://www.genome.jp/dbget-bin/www_bget?cpd+C00077">C00077</a>"	<a href=http://pubchem.ncbi.nlm.nih.gov/summary/summary.cgi?cid=6262">6262</a>"	484984	485033	ornithine 3	376	70-26-8	<a href=http://www.genome.jp/dbget-bin/www_bget?cpd+C00077">C00077</a>"	<a href=http://pubchem.ncbi.nlm.nih.gov/summary/summary.cgi?cid=6262">6262</a>"	485033
Unknown 225	145	14.1075		403636				485085
Halostachine 2	106	14.1108	271	29050	6589-55-5	<a href=http://www.genome.jp/dbget-bin/www_bget?cpd+C03711">C03711</a>"	<a href=http://pubchem.ncbi.nlm.nih.gov/summary/summary.cgi?cid=913">913</a>"	485220	484227	Halostachine 2	271	6589-55-5	<a href=http://www.genome.jp/dbget-bin/www_bget?cpd+C03711">C03711</a>"	<a href=http://pubchem.ncbi.nlm.nih.gov/summary/summary.cgi?cid=913">913</a>"	484227	Cumic Acid	203	536-66-3	<a href=http://www.genome.jp/dbget-bin/www_bget?cpd+C06578">C06578</a>"	<a href=http://pubchem.ncbi.nlm.nih.gov/summary/summary.cgi?cid=10820">10820</a>"	488439
Unknown 226	240	14.1292		17577				485961
methyl dodecanoate	112	14.16	928	59731	111-82-0		<a href=http://pubchem.ncbi.nlm.nih.gov/summary/summary.cgi?cid=8139">8139</a>"	487208	487220	methyl dodecanoate	928	111-82-0		<a href=http://pubchem.ncbi.nlm.nih.gov/summary/summary.cgi?cid=8139">8139</a>"	487220
methyl dodecanoate	174	14.1625	742	308336	111-82-0		<a href=http://pubchem.ncbi.nlm.nih.gov/summary/summary.cgi?cid=8139">8139</a>"	487309	487220	methyl dodecanoate	742	111-82-0		<a href=http://pubchem.ncbi.nlm.nih.gov/summary/summary.cgi?cid=8139">8139</a>"	487220	4-aminobutyric acid 1	375	56-12-2	<a href=http://www.genome.jp/dbget-bin/www_bget?cpd+C00334">C00334</a>"	<a href=http://pubchem.ncbi.nlm.nih.gov/summary/summary.cgi?cid=119">119</a>"	487696
methyl dodecanoate	205	14.175	460	56573	111-82-0		<a href=http://pubchem.ncbi.nlm.nih.gov/summary/summary.cgi?cid=8139">8139</a>"	487817	487220	methyl dodecanoate	460	111-82-0		<a href=http://pubchem.ncbi.nlm.nih.gov/summary/summary.cgi?cid=8139">8139</a>"	487220
Unknown 227	447	14.21	49	13493	536-66-3	<a href=http://www.genome.jp/dbget-bin/www_bget?cpd+C06578">C06578</a>"	<a href=http://pubchem.ncbi.nlm.nih.gov/summary/summary.cgi?cid=10820">10820</a>"	489237	488439	Cumic Acid	49	536-66-3	<a href=http://www.genome.jp/dbget-bin/www_bget?cpd+C06578">C06578</a>"	<a href=http://pubchem.ncbi.nlm.nih.gov/summary/summary.cgi?cid=10820">10820</a>"	488439
Unknown 228	289	14.2267		4874.9				489914
Maleamate 2	125	14.2275	410	68513	557-24-4		<a href=http://pubchem.ncbi.nlm.nih.gov/summary/summary.cgi?cid=11187">11187</a>"	489948	489319	Maleamate 2	410	557-24-4		<a href=http://pubchem.ncbi.nlm.nih.gov/summary/summary.cgi?cid=11187">11187</a>"	489319	glutamine 3	364	56-85-9	<a href=http://www.genome.jp/dbget-bin/www_bget?cpd+C00064">C00064</a>"	<a href=http://pubchem.ncbi.nlm.nih.gov/summary/summary.cgi?cid=5961">5961</a>"	491841
Unknown 229	267	14.2742		5891.2				491842
Unknown 230	245	14.2983		34897				492823
Unknown 231	264	14.3025		5411.9				492992
Maleamate 2	73	14.305	226	429226	557-24-4		<a href=http://pubchem.ncbi.nlm.nih.gov/summary/summary.cgi?cid=11187">11187</a>"	493094	489319	Maleamate 2	226	557-24-4		<a href=http://pubchem.ncbi.nlm.nih.gov/summary/summary.cgi?cid=11187">11187</a>"	489319	3-Isochromanone	194	4385-35-7	<a href=http://www.genome.jp/dbget-bin/www_bget?cpd+C07728">C07728</a>"	<a href=http://pubchem.ncbi.nlm.nih.gov/summary/summary.cgi?cid=78092">78092</a>"	492180	2-Amino-2-norbornanecarboxylic acid 2	118	20448-79-7		<a href=http://pubchem.ncbi.nlm.nih.gov/summary/summary.cgi?cid=115288">115288</a>"	492356
Cumic Acid	221	14.3133	337	75534	536-66-3	<a href=http://www.genome.jp/dbget-bin/www_bget?cpd+C06578">C06578</a>"	<a href=http://pubchem.ncbi.nlm.nih.gov/summary/summary.cgi?cid=10820">10820</a>"	493432	488439	Cumic Acid	337	536-66-3	<a href=http://www.genome.jp/dbget-bin/www_bget?cpd+C06578">C06578</a>"	<a href=http://pubchem.ncbi.nlm.nih.gov/summary/summary.cgi?cid=10820">10820</a>"	488439	2-aminophenol 2	294	95-55-6	<a href=http://www.genome.jp/dbget-bin/www_bget?cpd+C01987">C01987</a>"	<a href=http://pubchem.ncbi.nlm.nih.gov/summary/summary.cgi?cid=5801">5801</a>"	497358
Unknown 232	174	14.3567		14477				495191
Unknown 233	70	14.3675		6917.8				495631
Unknown 234	168	14.3883		7902.6				496476
Unknown 235	219	14.3967	193	5436.8	87-66-1	<a href=http://www.genome.jp/dbget-bin/www_bget?cpd+C01108">C01108</a>"	<a href=http://pubchem.ncbi.nlm.nih.gov/summary/summary.cgi?cid=1057">1057</a>"	496815	494227	pyrogallol	193	87-66-1	<a href=http://www.genome.jp/dbget-bin/www_bget?cpd+C01108">C01108</a>"	<a href=http://pubchem.ncbi.nlm.nih.gov/summary/summary.cgi?cid=1057">1057</a>"	494227
Unknown 236	118	14.4142		146071				497525
creatine	115	14.4575	895	292149	57-00-1	<a href=http://www.genome.jp/dbget-bin/www_bget?cpd+C00300">C00300</a>"	<a href=http://pubchem.ncbi.nlm.nih.gov/summary/summary.cgi?cid=586">586</a>"	499284	501819	creatine	895	57-00-1	<a href=http://www.genome.jp/dbget-bin/www_bget?cpd+C00300">C00300</a>"	<a href=http://pubchem.ncbi.nlm.nih.gov/summary/summary.cgi?cid=586">586</a>"	501819
L-cysteine	218	14.4608	578	14227	52-90-4	<a href=http://www.genome.jp/dbget-bin/www_bget?cpd+C00097">C00097</a>"	<a href=http://pubchem.ncbi.nlm.nih.gov/summary/summary.cgi?cid=5862">5862</a>"	499419	499305	L-cysteine	578	52-90-4	<a href=http://www.genome.jp/dbget-bin/www_bget?cpd+C00097">C00097</a>"	<a href=http://pubchem.ncbi.nlm.nih.gov/summary/summary.cgi?cid=5862">5862</a>"	499305	3-(1-Pyrazolyl)-L-alanine	497	2734-48-7	<a href=http://www.genome.jp/dbget-bin/www_bget?cpd+C01162">C01162</a>"	<a href=http://pubchem.ncbi.nlm.nih.gov/summary/summary.cgi?cid=151491">151491</a>"	498778	Threonic acid	447	7306-96-9		<a href=http://pubchem.ncbi.nlm.nih.gov/summary/summary.cgi?cid=151152">151152</a>"	497167	MALONAMIDE 3	401	108-13-4		<a href=http://pubchem.ncbi.nlm.nih.gov/summary/summary.cgi?cid=7911">7911</a>"	497142
Unknown 237	140	14.5108		5706.3				501449
Unknown 238	217	14.5183		10228				501753
Unknown 239	143	14.5258		3707.4				502058
Unknown 240	248	14.5383		6429.0				502565
Unknown 241	173	14.5467		63476				502904
2-hydroxy-2-phenylacetic acid	283	14.5575	311	5663.0	611-71-2		<a href=http://pubchem.ncbi.nlm.nih.gov/summary/summary.cgi?cid=1292">1292</a>"	503343	507921	2-hydroxy-2-phenylacetic acid	311	611-71-2		<a href=http://pubchem.ncbi.nlm.nih.gov/summary/summary.cgi?cid=1292">1292</a>"	507921	3-hydroxybenzoic acid	241	99-06-9	<a href=http://www.genome.jp/dbget-bin/www_bget?cpd+C00587">C00587</a>"	<a href=http://pubchem.ncbi.nlm.nih.gov/summary/summary.cgi?cid=7420">7420</a>"	507006
phenylalanine 2	174	14.59	202	5311.0	63-91-2	<a href=http://www.genome.jp/dbget-bin/www_bget?cpd+C02057">C02057</a>"	<a href=http://pubchem.ncbi.nlm.nih.gov/summary/summary.cgi?cid=994">994</a>"	504663	502858	phenylalanine 2	202	63-91-2	<a href=http://www.genome.jp/dbget-bin/www_bget?cpd+C02057">C02057</a>"	<a href=http://pubchem.ncbi.nlm.nih.gov/summary/summary.cgi?cid=994">994</a>"	502858	N-Methyl-L-glutamic acid 2	181	6753-62-4	<a href=http://www.genome.jp/dbget-bin/www_bget?cpd+C01046">C01046</a>"	<a href=http://pubchem.ncbi.nlm.nih.gov/summary/summary.cgi?cid=439377">439377</a>"	503425	3-Hydroxypropionic acid 2	178	503-66-2	<a href=http://www.genome.jp/dbget-bin/www_bget?cpd+C01013">C01013</a>"	<a href=http://pubchem.ncbi.nlm.nih.gov/summary/summary.cgi?cid=68152">68152</a>"	506097
3-hydroxybenzoic acid	267	14.625	810	91662	99-06-9	<a href=http://www.genome.jp/dbget-bin/www_bget?cpd+C00587">C00587</a>"	<a href=http://pubchem.ncbi.nlm.nih.gov/summary/summary.cgi?cid=7420">7420</a>"	506083	507006	3-hydroxybenzoic acid	810	99-06-9	<a href=http://www.genome.jp/dbget-bin/www_bget?cpd+C00587">C00587</a>"	<a href=http://pubchem.ncbi.nlm.nih.gov/summary/summary.cgi?cid=7420">7420</a>"	507006	4-Hydroxyphenylethanol	479	501-94-0	<a href=http://www.genome.jp/dbget-bin/www_bget?cpd+C06044">C06044</a>"	<a href=http://pubchem.ncbi.nlm.nih.gov/summary/summary.cgi?cid=10393">10393</a>"	509983	6-Hydroxynicotinic acid	402	5006-66-6	<a href=http://www.genome.jp/dbget-bin/www_bget?cpd+C01020">C01020</a>"	<a href=http://pubchem.ncbi.nlm.nih.gov/summary/summary.cgi?cid=72924">72924</a>"	510237	2-hydroxy-2-phenylacetic acid	379	611-71-2		<a href=http://pubchem.ncbi.nlm.nih.gov/summary/summary.cgi?cid=1292">1292</a>"	507921
3-hydroxybenzoic acid	137	14.63	419	60986	99-06-9	<a href=http://www.genome.jp/dbget-bin/www_bget?cpd+C00587">C00587</a>"	<a href=http://pubchem.ncbi.nlm.nih.gov/summary/summary.cgi?cid=7420">7420</a>"	506286	507006	3-hydroxybenzoic acid	419	99-06-9	<a href=http://www.genome.jp/dbget-bin/www_bget?cpd+C00587">C00587</a>"	<a href=http://pubchem.ncbi.nlm.nih.gov/summary/summary.cgi?cid=7420">7420</a>"	507006	6-Hydroxynicotinic acid	400	5006-66-6	<a href=http://www.genome.jp/dbget-bin/www_bget?cpd+C01020">C01020</a>"	<a href=http://pubchem.ncbi.nlm.nih.gov/summary/summary.cgi?cid=72924">72924</a>"	510237
phenylethylamine	174	14.6492	621	76799	64-04-0	<a href=http://www.genome.jp/dbget-bin/www_bget?cpd+C05332">C05332</a>"	<a href=http://pubchem.ncbi.nlm.nih.gov/summary/summary.cgi?cid=1001">1001</a>"	507064	511749	phenylethylamine	621	64-04-0	<a href=http://www.genome.jp/dbget-bin/www_bget?cpd+C05332">C05332</a>"	<a href=http://pubchem.ncbi.nlm.nih.gov/summary/summary.cgi?cid=1001">1001</a>"	511749	3-Methylthiopropylamine	560	4104-45-4	<a href=http://www.genome.jp/dbget-bin/www_bget?cpd+C03354">C03354</a>"	<a href=http://pubchem.ncbi.nlm.nih.gov/summary/summary.cgi?cid=77743">77743</a>"	511749
Dodecanol	243	14.6683	283	10612	112-53-8	<a href=http://www.genome.jp/dbget-bin/www_bget?cpd+C02277">C02277</a>"	<a href=http://pubchem.ncbi.nlm.nih.gov/summary/summary.cgi?cid=8193">8193</a>"	507842	506612	Dodecanol	283	112-53-8	<a href=http://www.genome.jp/dbget-bin/www_bget?cpd+C02277">C02277</a>"	<a href=http://pubchem.ncbi.nlm.nih.gov/summary/summary.cgi?cid=8193">8193</a>"	506612	3-Hydroxypropionic acid 2	241	503-66-2	<a href=http://www.genome.jp/dbget-bin/www_bget?cpd+C01013">C01013</a>"	<a href=http://pubchem.ncbi.nlm.nih.gov/summary/summary.cgi?cid=68152">68152</a>"	506097	N-Methyl-L-glutamic acid 2	222	6753-62-4	<a href=http://www.genome.jp/dbget-bin/www_bget?cpd+C01046">C01046</a>"	<a href=http://pubchem.ncbi.nlm.nih.gov/summary/summary.cgi?cid=439377">439377</a>"	503425
2-hydroxy-3-isopropylbutanedioic acid	129	14.6783	497	71328	16048-89-8	<a href=http://www.genome.jp/dbget-bin/www_bget?cpd+C04411">C04411</a>"	<a href=http://pubchem.ncbi.nlm.nih.gov/summary/summary.cgi?cid=36">36</a>"	508248	509591	2-hydroxy-3-isopropylbutanedioic acid	497	16048-89-8	<a href=http://www.genome.jp/dbget-bin/www_bget?cpd+C04411">C04411</a>"	<a href=http://pubchem.ncbi.nlm.nih.gov/summary/summary.cgi?cid=36">36</a>"	509591	(2R,3S)-2-hydroxy-3-isopropylbutanedioic acid	428	921-28-8	<a href=http://www.genome.jp/dbget-bin/www_bget?cpd+C04411">C04411</a>"	<a href=http://pubchem.ncbi.nlm.nih.gov/summary/summary.cgi?cid=5462261">5462261</a>"	504206
4-Hydroxyphenylethanol	179	14.6967	847	132175	501-94-0	<a href=http://www.genome.jp/dbget-bin/www_bget?cpd+C06044">C06044</a>"	<a href=http://pubchem.ncbi.nlm.nih.gov/summary/summary.cgi?cid=10393">10393</a>"	508992	509983	4-Hydroxyphenylethanol	847	501-94-0	<a href=http://www.genome.jp/dbget-bin/www_bget?cpd+C06044">C06044</a>"	<a href=http://pubchem.ncbi.nlm.nih.gov/summary/summary.cgi?cid=10393">10393</a>"	509983	3-hydroxybenzoic acid	371	99-06-9	<a href=http://www.genome.jp/dbget-bin/www_bget?cpd+C00587">C00587</a>"	<a href=http://pubchem.ncbi.nlm.nih.gov/summary/summary.cgi?cid=7420">7420</a>"	507006	2-hydroxy-2-phenylacetic acid	235	611-71-2		<a href=http://pubchem.ncbi.nlm.nih.gov/summary/summary.cgi?cid=1292">1292</a>"	507921
4-Hydroxyphenylethanol	103	14.7025	446	21068	501-94-0	<a href=http://www.genome.jp/dbget-bin/www_bget?cpd+C06044">C06044</a>"	<a href=http://pubchem.ncbi.nlm.nih.gov/summary/summary.cgi?cid=10393">10393</a>"	509229	509983	4-Hydroxyphenylethanol	446	501-94-0	<a href=http://www.genome.jp/dbget-bin/www_bget?cpd+C06044">C06044</a>"	<a href=http://pubchem.ncbi.nlm.nih.gov/summary/summary.cgi?cid=10393">10393</a>"	509983	3-hydroxybenzoic acid	429	99-06-9	<a href=http://www.genome.jp/dbget-bin/www_bget?cpd+C00587">C00587</a>"	<a href=http://pubchem.ncbi.nlm.nih.gov/summary/summary.cgi?cid=7420">7420</a>"	507006	6-Hydroxynicotinic acid	422	5006-66-6	<a href=http://www.genome.jp/dbget-bin/www_bget?cpd+C01020">C01020</a>"	<a href=http://pubchem.ncbi.nlm.nih.gov/summary/summary.cgi?cid=72924">72924</a>"	510237	3-Hydroxypropionic acid 2	310	503-66-2	<a href=http://www.genome.jp/dbget-bin/www_bget?cpd+C01013">C01013</a>"	<a href=http://pubchem.ncbi.nlm.nih.gov/summary/summary.cgi?cid=68152">68152</a>"	506097
Unknown 242	217	14.7225		20451				510041
Unknown 243	102	14.77		17497				511969
3-Phenyllactic acid	200	14.8192	218	6842.3	828-01-3	<a href=http://www.genome.jp/dbget-bin/www_bget?cpd+C05607">C05607</a>"	<a href=http://pubchem.ncbi.nlm.nih.gov/summary/summary.cgi?cid=3848">3848</a>"	513965	516071	3-Phenyllactic acid	218	828-01-3	<a href=http://www.genome.jp/dbget-bin/www_bget?cpd+C05607">C05607</a>"	<a href=http://pubchem.ncbi.nlm.nih.gov/summary/summary.cgi?cid=3848">3848</a>"	516071	4-Hydroxyphenylethanol	204	501-94-0	<a href=http://www.genome.jp/dbget-bin/www_bget?cpd+C06044">C06044</a>"	<a href=http://pubchem.ncbi.nlm.nih.gov/summary/summary.cgi?cid=10393">10393</a>"	509983
Unknown 244	217	14.8325		26648				514506
Unknown 245	268	14.8542		42402				515386
Tropic Acid	45	14.8567	321	47490	529-64-6	<a href=http://www.genome.jp/dbget-bin/www_bget?cpd+C01456">C01456</a>"	<a href=http://pubchem.ncbi.nlm.nih.gov/summary/summary.cgi?cid=10726">10726</a>"	515487	516799	Tropic Acid	321	529-64-6	<a href=http://www.genome.jp/dbget-bin/www_bget?cpd+C01456">C01456</a>"	<a href=http://pubchem.ncbi.nlm.nih.gov/summary/summary.cgi?cid=10726">10726</a>"	516799	threo-beta-hyrdoxyaspartate 2	317	7298-99-9		<a href=http://pubchem.ncbi.nlm.nih.gov/summary/summary.cgi?cid=5425">5425</a>"	517232
Unknown 246	204	14.8658		11501				515859
Unknown 247	217	14.9		11380				517246
Unknown 248	103	14.9175		8084.6				517956
Digitoxose 1	360	14.935	281	10999	527-52-6		<a href=http://pubchem.ncbi.nlm.nih.gov/summary/summary.cgi?cid=258531">258531</a>"	518667	521871	Digitoxose 1	281	527-52-6		<a href=http://pubchem.ncbi.nlm.nih.gov/summary/summary.cgi?cid=258531">258531</a>"	521871
D-erythronolactone 2	103	14.9642	252	22584	15667-21-7		<a href=http://pubchem.ncbi.nlm.nih.gov/summary/summary.cgi?cid=5325915">5325915</a>"	519851	523641	D-erythronolactone 2	252	15667-21-7		<a href=http://pubchem.ncbi.nlm.nih.gov/summary/summary.cgi?cid=5325915">5325915</a>"	523641
Unknown 249	217	14.9883		31744				520832
1,2,4-Benzenetriol	41	15.0042	288	29468	533-73-3	<a href=http://www.genome.jp/dbget-bin/www_bget?cpd+C02814">C02814</a>"	<a href=http://pubchem.ncbi.nlm.nih.gov/summary/summary.cgi?cid=10787">10787</a>"	521474	521644	1,2,4-Benzenetriol	288	533-73-3	<a href=http://www.genome.jp/dbget-bin/www_bget?cpd+C02814">C02814</a>"	<a href=http://pubchem.ncbi.nlm.nih.gov/summary/summary.cgi?cid=10787">10787</a>"	521644
1,2,4-Benzenetriol	342	15.0075	720	9204.8	533-73-3	<a href=http://www.genome.jp/dbget-bin/www_bget?cpd+C02814">C02814</a>"	<a href=http://pubchem.ncbi.nlm.nih.gov/summary/summary.cgi?cid=10787">10787</a>"	521610	521644	1,2,4-Benzenetriol	720	533-73-3	<a href=http://www.genome.jp/dbget-bin/www_bget?cpd+C02814">C02814</a>"	<a href=http://pubchem.ncbi.nlm.nih.gov/summary/summary.cgi?cid=10787">10787</a>"	521644
pimelic acid	155	15.0592	391	27794	111-16-0	<a href=http://www.genome.jp/dbget-bin/www_bget?cpd+C02656">C02656</a>"	<a href=http://pubchem.ncbi.nlm.nih.gov/summary/summary.cgi?cid=385">385</a>"	523707	522400	pimelic acid	391	111-16-0	<a href=http://www.genome.jp/dbget-bin/www_bget?cpd+C02656">C02656</a>"	<a href=http://pubchem.ncbi.nlm.nih.gov/summary/summary.cgi?cid=385">385</a>"	522400
Digitoxose 1	129	15.0633	303	37059	527-52-6		<a href=http://pubchem.ncbi.nlm.nih.gov/summary/summary.cgi?cid=258531">258531</a>"	523876	521871	Digitoxose 1	303	527-52-6		<a href=http://pubchem.ncbi.nlm.nih.gov/summary/summary.cgi?cid=258531">258531</a>"	521871	Digitoxose 2	291	527-52-6		<a href=http://pubchem.ncbi.nlm.nih.gov/summary/summary.cgi?cid=258531">258531</a>"	523635	pimelic acid	271	111-16-0	<a href=http://www.genome.jp/dbget-bin/www_bget?cpd+C02656">C02656</a>"	<a href=http://pubchem.ncbi.nlm.nih.gov/summary/summary.cgi?cid=385">385</a>"	522400	asparagine 2	266	70-47-3	<a href=http://www.genome.jp/dbget-bin/www_bget?cpd+C00153">C00153</a>"	<a href=http://pubchem.ncbi.nlm.nih.gov/summary/summary.cgi?cid=236">236</a>"	521940
asparagine 2	57	15.0867	271	46245	70-47-3	<a href=http://www.genome.jp/dbget-bin/www_bget?cpd+C00153">C00153</a>"	<a href=http://pubchem.ncbi.nlm.nih.gov/summary/summary.cgi?cid=236">236</a>"	524823	521940	asparagine 2	271	70-47-3	<a href=http://www.genome.jp/dbget-bin/www_bget?cpd+C00153">C00153</a>"	<a href=http://pubchem.ncbi.nlm.nih.gov/summary/summary.cgi?cid=236">236</a>"	521940
Unknown 250	217	15.0933		42608				525094
3-hydroxyphenylacetic acid	164	15.1283	810	139508	621-37-4	<a href=http://www.genome.jp/dbget-bin/www_bget?cpd+C05593">C05593</a>"	<a href=http://pubchem.ncbi.nlm.nih.gov/summary/summary.cgi?cid=12122">12122</a>"	526515	528448	3-hydroxyphenylacetic acid	810	621-37-4	<a href=http://www.genome.jp/dbget-bin/www_bget?cpd+C05593">C05593</a>"	<a href=http://pubchem.ncbi.nlm.nih.gov/summary/summary.cgi?cid=12122">12122</a>"	528448
thymidine 2	194	15.1342	362	16456	50-89-5	<a href=http://www.genome.jp/dbget-bin/www_bget?cpd+C00214">C00214</a>"	<a href=http://pubchem.ncbi.nlm.nih.gov/summary/summary.cgi?cid=5789">5789</a>"	526751	530912	thymidine 2	362	50-89-5	<a href=http://www.genome.jp/dbget-bin/www_bget?cpd+C00214">C00214</a>"	<a href=http://pubchem.ncbi.nlm.nih.gov/summary/summary.cgi?cid=5789">5789</a>"	530912
beta-Glutamic acid 1	232	15.1425	750	47867	1948-48-7	<a href=http://www.genome.jp/dbget-bin/www_bget?cpd+C05574">C05574</a>"	<a href=http://pubchem.ncbi.nlm.nih.gov/summary/summary.cgi?cid=73064">73064</a>"	527090	525379	beta-Glutamic acid 1	750	1948-48-7	<a href=http://www.genome.jp/dbget-bin/www_bget?cpd+C05574">C05574</a>"	<a href=http://pubchem.ncbi.nlm.nih.gov/summary/summary.cgi?cid=73064">73064</a>"	525379	D-erythronolactone 2	357	15667-21-7		<a href=http://pubchem.ncbi.nlm.nih.gov/summary/summary.cgi?cid=5325915">5325915</a>"	523641	Digitoxose 2	342	527-52-6		<a href=http://pubchem.ncbi.nlm.nih.gov/summary/summary.cgi?cid=258531">258531</a>"	523635	ornithine	339	70-26-8	<a href=http://www.genome.jp/dbget-bin/www_bget?cpd+C00077">C00077</a>"	<a href=http://pubchem.ncbi.nlm.nih.gov/summary/summary.cgi?cid=6262">6262</a>"	526737	glutamic acid	323	56-86-0	<a href=http://www.genome.jp/dbget-bin/www_bget?cpd+C00302">C00302</a>"	<a href=http://pubchem.ncbi.nlm.nih.gov/summary/summary.cgi?cid=611">611</a>"	528609
ornithine	142	15.1717	759	79525	70-26-8	<a href=http://www.genome.jp/dbget-bin/www_bget?cpd+C00077">C00077</a>"	<a href=http://pubchem.ncbi.nlm.nih.gov/summary/summary.cgi?cid=6262">6262</a>"	528274	526737	ornithine	759	70-26-8	<a href=http://www.genome.jp/dbget-bin/www_bget?cpd+C00077">C00077</a>"	<a href=http://pubchem.ncbi.nlm.nih.gov/summary/summary.cgi?cid=6262">6262</a>"	526737	Digitoxose 2	285	527-52-6		<a href=http://pubchem.ncbi.nlm.nih.gov/summary/summary.cgi?cid=258531">258531</a>"	523635
ornithine	244	15.2142	429	19423	70-26-8	<a href=http://www.genome.jp/dbget-bin/www_bget?cpd+C00077">C00077</a>"	<a href=http://pubchem.ncbi.nlm.nih.gov/summary/summary.cgi?cid=6262">6262</a>"	529999	526737	ornithine	429	70-26-8	<a href=http://www.genome.jp/dbget-bin/www_bget?cpd+C00077">C00077</a>"	<a href=http://pubchem.ncbi.nlm.nih.gov/summary/summary.cgi?cid=6262">6262</a>"	526737
glutamic acid	246	15.2217	867	246376	56-86-0	<a href=http://www.genome.jp/dbget-bin/www_bget?cpd+C00302">C00302</a>"	<a href=http://pubchem.ncbi.nlm.nih.gov/summary/summary.cgi?cid=611">611</a>"	530303	528609	glutamic acid	867	56-86-0	<a href=http://www.genome.jp/dbget-bin/www_bget?cpd+C00302">C00302</a>"	<a href=http://pubchem.ncbi.nlm.nih.gov/summary/summary.cgi?cid=611">611</a>"	528609	asparagine 3	447	70-47-3	<a href=http://www.genome.jp/dbget-bin/www_bget?cpd+C00154">C00154</a>"	<a href=http://pubchem.ncbi.nlm.nih.gov/summary/summary.cgi?cid=236">236</a>"	532315	beta-Glutamic acid 1	430	1948-48-7	<a href=http://www.genome.jp/dbget-bin/www_bget?cpd+C05574">C05574</a>"	<a href=http://pubchem.ncbi.nlm.nih.gov/summary/summary.cgi?cid=73064">73064</a>"	525379
2-mercaptoethanesulfonic acid 2	231	15.2408	337	30918	3375-50-6	<a href=http://www.genome.jp/dbget-bin/www_bget?cpd+C03576">C03576</a>"	<a href=http://pubchem.ncbi.nlm.nih.gov/summary/summary.cgi?cid=598">598</a>"	531081	527492	2-mercaptoethanesulfonic acid 2	337	3375-50-6	<a href=http://www.genome.jp/dbget-bin/www_bget?cpd+C03576">C03576</a>"	<a href=http://pubchem.ncbi.nlm.nih.gov/summary/summary.cgi?cid=598">598</a>"	527492	toluenesulfonic acid	296	104-15-4	<a href=http://www.genome.jp/dbget-bin/www_bget?cpd+C06677">C06677</a>"	<a href=http://pubchem.ncbi.nlm.nih.gov/summary/summary.cgi?cid=6101">6101</a>"	532130	asparagine 3	227	70-47-3	<a href=http://www.genome.jp/dbget-bin/www_bget?cpd+C00154">C00154</a>"	<a href=http://pubchem.ncbi.nlm.nih.gov/summary/summary.cgi?cid=236">236</a>"	532315
thymidine 2	319	15.2617	232	7550.5	50-89-5	<a href=http://www.genome.jp/dbget-bin/www_bget?cpd+C00214">C00214</a>"	<a href=http://pubchem.ncbi.nlm.nih.gov/summary/summary.cgi?cid=5789">5789</a>"	531927	530912	thymidine 2	232	50-89-5	<a href=http://www.genome.jp/dbget-bin/www_bget?cpd+C00214">C00214</a>"	<a href=http://pubchem.ncbi.nlm.nih.gov/summary/summary.cgi?cid=5789">5789</a>"	530912
phenylalanine 1	218	15.3375	867	340096	63-91-2	<a href=http://www.genome.jp/dbget-bin/www_bget?cpd+C02057">C02057</a>"	<a href=http://pubchem.ncbi.nlm.nih.gov/summary/summary.cgi?cid=994">994</a>"	535005	537401	phenylalanine 1	867	63-91-2	<a href=http://www.genome.jp/dbget-bin/www_bget?cpd+C02057">C02057</a>"	<a href=http://pubchem.ncbi.nlm.nih.gov/summary/summary.cgi?cid=994">994</a>"	537401	asparagine 3	435	70-47-3	<a href=http://www.genome.jp/dbget-bin/www_bget?cpd+C00154">C00154</a>"	<a href=http://pubchem.ncbi.nlm.nih.gov/summary/summary.cgi?cid=236">236</a>"	532315	3-ureidopropionate 1	418	462-88-4	<a href=http://www.genome.jp/dbget-bin/www_bget?cpd+C02642">C02642</a>"	<a href=http://pubchem.ncbi.nlm.nih.gov/summary/summary.cgi?cid=111">111</a>"	539576	tartaric acid	400	133-37-9	<a href=http://www.genome.jp/dbget-bin/www_bget?cpd+C00898">C00898</a>"	<a href=http://pubchem.ncbi.nlm.nih.gov/summary/summary.cgi?cid=875">875</a>"	534818
5-Aminovaleric acid 1	174	15.3458	951	1177761	660-88-8	<a href=http://www.genome.jp/dbget-bin/www_bget?cpd+C00431">C00431</a>"	<a href=http://pubchem.ncbi.nlm.nih.gov/summary/summary.cgi?cid=138">138</a>"	535344	536482	5-Aminovaleric acid 1	951	660-88-8	<a href=http://www.genome.jp/dbget-bin/www_bget?cpd+C00431">C00431</a>"	<a href=http://pubchem.ncbi.nlm.nih.gov/summary/summary.cgi?cid=138">138</a>"	536482	2,4-diaminobutyric acid 4	654	305-62-4		<a href=http://pubchem.ncbi.nlm.nih.gov/summary/summary.cgi?cid=470">470</a>"	535170	3-ureidopropionate 1	443	462-88-4	<a href=http://www.genome.jp/dbget-bin/www_bget?cpd+C02642">C02642</a>"	<a href=http://pubchem.ncbi.nlm.nih.gov/summary/summary.cgi?cid=111">111</a>"	539576
4-Hydroxybenzoic acid	355	15.3633	246	13592	99-96-7	<a href=http://www.genome.jp/dbget-bin/www_bget?cpd+C00156">C00156</a>"	<a href=http://pubchem.ncbi.nlm.nih.gov/summary/summary.cgi?cid=135">135</a>"	536054	537389	4-Hydroxybenzoic acid	246	99-96-7	<a href=http://www.genome.jp/dbget-bin/www_bget?cpd+C00156">C00156</a>"	<a href=http://pubchem.ncbi.nlm.nih.gov/summary/summary.cgi?cid=135">135</a>"	537389
4-Hydroxybenzoic acid	223	15.3725	556	24654	99-96-7	<a href=http://www.genome.jp/dbget-bin/www_bget?cpd+C00156">C00156</a>"	<a href=http://pubchem.ncbi.nlm.nih.gov/summary/summary.cgi?cid=135">135</a>"	536426	537389	4-Hydroxybenzoic acid	556	99-96-7	<a href=http://www.genome.jp/dbget-bin/www_bget?cpd+C00156">C00156</a>"	<a href=http://pubchem.ncbi.nlm.nih.gov/summary/summary.cgi?cid=135">135</a>"	537389	4-Hydroxy-3-methoxybenzyl alcohol	217	498-00-0	<a href=http://www.genome.jp/dbget-bin/www_bget?cpd+C06317">C06317</a>"	<a href=http://pubchem.ncbi.nlm.nih.gov/summary/summary.cgi?cid=62348">62348</a>"	540067
phloroglucinol	117	15.41	324	9665.9	108-73-6	<a href=http://www.genome.jp/dbget-bin/www_bget?cpd+C02183">C02183</a>"	<a href=http://pubchem.ncbi.nlm.nih.gov/summary/summary.cgi?cid=359">359</a>"	537948	540228	phloroglucinol	324	108-73-6	<a href=http://www.genome.jp/dbget-bin/www_bget?cpd+C02183">C02183</a>"	<a href=http://pubchem.ncbi.nlm.nih.gov/summary/summary.cgi?cid=359">359</a>"	540228
Unknown 251	207	15.455		13590				539775
Unknown 252	280	15.4658	154	10379	86-73-7	<a href=http://www.genome.jp/dbget-bin/www_bget?cpd+C07715">C07715</a>"	<a href=http://pubchem.ncbi.nlm.nih.gov/summary/summary.cgi?cid=6853">6853</a>"	540215	536990	Fluorene	154	86-73-7	<a href=http://www.genome.jp/dbget-bin/www_bget?cpd+C07715">C07715</a>"	<a href=http://pubchem.ncbi.nlm.nih.gov/summary/summary.cgi?cid=6853">6853</a>"	536990	Cytosin	149	71-30-7	<a href=http://www.genome.jp/dbget-bin/www_bget?cpd+C00380">C00380</a>"	<a href=http://pubchem.ncbi.nlm.nih.gov/summary/summary.cgi?cid=597">597</a>"	535779
4-hydroxyphenylacetic acid	179	15.4975	790	168185	156-38-7	<a href=http://www.genome.jp/dbget-bin/www_bget?cpd+C00642">C00642</a>"	<a href=http://pubchem.ncbi.nlm.nih.gov/summary/summary.cgi?cid=127">127</a>"	541500	541946	4-hydroxyphenylacetic acid	790	156-38-7	<a href=http://www.genome.jp/dbget-bin/www_bget?cpd+C00642">C00642</a>"	<a href=http://pubchem.ncbi.nlm.nih.gov/summary/summary.cgi?cid=127">127</a>"	541946	4-Hydroxy-3-methoxybenzyl alcohol	407	498-00-0	<a href=http://www.genome.jp/dbget-bin/www_bget?cpd+C06317">C06317</a>"	<a href=http://pubchem.ncbi.nlm.nih.gov/summary/summary.cgi?cid=62348">62348</a>"	540067
Lyxose 1	102	15.5058	375	199252	1114-34-7		<a href=http://pubchem.ncbi.nlm.nih.gov/summary/summary.cgi?cid=65550">65550</a>"	541838	540619	Lyxose 1	375	1114-34-7		<a href=http://pubchem.ncbi.nlm.nih.gov/summary/summary.cgi?cid=65550">65550</a>"	540619	xylose 2	341	6763-34-4		<a href=http://pubchem.ncbi.nlm.nih.gov/summary/summary.cgi?cid=644160">644160</a>"	542483	xylose 1	324	6763-34-4		<a href=http://pubchem.ncbi.nlm.nih.gov/summary/summary.cgi?cid=644160">644160</a>"	545927	Lyxose 2	296	1114-34-7		<a href=http://pubchem.ncbi.nlm.nih.gov/summary/summary.cgi?cid=65550">65550</a>"	545540	3-ureidopropionate 1	275	462-88-4	<a href=http://www.genome.jp/dbget-bin/www_bget?cpd+C02642">C02642</a>"	<a href=http://pubchem.ncbi.nlm.nih.gov/summary/summary.cgi?cid=111">111</a>"	539576	allose 1	254	2595-97-3		<a href=http://pubchem.ncbi.nlm.nih.gov/summary/summary.cgi?cid=102288">102288</a>"	543539	creatine degr	225	57-00-1	<a href=http://www.genome.jp/dbget-bin/www_bget?cpd+C00300">C00300</a>"
Lyxose 1	217	15.51	588	25559	1114-34-7		<a href=http://pubchem.ncbi.nlm.nih.gov/summary/summary.cgi?cid=65550">65550</a>"	542007	540619	Lyxose 1	588	1114-34-7		<a href=http://pubchem.ncbi.nlm.nih.gov/summary/summary.cgi?cid=65550">65550</a>"	540619	xylose 2	577	6763-34-4		<a href=http://pubchem.ncbi.nlm.nih.gov/summary/summary.cgi?cid=644160">644160</a>"	542483	xylose 1	572	6763-34-4		<a href=http://pubchem.ncbi.nlm.nih.gov/summary/summary.cgi?cid=644160">644160</a>"	545927	Lyxose 2	555	1114-34-7		<a href=http://pubchem.ncbi.nlm.nih.gov/summary/summary.cgi?cid=65550">65550</a>"	545540	allose 1	345	2595-97-3		<a href=http://pubchem.ncbi.nlm.nih.gov/summary/summary.cgi?cid=102288">102288</a>"	543539
4-Hydroxy-3-methoxybenzyl alcohol	193	15.54	324	253953	498-00-0	<a href=http://www.genome.jp/dbget-bin/www_bget?cpd+C06317">C06317</a>"	<a href=http://pubchem.ncbi.nlm.nih.gov/summary/summary.cgi?cid=62348">62348</a>"	543225	540067	4-Hydroxy-3-methoxybenzyl alcohol	324	498-00-0	<a href=http://www.genome.jp/dbget-bin/www_bget?cpd+C06317">C06317</a>"	<a href=http://pubchem.ncbi.nlm.nih.gov/summary/summary.cgi?cid=62348">62348</a>"	540067
1,3-diaminopropane	174	15.5483	647	41655	109-76-2	<a href=http://www.genome.jp/dbget-bin/www_bget?cpd+C00986">C00986</a>"	<a href=http://pubchem.ncbi.nlm.nih.gov/summary/summary.cgi?cid=428">428</a>"	543563	546361	1,3-diaminopropane	647	109-76-2	<a href=http://www.genome.jp/dbget-bin/www_bget?cpd+C00986">C00986</a>"	<a href=http://pubchem.ncbi.nlm.nih.gov/summary/summary.cgi?cid=428">428</a>"	546361	2,4-diaminobutyric acid 2	446	305-62-4		<a href=http://pubchem.ncbi.nlm.nih.gov/summary/summary.cgi?cid=470">470</a>"	545144	3-ureidopropionate 1	385	462-88-4	<a href=http://www.genome.jp/dbget-bin/www_bget?cpd+C02642">C02642</a>"	<a href=http://pubchem.ncbi.nlm.nih.gov/summary/summary.cgi?cid=111">111</a>"	539576	N-acetyl-L-aspartic acid 1	379	997-55-7	<a href=http://www.genome.jp/dbget-bin/www_bget?cpd+C01042">C01042</a>"	<a href=http://pubchem.ncbi.nlm.nih.gov/summary/summary.cgi?cid=65065">65065</a>"	547922	N-acetyl-L-aspartic acid 1	379	997-55-7	<a href=http://www.genome.jp/dbget-bin/www_bget?cpd+C01042">C01042</a>"	<a href=http://pubchem.ncbi.nlm.nih.gov/summary/summary.cgi?cid=65065">65065</a>"	547922
4-hydroxyphenylacetic acid	207	15.5558	345	6893.5	156-38-7	<a href=http://www.genome.jp/dbget-bin/www_bget?cpd+C00642">C00642</a>"	<a href=http://pubchem.ncbi.nlm.nih.gov/summary/summary.cgi?cid=127">127</a>"	543868	541946	4-hydroxyphenylacetic acid	345	156-38-7	<a href=http://www.genome.jp/dbget-bin/www_bget?cpd+C00642">C00642</a>"	<a href=http://pubchem.ncbi.nlm.nih.gov/summary/summary.cgi?cid=127">127</a>"	541946
allose 1	211	15.5783	277	14438	2595-97-3		<a href=http://pubchem.ncbi.nlm.nih.gov/summary/summary.cgi?cid=102288">102288</a>"	544781	543539	allose 1	277	2595-97-3		<a href=http://pubchem.ncbi.nlm.nih.gov/summary/summary.cgi?cid=102288">102288</a>"	543539	Lyxose 2	271	1114-34-7		<a href=http://pubchem.ncbi.nlm.nih.gov/summary/summary.cgi?cid=65550">65550</a>"	545540
xylose 1	103	15.5983	961	236716	6763-34-4		<a href=http://pubchem.ncbi.nlm.nih.gov/summary/summary.cgi?cid=644160">644160</a>"	545593	545927	xylose 1	961	6763-34-4		<a href=http://pubchem.ncbi.nlm.nih.gov/summary/summary.cgi?cid=644160">644160</a>"	545927	Lyxose 1	959	1114-34-7		<a href=http://pubchem.ncbi.nlm.nih.gov/summary/summary.cgi?cid=65550">65550</a>"	540619	xylose 2	953	6763-34-4		<a href=http://pubchem.ncbi.nlm.nih.gov/summary/summary.cgi?cid=644160">644160</a>"	542483	Lyxose 2	939	1114-34-7		<a href=http://pubchem.ncbi.nlm.nih.gov/summary/summary.cgi?cid=65550">65550</a>"	545540	allose 1	657	2595-97-3		<a href=http://pubchem.ncbi.nlm.nih.gov/summary/summary.cgi?cid=102288">102288</a>"	543539
Lyxose 2	248	15.63	237	9795.6	1114-34-7		<a href=http://pubchem.ncbi.nlm.nih.gov/summary/summary.cgi?cid=65550">65550</a>"	546878	545540	Lyxose 2	237	1114-34-7		<a href=http://pubchem.ncbi.nlm.nih.gov/summary/summary.cgi?cid=65550">65550</a>"	545540	xylose 1	212	6763-34-4		<a href=http://pubchem.ncbi.nlm.nih.gov/summary/summary.cgi?cid=644160">644160</a>"	545927	xylose 2	208	6763-34-4		<a href=http://pubchem.ncbi.nlm.nih.gov/summary/summary.cgi?cid=644160">644160</a>"	542483	N,N-Dimethyl-p-phenylenediamine	208	99-98-9	<a href=http://www.genome.jp/dbget-bin/www_bget?cpd+C04203">C04203</a>"	<a href=http://pubchem.ncbi.nlm.nih.gov/summary/summary.cgi?cid=7472">7472</a>"	547175
lauric acid	117	15.6617	894	294128	143-07-7	<a href=http://www.genome.jp/dbget-bin/www_bget?cpd+C02679">C02679</a>"	<a href=http://pubchem.ncbi.nlm.nih.gov/summary/summary.cgi?cid=3893">3893</a>"	548164	547162	lauric acid	894	143-07-7	<a href=http://www.genome.jp/dbget-bin/www_bget?cpd+C02679">C02679</a>"	<a href=http://pubchem.ncbi.nlm.nih.gov/summary/summary.cgi?cid=3893">3893</a>"	547162
xylose 1	103	15.6808	938	747242	6763-34-4		<a href=http://pubchem.ncbi.nlm.nih.gov/summary/summary.cgi?cid=644160">644160</a>"	548942	545927	xylose 1	938	6763-34-4		<a href=http://pubchem.ncbi.nlm.nih.gov/summary/summary.cgi?cid=644160">644160</a>"	545927	Lyxose 2	923	1114-34-7		<a href=http://pubchem.ncbi.nlm.nih.gov/summary/summary.cgi?cid=65550">65550</a>"	545540
Lyxose 2	271	15.6942	294	4671.1	1114-34-7		<a href=http://pubchem.ncbi.nlm.nih.gov/summary/summary.cgi?cid=65550">65550</a>"	549483	545540	Lyxose 2	294	1114-34-7		<a href=http://pubchem.ncbi.nlm.nih.gov/summary/summary.cgi?cid=65550">65550</a>"	545540	ribose	287	24259-59-4	<a href=http://www.genome.jp/dbget-bin/www_bget?cpd+C00121">C00121</a>"	<a href=http://pubchem.ncbi.nlm.nih.gov/summary/summary.cgi?cid=993">993</a>"	553947
N,N-Dimethyl-p-phenylenediamine	207	15.7433	236	13291	99-98-9	<a href=http://www.genome.jp/dbget-bin/www_bget?cpd+C04203">C04203</a>"	<a href=http://pubchem.ncbi.nlm.nih.gov/summary/summary.cgi?cid=7472">7472</a>"	551479	547175	N,N-Dimethyl-p-phenylenediamine	236	99-98-9	<a href=http://www.genome.jp/dbget-bin/www_bget?cpd+C04203">C04203</a>"	<a href=http://pubchem.ncbi.nlm.nih.gov/summary/summary.cgi?cid=7472">7472</a>"	547175
N,N-Dimethyl-p-phenylenediamine	89	15.75	354	8495.0	99-98-9	<a href=http://www.genome.jp/dbget-bin/www_bget?cpd+C04203">C04203</a>"	<a href=http://pubchem.ncbi.nlm.nih.gov/summary/summary.cgi?cid=7472">7472</a>"	551750	547175	N,N-Dimethyl-p-phenylenediamine	354	99-98-9	<a href=http://www.genome.jp/dbget-bin/www_bget?cpd+C04203">C04203</a>"	<a href=http://pubchem.ncbi.nlm.nih.gov/summary/summary.cgi?cid=7472">7472</a>"	547175
ribose	103	15.8567	962	8216752	24259-59-4	<a href=http://www.genome.jp/dbget-bin/www_bget?cpd+C00121">C00121</a>"	<a href=http://pubchem.ncbi.nlm.nih.gov/summary/summary.cgi?cid=993">993</a>"	556079	553947	ribose	962	24259-59-4	<a href=http://www.genome.jp/dbget-bin/www_bget?cpd+C00121">C00121</a>"	<a href=http://pubchem.ncbi.nlm.nih.gov/summary/summary.cgi?cid=993">993</a>"	553947
Unknown 253	52	15.86		80821				556215
Unknown 254	102	15.9258		22252				558887
Ribonic acid, gamma-lactone	307	15.9658	386	4563.6	5336-08-3		<a href=http://pubchem.ncbi.nlm.nih.gov/summary/summary.cgi?cid=111064">111064</a>"	560511	560492	Ribonic acid, gamma-lactone	386	5336-08-3		<a href=http://pubchem.ncbi.nlm.nih.gov/summary/summary.cgi?cid=111064">111064</a>"	560492	dihydrocoumarin 1	374	119-84-6	<a href=http://www.genome.jp/dbget-bin/www_bget?cpd+C02274">C02274</a>"	<a href=http://pubchem.ncbi.nlm.nih.gov/summary/summary.cgi?cid=660">660</a>"	562454
Unknown 255	31	15.9833		45633				561221
Synephrine 2	209	15.9875	358	278319	94-07-5	<a href=http://www.genome.jp/dbget-bin/www_bget?cpd+C04548">C04548</a>"	<a href=http://pubchem.ncbi.nlm.nih.gov/summary/summary.cgi?cid=7172">7172</a>"	561390	564071	Synephrine 2	358	94-07-5	<a href=http://www.genome.jp/dbget-bin/www_bget?cpd+C04548">C04548</a>"	<a href=http://pubchem.ncbi.nlm.nih.gov/summary/summary.cgi?cid=7172">7172</a>"	564071
Unknown 256	191	15.9942	168	19420	6753-62-4	<a href=http://www.genome.jp/dbget-bin/www_bget?cpd+C01046">C01046</a>"	<a href=http://pubchem.ncbi.nlm.nih.gov/summary/summary.cgi?cid=439377">439377</a>"	561661	561019	N-Methyl-L-glutamic acid 1	168	6753-62-4	<a href=http://www.genome.jp/dbget-bin/www_bget?cpd+C01046">C01046</a>"	<a href=http://pubchem.ncbi.nlm.nih.gov/summary/summary.cgi?cid=439377">439377</a>"	561019
Unknown 257	159	16.01		15310				562304
Unknown 258	313	16.0408		8028.7				563555
Ribonic acid, gamma-lactone	215	16.0533	417	22362	5336-08-3		<a href=http://pubchem.ncbi.nlm.nih.gov/summary/summary.cgi?cid=111064">111064</a>"	564063	560492	Ribonic acid, gamma-lactone	417	5336-08-3		<a href=http://pubchem.ncbi.nlm.nih.gov/summary/summary.cgi?cid=111064">111064</a>"	560492
Acetol 3	129	16.08	293	33456	116-09-6	<a href=http://www.genome.jp/dbget-bin/www_bget?cpd+C05235">C05235</a>"	<a href=http://pubchem.ncbi.nlm.nih.gov/summary/summary.cgi?cid=8299">8299</a>"	565145	566934	Acetol 3	293	116-09-6	<a href=http://www.genome.jp/dbget-bin/www_bget?cpd+C05235">C05235</a>"	<a href=http://pubchem.ncbi.nlm.nih.gov/summary/summary.cgi?cid=8299">8299</a>"	566934	xylitol	288	87-99-0		<a href=http://pubchem.ncbi.nlm.nih.gov/summary/summary.cgi?cid=6912">6912</a>"	567625
Unknown 259	282	16.1117		26937				566430
phthalic acid	194	16.1192	456	64891	88-99-3	<a href=http://www.genome.jp/dbget-bin/www_bget?cpd+C01606">C01606</a>"	<a href=http://pubchem.ncbi.nlm.nih.gov/summary/summary.cgi?cid=1017">1017</a>"	566735	567166	phthalic acid	456	88-99-3	<a href=http://www.genome.jp/dbget-bin/www_bget?cpd+C01606">C01606</a>"	<a href=http://pubchem.ncbi.nlm.nih.gov/summary/summary.cgi?cid=1017">1017</a>"	567166	3-(2-Hydroxyphenyl)propionic acid	311	495-78-3	<a href=http://www.genome.jp/dbget-bin/www_bget?cpd+C01198">C01198</a>"	<a href=http://pubchem.ncbi.nlm.nih.gov/summary/summary.cgi?cid=873">873</a>"	562854	dihydrocoumarin 1	309	119-84-6	<a href=http://www.genome.jp/dbget-bin/www_bget?cpd+C02274">C02274</a>"	<a href=http://pubchem.ncbi.nlm.nih.gov/summary/summary.cgi?cid=660">660</a>"	562454	Acetol 4	298	116-09-6	<a href=http://www.genome.jp/dbget-bin/www_bget?cpd+C05235">C05235</a>"	<a href=http://pubchem.ncbi.nlm.nih.gov/summary/summary.cgi?cid=8299">8299</a>"	571483	Levoglucosan	293	498-07-7		<a href=http://pubchem.ncbi.nlm.nih.gov/summary/summary.cgi?cid=79029">79029</a>"	570079
Unknown 260	131	16.1275		13002				567073
Acetol 4	169	16.15	333	38891	116-09-6	<a href=http://www.genome.jp/dbget-bin/www_bget?cpd+C05235">C05235</a>"	<a href=http://pubchem.ncbi.nlm.nih.gov/summary/summary.cgi?cid=8299">8299</a>"	567986	571483	Acetol 4	333	116-09-6	<a href=http://www.genome.jp/dbget-bin/www_bget?cpd+C05235">C05235</a>"	<a href=http://pubchem.ncbi.nlm.nih.gov/summary/summary.cgi?cid=8299">8299</a>"	571483
2,4-diaminobutyric acid 1	171	16.155	271	8137.1	305-62-4		<a href=http://pubchem.ncbi.nlm.nih.gov/summary/summary.cgi?cid=470">470</a>"	568189	571335	2,4-diaminobutyric acid 1	271	305-62-4		<a href=http://pubchem.ncbi.nlm.nih.gov/summary/summary.cgi?cid=470">470</a>"	571335	Biuret 1	235	108-19-0	<a href=http://www.genome.jp/dbget-bin/www_bget?cpd+C06555">C06555</a>"	<a href=http://pubchem.ncbi.nlm.nih.gov/summary/summary.cgi?cid=7913">7913</a>"	571708
Unknown 261	103	16.185	178	7100.5	61-16-5	<a href=http://www.genome.jp/dbget-bin/www_bget?cpd+C07513">C07513</a>"	<a href=http://pubchem.ncbi.nlm.nih.gov/summary/summary.cgi?cid=6082">6082</a>"	569407	571361	Methoxamedrine 2	178	61-16-5	<a href=http://www.genome.jp/dbget-bin/www_bget?cpd+C07513">C07513</a>"	<a href=http://pubchem.ncbi.nlm.nih.gov/summary/summary.cgi?cid=6082">6082</a>"	571361
glutamine 2	84	16.2367	535	549760	56-85-9	<a href=http://www.genome.jp/dbget-bin/www_bget?cpd+C00064">C00064</a>"	<a href=http://pubchem.ncbi.nlm.nih.gov/summary/summary.cgi?cid=5961">5961</a>"	571504	570389	glutamine 2	535	56-85-9	<a href=http://www.genome.jp/dbget-bin/www_bget?cpd+C00064">C00064</a>"	<a href=http://pubchem.ncbi.nlm.nih.gov/summary/summary.cgi?cid=5961">5961</a>"	570389	alpha-Aminoadipic acid	433	542-32-5		<a href=http://pubchem.ncbi.nlm.nih.gov/summary/summary.cgi?cid=469">469</a>"	573167	5-Aminovaleric acid 3	422	660-88-8	<a href=http://www.genome.jp/dbget-bin/www_bget?cpd+C00431">C00431</a>"	<a href=http://pubchem.ncbi.nlm.nih.gov/summary/summary.cgi?cid=138">138</a>"	571833
Biuret 1	71	16.2492	297	29044	108-19-0	<a href=http://www.genome.jp/dbget-bin/www_bget?cpd+C06555">C06555</a>"	<a href=http://pubchem.ncbi.nlm.nih.gov/summary/summary.cgi?cid=7913">7913</a>"	572012	571708	Biuret 1	297	108-19-0	<a href=http://www.genome.jp/dbget-bin/www_bget?cpd+C06555">C06555</a>"	<a href=http://pubchem.ncbi.nlm.nih.gov/summary/summary.cgi?cid=7913">7913</a>"	571708	N-alpha-Acetyl-L-ornithine 3	273	6205-08-9	<a href=http://www.genome.jp/dbget-bin/www_bget?cpd+C00437">C00437</a>"	<a href=http://pubchem.ncbi.nlm.nih.gov/summary/summary.cgi?cid=907">907</a>"	570257	2,4-diaminobutyric acid 1	244	305-62-4		<a href=http://pubchem.ncbi.nlm.nih.gov/summary/summary.cgi?cid=470">470</a>"	571335
Acetol 5	102	16.3008	229	21676	116-09-6	<a href=http://www.genome.jp/dbget-bin/www_bget?cpd+C05235">C05235</a>"	<a href=http://pubchem.ncbi.nlm.nih.gov/summary/summary.cgi?cid=8299">8299</a>"	574109	575285	Acetol 5	229	116-09-6	<a href=http://www.genome.jp/dbget-bin/www_bget?cpd+C05235">C05235</a>"	<a href=http://pubchem.ncbi.nlm.nih.gov/summary/summary.cgi?cid=8299">8299</a>"	575285	Levoglucosan	192	498-07-7		<a href=http://pubchem.ncbi.nlm.nih.gov/summary/summary.cgi?cid=79029">79029</a>"	570079
fucose 1	160	16.3133	852	24705	2438-80-4		<a href=http://pubchem.ncbi.nlm.nih.gov/summary/summary.cgi?cid=17106">17106</a>"	574617	577729	fucose 1	852	2438-80-4		<a href=http://pubchem.ncbi.nlm.nih.gov/summary/summary.cgi?cid=17106">17106</a>"	577729	6-deoxy-D-glucose 1	815	7568-08-4		<a href=http://pubchem.ncbi.nlm.nih.gov/summary/summary.cgi?cid=93579">93579</a>"	576050
6-deoxy-D-glucose 1	260	16.3158	219	5224.2	7568-08-4		<a href=http://pubchem.ncbi.nlm.nih.gov/summary/summary.cgi?cid=93579">93579</a>"	574718	576050	6-deoxy-D-glucose 1	219	7568-08-4		<a href=http://pubchem.ncbi.nlm.nih.gov/summary/summary.cgi?cid=93579">93579</a>"	576050	2,4-diaminobutyric acid 1	211	305-62-4		<a href=http://pubchem.ncbi.nlm.nih.gov/summary/summary.cgi?cid=470">470</a>"	571335
D-Arabitol	69	16.3342	383	44305	488-82-4		<a href=http://pubchem.ncbi.nlm.nih.gov/summary/summary.cgi?cid=94154">94154</a>"	575462	574079	D-Arabitol	383	488-82-4		<a href=http://pubchem.ncbi.nlm.nih.gov/summary/summary.cgi?cid=94154">94154</a>"	574079	ribitol	376	488-81-3		<a href=http://pubchem.ncbi.nlm.nih.gov/summary/summary.cgi?cid=6912">6912</a>"	576302
D-Arabitol	217	16.3375	794	41070	488-82-4		<a href=http://pubchem.ncbi.nlm.nih.gov/summary/summary.cgi?cid=94154">94154</a>"	575598	574079	D-Arabitol	794	488-82-4		<a href=http://pubchem.ncbi.nlm.nih.gov/summary/summary.cgi?cid=94154">94154</a>"	574079	ribitol	787	488-81-3		<a href=http://pubchem.ncbi.nlm.nih.gov/summary/summary.cgi?cid=6912">6912</a>"	576302	Acetol 5	555	116-09-6	<a href=http://www.genome.jp/dbget-bin/www_bget?cpd+C05235">C05235</a>"	<a href=http://pubchem.ncbi.nlm.nih.gov/summary/summary.cgi?cid=8299">8299</a>"	575285
Methoxamedrine 2	154	16.3542	248	974642	61-16-5	<a href=http://www.genome.jp/dbget-bin/www_bget?cpd+C07513">C07513</a>"	<a href=http://pubchem.ncbi.nlm.nih.gov/summary/summary.cgi?cid=6082">6082</a>"	576274	571361	Methoxamedrine 2	248	61-16-5	<a href=http://www.genome.jp/dbget-bin/www_bget?cpd+C07513">C07513</a>"	<a href=http://pubchem.ncbi.nlm.nih.gov/summary/summary.cgi?cid=6082">6082</a>"	571361
6-deoxy-D-glucose 1	92	16.3583	349	19162	7568-08-4		<a href=http://pubchem.ncbi.nlm.nih.gov/summary/summary.cgi?cid=93579">93579</a>"	576443	576050	6-deoxy-D-glucose 1	349	7568-08-4		<a href=http://pubchem.ncbi.nlm.nih.gov/summary/summary.cgi?cid=93579">93579</a>"	576050	fucose 1	333	2438-80-4		<a href=http://pubchem.ncbi.nlm.nih.gov/summary/summary.cgi?cid=17106">17106</a>"	577729
beta-Glycerophosphoric acid	211	16.3958	595	16105	819-83-0	<a href=http://www.genome.jp/dbget-bin/www_bget?cpd+C02979">C02979</a>"	<a href=http://pubchem.ncbi.nlm.nih.gov/summary/summary.cgi?cid=2526">2526</a>"	577965	575744	beta-Glycerophosphoric acid	595	819-83-0	<a href=http://www.genome.jp/dbget-bin/www_bget?cpd+C02979">C02979</a>"	<a href=http://pubchem.ncbi.nlm.nih.gov/summary/summary.cgi?cid=2526">2526</a>"	575744	D-Arabitol	575	488-82-4		<a href=http://pubchem.ncbi.nlm.nih.gov/summary/summary.cgi?cid=94154">94154</a>"	574079	ribitol	566	488-81-3		<a href=http://pubchem.ncbi.nlm.nih.gov/summary/summary.cgi?cid=6912">6912</a>"	576302	Diglycerol 2	520	627-82-7		<a href=http://pubchem.ncbi.nlm.nih.gov/summary/summary.cgi?cid=42953">42953</a>"	582911
D-Arabitol	319	16.4008	537	6760.5	488-82-4		<a href=http://pubchem.ncbi.nlm.nih.gov/summary/summary.cgi?cid=94154">94154</a>"	578168	574079	D-Arabitol	537	488-82-4		<a href=http://pubchem.ncbi.nlm.nih.gov/summary/summary.cgi?cid=94154">94154</a>"	574079	ribitol	521	488-81-3		<a href=http://pubchem.ncbi.nlm.nih.gov/summary/summary.cgi?cid=6912">6912</a>"	576302	beta-Glycerophosphoric acid	424	819-83-0	<a href=http://www.genome.jp/dbget-bin/www_bget?cpd+C02979">C02979</a>"	<a href=http://pubchem.ncbi.nlm.nih.gov/summary/summary.cgi?cid=2526">2526</a>"	575744	Diglycerol 2	379	627-82-7		<a href=http://pubchem.ncbi.nlm.nih.gov/summary/summary.cgi?cid=42953">42953</a>"	582911
6-deoxy-D-glucose 1	117	16.4067	706	129166	7568-08-4		<a href=http://pubchem.ncbi.nlm.nih.gov/summary/summary.cgi?cid=93579">93579</a>"	578405	576050	6-deoxy-D-glucose 1	706	7568-08-4		<a href=http://pubchem.ncbi.nlm.nih.gov/summary/summary.cgi?cid=93579">93579</a>"	576050	6-deoxy-D-glucose 2	651	7568-08-4		<a href=http://pubchem.ncbi.nlm.nih.gov/summary/summary.cgi?cid=93579">93579</a>"	582839	fucose 1	604	2438-80-4		<a href=http://pubchem.ncbi.nlm.nih.gov/summary/summary.cgi?cid=17106">17106</a>"	577729	ribitol	526	488-81-3		<a href=http://pubchem.ncbi.nlm.nih.gov/summary/summary.cgi?cid=6912">6912</a>"	576302	D-Arabitol	518	488-82-4		<a href=http://pubchem.ncbi.nlm.nih.gov/summary/summary.cgi?cid=94154">94154</a>"	574079	Diglycerol 2	491	627-82-7		<a href=http://pubchem.ncbi.nlm.nih.gov/summary/summary.cgi?cid=42953">42953</a>"	582911
Diglycerol 2	159	16.4117	269	78052	627-82-7		<a href=http://pubchem.ncbi.nlm.nih.gov/summary/summary.cgi?cid=42953">42953</a>"	578608	582911	Diglycerol 2	269	627-82-7		<a href=http://pubchem.ncbi.nlm.nih.gov/summary/summary.cgi?cid=42953">42953</a>"	582911	6-deoxy-D-glucose 2	269	7568-08-4		<a href=http://pubchem.ncbi.nlm.nih.gov/summary/summary.cgi?cid=93579">93579</a>"	582839
Diglycerol 2	267	16.4858	338	12673	627-82-7		<a href=http://pubchem.ncbi.nlm.nih.gov/summary/summary.cgi?cid=42953">42953</a>"	581619	582911	Diglycerol 2	338	627-82-7		<a href=http://pubchem.ncbi.nlm.nih.gov/summary/summary.cgi?cid=42953">42953</a>"	582911	6-deoxy-D-glucose 2	278	7568-08-4		<a href=http://pubchem.ncbi.nlm.nih.gov/summary/summary.cgi?cid=93579">93579</a>"	582839	Lyxonic acid, 1,4-lactone	263	15384-34-6		<a href=http://pubchem.ncbi.nlm.nih.gov/summary/summary.cgi?cid=6427169">6427169</a>"	586543	flavin adenine degrad product	256	146-14-5		<a href=http://pubchem.ncbi.nlm.nih.gov/summary/summary.cgi?cid=444188">444188</a>"	585799
Lyxonic acid, 1,4-lactone	147	16.4967	537	544008	15384-34-6		<a href=http://pubchem.ncbi.nlm.nih.gov/summary/summary.cgi?cid=6427169">6427169</a>"	582058	586543	Lyxonic acid, 1,4-lactone	537	15384-34-6		<a href=http://pubchem.ncbi.nlm.nih.gov/summary/summary.cgi?cid=6427169">6427169</a>"	586543	flavin adenine degrad product	536	146-14-5		<a href=http://pubchem.ncbi.nlm.nih.gov/summary/summary.cgi?cid=444188">444188</a>"	585799
Tetradecanoic acid, methyl ester	74	16.5092	861	18840614	124-10-7		<a href=http://pubchem.ncbi.nlm.nih.gov/summary/summary.cgi?cid=31284">31284</a>"	582566	582620	Tetradecanoic acid, methyl ester	861	124-10-7		<a href=http://pubchem.ncbi.nlm.nih.gov/summary/summary.cgi?cid=31284">31284</a>"	582620
Tetradecanoic acid, methyl ester	30	16.5142	366	142815	124-10-7		<a href=http://pubchem.ncbi.nlm.nih.gov/summary/summary.cgi?cid=31284">31284</a>"	582768	582620	Tetradecanoic acid, methyl ester	366	124-10-7		<a href=http://pubchem.ncbi.nlm.nih.gov/summary/summary.cgi?cid=31284">31284</a>"	582620	6-deoxy-D-glucose 2	288	7568-08-4		<a href=http://pubchem.ncbi.nlm.nih.gov/summary/summary.cgi?cid=93579">93579</a>"	582839	Diglycerol 2	280	627-82-7		<a href=http://pubchem.ncbi.nlm.nih.gov/summary/summary.cgi?cid=42953">42953</a>"	582911
2,3-dihydroxybenzoic acid	355	16.595	375	15621	303-38-8	<a href=http://www.genome.jp/dbget-bin/www_bget?cpd+C00196">C00196</a>"	<a href=http://pubchem.ncbi.nlm.nih.gov/summary/summary.cgi?cid=19">19</a>"	586041	588191	2,3-dihydroxybenzoic acid	375	303-38-8	<a href=http://www.genome.jp/dbget-bin/www_bget?cpd+C00196">C00196</a>"	<a href=http://pubchem.ncbi.nlm.nih.gov/summary/summary.cgi?cid=19">19</a>"	588191	3-(3-hydroxyphenyl)propionic acid	16	621-54-5	<a href=http://www.genome.jp/dbget-bin/www_bget?cpd+C11457">C11457</a>"	<a href=http://pubchem.ncbi.nlm.nih.gov/summary/summary.cgi?cid=91">91</a>"	583569	dihydrocoumarin 2	16	119-84-6	<a href=http://www.genome.jp/dbget-bin/www_bget?cpd+C02274">C02274</a>"	<a href=http://pubchem.ncbi.nlm.nih.gov/summary/summary.cgi?cid=660">660</a>"	585533
putrescine 2	174	16.6017	949	837557	110-60-1	<a href=http://www.genome.jp/dbget-bin/www_bget?cpd+C02896">C02896</a>"	<a href=http://pubchem.ncbi.nlm.nih.gov/summary/summary.cgi?cid=1045">1045</a>"	586311	588298	putrescine 2	949	110-60-1	<a href=http://www.genome.jp/dbget-bin/www_bget?cpd+C02896">C02896</a>"	<a href=http://pubchem.ncbi.nlm.nih.gov/summary/summary.cgi?cid=1045">1045</a>"	588298	2-Amino-1-phenylethanol	703	7568-93-6		<a href=http://pubchem.ncbi.nlm.nih.gov/summary/summary.cgi?cid=643217">643217</a>"	586686	Ciliatine	421	2041-14-7	<a href=http://www.genome.jp/dbget-bin/www_bget?cpd+C03557">C03557</a>"	<a href=http://pubchem.ncbi.nlm.nih.gov/summary/summary.cgi?cid=339">339</a>"	586911	methionine sulfoxide 3	416	3226-65-1	<a href=http://www.genome.jp/dbget-bin/www_bget?cpd+C02989">C02989</a>"	<a href=http://pubchem.ncbi.nlm.nih.gov/summary/summary.cgi?cid=847">847</a>"	588682
fucose 2	205	16.6683	485	14735	2438-80-4		<a href=http://pubchem.ncbi.nlm.nih.gov/summary/summary.cgi?cid=17106">17106</a>"	589010	584581	fucose 2	485	2438-80-4		<a href=http://pubchem.ncbi.nlm.nih.gov/summary/summary.cgi?cid=17106">17106</a>"	584581	Diglycerol 1	436	627-82-7		<a href=http://pubchem.ncbi.nlm.nih.gov/summary/summary.cgi?cid=42953">42953</a>"	591718	Aconitic Acid	369	4023-65-8	<a href=http://www.genome.jp/dbget-bin/www_bget?cpd+C02341">C02341</a>"	<a href=http://pubchem.ncbi.nlm.nih.gov/summary/summary.cgi?cid=444212">444212</a>"	587501	flavin adenine degrad product	367	146-14-5		<a href=http://pubchem.ncbi.nlm.nih.gov/summary/summary.cgi?cid=444188">444188</a>"	585799
Carbobenzyloxy-L-leucine degr3	89	16.6917	256	60563	2018-66-8	<a href=http://www.genome.jp/dbget-bin/www_bget?cpd+C04335">C04335</a>"	<a href=http://pubchem.ncbi.nlm.nih.gov/summary/summary.cgi?cid=74840">74840</a>"	589955	585328	Carbobenzyloxy-L-leucine degr3	256	2018-66-8	<a href=http://www.genome.jp/dbget-bin/www_bget?cpd+C04335">C04335</a>"	<a href=http://pubchem.ncbi.nlm.nih.gov/summary/summary.cgi?cid=74840">74840</a>"	585328	5,6-Dimethylbenzimidazole 1	207	582-60-5	<a href=http://www.genome.jp/dbget-bin/www_bget?cpd+C03114">C03114</a>"	<a href=http://pubchem.ncbi.nlm.nih.gov/summary/summary.cgi?cid=675">675</a>"	594880	2,3-dihydroxybenzoic acid	186	303-38-8	<a href=http://www.genome.jp/dbget-bin/www_bget?cpd+C00196">C00196</a>"	<a href=http://pubchem.ncbi.nlm.nih.gov/summary/summary.cgi?cid=19">19</a>"	588191	3,6-Anhydro-D-galactose 2	181	14122-18-0	<a href=http://www.genome.jp/dbget-bin/www_bget?cpd+C06474">C06474</a>"	<a href=http://pubchem.ncbi.nlm.nih.gov/summary/summary.cgi?cid=441040">441040</a>"	585996	3,6-Anhydro-D-galactose 3	175	14122-18-0	<a href=http://www.genome.jp/dbget-bin/www_bget?cpd+C06474">C06474</a>"	<a href=http://pubchem.ncbi.nlm.nih.gov/summary/summary.cgi?cid=441040">441040</a>"	587685
N-(2-hydroxyethyl)-iminodiacetic acid 1	73	16.6958	235	410849	93-62-9		<a href=http://pubchem.ncbi.nlm.nih.gov/summary/summary.cgi?cid=7152">7152</a>"	590124	590810	N-(2-hydroxyethyl)-iminodiacetic acid 1	235	93-62-9		<a href=http://pubchem.ncbi.nlm.nih.gov/summary/summary.cgi?cid=7152">7152</a>"	590810
3,6-Anhydro-D-galactose 2	248	16.6992	235	10493	14122-18-0	<a href=http://www.genome.jp/dbget-bin/www_bget?cpd+C06474">C06474</a>"	<a href=http://pubchem.ncbi.nlm.nih.gov/summary/summary.cgi?cid=441040">441040</a>"	590259	585996	3,6-Anhydro-D-galactose 2	235	14122-18-0	<a href=http://www.genome.jp/dbget-bin/www_bget?cpd+C06474">C06474</a>"	<a href=http://pubchem.ncbi.nlm.nih.gov/summary/summary.cgi?cid=441040">441040</a>"	585996
Farnesal 1	117	16.7033	248	144511	19317-11-4		<a href=http://pubchem.ncbi.nlm.nih.gov/summary/summary.cgi?cid=68150">68150</a>"	590427	592261	Farnesal 1	248	19317-11-4		<a href=http://pubchem.ncbi.nlm.nih.gov/summary/summary.cgi?cid=68150">68150</a>"	592261
3,6-Anhydro-D-galactose 3	231	16.7158	561	17355	14122-18-0	<a href=http://www.genome.jp/dbget-bin/www_bget?cpd+C06474">C06474</a>"	<a href=http://pubchem.ncbi.nlm.nih.gov/summary/summary.cgi?cid=441040">441040</a>"	590933	587685	3,6-Anhydro-D-galactose 3	561	14122-18-0	<a href=http://www.genome.jp/dbget-bin/www_bget?cpd+C06474">C06474</a>"	<a href=http://pubchem.ncbi.nlm.nih.gov/summary/summary.cgi?cid=441040">441040</a>"	587685	Lyxonic acid, 1,4-lactone	63	15384-34-6		<a href=http://pubchem.ncbi.nlm.nih.gov/summary/summary.cgi?cid=6427169">6427169</a>"	586543	Glucose-1-phosphate	52	59-56-3	<a href=http://www.genome.jp/dbget-bin/www_bget?cpd+C11450">C11450</a>"	<a href=http://pubchem.ncbi.nlm.nih.gov/summary/summary.cgi?cid=65533">65533</a>"	594823
Unknown 262	174	16.7533		10189				592452
Diglycerol 1	117	16.7583	249	23834	627-82-7		<a href=http://pubchem.ncbi.nlm.nih.gov/summary/summary.cgi?cid=42953">42953</a>"	592654	591718	Diglycerol 1	249	627-82-7		<a href=http://pubchem.ncbi.nlm.nih.gov/summary/summary.cgi?cid=42953">42953</a>"	591718
Unknown 263	217	16.7742		5512.8				593295
D-(glycerol 1-phosphate)	299	16.8008	797	92099	34363-28-5	<a href=http://www.genome.jp/dbget-bin/www_bget?cpd+C00093">C00093</a>"	<a href=http://pubchem.ncbi.nlm.nih.gov/summary/summary.cgi?cid=439162">439162</a>"	594375	591357	D-(glycerol 1-phosphate)	797	34363-28-5	<a href=http://www.genome.jp/dbget-bin/www_bget?cpd+C00093">C00093</a>"	<a href=http://pubchem.ncbi.nlm.nih.gov/summary/summary.cgi?cid=439162">439162</a>"	591357	Diglycerol 1	405	627-82-7		<a href=http://pubchem.ncbi.nlm.nih.gov/summary/summary.cgi?cid=42953">42953</a>"	591718	uracil-5-carboxylic acid	370	23945-44-0	<a href=http://www.genome.jp/dbget-bin/www_bget?cpd+C03030">C03030</a>"	<a href=http://pubchem.ncbi.nlm.nih.gov/summary/summary.cgi?cid=90301">90301</a>"	599351	4-nitrocatechol	366	3316-09-4	<a href=http://www.genome.jp/dbget-bin/www_bget?cpd+C02235">C02235</a>"	<a href=http://pubchem.ncbi.nlm.nih.gov/summary/summary.cgi?cid=3505109">3505109</a>"	596111	Glucose-1-phosphate	364	59-56-3	<a href=http://www.genome.jp/dbget-bin/www_bget?cpd+C11450">C11450</a>"	<a href=http://pubchem.ncbi.nlm.nih.gov/summary/summary.cgi?cid=65533">65533</a>"	594823
uracil-5-carboxylic acid	355	16.8117	330	81476	23945-44-0	<a href=http://www.genome.jp/dbget-bin/www_bget?cpd+C03030">C03030</a>"	<a href=http://pubchem.ncbi.nlm.nih.gov/summary/summary.cgi?cid=90301">90301</a>"	594813	599351	uracil-5-carboxylic acid	330	23945-44-0	<a href=http://www.genome.jp/dbget-bin/www_bget?cpd+C03030">C03030</a>"	<a href=http://pubchem.ncbi.nlm.nih.gov/summary/summary.cgi?cid=90301">90301</a>"	599351
uracil-5-carboxylic acid	247	16.8158	278	4861.9	23945-44-0	<a href=http://www.genome.jp/dbget-bin/www_bget?cpd+C03030">C03030</a>"	<a href=http://pubchem.ncbi.nlm.nih.gov/summary/summary.cgi?cid=90301">90301</a>"	594982	599351	uracil-5-carboxylic acid	278	23945-44-0	<a href=http://www.genome.jp/dbget-bin/www_bget?cpd+C03030">C03030</a>"	<a href=http://pubchem.ncbi.nlm.nih.gov/summary/summary.cgi?cid=90301">90301</a>"	599351
Unknown 264	257	16.8375	199	19210	59-56-3	<a href=http://www.genome.jp/dbget-bin/www_bget?cpd+C11450">C11450</a>"	<a href=http://pubchem.ncbi.nlm.nih.gov/summary/summary.cgi?cid=65533">65533</a>"	595859	594823	Glucose-1-phosphate	199	59-56-3	<a href=http://www.genome.jp/dbget-bin/www_bget?cpd+C11450">C11450</a>"	<a href=http://pubchem.ncbi.nlm.nih.gov/summary/summary.cgi?cid=65533">65533</a>"	594823	Diglycerol 1	197	627-82-7		<a href=http://pubchem.ncbi.nlm.nih.gov/summary/summary.cgi?cid=42953">42953</a>"	591718
3-(4-hydroxyphenyl)propionic acid	117	16.8567	278	15269	501-97-3	<a href=http://www.genome.jp/dbget-bin/www_bget?cpd+C01744">C01744</a>"	<a href=http://pubchem.ncbi.nlm.nih.gov/summary/summary.cgi?cid=10394">10394</a>"	596635	598085	3-(4-hydroxyphenyl)propionic acid	278	501-97-3	<a href=http://www.genome.jp/dbget-bin/www_bget?cpd+C01744">C01744</a>"	<a href=http://pubchem.ncbi.nlm.nih.gov/summary/summary.cgi?cid=10394">10394</a>"	598085	Diglycerol 1	274	627-82-7		<a href=http://pubchem.ncbi.nlm.nih.gov/summary/summary.cgi?cid=42953">42953</a>"	591718
Glucose-1-phosphate	217	16.8742	633	96577	59-56-3	<a href=http://www.genome.jp/dbget-bin/www_bget?cpd+C11450">C11450</a>"	<a href=http://pubchem.ncbi.nlm.nih.gov/summary/summary.cgi?cid=65533">65533</a>"	597344	594823	Glucose-1-phosphate	633	59-56-3	<a href=http://www.genome.jp/dbget-bin/www_bget?cpd+C11450">C11450</a>"	<a href=http://pubchem.ncbi.nlm.nih.gov/summary/summary.cgi?cid=65533">65533</a>"	594823	3-(4-hydroxyphenyl)propionic acid	594	501-97-3	<a href=http://www.genome.jp/dbget-bin/www_bget?cpd+C01744">C01744</a>"	<a href=http://pubchem.ncbi.nlm.nih.gov/summary/summary.cgi?cid=10394">10394</a>"	598085
1,3-diaminopropane	226	16.9358	359	23078966	109-76-2	<a href=http://www.genome.jp/dbget-bin/www_bget?cpd+C00986">C00986</a>"	<a href=http://pubchem.ncbi.nlm.nih.gov/summary/summary.cgi?cid=428">428</a>"	599841	603655	1,3-diaminopropane	359	109-76-2	<a href=http://www.genome.jp/dbget-bin/www_bget?cpd+C00986">C00986</a>"	<a href=http://pubchem.ncbi.nlm.nih.gov/summary/summary.cgi?cid=428">428</a>"	603655
Farnesal 2	52	16.9433	464	268279	19317-11-4		<a href=http://pubchem.ncbi.nlm.nih.gov/summary/summary.cgi?cid=68150">68150</a>"	600144	604726	Farnesal 2	464	19317-11-4		<a href=http://pubchem.ncbi.nlm.nih.gov/summary/summary.cgi?cid=68150">68150</a>"	604726	3,6-Anhydro-D-galactose 4	376	14122-18-0	<a href=http://www.genome.jp/dbget-bin/www_bget?cpd+C06474">C06474</a>"	<a href=http://pubchem.ncbi.nlm.nih.gov/summary/summary.cgi?cid=441040">441040</a>"	603149
Unknown 265	36	16.9475	63	2994887	186537-58-6		<a href=http://pubchem.ncbi.nlm.nih.gov/summary/summary.cgi?cid=1080">1080</a>"	600313	600720	S-carboxymethylcysteine 1	63	186537-58-6		<a href=http://pubchem.ncbi.nlm.nih.gov/summary/summary.cgi?cid=1080">1080</a>"	600720
glutamine 1	156	16.9758	368	48878	56-85-9	<a href=http://www.genome.jp/dbget-bin/www_bget?cpd+C00064">C00064</a>"	<a href=http://pubchem.ncbi.nlm.nih.gov/summary/summary.cgi?cid=5961">5961</a>"	601460	600736	glutamine 1	368	56-85-9	<a href=http://www.genome.jp/dbget-bin/www_bget?cpd+C00064">C00064</a>"	<a href=http://pubchem.ncbi.nlm.nih.gov/summary/summary.cgi?cid=5961">5961</a>"	600736	Methoxamedrine 1	253	61-16-5	<a href=http://www.genome.jp/dbget-bin/www_bget?cpd+C07513">C07513</a>"	<a href=http://pubchem.ncbi.nlm.nih.gov/summary/summary.cgi?cid=6082">6082</a>"	606369	farnesol 2	251	106-28-5		<a href=http://pubchem.ncbi.nlm.nih.gov/summary/summary.cgi?cid=1549107">1549107</a>"	600949	farnesol 1	225	106-28-5		<a href=http://pubchem.ncbi.nlm.nih.gov/summary/summary.cgi?cid=1549107">1549107</a>"	604940
gentisic acid	355	16.9817	773	61334	490-79-9	<a href=http://www.genome.jp/dbget-bin/www_bget?cpd+C00628">C00628</a>"	<a href=http://pubchem.ncbi.nlm.nih.gov/summary/summary.cgi?cid=3469">3469</a>"	601696	602031	gentisic acid	773	490-79-9	<a href=http://www.genome.jp/dbget-bin/www_bget?cpd+C00628">C00628</a>"	<a href=http://pubchem.ncbi.nlm.nih.gov/summary/summary.cgi?cid=3469">3469</a>"	602031	4-hydroxy-3-methoxybenzoic acid;	287	121-34-6	<a href=http://www.genome.jp/dbget-bin/www_bget?cpd+C06672">C06672</a>"	<a href=http://pubchem.ncbi.nlm.nih.gov/summary/summary.cgi?cid=8468">8468</a>"	599093	4-Hydroxymandelic acid	248	7198-10-9	<a href=http://www.genome.jp/dbget-bin/www_bget?cpd+C11527">C11527</a>"	<a href=http://pubchem.ncbi.nlm.nih.gov/summary/summary.cgi?cid=328">328</a>"	601913	uracil-5-carboxylic acid	223	23945-44-0	<a href=http://www.genome.jp/dbget-bin/www_bget?cpd+C03030">C03030</a>"	<a href=http://pubchem.ncbi.nlm.nih.gov/summary/summary.cgi?cid=90301">90301</a>"	599351
Unknown 266	185	16.9925		5127.5				602135
L-4-Hydroxyphenylglycine 1	194	17.04	369	11433	32462-30-9	<a href=http://www.genome.jp/dbget-bin/www_bget?cpd+C12323">C12323</a>"	<a href=http://pubchem.ncbi.nlm.nih.gov/summary/summary.cgi?cid=36143">36143</a>"	604058	605112	L-4-Hydroxyphenylglycine 1	369	32462-30-9	<a href=http://www.genome.jp/dbget-bin/www_bget?cpd+C12323">C12323</a>"	<a href=http://pubchem.ncbi.nlm.nih.gov/summary/summary.cgi?cid=36143">36143</a>"	605112	N-Acetylisatin 4	328	574-17-4	<a href=http://www.genome.jp/dbget-bin/www_bget?cpd+C02172">C02172</a>"	<a href=http://pubchem.ncbi.nlm.nih.gov/summary/summary.cgi?cid=11321">11321</a>"	608227	Methoxamedrine 1	320	61-16-5	<a href=http://www.genome.jp/dbget-bin/www_bget?cpd+C07513">C07513</a>"	<a href=http://pubchem.ncbi.nlm.nih.gov/summary/summary.cgi?cid=6082">6082</a>"	606369	Farnesal 2	309	19317-11-4		<a href=http://pubchem.ncbi.nlm.nih.gov/summary/summary.cgi?cid=68150">68150</a>"	604726
2-deoxy-D-glucose 2	277	17.0542	553	82484	154-17-6		<a href=http://pubchem.ncbi.nlm.nih.gov/summary/summary.cgi?cid=108223">108223</a>"	604632	605527	2-deoxy-D-glucose 2	553	154-17-6		<a href=http://pubchem.ncbi.nlm.nih.gov/summary/summary.cgi?cid=108223">108223</a>"	605527	2-Deoxy-D-galactose 2	538	1949-89-9		<a href=http://pubchem.ncbi.nlm.nih.gov/summary/summary.cgi?cid=225612">225612</a>"	607287	2-Deoxy-D-galactose 1	507	1949-89-9		<a href=http://pubchem.ncbi.nlm.nih.gov/summary/summary.cgi?cid=225612">225612</a>"	606002	2-deoxy-D-glucose 1	500	154-17-6		<a href=http://pubchem.ncbi.nlm.nih.gov/summary/summary.cgi?cid=108223">108223</a>"	604918	S-carboxymethylcysteine 1	442	186537-58-6		<a href=http://pubchem.ncbi.nlm.nih.gov/summary/summary.cgi?cid=1080">1080</a>"	600720	N-Acetyl-L-glutamic acid 2	437	1188-37-0	<a href=http://www.genome.jp/dbget-bin/www_bget?cpd+C00624">C00624</a>"	<a href=http://pubchem.ncbi.nlm.nih.gov/summary/summary.cgi?cid=70914">70914</a>"	605633
3,6-Anhydro-D-galactose 4	217	17.12	389	6020.2	14122-18-0	<a href=http://www.genome.jp/dbget-bin/www_bget?cpd+C06474">C06474</a>"	<a href=http://pubchem.ncbi.nlm.nih.gov/summary/summary.cgi?cid=441040">441040</a>"	607297	603149	3,6-Anhydro-D-galactose 4	389	14122-18-0	<a href=http://www.genome.jp/dbget-bin/www_bget?cpd+C06474">C06474</a>"	<a href=http://pubchem.ncbi.nlm.nih.gov/summary/summary.cgi?cid=441040">441040</a>"	603149	shikimic acid	326	138-59-0	<a href=http://www.genome.jp/dbget-bin/www_bget?cpd+C00493">C00493</a>"	<a href=http://pubchem.ncbi.nlm.nih.gov/summary/summary.cgi?cid=1094">1094</a>"	612089
shikimic acid	217	17.1667	241	10368	138-59-0	<a href=http://www.genome.jp/dbget-bin/www_bget?cpd+C00493">C00493</a>"	<a href=http://pubchem.ncbi.nlm.nih.gov/summary/summary.cgi?cid=1094">1094</a>"	609186	612089	shikimic acid	241	138-59-0	<a href=http://www.genome.jp/dbget-bin/www_bget?cpd+C00493">C00493</a>"	<a href=http://pubchem.ncbi.nlm.nih.gov/summary/summary.cgi?cid=1094">1094</a>"	612089
terephthalic acid	295	17.1933	918	187594	100-21-0	<a href=http://www.genome.jp/dbget-bin/www_bget?cpd+C06337">C06337</a>"	<a href=http://pubchem.ncbi.nlm.nih.gov/summary/summary.cgi?cid=7489">7489</a>"	610266	611795	terephthalic acid	918	100-21-0	<a href=http://www.genome.jp/dbget-bin/www_bget?cpd+C06337">C06337</a>"	<a href=http://pubchem.ncbi.nlm.nih.gov/summary/summary.cgi?cid=7489">7489</a>"	611795	Dehydroshikimic acid 2	280	2922-42-1		<a href=http://pubchem.ncbi.nlm.nih.gov/summary/summary.cgi?cid=4635868">4635868</a>"	609196	2-deoxy-D-glucose 2	277	154-17-6		<a href=http://pubchem.ncbi.nlm.nih.gov/summary/summary.cgi?cid=108223">108223</a>"	605527	2-Deoxy-D-galactose 2	265	1949-89-9		<a href=http://pubchem.ncbi.nlm.nih.gov/summary/summary.cgi?cid=225612">225612</a>"	607287
Methoxamedrine 1	312	17.1975	330	8781.0	61-16-5	<a href=http://www.genome.jp/dbget-bin/www_bget?cpd+C07513">C07513</a>"	<a href=http://pubchem.ncbi.nlm.nih.gov/summary/summary.cgi?cid=6082">6082</a>"	610435	606369	Methoxamedrine 1	330	61-16-5	<a href=http://www.genome.jp/dbget-bin/www_bget?cpd+C07513">C07513</a>"	<a href=http://pubchem.ncbi.nlm.nih.gov/summary/summary.cgi?cid=6082">6082</a>"	606369	Dehydroshikimic acid 2	275	2922-42-1		<a href=http://pubchem.ncbi.nlm.nih.gov/summary/summary.cgi?cid=4635868">4635868</a>"	609196	5-Aminoimidazole-4-carboxamide 2	263	360-97-4	<a href=http://www.genome.jp/dbget-bin/www_bget?cpd+C04051">C04051</a>"	<a href=http://pubchem.ncbi.nlm.nih.gov/summary/summary.cgi?cid=9679">9679</a>"	605836	terephthalic acid	245	100-21-0	<a href=http://www.genome.jp/dbget-bin/www_bget?cpd+C06337">C06337</a>"	<a href=http://pubchem.ncbi.nlm.nih.gov/summary/summary.cgi?cid=7489">7489</a>"	611795
azelaic acid	218	17.2308	619	25203	123-99-9	<a href=http://www.genome.jp/dbget-bin/www_bget?cpd+C08261">C08261</a>"	<a href=http://pubchem.ncbi.nlm.nih.gov/summary/summary.cgi?cid=2266">2266</a>"	611784	610000	azelaic acid	619	123-99-9	<a href=http://www.genome.jp/dbget-bin/www_bget?cpd+C08261">C08261</a>"	<a href=http://pubchem.ncbi.nlm.nih.gov/summary/summary.cgi?cid=2266">2266</a>"	610000	10-Hydroxydecanoic acid	463	1679-53-4	<a href=http://www.genome.jp/dbget-bin/www_bget?cpd+C02774">C02774</a>"	<a href=http://pubchem.ncbi.nlm.nih.gov/summary/summary.cgi?cid=74300">74300</a>"	616357	9-Fluorenone 2	436	486-25-9	<a href=http://www.genome.jp/dbget-bin/www_bget?cpd+C06712">C06712</a>"	<a href=http://pubchem.ncbi.nlm.nih.gov/summary/summary.cgi?cid=10241">10241</a>"	611167
azelaic acid	149	17.2333	895	583622	123-99-9	<a href=http://www.genome.jp/dbget-bin/www_bget?cpd+C08261">C08261</a>"	<a href=http://pubchem.ncbi.nlm.nih.gov/summary/summary.cgi?cid=2266">2266</a>"	611885	610000	azelaic acid	895	123-99-9	<a href=http://www.genome.jp/dbget-bin/www_bget?cpd+C08261">C08261</a>"	<a href=http://pubchem.ncbi.nlm.nih.gov/summary/summary.cgi?cid=2266">2266</a>"	610000	10-Hydroxydecanoic acid	673	1679-53-4	<a href=http://www.genome.jp/dbget-bin/www_bget?cpd+C02774">C02774</a>"	<a href=http://pubchem.ncbi.nlm.nih.gov/summary/summary.cgi?cid=74300">74300</a>"	616357	9-Fluorenone 2	436	486-25-9	<a href=http://www.genome.jp/dbget-bin/www_bget?cpd+C06712">C06712</a>"	<a href=http://pubchem.ncbi.nlm.nih.gov/summary/summary.cgi?cid=10241">10241</a>"	611167
Unknown 267	293	17.2525		4952.6				612661
Unknown 268	292	17.2625		10644				613066
hypoxanthine 1	266	17.3683	900	118241	68-94-0	<a href=http://www.genome.jp/dbget-bin/www_bget?cpd+C00262">C00262</a>"	<a href=http://pubchem.ncbi.nlm.nih.gov/summary/summary.cgi?cid=790">790</a>"	617351	620090	hypoxanthine 1	900	68-94-0	<a href=http://www.genome.jp/dbget-bin/www_bget?cpd+C00262">C00262</a>"	<a href=http://pubchem.ncbi.nlm.nih.gov/summary/summary.cgi?cid=790">790</a>"	620090	2-Amino-3-methoxybenzoic acid 1	421	3177-80-8	<a href=http://www.genome.jp/dbget-bin/www_bget?cpd+C05831">C05831</a>"	<a href=http://pubchem.ncbi.nlm.nih.gov/summary/summary.cgi?cid=255720">255720</a>"	621744	L-4-Hydroxyphenylglycine 2	369	32462-30-9	<a href=http://www.genome.jp/dbget-bin/www_bget?cpd+C12323">C12323</a>"	<a href=http://pubchem.ncbi.nlm.nih.gov/summary/summary.cgi?cid=36143">36143</a>"	621041
Unknown 269	355	17.3975	149	4019.4	99-50-3	<a href=http://www.genome.jp/dbget-bin/www_bget?cpd+C00230">C00230</a>"	<a href=http://pubchem.ncbi.nlm.nih.gov/summary/summary.cgi?cid=72">72</a>"	618532	621745	3,4-dihydroxybenzoic acid	149	99-50-3	<a href=http://www.genome.jp/dbget-bin/www_bget?cpd+C00230">C00230</a>"	<a href=http://pubchem.ncbi.nlm.nih.gov/summary/summary.cgi?cid=72">72</a>"	621745
isocitric acid 1	191	17.4183	425	18473	320-77-4	<a href=http://www.genome.jp/dbget-bin/www_bget?cpd+C00451">C00451</a>"	<a href=http://pubchem.ncbi.nlm.nih.gov/summary/summary.cgi?cid=5318532">5318532</a>"	619376	617383	isocitric acid 1	425	320-77-4	<a href=http://www.genome.jp/dbget-bin/www_bget?cpd+C00451">C00451</a>"	<a href=http://pubchem.ncbi.nlm.nih.gov/summary/summary.cgi?cid=5318532">5318532</a>"	617383	citric acid	412	5949-29-1	<a href=http://www.genome.jp/dbget-bin/www_bget?cpd+C00158">C00158</a>"	<a href=http://pubchem.ncbi.nlm.nih.gov/summary/summary.cgi?cid=311">311</a>"	617832
citric acid	273	17.4258	862	117051	5949-29-1	<a href=http://www.genome.jp/dbget-bin/www_bget?cpd+C00158">C00158</a>"	<a href=http://pubchem.ncbi.nlm.nih.gov/summary/summary.cgi?cid=311">311</a>"	619679	617832	citric acid	862	5949-29-1	<a href=http://www.genome.jp/dbget-bin/www_bget?cpd+C00158">C00158</a>"	<a href=http://pubchem.ncbi.nlm.nih.gov/summary/summary.cgi?cid=311">311</a>"	617832	isocitric acid 1	660	320-77-4	<a href=http://www.genome.jp/dbget-bin/www_bget?cpd+C00451">C00451</a>"	<a href=http://pubchem.ncbi.nlm.nih.gov/summary/summary.cgi?cid=5318532">5318532</a>"	617383	isocitric acid 2	610	320-77-4	<a href=http://www.genome.jp/dbget-bin/www_bget?cpd+C00451">C00451</a>"	<a href=http://pubchem.ncbi.nlm.nih.gov/summary/summary.cgi?cid=5318532">5318532</a>"	620292	10-Hydroxydecanoic acid	455	1679-53-4	<a href=http://www.genome.jp/dbget-bin/www_bget?cpd+C02774">C02774</a>"	<a href=http://pubchem.ncbi.nlm.nih.gov/summary/summary.cgi?cid=74300">74300</a>"	616357
ornithine 1	142	17.4375	927	281838	70-26-8	<a href=http://www.genome.jp/dbget-bin/www_bget?cpd+C00077">C00077</a>"	<a href=http://pubchem.ncbi.nlm.nih.gov/summary/summary.cgi?cid=6262">6262</a>"	620152	619743	ornithine 1	927	70-26-8	<a href=http://www.genome.jp/dbget-bin/www_bget?cpd+C00077">C00077</a>"	<a href=http://pubchem.ncbi.nlm.nih.gov/summary/summary.cgi?cid=6262">6262</a>"	619743	citrulline 1	446	372-75-8	<a href=http://www.genome.jp/dbget-bin/www_bget?cpd+C00327">C00327</a>"	<a href=http://pubchem.ncbi.nlm.nih.gov/summary/summary.cgi?cid=833">833</a>"	621977	N-(3-aminopropyl)-morpholine 2	381	123-00-2		<a href=http://pubchem.ncbi.nlm.nih.gov/summary/summary.cgi?cid=61055">61055</a>"	624045
3,4-dihydroxybenzoic acid	370	17.4717	708	4039.5	99-50-3	<a href=http://www.genome.jp/dbget-bin/www_bget?cpd+C00230">C00230</a>"	<a href=http://pubchem.ncbi.nlm.nih.gov/summary/summary.cgi?cid=72">72</a>"	621535	621745	3,4-dihydroxybenzoic acid	708	99-50-3	<a href=http://www.genome.jp/dbget-bin/www_bget?cpd+C00230">C00230</a>"	<a href=http://pubchem.ncbi.nlm.nih.gov/summary/summary.cgi?cid=72">72</a>"	621745	Synephrine 1	339	94-07-5	<a href=http://www.genome.jp/dbget-bin/www_bget?cpd+C04548">C04548</a>"	<a href=http://pubchem.ncbi.nlm.nih.gov/summary/summary.cgi?cid=7172">7172</a>"	622157	Benzoin 1	175	119-53-9	<a href=http://www.genome.jp/dbget-bin/www_bget?cpd+C01408">C01408</a>"	<a href=http://pubchem.ncbi.nlm.nih.gov/summary/summary.cgi?cid=8400">8400</a>"	620856
Unknown 270	134	17.4933		34219				622412
2,8-Dihydroxyquinoline	290	17.4958	833	382660	15450-76-7	<a href=http://www.genome.jp/dbget-bin/www_bget?cpd+C06342">C06342</a>"	<a href=http://pubchem.ncbi.nlm.nih.gov/summary/summary.cgi?cid=97250">97250</a>"	622513	627420	2,8-Dihydroxyquinoline	833	15450-76-7	<a href=http://www.genome.jp/dbget-bin/www_bget?cpd+C06342">C06342</a>"	<a href=http://pubchem.ncbi.nlm.nih.gov/summary/summary.cgi?cid=97250">97250</a>"	627420	N-(2-hydroxyethyl)-iminodiacetic acid 2	392	93-62-9		<a href=http://pubchem.ncbi.nlm.nih.gov/summary/summary.cgi?cid=7152">7152</a>"	619849	N-Acetylisatin 2	234	574-17-4	<a href=http://www.genome.jp/dbget-bin/www_bget?cpd+C02172">C02172</a>"	<a href=http://pubchem.ncbi.nlm.nih.gov/summary/summary.cgi?cid=11321">11321</a>"	627383	N-Acetylisatin 3	212	574-17-4	<a href=http://www.genome.jp/dbget-bin/www_bget?cpd+C02172">C02172</a>"	<a href=http://pubchem.ncbi.nlm.nih.gov/summary/summary.cgi?cid=11321">11321</a>"	618786	alpha-D-glucosamine 1-phosphate	162	2152-75-2	<a href=http://www.genome.jp/dbget-bin/www_bget?cpd+C06156">C06156</a>"	<a href=http://pubchem.ncbi.nlm.nih.gov/summary/summary.cgi?cid=740">740</a>"	618347
2,8-Dihydroxyquinoline	172	17.5025	448	18302	15450-76-7	<a href=http://www.genome.jp/dbget-bin/www_bget?cpd+C06342">C06342</a>"	<a href=http://pubchem.ncbi.nlm.nih.gov/summary/summary.cgi?cid=97250">97250</a>"	622783	627420	2,8-Dihydroxyquinoline	448	15450-76-7	<a href=http://www.genome.jp/dbget-bin/www_bget?cpd+C06342">C06342</a>"	<a href=http://pubchem.ncbi.nlm.nih.gov/summary/summary.cgi?cid=97250">97250</a>"	627420	citrulline 1	354	372-75-8	<a href=http://www.genome.jp/dbget-bin/www_bget?cpd+C00327">C00327</a>"	<a href=http://pubchem.ncbi.nlm.nih.gov/summary/summary.cgi?cid=833">833</a>"	621977
citrulline 1	157	17.5125	688	49021	372-75-8	<a href=http://www.genome.jp/dbget-bin/www_bget?cpd+C00327">C00327</a>"	<a href=http://pubchem.ncbi.nlm.nih.gov/summary/summary.cgi?cid=833">833</a>"	623188	621977	citrulline 1	688	372-75-8	<a href=http://www.genome.jp/dbget-bin/www_bget?cpd+C00327">C00327</a>"	<a href=http://pubchem.ncbi.nlm.nih.gov/summary/summary.cgi?cid=833">833</a>"	621977	ornithine 1	298	70-26-8	<a href=http://www.genome.jp/dbget-bin/www_bget?cpd+C00077">C00077</a>"	<a href=http://pubchem.ncbi.nlm.nih.gov/summary/summary.cgi?cid=6262">6262</a>"	619743	Atrazine-2-hydroxy 2	264	2163-68-0	<a href=http://www.genome.jp/dbget-bin/www_bget?cpd+C06552">C06552</a>"	<a href=http://pubchem.ncbi.nlm.nih.gov/summary/summary.cgi?cid=16553">16553</a>"	621201	Cysteinylglycine 3	264	19246-18-5		<a href=http://pubchem.ncbi.nlm.nih.gov/summary/summary.cgi?cid=65270">65270</a>"	619538	alpha-D-glucosamine 1-phosphate	240	2152-75-2	<a href=http://www.genome.jp/dbget-bin/www_bget?cpd+C06156">C06156</a>"	<a href=http://pubchem.ncbi.nlm.nih.gov/summary/summary.cgi?cid=740">740</a>"	618347
Unknown 271	217	17.5533		35820				624841
Unknown 272	89	17.5958		6583.4				626562
Unknown 273	267	17.6467	179	9911.5	451-13-8	<a href=http://www.genome.jp/dbget-bin/www_bget?cpd+C00544">C00544</a>"	<a href=http://pubchem.ncbi.nlm.nih.gov/summary/summary.cgi?cid=780">780</a>"	628620	627762	Homogentisic acid	179	451-13-8	<a href=http://www.genome.jp/dbget-bin/www_bget?cpd+C00544">C00544</a>"	<a href=http://pubchem.ncbi.nlm.nih.gov/summary/summary.cgi?cid=780">780</a>"	627762	adrenaline 2	173	51-43-4		<a href=http://pubchem.ncbi.nlm.nih.gov/summary/summary.cgi?cid=838">838</a>"	632158	4-aminobenzoic acid	157	150-13-0	<a href=http://www.genome.jp/dbget-bin/www_bget?cpd+C00568">C00568</a>"	<a href=http://pubchem.ncbi.nlm.nih.gov/summary/summary.cgi?cid=978">978</a>"	631230	O-Phosphoserine 1	152	407-41-0	<a href=http://www.genome.jp/dbget-bin/www_bget?cpd+C01005">C01005</a>"	<a href=http://pubchem.ncbi.nlm.nih.gov/summary/summary.cgi?cid=68841">68841</a>"	625397	3,4-Dihydroxyphenylacetic acid	149	102-32-9	<a href=http://www.genome.jp/dbget-bin/www_bget?cpd+C01161">C01161</a>"	<a href=http://pubchem.ncbi.nlm.nih.gov/summary/summary.cgi?cid=547">547</a>"	625860
N(alpha),N(alpha)-dimethyl-L-histidine	174	17.675	413	509823	24940-57-6	<a href=http://www.genome.jp/dbget-bin/www_bget?cpd+C04259">C04259</a>"	<a href=http://pubchem.ncbi.nlm.nih.gov/summary/summary.cgi?cid=440274">440274</a>"	629767	625533	N(alpha),N(alpha)-dimethyl-L-histidine	413	24940-57-6	<a href=http://www.genome.jp/dbget-bin/www_bget?cpd+C04259">C04259</a>"	<a href=http://pubchem.ncbi.nlm.nih.gov/summary/summary.cgi?cid=440274">440274</a>"	625533	phenanthrene	146	85-01-8	<a href=http://www.genome.jp/dbget-bin/www_bget?cpd+C11422">C11422</a>"	<a href=http://pubchem.ncbi.nlm.nih.gov/summary/summary.cgi?cid=995">995</a>"	632219
Tagatose 1	157	17.695	401	23290	87-81-0		<a href=http://pubchem.ncbi.nlm.nih.gov/summary/summary.cgi?cid=92092">92092</a>"	630577	630199	Tagatose 1	401	87-81-0		<a href=http://pubchem.ncbi.nlm.nih.gov/summary/summary.cgi?cid=92092">92092</a>"	630199	Dehydroascorbic Acid 1	311	490-83-5	<a href=http://www.genome.jp/dbget-bin/www_bget?cpd+C05422">C05422</a>"	<a href=http://pubchem.ncbi.nlm.nih.gov/summary/summary.cgi?cid=440667">440667</a>"	634333	Methyl-beta-D-galactopyranoside	286	1824-94-8		<a href=http://pubchem.ncbi.nlm.nih.gov/summary/summary.cgi?cid=17751029">17751029</a>"	631868	1,5-Anhydroglucitol	245	154-58-5	<a href=http://www.genome.jp/dbget-bin/www_bget?cpd+C07326">C07326</a>"	<a href=http://pubchem.ncbi.nlm.nih.gov/summary/summary.cgi?cid=64960">64960</a>"	633471	beta-Mannosylglycerate 2	243	164324-35-0		<a href=http://pubchem.ncbi.nlm.nih.gov/summary/summary.cgi?cid=5460194">5460194</a>"	633066
Dehydroascorbic Acid 1	290	17.7033	306	4914.6	490-83-5	<a href=http://www.genome.jp/dbget-bin/www_bget?cpd+C05422">C05422</a>"	<a href=http://pubchem.ncbi.nlm.nih.gov/summary/summary.cgi?cid=440667">440667</a>"	630914	634333	Dehydroascorbic Acid 1	306	490-83-5	<a href=http://www.genome.jp/dbget-bin/www_bget?cpd+C05422">C05422</a>"	<a href=http://pubchem.ncbi.nlm.nih.gov/summary/summary.cgi?cid=440667">440667</a>"	634333	1,5-Anhydroglucitol	259	154-58-5	<a href=http://www.genome.jp/dbget-bin/www_bget?cpd+C07326">C07326</a>"	<a href=http://pubchem.ncbi.nlm.nih.gov/summary/summary.cgi?cid=64960">64960</a>"	633471
Tagatose 1	217	17.7233	495	29598	87-81-0		<a href=http://pubchem.ncbi.nlm.nih.gov/summary/summary.cgi?cid=92092">92092</a>"	631724	630199	Tagatose 1	495	87-81-0		<a href=http://pubchem.ncbi.nlm.nih.gov/summary/summary.cgi?cid=92092">92092</a>"	630199	1,5-Anhydroglucitol	409	154-58-5	<a href=http://www.genome.jp/dbget-bin/www_bget?cpd+C07326">C07326</a>"	<a href=http://pubchem.ncbi.nlm.nih.gov/summary/summary.cgi?cid=64960">64960</a>"	633471	beta-Mannosylglycerate 2	406	164324-35-0		<a href=http://pubchem.ncbi.nlm.nih.gov/summary/summary.cgi?cid=5460194">5460194</a>"	633066
Tagatose 1	68	17.7283	241	16784	87-81-0		<a href=http://pubchem.ncbi.nlm.nih.gov/summary/summary.cgi?cid=92092">92092</a>"	631927	630199	Tagatose 1	241	87-81-0		<a href=http://pubchem.ncbi.nlm.nih.gov/summary/summary.cgi?cid=92092">92092</a>"	630199
Tagatose 1	205	17.7508	465	12152	87-81-0		<a href=http://pubchem.ncbi.nlm.nih.gov/summary/summary.cgi?cid=92092">92092</a>"	632838	630199	Tagatose 1	465	87-81-0		<a href=http://pubchem.ncbi.nlm.nih.gov/summary/summary.cgi?cid=92092">92092</a>"	630199	Dehydroascorbic Acid 1	461	490-83-5	<a href=http://www.genome.jp/dbget-bin/www_bget?cpd+C05422">C05422</a>"	<a href=http://pubchem.ncbi.nlm.nih.gov/summary/summary.cgi?cid=440667">440667</a>"	634333	beta-Mannosylglycerate 2	425	164324-35-0		<a href=http://pubchem.ncbi.nlm.nih.gov/summary/summary.cgi?cid=5460194">5460194</a>"	633066	1,5-Anhydroglucitol	424	154-58-5	<a href=http://www.genome.jp/dbget-bin/www_bget?cpd+C07326">C07326</a>"	<a href=http://pubchem.ncbi.nlm.nih.gov/summary/summary.cgi?cid=64960">64960</a>"	633471	Methyl-beta-D-galactopyranoside	417	1824-94-8		<a href=http://pubchem.ncbi.nlm.nih.gov/summary/summary.cgi?cid=17751029">17751029</a>"	631868
Unknown 274	221	17.7533		35257				632939
quinic acid	204	17.7792	321	6722.0	77-95-2	<a href=http://www.genome.jp/dbget-bin/www_bget?cpd+C00296">C00296</a>"	<a href=http://pubchem.ncbi.nlm.nih.gov/summary/summary.cgi?cid=1064">1064</a>"	633985	635606	quinic acid	321	77-95-2	<a href=http://www.genome.jp/dbget-bin/www_bget?cpd+C00296">C00296</a>"	<a href=http://pubchem.ncbi.nlm.nih.gov/summary/summary.cgi?cid=1064">1064</a>"	635606
glycocyamine 3	218	17.8025	396	4703.3	352-97-6	<a href=http://www.genome.jp/dbget-bin/www_bget?cpd+C00581">C00581</a>"	<a href=http://pubchem.ncbi.nlm.nih.gov/summary/summary.cgi?cid=763">763</a>"	634929	630369	glycocyamine 3	396	352-97-6	<a href=http://www.genome.jp/dbget-bin/www_bget?cpd+C00581">C00581</a>"	<a href=http://pubchem.ncbi.nlm.nih.gov/summary/summary.cgi?cid=763">763</a>"	630369	Myristic Acid	252	544-63-8	<a href=http://www.genome.jp/dbget-bin/www_bget?cpd+ C06424"> C06424</a>"	<a href=http://pubchem.ncbi.nlm.nih.gov/summary/summary.cgi?cid=11005">11005</a>"	635876
Myristic Acid	117	17.8125	953	426009	544-63-8	<a href=http://www.genome.jp/dbget-bin/www_bget?cpd+ C06424"> C06424</a>"	<a href=http://pubchem.ncbi.nlm.nih.gov/summary/summary.cgi?cid=11005">11005</a>"	635334	635876	Myristic Acid	953	544-63-8	<a href=http://www.genome.jp/dbget-bin/www_bget?cpd+ C06424"> C06424</a>"	<a href=http://pubchem.ncbi.nlm.nih.gov/summary/summary.cgi?cid=11005">11005</a>"	635876
quinic acid	174	17.8417	333	69105	77-95-2	<a href=http://www.genome.jp/dbget-bin/www_bget?cpd+C00296">C00296</a>"	<a href=http://pubchem.ncbi.nlm.nih.gov/summary/summary.cgi?cid=1064">1064</a>"	636515	635606	quinic acid	333	77-95-2	<a href=http://www.genome.jp/dbget-bin/www_bget?cpd+C00296">C00296</a>"	<a href=http://pubchem.ncbi.nlm.nih.gov/summary/summary.cgi?cid=1064">1064</a>"	635606
Unknown 275	167	17.8492		5541.3				636819
Lumazine	117	17.895	382	17238	487-21-8	<a href=http://www.genome.jp/dbget-bin/www_bget?cpd+C03212">C03212</a>"	<a href=http://pubchem.ncbi.nlm.nih.gov/summary/summary.cgi?cid=10250">10250</a>"	638674	640859	Lumazine	382	487-21-8	<a href=http://www.genome.jp/dbget-bin/www_bget?cpd+C03212">C03212</a>"	<a href=http://pubchem.ncbi.nlm.nih.gov/summary/summary.cgi?cid=10250">10250</a>"	640859
fructose 1	133	17.905	509	50283	57-48-7	<a href=http://www.genome.jp/dbget-bin/www_bget?cpd+C10906">C10906</a>"	<a href=http://pubchem.ncbi.nlm.nih.gov/summary/summary.cgi?cid=5984">5984</a>"	639079	639953	fructose 1	509	57-48-7	<a href=http://www.genome.jp/dbget-bin/www_bget?cpd+C10906">C10906</a>"	<a href=http://pubchem.ncbi.nlm.nih.gov/summary/summary.cgi?cid=5984">5984</a>"	639953	sorbose 2	502	3615-56-3		<a href=http://pubchem.ncbi.nlm.nih.gov/summary/summary.cgi?cid=6904">6904</a>"	641418	fructose 2	500	57-48-7	<a href=http://www.genome.jp/dbget-bin/www_bget?cpd+C10906">C10906</a>"	<a href=http://pubchem.ncbi.nlm.nih.gov/summary/summary.cgi?cid=5984">5984</a>"	643817	Tagatose 2	498	87-81-0		<a href=http://pubchem.ncbi.nlm.nih.gov/summary/summary.cgi?cid=92092">92092</a>"	638444	sorbose 1	497	3615-56-3		<a href=http://pubchem.ncbi.nlm.nih.gov/summary/summary.cgi?cid=6904">6904</a>"	639323
fructose 1	202	17.925	423	22531	57-48-7	<a href=http://www.genome.jp/dbget-bin/www_bget?cpd+C10906">C10906</a>"	<a href=http://pubchem.ncbi.nlm.nih.gov/summary/summary.cgi?cid=5984">5984</a>"	639889	639953	fructose 1	423	57-48-7	<a href=http://www.genome.jp/dbget-bin/www_bget?cpd+C10906">C10906</a>"	<a href=http://pubchem.ncbi.nlm.nih.gov/summary/summary.cgi?cid=5984">5984</a>"	639953	Tagatose 2	395	87-81-0		<a href=http://pubchem.ncbi.nlm.nih.gov/summary/summary.cgi?cid=92092">92092</a>"	638444	fructose 2	390	57-48-7	<a href=http://www.genome.jp/dbget-bin/www_bget?cpd+C10906">C10906</a>"	<a href=http://pubchem.ncbi.nlm.nih.gov/summary/summary.cgi?cid=5984">5984</a>"	643817	sorbose 2	379	3615-56-3		<a href=http://pubchem.ncbi.nlm.nih.gov/summary/summary.cgi?cid=6904">6904</a>"	641418	sorbose 1	337	3615-56-3		<a href=http://pubchem.ncbi.nlm.nih.gov/summary/summary.cgi?cid=6904">6904</a>"	639323
fructose 1	103	17.9683	955	573455	57-48-7	<a href=http://www.genome.jp/dbget-bin/www_bget?cpd+C10906">C10906</a>"	<a href=http://pubchem.ncbi.nlm.nih.gov/summary/summary.cgi?cid=5984">5984</a>"	641644	639953	fructose 1	955	57-48-7	<a href=http://www.genome.jp/dbget-bin/www_bget?cpd+C10906">C10906</a>"	<a href=http://pubchem.ncbi.nlm.nih.gov/summary/summary.cgi?cid=5984">5984</a>"	639953	sorbose 1	946	3615-56-3		<a href=http://pubchem.ncbi.nlm.nih.gov/summary/summary.cgi?cid=6904">6904</a>"	639323	sorbose 2	922	3615-56-3		<a href=http://pubchem.ncbi.nlm.nih.gov/summary/summary.cgi?cid=6904">6904</a>"	641418	fructose 2	905	57-48-7	<a href=http://www.genome.jp/dbget-bin/www_bget?cpd+C10906">C10906</a>"	<a href=http://pubchem.ncbi.nlm.nih.gov/summary/summary.cgi?cid=5984">5984</a>"	643817	Tagatose 2	901	87-81-0		<a href=http://pubchem.ncbi.nlm.nih.gov/summary/summary.cgi?cid=92092">92092</a>"	638444	mannose 1	621	3458-28-4	<a href=http://www.genome.jp/dbget-bin/www_bget?cpd+C01662">C01662</a>"	<a href=http://pubchem.ncbi.nlm.nih.gov/summary/summary.cgi?cid=24749">24749</a>"	646178
Lumazine	84	17.9708	424	32478	487-21-8	<a href=http://www.genome.jp/dbget-bin/www_bget?cpd+C03212">C03212</a>"	<a href=http://pubchem.ncbi.nlm.nih.gov/summary/summary.cgi?cid=10250">10250</a>"	641745	640859	Lumazine	424	487-21-8	<a href=http://www.genome.jp/dbget-bin/www_bget?cpd+C03212">C03212</a>"	<a href=http://pubchem.ncbi.nlm.nih.gov/summary/summary.cgi?cid=10250">10250</a>"	640859	mannose 1	395	3458-28-4	<a href=http://www.genome.jp/dbget-bin/www_bget?cpd+C01662">C01662</a>"	<a href=http://pubchem.ncbi.nlm.nih.gov/summary/summary.cgi?cid=24749">24749</a>"	646178	sorbose 2	395	3615-56-3		<a href=http://pubchem.ncbi.nlm.nih.gov/summary/summary.cgi?cid=6904">6904</a>"	641418	Dithioerythritol	387	6892-68-8		<a href=http://pubchem.ncbi.nlm.nih.gov/summary/summary.cgi?cid=19001">19001</a>"	642028
adenine	264	18.0158	630	70791	73-24-5	<a href=http://www.genome.jp/dbget-bin/www_bget?cpd+C00147">C00147</a>"	<a href=http://pubchem.ncbi.nlm.nih.gov/summary/summary.cgi?cid=190">190</a>"	643567	647936	adenine	630	73-24-5	<a href=http://www.genome.jp/dbget-bin/www_bget?cpd+C00147">C00147</a>"	<a href=http://pubchem.ncbi.nlm.nih.gov/summary/summary.cgi?cid=190">190</a>"	647936	3-Hydroxyanthranilic acid	384	548-93-6	<a href=http://www.genome.jp/dbget-bin/www_bget?cpd+C00632">C00632</a>"	<a href=http://pubchem.ncbi.nlm.nih.gov/summary/summary.cgi?cid=86">86</a>"	642075	3,4-Dihydroxyphenylglycol	309	28822-73-3	<a href=http://www.genome.jp/dbget-bin/www_bget?cpd+C05576">C05576</a>"	<a href=http://pubchem.ncbi.nlm.nih.gov/summary/summary.cgi?cid=91528">91528</a>"	642009
Unknown 276	149	18.0208		2775784				643769
Unknown 277	144	18.0458	170	10243	59-23-4	<a href=http://www.genome.jp/dbget-bin/www_bget?cpd+C00124">C00124</a>"	<a href=http://pubchem.ncbi.nlm.nih.gov/summary/summary.cgi?cid=6036">6036</a>"	644781	648681	galactose 1	170	59-23-4	<a href=http://www.genome.jp/dbget-bin/www_bget?cpd+C00124">C00124</a>"	<a href=http://pubchem.ncbi.nlm.nih.gov/summary/summary.cgi?cid=6036">6036</a>"	648681	D-Talose 1	165	2595-98-4		<a href=http://pubchem.ncbi.nlm.nih.gov/summary/summary.cgi?cid=99459">99459</a>"	648920
galactose 1	205	18.0642	506	74125	59-23-4	<a href=http://www.genome.jp/dbget-bin/www_bget?cpd+C00124">C00124</a>"	<a href=http://pubchem.ncbi.nlm.nih.gov/summary/summary.cgi?cid=6036">6036</a>"	645524	648681	galactose 1	506	59-23-4	<a href=http://www.genome.jp/dbget-bin/www_bget?cpd+C00124">C00124</a>"	<a href=http://pubchem.ncbi.nlm.nih.gov/summary/summary.cgi?cid=6036">6036</a>"	648681	D-Talose 1	498	2595-98-4		<a href=http://pubchem.ncbi.nlm.nih.gov/summary/summary.cgi?cid=99459">99459</a>"	648920	mannose 1	496	3458-28-4	<a href=http://www.genome.jp/dbget-bin/www_bget?cpd+C01662">C01662</a>"	<a href=http://pubchem.ncbi.nlm.nih.gov/summary/summary.cgi?cid=24749">24749</a>"	646178	2-Keto-L-gulonic acid	454	342385-52-8		<a href=http://pubchem.ncbi.nlm.nih.gov/summary/summary.cgi?cid=102424">102424</a>"	648583	Dehydroascorbic Acid 2	445	490-83-5	<a href=http://www.genome.jp/dbget-bin/www_bget?cpd+C05422">C05422</a>"	<a href=http://pubchem.ncbi.nlm.nih.gov/summary/summary.cgi?cid=440667">440667</a>"	645569	sorbose 2	441	3615-56-3		<a href=http://pubchem.ncbi.nlm.nih.gov/summary/summary.cgi?cid=6904">6904</a>"	641418	Gluconic lactone 1	430	90-80-2
sorbose 2	103	18.0667	913	430688	3615-56-3		<a href=http://pubchem.ncbi.nlm.nih.gov/summary/summary.cgi?cid=6904">6904</a>"	645625	641418	sorbose 2	913	3615-56-3		<a href=http://pubchem.ncbi.nlm.nih.gov/summary/summary.cgi?cid=6904">6904</a>"	641418	fructose 2	910	57-48-7	<a href=http://www.genome.jp/dbget-bin/www_bget?cpd+C10906">C10906</a>"	<a href=http://pubchem.ncbi.nlm.nih.gov/summary/summary.cgi?cid=5984">5984</a>"	643817	2-Keto-L-gulonic acid	691	342385-52-8		<a href=http://pubchem.ncbi.nlm.nih.gov/summary/summary.cgi?cid=102424">102424</a>"	648583	galactose 1	578	59-23-4	<a href=http://www.genome.jp/dbget-bin/www_bget?cpd+C00124">C00124</a>"	<a href=http://pubchem.ncbi.nlm.nih.gov/summary/summary.cgi?cid=6036">6036</a>"	648681	mannose 1	561	3458-28-4	<a href=http://www.genome.jp/dbget-bin/www_bget?cpd+C01662">C01662</a>"	<a href=http://pubchem.ncbi.nlm.nih.gov/summary/summary.cgi?cid=24749">24749</a>"	646178
galactose 1	73	18.12	945	781180	59-23-4	<a href=http://www.genome.jp/dbget-bin/www_bget?cpd+C00124">C00124</a>"	<a href=http://pubchem.ncbi.nlm.nih.gov/summary/summary.cgi?cid=6036">6036</a>"	647784	648681	galactose 1	945	59-23-4	<a href=http://www.genome.jp/dbget-bin/www_bget?cpd+C00124">C00124</a>"	<a href=http://pubchem.ncbi.nlm.nih.gov/summary/summary.cgi?cid=6036">6036</a>"	648681	glucose 1	938	50-99-7	<a href=http://www.genome.jp/dbget-bin/www_bget?cpd+C01662">C01662</a>"	<a href=http://pubchem.ncbi.nlm.nih.gov/summary/summary.cgi?cid=24749">24749</a>"	650947	mannose 1	934	3458-28-4	<a href=http://www.genome.jp/dbget-bin/www_bget?cpd+C01662">C01662</a>"	<a href=http://pubchem.ncbi.nlm.nih.gov/summary/summary.cgi?cid=24749">24749</a>"	646178	D-Talose 1	912	2595-98-4		<a href=http://pubchem.ncbi.nlm.nih.gov/summary/summary.cgi?cid=99459">99459</a>"	648920	D-Altrose 1	867	1990-29-0		<a href=http://pubchem.ncbi.nlm.nih.gov/summary/summary.cgi?cid=94780">94780</a>"	651250	Gluconic lactone 1	784	90-80-2		<a href=http://pubchem.ncbi.nlm.nih.gov/summary/summary.cgi?cid=736">736</a>"	647005	Gluconic lactone 2	690	90-80-2
glucose 1	160	18.1733	943	92424	50-99-7	<a href=http://www.genome.jp/dbget-bin/www_bget?cpd+C01662">C01662</a>"	<a href=http://pubchem.ncbi.nlm.nih.gov/summary/summary.cgi?cid=24749">24749</a>"	649943	650947	glucose 1	943	50-99-7	<a href=http://www.genome.jp/dbget-bin/www_bget?cpd+C01662">C01662</a>"	<a href=http://pubchem.ncbi.nlm.nih.gov/summary/summary.cgi?cid=24749">24749</a>"	650947	galactose 1	939	59-23-4	<a href=http://www.genome.jp/dbget-bin/www_bget?cpd+C00124">C00124</a>"	<a href=http://pubchem.ncbi.nlm.nih.gov/summary/summary.cgi?cid=6036">6036</a>"	648681	mannose 2	930	3458-28-4	<a href=http://www.genome.jp/dbget-bin/www_bget?cpd+C01662">C01662</a>"	<a href=http://pubchem.ncbi.nlm.nih.gov/summary/summary.cgi?cid=24749">24749</a>"	654030	mannose 1	929	3458-28-4	<a href=http://www.genome.jp/dbget-bin/www_bget?cpd+C01662">C01662</a>"	<a href=http://pubchem.ncbi.nlm.nih.gov/summary/summary.cgi?cid=24749">24749</a>"	646178	D-Altrose 2	914	1990-29-0		<a href=http://pubchem.ncbi.nlm.nih.gov/summary/summary.cgi?cid=94780">94780</a>"	654699	allose 2	909	2595-97-3		<a href=http://pubchem.ncbi.nlm.nih.gov/summary/summary.cgi?cid=102288">102288</a>"	654496	D-Talose 1	906	2595-98-4
D-Talose 1	30	18.2458	377	1333083	2595-98-4		<a href=http://pubchem.ncbi.nlm.nih.gov/summary/summary.cgi?cid=99459">99459</a>"	652879	648920	D-Talose 1	377	2595-98-4		<a href=http://pubchem.ncbi.nlm.nih.gov/summary/summary.cgi?cid=99459">99459</a>"	648920	galactose 1	360	59-23-4	<a href=http://www.genome.jp/dbget-bin/www_bget?cpd+C00124">C00124</a>"	<a href=http://pubchem.ncbi.nlm.nih.gov/summary/summary.cgi?cid=6036">6036</a>"	648681	D-Talose 2	357	2595-98-4		<a href=http://pubchem.ncbi.nlm.nih.gov/summary/summary.cgi?cid=99459">99459</a>"	657503	D-Altrose 2	351	1990-29-0		<a href=http://pubchem.ncbi.nlm.nih.gov/summary/summary.cgi?cid=94780">94780</a>"	654699	mannose 2	346	3458-28-4	<a href=http://www.genome.jp/dbget-bin/www_bget?cpd+C01662">C01662</a>"	<a href=http://pubchem.ncbi.nlm.nih.gov/summary/summary.cgi?cid=24749">24749</a>"	654030	glucose 1	341	50-99-7	<a href=http://www.genome.jp/dbget-bin/www_bget?cpd+C01662">C01662</a>"	<a href=http://pubchem.ncbi.nlm.nih.gov/summary/summary.cgi?cid=24749">24749</a>"	650947	allose 2	337	2595-97-3
D-Talose 1	319	18.2492	815	11760458	2595-98-4		<a href=http://pubchem.ncbi.nlm.nih.gov/summary/summary.cgi?cid=99459">99459</a>"	653014	648920	D-Talose 1	815	2595-98-4		<a href=http://pubchem.ncbi.nlm.nih.gov/summary/summary.cgi?cid=99459">99459</a>"	648920	glucose 1	758	50-99-7	<a href=http://www.genome.jp/dbget-bin/www_bget?cpd+C01662">C01662</a>"	<a href=http://pubchem.ncbi.nlm.nih.gov/summary/summary.cgi?cid=24749">24749</a>"	650947	D-Talose 2	747	2595-98-4		<a href=http://pubchem.ncbi.nlm.nih.gov/summary/summary.cgi?cid=99459">99459</a>"	657503	galactose 1	743	59-23-4	<a href=http://www.genome.jp/dbget-bin/www_bget?cpd+C00124">C00124</a>"	<a href=http://pubchem.ncbi.nlm.nih.gov/summary/summary.cgi?cid=6036">6036</a>"	648681	D-Altrose 2	715	1990-29-0		<a href=http://pubchem.ncbi.nlm.nih.gov/summary/summary.cgi?cid=94780">94780</a>"	654699	mannose 2	713	3458-28-4	<a href=http://www.genome.jp/dbget-bin/www_bget?cpd+C01662">C01662</a>"	<a href=http://pubchem.ncbi.nlm.nih.gov/summary/summary.cgi?cid=24749">24749</a>"	654030	allose 2	712	2595-97-3
D-Altrose 1	125	18.255	842	77556	1990-29-0		<a href=http://pubchem.ncbi.nlm.nih.gov/summary/summary.cgi?cid=94780">94780</a>"	653250	651250	D-Altrose 1	842	1990-29-0		<a href=http://pubchem.ncbi.nlm.nih.gov/summary/summary.cgi?cid=94780">94780</a>"	651250	glucose 1	810	50-99-7	<a href=http://www.genome.jp/dbget-bin/www_bget?cpd+C01662">C01662</a>"	<a href=http://pubchem.ncbi.nlm.nih.gov/summary/summary.cgi?cid=24749">24749</a>"	650947	galactose 1	806	59-23-4	<a href=http://www.genome.jp/dbget-bin/www_bget?cpd+C00124">C00124</a>"	<a href=http://pubchem.ncbi.nlm.nih.gov/summary/summary.cgi?cid=6036">6036</a>"	648681	mannose 2	802	3458-28-4	<a href=http://www.genome.jp/dbget-bin/www_bget?cpd+C01662">C01662</a>"	<a href=http://pubchem.ncbi.nlm.nih.gov/summary/summary.cgi?cid=24749">24749</a>"	654030	allose 2	784	2595-97-3		<a href=http://pubchem.ncbi.nlm.nih.gov/summary/summary.cgi?cid=102288">102288</a>"	654496	D-Altrose 2	777	1990-29-0		<a href=http://pubchem.ncbi.nlm.nih.gov/summary/summary.cgi?cid=94780">94780</a>"	654699	D-Talose 2	767	2595-98-4
histidine 1	93	18.2642	210	46261	71-00-1	<a href=http://www.genome.jp/dbget-bin/www_bget?cpd+C00135">C00135</a>"	<a href=http://pubchem.ncbi.nlm.nih.gov/summary/summary.cgi?cid=6274">6274</a>"	653621	649975	histidine 1	210	71-00-1	<a href=http://www.genome.jp/dbget-bin/www_bget?cpd+C00135">C00135</a>"	<a href=http://pubchem.ncbi.nlm.nih.gov/summary/summary.cgi?cid=6274">6274</a>"	649975	Nicotinoylglycine 2	164	583-08-4	<a href=http://www.genome.jp/dbget-bin/www_bget?cpd+C05380">C05380</a>"	<a href=http://pubchem.ncbi.nlm.nih.gov/summary/summary.cgi?cid=68499">68499</a>"	657798	Phenaceturic acid 1	151	500-98-1	<a href=http://www.genome.jp/dbget-bin/www_bget?cpd+C05598">C05598</a>"	<a href=http://pubchem.ncbi.nlm.nih.gov/summary/summary.cgi?cid=68144">68144</a>"	648908	erythrose 4-phosphate 1	147	585-18-2		<a href=http://pubchem.ncbi.nlm.nih.gov/summary/summary.cgi?cid=122357">122357</a>"	655974
D-Talose 2	202	18.2908	222	29145	2595-98-4		<a href=http://pubchem.ncbi.nlm.nih.gov/summary/summary.cgi?cid=99459">99459</a>"	654701	657503	D-Talose 2	222	2595-98-4		<a href=http://pubchem.ncbi.nlm.nih.gov/summary/summary.cgi?cid=99459">99459</a>"	657503	galactose 2	216	59-23-4	<a href=http://www.genome.jp/dbget-bin/www_bget?cpd+C00124">C00124</a>"	<a href=http://pubchem.ncbi.nlm.nih.gov/summary/summary.cgi?cid=6036">6036</a>"	658715	mannose 2	210	3458-28-4	<a href=http://www.genome.jp/dbget-bin/www_bget?cpd+C01662">C01662</a>"	<a href=http://pubchem.ncbi.nlm.nih.gov/summary/summary.cgi?cid=24749">24749</a>"	654030	allose 2	196	2595-97-3		<a href=http://pubchem.ncbi.nlm.nih.gov/summary/summary.cgi?cid=102288">102288</a>"	654496	D-Altrose 2	196	1990-29-0		<a href=http://pubchem.ncbi.nlm.nih.gov/summary/summary.cgi?cid=94780">94780</a>"	654699	glucose 1	175	50-99-7	<a href=http://www.genome.jp/dbget-bin/www_bget?cpd+C01662">C01662</a>"	<a href=http://pubchem.ncbi.nlm.nih.gov/summary/summary.cgi?cid=24749">24749</a>"	650947	D-Altrose 1	152	1990-29-0
glucose 2	273	18.3117	490	16229	50-99-7	<a href=http://www.genome.jp/dbget-bin/www_bget?cpd+C01662">C01662</a>"	<a href=http://pubchem.ncbi.nlm.nih.gov/summary/summary.cgi?cid=24749">24749</a>"	655544	659936	glucose 2	490	50-99-7	<a href=http://www.genome.jp/dbget-bin/www_bget?cpd+C01662">C01662</a>"	<a href=http://pubchem.ncbi.nlm.nih.gov/summary/summary.cgi?cid=24749">24749</a>"	659936	galactose 2	466	59-23-4	<a href=http://www.genome.jp/dbget-bin/www_bget?cpd+C00124">C00124</a>"	<a href=http://pubchem.ncbi.nlm.nih.gov/summary/summary.cgi?cid=6036">6036</a>"	658715	D-Talose 2	460	2595-98-4		<a href=http://pubchem.ncbi.nlm.nih.gov/summary/summary.cgi?cid=99459">99459</a>"	657503	mannose 2	459	3458-28-4	<a href=http://www.genome.jp/dbget-bin/www_bget?cpd+C01662">C01662</a>"	<a href=http://pubchem.ncbi.nlm.nih.gov/summary/summary.cgi?cid=24749">24749</a>"	654030	allose 2	448	2595-97-3		<a href=http://pubchem.ncbi.nlm.nih.gov/summary/summary.cgi?cid=102288">102288</a>"	654496	D-Altrose 2	446	1990-29-0		<a href=http://pubchem.ncbi.nlm.nih.gov/summary/summary.cgi?cid=94780">94780</a>"	654699	glucose 1	425	50-99-7	<a href=http://www.genome.jp/dbget-bin/www_bget?cpd+C01662">C01662</a>"
Unknown 278	183	18.3892		12562				658682
D-Talose 2	363	18.4117	361	12066	2595-98-4		<a href=http://pubchem.ncbi.nlm.nih.gov/summary/summary.cgi?cid=99459">99459</a>"	659593	657503	D-Talose 2	361	2595-98-4		<a href=http://pubchem.ncbi.nlm.nih.gov/summary/summary.cgi?cid=99459">99459</a>"	657503	galactose 2	349	59-23-4	<a href=http://www.genome.jp/dbget-bin/www_bget?cpd+C00124">C00124</a>"	<a href=http://pubchem.ncbi.nlm.nih.gov/summary/summary.cgi?cid=6036">6036</a>"	658715	D-Altrose 2	340	1990-29-0		<a href=http://pubchem.ncbi.nlm.nih.gov/summary/summary.cgi?cid=94780">94780</a>"	654699	glucose 2	339	50-99-7	<a href=http://www.genome.jp/dbget-bin/www_bget?cpd+C01662">C01662</a>"	<a href=http://pubchem.ncbi.nlm.nih.gov/summary/summary.cgi?cid=24749">24749</a>"	659936	glucuronic acid 1	329	6556-12-3	<a href=http://www.genome.jp/dbget-bin/www_bget?cpd+C00191">C00191</a>"	<a href=http://pubchem.ncbi.nlm.nih.gov/summary/summary.cgi?cid=94715">94715</a>"	656275	Gluconic lactone 3	286	90-80-2		<a href=http://pubchem.ncbi.nlm.nih.gov/summary/summary.cgi?cid=736">736</a>"	662967
D-Talose 2	319	18.4442	960	1914533	2595-98-4		<a href=http://pubchem.ncbi.nlm.nih.gov/summary/summary.cgi?cid=99459">99459</a>"	660909	657503	D-Talose 2	960	2595-98-4		<a href=http://pubchem.ncbi.nlm.nih.gov/summary/summary.cgi?cid=99459">99459</a>"	657503	glucose 2	952	50-99-7	<a href=http://www.genome.jp/dbget-bin/www_bget?cpd+C01662">C01662</a>"	<a href=http://pubchem.ncbi.nlm.nih.gov/summary/summary.cgi?cid=24749">24749</a>"	659936	galactose 2	948	59-23-4	<a href=http://www.genome.jp/dbget-bin/www_bget?cpd+C00124">C00124</a>"	<a href=http://pubchem.ncbi.nlm.nih.gov/summary/summary.cgi?cid=6036">6036</a>"	658715	mannitol	829	87-78-5	<a href=http://www.genome.jp/dbget-bin/www_bget?cpd+D00062">D00062</a>"	<a href=http://pubchem.ncbi.nlm.nih.gov/summary/summary.cgi?cid=6251">6251</a>"	665262	Gluconic lactone 3	630	90-80-2		<a href=http://pubchem.ncbi.nlm.nih.gov/summary/summary.cgi?cid=736">736</a>"	662967	gluconic acid 2	622	526-95-4		<a href=http://pubchem.ncbi.nlm.nih.gov/summary/summary.cgi?cid=10690">10690</a>"	663635	L-Gulonolactone	618	1128-23-0	<a href=http://www.genome.jp/dbget-bin/www_bget?cpd+C05410">C05410</a>"
gluconic acid 2	132	18.4475	418	162190	526-95-4		<a href=http://pubchem.ncbi.nlm.nih.gov/summary/summary.cgi?cid=10690">10690</a>"	661044	663635	gluconic acid 2	418	526-95-4		<a href=http://pubchem.ncbi.nlm.nih.gov/summary/summary.cgi?cid=10690">10690</a>"	663635	L-Gulonolactone	409	1128-23-0	<a href=http://www.genome.jp/dbget-bin/www_bget?cpd+C05410">C05410</a>"	<a href=http://pubchem.ncbi.nlm.nih.gov/summary/summary.cgi?cid=439373">439373</a>"	663165
tyramine	174	18.4817	894	579516	51-67-2	<a href=http://www.genome.jp/dbget-bin/www_bget?cpd+C00483">C00483</a>"	<a href=http://pubchem.ncbi.nlm.nih.gov/summary/summary.cgi?cid=5610">5610</a>"	662427	664464	tyramine	894	51-67-2	<a href=http://www.genome.jp/dbget-bin/www_bget?cpd+C00483">C00483</a>"	<a href=http://pubchem.ncbi.nlm.nih.gov/summary/summary.cgi?cid=5610">5610</a>"	664464	8-Aminocaprylic acid	761	1002-57-9		<a href=http://pubchem.ncbi.nlm.nih.gov/summary/summary.cgi?cid=66085">66085</a>"	666332	lysine	423	56-87-1	<a href=http://www.genome.jp/dbget-bin/www_bget?cpd+C00047">C00047</a>"	<a href=http://pubchem.ncbi.nlm.nih.gov/summary/summary.cgi?cid=5962">5962</a>"	663425
lysine	156	18.5325	837	558894	56-87-1	<a href=http://www.genome.jp/dbget-bin/www_bget?cpd+C00047">C00047</a>"	<a href=http://pubchem.ncbi.nlm.nih.gov/summary/summary.cgi?cid=5962">5962</a>"	664485	663425	lysine	837	56-87-1	<a href=http://www.genome.jp/dbget-bin/www_bget?cpd+C00047">C00047</a>"	<a href=http://pubchem.ncbi.nlm.nih.gov/summary/summary.cgi?cid=5962">5962</a>"	663425	8-Aminocaprylic acid	563	1002-57-9		<a href=http://pubchem.ncbi.nlm.nih.gov/summary/summary.cgi?cid=66085">66085</a>"	666332	tyramine	448	51-67-2	<a href=http://www.genome.jp/dbget-bin/www_bget?cpd+C00483">C00483</a>"	<a href=http://pubchem.ncbi.nlm.nih.gov/summary/summary.cgi?cid=5610">5610</a>"	664464
Unknown 279	281	18.5467		6030.7				665059
Hydantoin, 5-(4-hydroxybutyl)- 1	223	18.56	320	7746.8	5458-06-0		<a href=http://pubchem.ncbi.nlm.nih.gov/summary/summary.cgi?cid=95514">95514</a>"	665598	666466	Hydantoin, 5-(4-hydroxybutyl)- 1	320	5458-06-0		<a href=http://pubchem.ncbi.nlm.nih.gov/summary/summary.cgi?cid=95514">95514</a>"	666466
mannitol	319	18.5817	890	39800	87-78-5	<a href=http://www.genome.jp/dbget-bin/www_bget?cpd+D00062">D00062</a>"	<a href=http://pubchem.ncbi.nlm.nih.gov/summary/summary.cgi?cid=6251">6251</a>"	666476	665262	mannitol	890	87-78-5	<a href=http://www.genome.jp/dbget-bin/www_bget?cpd+D00062">D00062</a>"	<a href=http://pubchem.ncbi.nlm.nih.gov/summary/summary.cgi?cid=6251">6251</a>"	665262	sorbitol	887	50-70-4	<a href=http://www.genome.jp/dbget-bin/www_bget?cpd+D00096">D00096</a>"	<a href=http://pubchem.ncbi.nlm.nih.gov/summary/summary.cgi?cid=5780">5780</a>"	668181	Gluconic lactone 3	644	90-80-2		<a href=http://pubchem.ncbi.nlm.nih.gov/summary/summary.cgi?cid=736">736</a>"	662967	Sedoheptulose	629	3019-74-7		<a href=http://pubchem.ncbi.nlm.nih.gov/summary/summary.cgi?cid=5459879">5459879</a>"	668383	gluconic acid 2	622	526-95-4		<a href=http://pubchem.ncbi.nlm.nih.gov/summary/summary.cgi?cid=10690">10690</a>"	663635	L-Gulonolactone	620	1128-23-0	<a href=http://www.genome.jp/dbget-bin/www_bget?cpd+C05410">C05410</a>"	<a href=http://pubchem.ncbi.nlm.nih.gov/summary/summary.cgi?cid=439373">439373</a>"	663165
sorbitol	281	18.6042	236	4490.9	50-70-4	<a href=http://www.genome.jp/dbget-bin/www_bget?cpd+D00096">D00096</a>"	<a href=http://pubchem.ncbi.nlm.nih.gov/summary/summary.cgi?cid=5780">5780</a>"	667387	668181	sorbitol	236	50-70-4	<a href=http://www.genome.jp/dbget-bin/www_bget?cpd+D00096">D00096</a>"	<a href=http://pubchem.ncbi.nlm.nih.gov/summary/summary.cgi?cid=5780">5780</a>"	668181	Sedoheptulose	227	3019-74-7		<a href=http://pubchem.ncbi.nlm.nih.gov/summary/summary.cgi?cid=5459879">5459879</a>"	668383	mannitol	217	87-78-5	<a href=http://www.genome.jp/dbget-bin/www_bget?cpd+D00062">D00062</a>"	<a href=http://pubchem.ncbi.nlm.nih.gov/summary/summary.cgi?cid=6251">6251</a>"	665262
octanal 3	159	18.6267	262	42288	124-13-0	<a href=http://www.genome.jp/dbget-bin/www_bget?cpd+C01545">C01545</a>"	<a href=http://pubchem.ncbi.nlm.nih.gov/summary/summary.cgi?cid=454">454</a>"	668298	670558	octanal 3	262	124-13-0	<a href=http://www.genome.jp/dbget-bin/www_bget?cpd+C01545">C01545</a>"	<a href=http://pubchem.ncbi.nlm.nih.gov/summary/summary.cgi?cid=454">454</a>"	670558	methyl hexadecanoate	262	112-39-0		<a href=http://pubchem.ncbi.nlm.nih.gov/summary/summary.cgi?cid=8181">8181</a>"	668720	N-Carbamylglutamate 3	231	1188-38-1	<a href=http://www.genome.jp/dbget-bin/www_bget?cpd+C05829">C05829</a>"	<a href=http://pubchem.ncbi.nlm.nih.gov/summary/summary.cgi?cid=121396">121396</a>"	668787
methyl hexadecanoate	87	18.6325	953	16363170	112-39-0		<a href=http://pubchem.ncbi.nlm.nih.gov/summary/summary.cgi?cid=8181">8181</a>"	668534	668720	methyl hexadecanoate	953	112-39-0		<a href=http://pubchem.ncbi.nlm.nih.gov/summary/summary.cgi?cid=8181">8181</a>"	668720	N-Carbamylglutamate 3	691	1188-38-1	<a href=http://www.genome.jp/dbget-bin/www_bget?cpd+C05829">C05829</a>"	<a href=http://pubchem.ncbi.nlm.nih.gov/summary/summary.cgi?cid=121396">121396</a>"	668787
panthenol 2	180	18.6408	489	38601	16485-10-2	<a href=http://www.genome.jp/dbget-bin/www_bget?cpd+D03727">D03727</a>"	<a href=http://pubchem.ncbi.nlm.nih.gov/summary/summary.cgi?cid=4678">4678</a>"	668871	671035	panthenol 2	489	16485-10-2	<a href=http://www.genome.jp/dbget-bin/www_bget?cpd+D03727">D03727</a>"	<a href=http://pubchem.ncbi.nlm.nih.gov/summary/summary.cgi?cid=4678">4678</a>"	671035	glucuronic acid 2	469	6556-12-3	<a href=http://www.genome.jp/dbget-bin/www_bget?cpd+C00191">C00191</a>"	<a href=http://pubchem.ncbi.nlm.nih.gov/summary/summary.cgi?cid=94715">94715</a>"	667638
Unknown 280	204	18.68	193	31942	3019-74-7		<a href=http://pubchem.ncbi.nlm.nih.gov/summary/summary.cgi?cid=5459879">5459879</a>"	670457	668383	Sedoheptulose	193	3019-74-7		<a href=http://pubchem.ncbi.nlm.nih.gov/summary/summary.cgi?cid=5459879">5459879</a>"	668383	pentadecanoic acid	142	1002-84-2		<a href=http://pubchem.ncbi.nlm.nih.gov/summary/summary.cgi?cid=13849">13849</a>"	675352
sorbitol	159	18.6933	622	163038	50-70-4	<a href=http://www.genome.jp/dbget-bin/www_bget?cpd+D00096">D00096</a>"	<a href=http://pubchem.ncbi.nlm.nih.gov/summary/summary.cgi?cid=5780">5780</a>"	670997	668181	sorbitol	622	50-70-4	<a href=http://www.genome.jp/dbget-bin/www_bget?cpd+D00096">D00096</a>"	<a href=http://pubchem.ncbi.nlm.nih.gov/summary/summary.cgi?cid=5780">5780</a>"	668181	ascorbate	467	50-81-7	<a href=http://www.genome.jp/dbget-bin/www_bget?cpd+C00072">C00072</a>"	<a href=http://pubchem.ncbi.nlm.nih.gov/summary/summary.cgi?cid=235">235</a>"	673715	conduritol b epoxide 2	458	6090-95-5		<a href=http://pubchem.ncbi.nlm.nih.gov/summary/summary.cgi?cid=2859">2859</a>"	674206	panthenol 2	449	16485-10-2	<a href=http://www.genome.jp/dbget-bin/www_bget?cpd+D03727">D03727</a>"	<a href=http://pubchem.ncbi.nlm.nih.gov/summary/summary.cgi?cid=4678">4678</a>"	671035	conduritol b epoxide 1	443	6090-95-5		<a href=http://pubchem.ncbi.nlm.nih.gov/summary/summary.cgi?cid=2859">2859</a>"	668450
glucuronic acid 2	160	18.7008	475	42882	6556-12-3	<a href=http://www.genome.jp/dbget-bin/www_bget?cpd+C00191">C00191</a>"	<a href=http://pubchem.ncbi.nlm.nih.gov/summary/summary.cgi?cid=94715">94715</a>"	671301	667638	glucuronic acid 2	475	6556-12-3	<a href=http://www.genome.jp/dbget-bin/www_bget?cpd+C00191">C00191</a>"	<a href=http://pubchem.ncbi.nlm.nih.gov/summary/summary.cgi?cid=94715">94715</a>"	667638	carbamoyl-aspartic acid 1	454	923-37-5	<a href=http://www.genome.jp/dbget-bin/www_bget?cpd+C00438">C00438</a>"	<a href=http://pubchem.ncbi.nlm.nih.gov/summary/summary.cgi?cid=279">279</a>"	668109	D-galacturonic acid 1	448	685-73-4		<a href=http://pubchem.ncbi.nlm.nih.gov/summary/summary.cgi?cid=152867">152867</a>"	669370	sorbitol	443	50-70-4	<a href=http://www.genome.jp/dbget-bin/www_bget?cpd+D00096">D00096</a>"	<a href=http://pubchem.ncbi.nlm.nih.gov/summary/summary.cgi?cid=5780">5780</a>"	668181	tyrosine 1	419	60-18-4	<a href=http://www.genome.jp/dbget-bin/www_bget?cpd+C01536">C01536</a>"	<a href=http://pubchem.ncbi.nlm.nih.gov/summary/summary.cgi?cid=1153">1153</a>"	671841	ascorbate	393	50-81-7	<a href=http://www.genome.jp/dbget-bin/www_bget?cpd+C00072">C00072</a>"	<a href=http://pubchem.ncbi.nlm.nih.gov/summary/summary.cgi?cid=235">235</a>"	673715
tyrosine 1	218	18.705	835	517739	60-18-4	<a href=http://www.genome.jp/dbget-bin/www_bget?cpd+C01536">C01536</a>"	<a href=http://pubchem.ncbi.nlm.nih.gov/summary/summary.cgi?cid=1153">1153</a>"	671470	671841	tyrosine 1	835	60-18-4	<a href=http://www.genome.jp/dbget-bin/www_bget?cpd+C01536">C01536</a>"	<a href=http://pubchem.ncbi.nlm.nih.gov/summary/summary.cgi?cid=1153">1153</a>"	671841	conduritol b epoxide 2	346	6090-95-5		<a href=http://pubchem.ncbi.nlm.nih.gov/summary/summary.cgi?cid=2859">2859</a>"	674206	conduritol b epoxide 1	328	6090-95-5		<a href=http://pubchem.ncbi.nlm.nih.gov/summary/summary.cgi?cid=2859">2859</a>"	668450
Sinapyl alcohol 2	209	18.7425	364	7439.5	537-33-7	<a href=http://www.genome.jp/dbget-bin/www_bget?cpd+C02325">C02325</a>"	<a href=http://pubchem.ncbi.nlm.nih.gov/summary/summary.cgi?cid=5280507">5280507</a>"	672989	677572	Sinapyl alcohol 2	364	537-33-7	<a href=http://www.genome.jp/dbget-bin/www_bget?cpd+C02325">C02325</a>"	<a href=http://pubchem.ncbi.nlm.nih.gov/summary/summary.cgi?cid=5280507">5280507</a>"	677572	coniferyl alcohol	354	458-35-5	<a href=http://www.genome.jp/dbget-bin/www_bget?cpd+C00590">C00590</a>"	<a href=http://pubchem.ncbi.nlm.nih.gov/summary/summary.cgi?cid=1549095">1549095</a>"	673826	9-Fluorenone 1	345	486-25-9	<a href=http://www.genome.jp/dbget-bin/www_bget?cpd+C06712">C06712</a>"	<a href=http://pubchem.ncbi.nlm.nih.gov/summary/summary.cgi?cid=10241">10241</a>"	674890	o-Hydroxyhippuric acid 1	322	487-54-7	<a href=http://www.genome.jp/dbget-bin/www_bget?cpd+C07588">C07588</a>"	<a href=http://pubchem.ncbi.nlm.nih.gov/summary/summary.cgi?cid=10253">10253</a>"	676856
4-hydroxycinnamic acid	293	18.7617	595	16861	501-98-4	<a href=http://www.genome.jp/dbget-bin/www_bget?cpd+C00811">C00811</a>"	<a href=http://pubchem.ncbi.nlm.nih.gov/summary/summary.cgi?cid=637542">637542</a>"	673765	675005	4-hydroxycinnamic acid	595	501-98-4	<a href=http://www.genome.jp/dbget-bin/www_bget?cpd+C00811">C00811</a>"	<a href=http://pubchem.ncbi.nlm.nih.gov/summary/summary.cgi?cid=637542">637542</a>"	675005	coniferyl alcohol	380	458-35-5	<a href=http://www.genome.jp/dbget-bin/www_bget?cpd+C00590">C00590</a>"	<a href=http://pubchem.ncbi.nlm.nih.gov/summary/summary.cgi?cid=1549095">1549095</a>"	673826	o-Hydroxyhippuric acid 1	366	487-54-7	<a href=http://www.genome.jp/dbget-bin/www_bget?cpd+C07588">C07588</a>"	<a href=http://pubchem.ncbi.nlm.nih.gov/summary/summary.cgi?cid=10253">10253</a>"	676856	Gallic acid	329	149-91-7	<a href=http://www.genome.jp/dbget-bin/www_bget?cpd+C01424">C01424</a>"	<a href=http://pubchem.ncbi.nlm.nih.gov/summary/summary.cgi?cid=370">370</a>"	675522	conduritol b epoxide 2	315	6090-95-5		<a href=http://pubchem.ncbi.nlm.nih.gov/summary/summary.cgi?cid=2859">2859</a>"	674206	tyrosine 1	308	60-18-4	<a href=http://www.genome.jp/dbget-bin/www_bget?cpd+C01536">C01536</a>"	<a href=http://pubchem.ncbi.nlm.nih.gov/summary/summary.cgi?cid=1153">1153</a>"	671841
9-Fluorenone 1	203	18.77	213	15956	486-25-9	<a href=http://www.genome.jp/dbget-bin/www_bget?cpd+C06712">C06712</a>"	<a href=http://pubchem.ncbi.nlm.nih.gov/summary/summary.cgi?cid=10241">10241</a>"	674102	674890	9-Fluorenone 1	213	486-25-9	<a href=http://www.genome.jp/dbget-bin/www_bget?cpd+C06712">C06712</a>"	<a href=http://pubchem.ncbi.nlm.nih.gov/summary/summary.cgi?cid=10241">10241</a>"	674890	D-galacturonic acid 2	203	685-73-4		<a href=http://pubchem.ncbi.nlm.nih.gov/summary/summary.cgi?cid=152867">152867</a>"	678932
pentadecanoic acid	117	18.815	801	602254	1002-84-2		<a href=http://pubchem.ncbi.nlm.nih.gov/summary/summary.cgi?cid=13849">13849</a>"	675925	675352	pentadecanoic acid	801	1002-84-2		<a href=http://pubchem.ncbi.nlm.nih.gov/summary/summary.cgi?cid=13849">13849</a>"	675352
D-galacturonic acid 2	175	18.8275	318	9151.1	685-73-4		<a href=http://pubchem.ncbi.nlm.nih.gov/summary/summary.cgi?cid=152867">152867</a>"	676431	678932	D-galacturonic acid 2	318	685-73-4		<a href=http://pubchem.ncbi.nlm.nih.gov/summary/summary.cgi?cid=152867">152867</a>"	678932	o-Hydroxyhippuric acid 1	306	487-54-7	<a href=http://www.genome.jp/dbget-bin/www_bget?cpd+C07588">C07588</a>"	<a href=http://pubchem.ncbi.nlm.nih.gov/summary/summary.cgi?cid=10253">10253</a>"	676856	conduritol b epoxide 2	300	6090-95-5		<a href=http://pubchem.ncbi.nlm.nih.gov/summary/summary.cgi?cid=2859">2859</a>"	674206	3,5-Dihydroxyphenylglycine 2	298	146255-66-5		<a href=http://pubchem.ncbi.nlm.nih.gov/summary/summary.cgi?cid=108001">108001</a>"	679293	Hydantoin, 5-(4-hydroxybutyl)- 2	296	5458-06-0		<a href=http://pubchem.ncbi.nlm.nih.gov/summary/summary.cgi?cid=95514">95514</a>"	676352	ascorbate	289	50-81-7	<a href=http://www.genome.jp/dbget-bin/www_bget?cpd+C00072">C00072</a>"	<a href=http://pubchem.ncbi.nlm.nih.gov/summary/summary.cgi?cid=235">235</a>"	673715
conduritol b epoxide 2	318	18.84	464	15339	6090-95-5		<a href=http://pubchem.ncbi.nlm.nih.gov/summary/summary.cgi?cid=2859">2859</a>"	676937	674206	conduritol b epoxide 2	464	6090-95-5		<a href=http://pubchem.ncbi.nlm.nih.gov/summary/summary.cgi?cid=2859">2859</a>"	674206
conduritol b epoxide 2	217	18.8483	646	92344	6090-95-5		<a href=http://pubchem.ncbi.nlm.nih.gov/summary/summary.cgi?cid=2859">2859</a>"	677275	674206	conduritol b epoxide 2	646	6090-95-5		<a href=http://pubchem.ncbi.nlm.nih.gov/summary/summary.cgi?cid=2859">2859</a>"	674206
Unknown 281	129	18.8925		6929.3				679063
D-galacturonic acid 2	333	18.9025	342	4361.5	685-73-4		<a href=http://pubchem.ncbi.nlm.nih.gov/summary/summary.cgi?cid=152867">152867</a>"	679468	678932	D-galacturonic acid 2	342	685-73-4		<a href=http://pubchem.ncbi.nlm.nih.gov/summary/summary.cgi?cid=152867">152867</a>"	678932	Hydantoin, 5-(4-hydroxybutyl)- 2	333	5458-06-0		<a href=http://pubchem.ncbi.nlm.nih.gov/summary/summary.cgi?cid=95514">95514</a>"	676352
1-Hexadecanol	299	18.9433	895	26384	36653-82-4	<a href=http://www.genome.jp/dbget-bin/www_bget?cpd+C00823">C00823</a>"	<a href=http://pubchem.ncbi.nlm.nih.gov/summary/summary.cgi?cid=2682">2682</a>"	681122	680078	1-Hexadecanol	895	36653-82-4	<a href=http://www.genome.jp/dbget-bin/www_bget?cpd+C00823">C00823</a>"	<a href=http://pubchem.ncbi.nlm.nih.gov/summary/summary.cgi?cid=2682">2682</a>"	680078
Unknown 282	217	18.9508		13682				681426
indole-3-acetic acid	186	18.9725	788	7517.3	87-51-4	<a href=http://www.genome.jp/dbget-bin/www_bget?cpd+C00954">C00954</a>"	<a href=http://pubchem.ncbi.nlm.nih.gov/summary/summary.cgi?cid=802">802</a>"	682303	686867	indole-3-acetic acid	788	87-51-4	<a href=http://www.genome.jp/dbget-bin/www_bget?cpd+C00954">C00954</a>"	<a href=http://pubchem.ncbi.nlm.nih.gov/summary/summary.cgi?cid=802">802</a>"	686867	adrenaline 1	270	51-43-4		<a href=http://pubchem.ncbi.nlm.nih.gov/summary/summary.cgi?cid=838">838</a>"	680341	N-alpha-Acetyl-L-ornithine 1	255	6205-08-9	<a href=http://www.genome.jp/dbget-bin/www_bget?cpd+C00437">C00437</a>"	<a href=http://pubchem.ncbi.nlm.nih.gov/summary/summary.cgi?cid=907">907</a>"	684414
adrenaline 1	179	18.9925	242	11164	51-43-4		<a href=http://pubchem.ncbi.nlm.nih.gov/summary/summary.cgi?cid=838">838</a>"	683113	680341	adrenaline 1	242	51-43-4		<a href=http://pubchem.ncbi.nlm.nih.gov/summary/summary.cgi?cid=838">838</a>"	680341	indole-3-acetic acid	217	87-51-4	<a href=http://www.genome.jp/dbget-bin/www_bget?cpd+C00954">C00954</a>"	<a href=http://pubchem.ncbi.nlm.nih.gov/summary/summary.cgi?cid=802">802</a>"	686867
3,5-Dihydroxyphenylglycine 1	281	19.01	266	14959	146255-66-5		<a href=http://pubchem.ncbi.nlm.nih.gov/summary/summary.cgi?cid=108001">108001</a>"	683822	683922	3,5-Dihydroxyphenylglycine 1	266	146255-66-5		<a href=http://pubchem.ncbi.nlm.nih.gov/summary/summary.cgi?cid=108001">108001</a>"	683922	D-galacturonic acid 2	259	685-73-4		<a href=http://pubchem.ncbi.nlm.nih.gov/summary/summary.cgi?cid=152867">152867</a>"	678932	caffeic acid	244	331-39-5	<a href=http://www.genome.jp/dbget-bin/www_bget?cpd+C01481">C01481</a>"	<a href=http://pubchem.ncbi.nlm.nih.gov/summary/summary.cgi?cid=1549111">1549111</a>"	688718
1-Hexadecanol	199	19.0267	238	10003	36653-82-4	<a href=http://www.genome.jp/dbget-bin/www_bget?cpd+C00823">C00823</a>"	<a href=http://pubchem.ncbi.nlm.nih.gov/summary/summary.cgi?cid=2682">2682</a>"	684497	680078	1-Hexadecanol	238	36653-82-4	<a href=http://www.genome.jp/dbget-bin/www_bget?cpd+C00823">C00823</a>"	<a href=http://pubchem.ncbi.nlm.nih.gov/summary/summary.cgi?cid=2682">2682</a>"	680078
Unknown 283	204	19.035		97434				684834
indole-3-acetamide 2	318	19.0517	232	14698	879-37-8	<a href=http://www.genome.jp/dbget-bin/www_bget?cpd+C02693">C02693</a>"	<a href=http://pubchem.ncbi.nlm.nih.gov/summary/summary.cgi?cid=397">397</a>"	685509	683935	indole-3-acetamide 2	232	879-37-8	<a href=http://www.genome.jp/dbget-bin/www_bget?cpd+C02693">C02693</a>"	<a href=http://pubchem.ncbi.nlm.nih.gov/summary/summary.cgi?cid=397">397</a>"	683935
Galactonic acid	187	19.145	249	4580.4	576-36-3		<a href=http://pubchem.ncbi.nlm.nih.gov/summary/summary.cgi?cid=128869">128869</a>"	689289	692039	Galactonic acid	249	576-36-3		<a href=http://pubchem.ncbi.nlm.nih.gov/summary/summary.cgi?cid=128869">128869</a>"	692039	canavanine 1	247	543-38-4		<a href=http://pubchem.ncbi.nlm.nih.gov/summary/summary.cgi?cid=275">275</a>"	688259
2,6-Diaminopimelic acid 1	200	19.1675	609	25900	583-93-7	<a href=http://www.genome.jp/dbget-bin/www_bget?cpd+C00680">C00680</a>"	<a href=http://pubchem.ncbi.nlm.nih.gov/summary/summary.cgi?cid=865">865</a>"	690200	687900	2,6-Diaminopimelic acid 1	609	583-93-7	<a href=http://www.genome.jp/dbget-bin/www_bget?cpd+C00680">C00680</a>"	<a href=http://pubchem.ncbi.nlm.nih.gov/summary/summary.cgi?cid=865">865</a>"	687900	gly-pro	264	704-15-4		<a href=http://pubchem.ncbi.nlm.nih.gov/summary/summary.cgi?cid=79101">79101</a>"	693526
Unknown 284	116	19.1908	198	67954	704-15-4		<a href=http://pubchem.ncbi.nlm.nih.gov/summary/summary.cgi?cid=79101">79101</a>"	691145	693526	gly-pro	198	704-15-4		<a href=http://pubchem.ncbi.nlm.nih.gov/summary/summary.cgi?cid=79101">79101</a>"	693526	2,6-Diaminopimelic acid 1	172	583-93-7	<a href=http://www.genome.jp/dbget-bin/www_bget?cpd+C00680">C00680</a>"	<a href=http://pubchem.ncbi.nlm.nih.gov/summary/summary.cgi?cid=865">865</a>"	687900
glutamine 5	248	19.2117	267	4878.4	56-85-9	<a href=http://www.genome.jp/dbget-bin/www_bget?cpd+C00064">C00064</a>"	<a href=http://pubchem.ncbi.nlm.nih.gov/summary/summary.cgi?cid=5961">5961</a>"	691989	695611	glutamine 5	267	56-85-9	<a href=http://www.genome.jp/dbget-bin/www_bget?cpd+C00064">C00064</a>"	<a href=http://pubchem.ncbi.nlm.nih.gov/summary/summary.cgi?cid=5961">5961</a>"	695611	pantothenic acid	259	79-83-4	<a href=http://www.genome.jp/dbget-bin/www_bget?cpd+C00864">C00864</a>"	<a href=http://pubchem.ncbi.nlm.nih.gov/summary/summary.cgi?cid=6613">6613</a>"	692108	caffeic acid	246	331-39-5	<a href=http://www.genome.jp/dbget-bin/www_bget?cpd+C01481">C01481</a>"	<a href=http://pubchem.ncbi.nlm.nih.gov/summary/summary.cgi?cid=1549111">1549111</a>"	688718	N-alpha-Acetyl-L-ornithine 2	239	6205-08-9	<a href=http://www.genome.jp/dbget-bin/www_bget?cpd+C00437">C00437</a>"	<a href=http://pubchem.ncbi.nlm.nih.gov/summary/summary.cgi?cid=907">907</a>"	696443	Galactonic acid	223	576-36-3		<a href=http://pubchem.ncbi.nlm.nih.gov/summary/summary.cgi?cid=128869">128869</a>"	692039	gluconic acid 1	223	526-95-4		<a href=http://pubchem.ncbi.nlm.nih.gov/summary/summary.cgi?cid=10690">10690</a>"	694407	canavanine 1	219	543-38-4
pantothenic acid	117	19.2192	833	128258	79-83-4	<a href=http://www.genome.jp/dbget-bin/www_bget?cpd+C00864">C00864</a>"	<a href=http://pubchem.ncbi.nlm.nih.gov/summary/summary.cgi?cid=6613">6613</a>"	692293	692108	pantothenic acid	833	79-83-4	<a href=http://www.genome.jp/dbget-bin/www_bget?cpd+C00864">C00864</a>"	<a href=http://pubchem.ncbi.nlm.nih.gov/summary/summary.cgi?cid=6613">6613</a>"	692108	3-Hydroxypropionic acid 4	512	503-66-2	<a href=http://www.genome.jp/dbget-bin/www_bget?cpd+C01013">C01013</a>"	<a href=http://pubchem.ncbi.nlm.nih.gov/summary/summary.cgi?cid=68152">68152</a>"	697244
Galactonic acid	149	19.225	472	25916	576-36-3		<a href=http://pubchem.ncbi.nlm.nih.gov/summary/summary.cgi?cid=128869">128869</a>"	692529	692039	Galactonic acid	472	576-36-3		<a href=http://pubchem.ncbi.nlm.nih.gov/summary/summary.cgi?cid=128869">128869</a>"	692039	gluconic acid 1	455	526-95-4		<a href=http://pubchem.ncbi.nlm.nih.gov/summary/summary.cgi?cid=10690">10690</a>"	694407
gluconic acid 1	221	19.2417	350	33580	526-95-4		<a href=http://pubchem.ncbi.nlm.nih.gov/summary/summary.cgi?cid=10690">10690</a>"	693204	694407	gluconic acid 1	350	526-95-4		<a href=http://pubchem.ncbi.nlm.nih.gov/summary/summary.cgi?cid=10690">10690</a>"	694407	Galactonic acid	331	576-36-3		<a href=http://pubchem.ncbi.nlm.nih.gov/summary/summary.cgi?cid=128869">128869</a>"	692039
Unknown 285	317	19.2742		8016.6				694520
Saccharic acid	170	19.3375	293	12927	576-42-1		<a href=http://pubchem.ncbi.nlm.nih.gov/summary/summary.cgi?cid=33037">33037</a>"	697085	700039	Saccharic acid	293	576-42-1		<a href=http://pubchem.ncbi.nlm.nih.gov/summary/summary.cgi?cid=33037">33037</a>"	700039	gluconic acid 1	264	526-95-4		<a href=http://pubchem.ncbi.nlm.nih.gov/summary/summary.cgi?cid=10690">10690</a>"	694407
Unknown 286	217	19.425		15961				700628
3-Hydroxypropionic acid 4	117	19.4283	316	152281	503-66-2	<a href=http://www.genome.jp/dbget-bin/www_bget?cpd+C01013">C01013</a>"	<a href=http://pubchem.ncbi.nlm.nih.gov/summary/summary.cgi?cid=68152">68152</a>"	700763	697244	3-Hydroxypropionic acid 4	316	503-66-2	<a href=http://www.genome.jp/dbget-bin/www_bget?cpd+C01013">C01013</a>"	<a href=http://pubchem.ncbi.nlm.nih.gov/summary/summary.cgi?cid=68152">68152</a>"	697244
xanthine	160	19.4633	319	9476.0	69-89-6	<a href=http://www.genome.jp/dbget-bin/www_bget?cpd+C00385">C00385</a>"	<a href=http://pubchem.ncbi.nlm.nih.gov/summary/summary.cgi?cid=1188">1188</a>"	702181	703020	xanthine	319	69-89-6	<a href=http://www.genome.jp/dbget-bin/www_bget?cpd+C00385">C00385</a>"	<a href=http://pubchem.ncbi.nlm.nih.gov/summary/summary.cgi?cid=1188">1188</a>"	703020
xanthine	353	19.4758	902	66836	69-89-6	<a href=http://www.genome.jp/dbget-bin/www_bget?cpd+C00385">C00385</a>"	<a href=http://pubchem.ncbi.nlm.nih.gov/summary/summary.cgi?cid=1188">1188</a>"	702687	703020	xanthine	902	69-89-6	<a href=http://www.genome.jp/dbget-bin/www_bget?cpd+C00385">C00385</a>"	<a href=http://pubchem.ncbi.nlm.nih.gov/summary/summary.cgi?cid=1188">1188</a>"	703020	guanine 2	503	73-40-5	<a href=http://www.genome.jp/dbget-bin/www_bget?cpd+C00242">C00242</a>"	<a href=http://pubchem.ncbi.nlm.nih.gov/summary/summary.cgi?cid=764">764</a>"	701233
trans-3,5-Dimethoxy-4-hydroxycinnamaldehyde 2	97	19.5125	227	18848	4206-58-0	<a href=http://www.genome.jp/dbget-bin/www_bget?cpd+C05610">C05610</a>"	<a href=http://pubchem.ncbi.nlm.nih.gov/summary/summary.cgi?cid=5280802">5280802</a>"	704172	703955	trans-3,5-Dimethoxy-4-hydroxycinnamaldehyde 2	227	4206-58-0	<a href=http://www.genome.jp/dbget-bin/www_bget?cpd+C05610">C05610</a>"	<a href=http://pubchem.ncbi.nlm.nih.gov/summary/summary.cgi?cid=5280802">5280802</a>"	703955	beta-Hydroxymyristic acid	213	1961-72-4		<a href=http://pubchem.ncbi.nlm.nih.gov/summary/summary.cgi?cid=16064">16064</a>"	705394
Unknown 287	204	19.5283		12975				704813
palmitoleic acid	129	19.5342	344	12089	373-49-9		<a href=http://pubchem.ncbi.nlm.nih.gov/summary/summary.cgi?cid=4668">4668</a>"	705050	706866	palmitoleic acid	344	373-49-9		<a href=http://pubchem.ncbi.nlm.nih.gov/summary/summary.cgi?cid=4668">4668</a>"	706866	Glucosaminic acid	315	3646-68-2		<a href=http://pubchem.ncbi.nlm.nih.gov/summary/summary.cgi?cid=73563">73563</a>"	710000
beta-Hydroxymyristic acid	73	19.5675	465	146325	1961-72-4		<a href=http://pubchem.ncbi.nlm.nih.gov/summary/summary.cgi?cid=16064">16064</a>"	706399	705394	beta-Hydroxymyristic acid	465	1961-72-4		<a href=http://pubchem.ncbi.nlm.nih.gov/summary/summary.cgi?cid=16064">16064</a>"	705394
palmitoleic acid	117	19.57	300	67797	373-49-9		<a href=http://pubchem.ncbi.nlm.nih.gov/summary/summary.cgi?cid=4668">4668</a>"	706501	706866	palmitoleic acid	300	373-49-9		<a href=http://pubchem.ncbi.nlm.nih.gov/summary/summary.cgi?cid=4668">4668</a>"	706866	beta-Hydroxymyristic acid	287	1961-72-4		<a href=http://pubchem.ncbi.nlm.nih.gov/summary/summary.cgi?cid=16064">16064</a>"	705394
beta-Hydroxymyristic acid	117	19.6175	410	109059	1961-72-4		<a href=http://pubchem.ncbi.nlm.nih.gov/summary/summary.cgi?cid=16064">16064</a>"	708424	705394	beta-Hydroxymyristic acid	410	1961-72-4		<a href=http://pubchem.ncbi.nlm.nih.gov/summary/summary.cgi?cid=16064">16064</a>"	705394
Glucosaminic acid	87	19.6375	343	17564	3646-68-2		<a href=http://pubchem.ncbi.nlm.nih.gov/summary/summary.cgi?cid=73563">73563</a>"	709234	710000	Glucosaminic acid	343	3646-68-2		<a href=http://pubchem.ncbi.nlm.nih.gov/summary/summary.cgi?cid=73563">73563</a>"	710000	mucic acid	331	526-99-8	<a href=http://www.genome.jp/dbget-bin/www_bget?cpd+C01807">C01807</a>"	<a href=http://pubchem.ncbi.nlm.nih.gov/summary/summary.cgi?cid=607">607</a>"	711358
N-Carbamylglutamate 4	183	19.6483	250	10200	1188-38-1	<a href=http://www.genome.jp/dbget-bin/www_bget?cpd+C05829">C05829</a>"	<a href=http://pubchem.ncbi.nlm.nih.gov/summary/summary.cgi?cid=121396">121396</a>"	709673	711132	N-Carbamylglutamate 4	250	1188-38-1	<a href=http://www.genome.jp/dbget-bin/www_bget?cpd+C05829">C05829</a>"	<a href=http://pubchem.ncbi.nlm.nih.gov/summary/summary.cgi?cid=121396">121396</a>"	711132	Glucosaminic acid	205	3646-68-2		<a href=http://pubchem.ncbi.nlm.nih.gov/summary/summary.cgi?cid=73563">73563</a>"	710000
Unknown 288	117	19.6792		107207				710922
Glucosaminic acid	218	19.6842	380	9159.4	3646-68-2		<a href=http://pubchem.ncbi.nlm.nih.gov/summary/summary.cgi?cid=73563">73563</a>"	711124	710000	Glucosaminic acid	380	3646-68-2		<a href=http://pubchem.ncbi.nlm.nih.gov/summary/summary.cgi?cid=73563">73563</a>"	710000
palmitic acid	117	19.7883	971	16831045	57-10-3	<a href=http://www.genome.jp/dbget-bin/www_bget?cpd+C00249">C00249</a>"	<a href=http://pubchem.ncbi.nlm.nih.gov/summary/summary.cgi?cid=985">985</a>"	715343	714610	palmitic acid	971	57-10-3	<a href=http://www.genome.jp/dbget-bin/www_bget?cpd+C00249">C00249</a>"	<a href=http://pubchem.ncbi.nlm.nih.gov/summary/summary.cgi?cid=985">985</a>"	714610
N-Acetyl-D-galactosamine 2	218	19.8675	414	6274.6	14215-68-0	<a href=http://www.genome.jp/dbget-bin/www_bget?cpd+C01132">C01132</a>"	<a href=http://pubchem.ncbi.nlm.nih.gov/summary/summary.cgi?cid=35717">35717</a>"	718549	722747	N-Acetyl-D-galactosamine 2	414	14215-68-0	<a href=http://www.genome.jp/dbget-bin/www_bget?cpd+C01132">C01132</a>"	<a href=http://pubchem.ncbi.nlm.nih.gov/summary/summary.cgi?cid=35717">35717</a>"	722747	N-Acetyl-beta-D-mannosamine 1	413	7772-94-3		<a href=http://pubchem.ncbi.nlm.nih.gov/summary/summary.cgi?cid=3084028">3084028</a>"	723226	Glucoheptonic acid 2	371	23351-51-1		<a href=http://pubchem.ncbi.nlm.nih.gov/summary/summary.cgi?cid=25588">25588</a>"	716104
palmitic acid	225	19.8817	460	17059	57-10-3	<a href=http://www.genome.jp/dbget-bin/www_bget?cpd+C00249">C00249</a>"	<a href=http://pubchem.ncbi.nlm.nih.gov/summary/summary.cgi?cid=985">985</a>"	719123	714610	palmitic acid	460	57-10-3	<a href=http://www.genome.jp/dbget-bin/www_bget?cpd+C00249">C00249</a>"	<a href=http://pubchem.ncbi.nlm.nih.gov/summary/summary.cgi?cid=985">985</a>"	714610	N-Acetyl-beta-D-mannosamine 1	432	7772-94-3		<a href=http://pubchem.ncbi.nlm.nih.gov/summary/summary.cgi?cid=3084028">3084028</a>"	723226
Unknown 289	100	19.9117	195	6642.8	2018-66-8	<a href=http://www.genome.jp/dbget-bin/www_bget?cpd+C04335">C04335</a>"	<a href=http://pubchem.ncbi.nlm.nih.gov/summary/summary.cgi?cid=74840">74840</a>"	720338	720802	Carbobenzyloxy-L-leucine	195	2018-66-8	<a href=http://www.genome.jp/dbget-bin/www_bget?cpd+C04335">C04335</a>"	<a href=http://pubchem.ncbi.nlm.nih.gov/summary/summary.cgi?cid=74840">74840</a>"	720802
N-Acetyl-D-galactosamine 1	87	20.035	931	102322	14215-68-0	<a href=http://www.genome.jp/dbget-bin/www_bget?cpd+C01132">C01132</a>"	<a href=http://pubchem.ncbi.nlm.nih.gov/summary/summary.cgi?cid=35717">35717</a>"	725332	726136	N-Acetyl-D-galactosamine 1	931	14215-68-0	<a href=http://www.genome.jp/dbget-bin/www_bget?cpd+C01132">C01132</a>"	<a href=http://pubchem.ncbi.nlm.nih.gov/summary/summary.cgi?cid=35717">35717</a>"	726136	N-Acetyl-beta-D-mannosamine 1	918	7772-94-3		<a href=http://pubchem.ncbi.nlm.nih.gov/summary/summary.cgi?cid=3084028">3084028</a>"	723226	N-Acetyl-D-galactosamine 3	795	14215-68-0	<a href=http://www.genome.jp/dbget-bin/www_bget?cpd+C01132">C01132</a>"	<a href=http://pubchem.ncbi.nlm.nih.gov/summary/summary.cgi?cid=35717">35717</a>"	728102	N-Acetyl-D-galactosamine 2	788	14215-68-0	<a href=http://www.genome.jp/dbget-bin/www_bget?cpd+C01132">C01132</a>"	<a href=http://pubchem.ncbi.nlm.nih.gov/summary/summary.cgi?cid=35717">35717</a>"	722747	N-Acetyl-beta-D-mannosamine 2	761	7772-94-3		<a href=http://pubchem.ncbi.nlm.nih.gov/summary/summary.cgi?cid=3084028">3084028</a>"	727711
4-oxo-1H-quinoline-2-carboxylic acid	290	20.1458	222	31076	492-27-3	<a href=http://www.genome.jp/dbget-bin/www_bget?cpd+C01717">C01717</a>"	<a href=http://pubchem.ncbi.nlm.nih.gov/summary/summary.cgi?cid=3845">3845</a>"	729821	728655	4-oxo-1H-quinoline-2-carboxylic acid	222	492-27-3	<a href=http://www.genome.jp/dbget-bin/www_bget?cpd+C01717">C01717</a>"	<a href=http://pubchem.ncbi.nlm.nih.gov/summary/summary.cgi?cid=3845">3845</a>"	728655	myo-inositol	214	87-89-8	<a href=http://www.genome.jp/dbget-bin/www_bget?cpd+C06153">C06153</a>"	<a href=http://pubchem.ncbi.nlm.nih.gov/summary/summary.cgi?cid=892">892</a>"	729867	L-dopa 2	213	59-92-7	<a href=http://www.genome.jp/dbget-bin/www_bget?cpd+C00355">C00355</a>"	<a href=http://pubchem.ncbi.nlm.nih.gov/summary/summary.cgi?cid=6047">6047</a>"	732170
N-Acetyl-beta-D-mannosamine 3	202	20.1508	394	62401	7772-94-3		<a href=http://pubchem.ncbi.nlm.nih.gov/summary/summary.cgi?cid=3084028">3084028</a>"	730023	730497	N-Acetyl-beta-D-mannosamine 3	394	7772-94-3		<a href=http://pubchem.ncbi.nlm.nih.gov/summary/summary.cgi?cid=3084028">3084028</a>"	730497	N-Acetyl-D-galactosamine 3	376	14215-68-0	<a href=http://www.genome.jp/dbget-bin/www_bget?cpd+C01132">C01132</a>"	<a href=http://pubchem.ncbi.nlm.nih.gov/summary/summary.cgi?cid=35717">35717</a>"	728102	N-Acetyl-beta-D-mannosamine 4	373	7772-94-3		<a href=http://pubchem.ncbi.nlm.nih.gov/summary/summary.cgi?cid=3084028">3084028</a>"	734847	N-Acetyl-D-galactosamine 1	368	14215-68-0	<a href=http://www.genome.jp/dbget-bin/www_bget?cpd+C01132">C01132</a>"	<a href=http://pubchem.ncbi.nlm.nih.gov/summary/summary.cgi?cid=35717">35717</a>"	726136	N-Acetyl-beta-D-mannosamine 2	363	7772-94-3		<a href=http://pubchem.ncbi.nlm.nih.gov/summary/summary.cgi?cid=3084028">3084028</a>"	727711
myo-inositol	217	20.1658	878	302551	87-89-8	<a href=http://www.genome.jp/dbget-bin/www_bget?cpd+C06153">C06153</a>"	<a href=http://pubchem.ncbi.nlm.nih.gov/summary/summary.cgi?cid=892">892</a>"	730631	729867	myo-inositol	878	87-89-8	<a href=http://www.genome.jp/dbget-bin/www_bget?cpd+C06153">C06153</a>"	<a href=http://pubchem.ncbi.nlm.nih.gov/summary/summary.cgi?cid=892">892</a>"	729867	N-Acetyl-D-galactosamine 3	614	14215-68-0	<a href=http://www.genome.jp/dbget-bin/www_bget?cpd+C01132">C01132</a>"	<a href=http://pubchem.ncbi.nlm.nih.gov/summary/summary.cgi?cid=35717">35717</a>"	728102	N-Acetyl-beta-D-mannosamine 3	584	7772-94-3		<a href=http://pubchem.ncbi.nlm.nih.gov/summary/summary.cgi?cid=3084028">3084028</a>"	730497
N-Acetyl-beta-D-mannosamine 2	173	20.2142	302	10427	7772-94-3		<a href=http://pubchem.ncbi.nlm.nih.gov/summary/summary.cgi?cid=3084028">3084028</a>"	732588	727711	N-Acetyl-beta-D-mannosamine 2	302	7772-94-3		<a href=http://pubchem.ncbi.nlm.nih.gov/summary/summary.cgi?cid=3084028">3084028</a>"	727711	N-Acetyl-beta-D-mannosamine 4	285	7772-94-3		<a href=http://pubchem.ncbi.nlm.nih.gov/summary/summary.cgi?cid=3084028">3084028</a>"	734847	N-Acetyl-beta-D-mannosamine 3	266	7772-94-3		<a href=http://pubchem.ncbi.nlm.nih.gov/summary/summary.cgi?cid=3084028">3084028</a>"	730497	N-Acetyl-D-galactosamine 3	258	14215-68-0	<a href=http://www.genome.jp/dbget-bin/www_bget?cpd+C01132">C01132</a>"	<a href=http://pubchem.ncbi.nlm.nih.gov/summary/summary.cgi?cid=35717">35717</a>"	728102
N-Acetyl-beta-D-mannosamine 4	73	20.2267	454	107097	7772-94-3		<a href=http://pubchem.ncbi.nlm.nih.gov/summary/summary.cgi?cid=3084028">3084028</a>"	733094	734847	N-Acetyl-beta-D-mannosamine 4	454	7772-94-3		<a href=http://pubchem.ncbi.nlm.nih.gov/summary/summary.cgi?cid=3084028">3084028</a>"	734847	N-Acetyl-D-galactosamine 3	447	14215-68-0	<a href=http://www.genome.jp/dbget-bin/www_bget?cpd+C01132">C01132</a>"	<a href=http://pubchem.ncbi.nlm.nih.gov/summary/summary.cgi?cid=35717">35717</a>"	728102	N-Acetyl-beta-D-mannosamine 3	420	7772-94-3		<a href=http://pubchem.ncbi.nlm.nih.gov/summary/summary.cgi?cid=3084028">3084028</a>"	730497
ferulic acid	61	20.2375	290	12749	1135-24-6	<a href=http://www.genome.jp/dbget-bin/www_bget?cpd+C01494">C01494</a>"	<a href=http://pubchem.ncbi.nlm.nih.gov/summary/summary.cgi?cid=445858">445858</a>"	733533	734380	ferulic acid	290	1135-24-6	<a href=http://www.genome.jp/dbget-bin/www_bget?cpd+C01494">C01494</a>"	<a href=http://pubchem.ncbi.nlm.nih.gov/summary/summary.cgi?cid=445858">445858</a>"	734380
Linoleic acid methyl ester	67	20.2875	340	46229	112-63-0		<a href=http://pubchem.ncbi.nlm.nih.gov/summary/summary.cgi?cid=5284421">5284421</a>"	735558	736387	Linoleic acid methyl ester	340	112-63-0		<a href=http://pubchem.ncbi.nlm.nih.gov/summary/summary.cgi?cid=5284421">5284421</a>"	736387
Unknown 290	73	20.3208	193	41222	7772-94-3		<a href=http://pubchem.ncbi.nlm.nih.gov/summary/summary.cgi?cid=3084028">3084028</a>"	736908	734847	N-Acetyl-beta-D-mannosamine 4	193	7772-94-3		<a href=http://pubchem.ncbi.nlm.nih.gov/summary/summary.cgi?cid=3084028">3084028</a>"	734847
ribose-5-phosphate 1	319	20.3292	359	6505.4	4151-19-3		<a href=http://pubchem.ncbi.nlm.nih.gov/summary/summary.cgi?cid=77982">77982</a>"	737246	733259	ribose-5-phosphate 1	359	4151-19-3		<a href=http://pubchem.ncbi.nlm.nih.gov/summary/summary.cgi?cid=77982">77982</a>"	733259	N-Acetyl-beta-D-mannosamine 4	358	7772-94-3		<a href=http://pubchem.ncbi.nlm.nih.gov/summary/summary.cgi?cid=3084028">3084028</a>"	734847	ribose-5-phosphate 2	328	4151-19-3		<a href=http://pubchem.ncbi.nlm.nih.gov/summary/summary.cgi?cid=77982">77982</a>"	735370
Unknown 291	56	20.3525		15716				738190
N-Acetyl-beta-D-mannosamine 4	117	20.37	451	116816	7772-94-3		<a href=http://pubchem.ncbi.nlm.nih.gov/summary/summary.cgi?cid=3084028">3084028</a>"	738899	734847	N-Acetyl-beta-D-mannosamine 4	451	7772-94-3		<a href=http://pubchem.ncbi.nlm.nih.gov/summary/summary.cgi?cid=3084028">3084028</a>"	734847
Unknown 292	222	20.3767		6829.8				739169
Unknown 293	117	20.4508		86780				742173
Unknown 294	201	20.4542	179	4225.2	484-20-8	<a href=http://www.genome.jp/dbget-bin/www_bget?cpd+C01557">C01557</a>"	<a href=http://pubchem.ncbi.nlm.nih.gov/summary/summary.cgi?cid=2355">2355</a>"	742308	741012	5-Methoxypsoralen	179	484-20-8	<a href=http://www.genome.jp/dbget-bin/www_bget?cpd+C01557">C01557</a>"	<a href=http://pubchem.ncbi.nlm.nih.gov/summary/summary.cgi?cid=2355">2355</a>"	741012
cis-Phytol	111	20.475	366	42400	7541-49-3		<a href=http://pubchem.ncbi.nlm.nih.gov/summary/summary.cgi?cid=6430833">6430833</a>"	743151	747761	cis-Phytol	366	7541-49-3		<a href=http://pubchem.ncbi.nlm.nih.gov/summary/summary.cgi?cid=6430833">6430833</a>"	747761	methyl octadecanoate	305	112-61-8		<a href=http://pubchem.ncbi.nlm.nih.gov/summary/summary.cgi?cid=8201">8201</a>"	747420
guanine 1	352	20.515	285	9361.9	73-40-5	<a href=http://www.genome.jp/dbget-bin/www_bget?cpd+C00242">C00242</a>"	<a href=http://pubchem.ncbi.nlm.nih.gov/summary/summary.cgi?cid=764">764</a>"	744771	744767	guanine 1	285	73-40-5	<a href=http://www.genome.jp/dbget-bin/www_bget?cpd+C00242">C00242</a>"	<a href=http://pubchem.ncbi.nlm.nih.gov/summary/summary.cgi?cid=764">764</a>"	744767	Isoxanthopterin	233	529-69-1	<a href=http://www.genome.jp/dbget-bin/www_bget?cpd+C03975">C03975</a>"	<a href=http://pubchem.ncbi.nlm.nih.gov/summary/summary.cgi?cid=10729">10729</a>"	749348	d-Glucoheptose 1	207	62475-58-5		<a href=http://pubchem.ncbi.nlm.nih.gov/summary/summary.cgi?cid=219662">219662</a>"	743234
d-Glucoheptose 1	319	20.54	639	50747	62475-58-5		<a href=http://pubchem.ncbi.nlm.nih.gov/summary/summary.cgi?cid=219662">219662</a>"	745784	743234	d-Glucoheptose 1	639	62475-58-5		<a href=http://pubchem.ncbi.nlm.nih.gov/summary/summary.cgi?cid=219662">219662</a>"	743234	Glucoheptonic acid 3	633	23351-51-1		<a href=http://pubchem.ncbi.nlm.nih.gov/summary/summary.cgi?cid=25588">25588</a>"	743422
methyl octadecanoate	185	20.5783	939	463240	112-61-8		<a href=http://pubchem.ncbi.nlm.nih.gov/summary/summary.cgi?cid=8201">8201</a>"	747336	747420	methyl octadecanoate	939	112-61-8		<a href=http://pubchem.ncbi.nlm.nih.gov/summary/summary.cgi?cid=8201">8201</a>"	747420	cis-Phytol	407	7541-49-3		<a href=http://pubchem.ncbi.nlm.nih.gov/summary/summary.cgi?cid=6430833">6430833</a>"	747761
methyl octadecanoate	119	20.59	201	19485	112-61-8		<a href=http://pubchem.ncbi.nlm.nih.gov/summary/summary.cgi?cid=8201">8201</a>"	747810	747420	methyl octadecanoate	201	112-61-8		<a href=http://pubchem.ncbi.nlm.nih.gov/summary/summary.cgi?cid=8201">8201</a>"	747420
Glucoheptonic acid 3	319	20.5933	450	71786	23351-51-1		<a href=http://pubchem.ncbi.nlm.nih.gov/summary/summary.cgi?cid=25588">25588</a>"	747945	743422	Glucoheptonic acid 3	450	23351-51-1		<a href=http://pubchem.ncbi.nlm.nih.gov/summary/summary.cgi?cid=25588">25588</a>"	743422	d-Glucoheptose 1	443	62475-58-5		<a href=http://pubchem.ncbi.nlm.nih.gov/summary/summary.cgi?cid=219662">219662</a>"	743234
Unknown 295	221	20.6083		49556				748553
caffeic acid	219	20.6267	700	39666	331-39-5	<a href=http://www.genome.jp/dbget-bin/www_bget?cpd+C01197">C01197</a>"	<a href=http://pubchem.ncbi.nlm.nih.gov/summary/summary.cgi?cid=689043">689043</a>"	749297	749457	caffeic acid	700	331-39-5	<a href=http://www.genome.jp/dbget-bin/www_bget?cpd+C01197">C01197</a>"	<a href=http://pubchem.ncbi.nlm.nih.gov/summary/summary.cgi?cid=689043">689043</a>"	749457	3,4-dihydroxycinnamic acid	692	331-39-5	<a href=http://www.genome.jp/dbget-bin/www_bget?cpd+C01197">C01197</a>"	<a href=http://pubchem.ncbi.nlm.nih.gov/summary/summary.cgi?cid=2518">2518</a>"	749342
Isoxanthopterin	394	20.6758	403	4930.0	529-69-1	<a href=http://www.genome.jp/dbget-bin/www_bget?cpd+C03975">C03975</a>"	<a href=http://pubchem.ncbi.nlm.nih.gov/summary/summary.cgi?cid=10729">10729</a>"	751292	749348	Isoxanthopterin	403	529-69-1	<a href=http://www.genome.jp/dbget-bin/www_bget?cpd+C03975">C03975</a>"	<a href=http://pubchem.ncbi.nlm.nih.gov/summary/summary.cgi?cid=10729">10729</a>"	749348
heptadecanoic acid	159	20.7008	461	8085.7	506-12-7		<a href=http://pubchem.ncbi.nlm.nih.gov/summary/summary.cgi?cid=10465">10465</a>"	752306	751387	heptadecanoic acid	461	506-12-7		<a href=http://pubchem.ncbi.nlm.nih.gov/summary/summary.cgi?cid=10465">10465</a>"	751387
heptadecanoic acid	132	20.7092	897	118486	506-12-7		<a href=http://pubchem.ncbi.nlm.nih.gov/summary/summary.cgi?cid=10465">10465</a>"	752644	751387	heptadecanoic acid	897	506-12-7		<a href=http://pubchem.ncbi.nlm.nih.gov/summary/summary.cgi?cid=10465">10465</a>"	751387
5-Hydroxyindole-2-carboxylic acid 2	234	20.7108	263	8814.1	21598-06-1		<a href=http://pubchem.ncbi.nlm.nih.gov/summary/summary.cgi?cid=88958">88958</a>"	752712	754945	5-Hydroxyindole-2-carboxylic acid 2	263	21598-06-1		<a href=http://pubchem.ncbi.nlm.nih.gov/summary/summary.cgi?cid=88958">88958</a>"	754945
Unknown 296	155	20.7492		9452.6				754267
Octadecanol	75	20.8167	757	190990	112-92-5	<a href=http://www.genome.jp/dbget-bin/www_bget?cpd+D01924">D01924</a>"	<a href=http://pubchem.ncbi.nlm.nih.gov/summary/summary.cgi?cid=8221">8221</a>"	757006	755073	Octadecanol	757	112-92-5	<a href=http://www.genome.jp/dbget-bin/www_bget?cpd+D01924">D01924</a>"	<a href=http://pubchem.ncbi.nlm.nih.gov/summary/summary.cgi?cid=8221">8221</a>"	755073	6-hydroxy caproic acid dimer	544	1191-25-9	<a href=http://www.genome.jp/dbget-bin/www_bget?cpd+C06103">C06103</a>"	<a href=http://pubchem.ncbi.nlm.nih.gov/summary/summary.cgi?cid=14490">14490</a>"	758453
Unknown 297	112	20.8533		23183				758494
Phytol	143	20.9642	871	174215	150-86-7		<a href=http://pubchem.ncbi.nlm.nih.gov/summary/summary.cgi?cid=5320547">5320547</a>"	762991	762621	Phytol	871	150-86-7		<a href=http://pubchem.ncbi.nlm.nih.gov/summary/summary.cgi?cid=5320547">5320547</a>"	762621
5-Methoxyindole-3-acetic acid	290	20.9658	312	51999	3471-31-6	<a href=http://www.genome.jp/dbget-bin/www_bget?cpd+C05660">C05660</a>"	<a href=http://pubchem.ncbi.nlm.nih.gov/summary/summary.cgi?cid=18986">18986</a>"	763058	764653	5-Methoxyindole-3-acetic acid	312	3471-31-6	<a href=http://www.genome.jp/dbget-bin/www_bget?cpd+C05660">C05660</a>"	<a href=http://pubchem.ncbi.nlm.nih.gov/summary/summary.cgi?cid=18986">18986</a>"	764653	Indolelactate 2	301	1821-52-9	<a href=http://www.genome.jp/dbget-bin/www_bget?cpd+C02044">C02044</a>"	<a href=http://pubchem.ncbi.nlm.nih.gov/summary/summary.cgi?cid=92904">92904</a>"	766086
Unknown 298	160	21.0358	77	4764.3	3206-73-3	<a href=http://www.genome.jp/dbget-bin/www_bget?cpd+C00248">C00248</a>"	<a href=http://pubchem.ncbi.nlm.nih.gov/summary/summary.cgi?cid=863">863</a>"	765898	768672	Thioctamide 1	77	3206-73-3	<a href=http://www.genome.jp/dbget-bin/www_bget?cpd+C00248">C00248</a>"	<a href=http://pubchem.ncbi.nlm.nih.gov/summary/summary.cgi?cid=863">863</a>"	768672	L-kynurenine 2	73	2922-83-0	<a href=http://www.genome.jp/dbget-bin/www_bget?cpd+C00328">C00328</a>"	<a href=http://pubchem.ncbi.nlm.nih.gov/summary/summary.cgi?cid=161166">161166</a>"	762256
Unknown 299	73	21.0692		270187				767251
Unknown 300	121	21.1092		9578.3				768874
Unknown 301	217	21.1183		6437.8				769246
Unknown 302	205	21.1258		10990				769550
Phytanic acid	97	21.185	910	21944	14721-66-5		<a href=http://pubchem.ncbi.nlm.nih.gov/summary/summary.cgi?cid=468706">468706</a>"	771951	771072	Phytanic acid	910	14721-66-5		<a href=http://pubchem.ncbi.nlm.nih.gov/summary/summary.cgi?cid=468706">468706</a>"	771072
3-Hydroxypalmitic acid	299	21.1875	256	5555.1	928-17-6		<a href=http://pubchem.ncbi.nlm.nih.gov/summary/summary.cgi?cid=92836">92836</a>"	772052	775597	3-Hydroxypalmitic acid	256	928-17-6		<a href=http://pubchem.ncbi.nlm.nih.gov/summary/summary.cgi?cid=92836">92836</a>"	775597
Fructose 2,6-biphosphate degr prod 2	322	21.245	368	5405.0	79082-92-1	<a href=http://www.genome.jp/dbget-bin/www_bget?cpd+C00665">C00665</a>"	<a href=http://pubchem.ncbi.nlm.nih.gov/summary/summary.cgi?cid=105021">105021</a>"	774385	774354	Fructose 2,6-biphosphate degr prod 2	368	79082-92-1	<a href=http://www.genome.jp/dbget-bin/www_bget?cpd+C00665">C00665</a>"	<a href=http://pubchem.ncbi.nlm.nih.gov/summary/summary.cgi?cid=105021">105021</a>"	774354
Fructose 2,6-biphosphate degr prod 2	227	21.2642	617	40128	79082-92-1	<a href=http://www.genome.jp/dbget-bin/www_bget?cpd+C00665">C00665</a>"	<a href=http://pubchem.ncbi.nlm.nih.gov/summary/summary.cgi?cid=105021">105021</a>"	775163	774354	Fructose 2,6-biphosphate degr prod 2	617	79082-92-1	<a href=http://www.genome.jp/dbget-bin/www_bget?cpd+C00665">C00665</a>"	<a href=http://pubchem.ncbi.nlm.nih.gov/summary/summary.cgi?cid=105021">105021</a>"	774354
Phytanic acid	117	21.2675	376	16209	14721-66-5		<a href=http://pubchem.ncbi.nlm.nih.gov/summary/summary.cgi?cid=468706">468706</a>"	775298	771072	Phytanic acid	376	14721-66-5		<a href=http://pubchem.ncbi.nlm.nih.gov/summary/summary.cgi?cid=468706">468706</a>"	771072	linolenic acid	370	463-40-1	<a href=http://www.genome.jp/dbget-bin/www_bget?cpd+C06427">C06427</a>"	<a href=http://pubchem.ncbi.nlm.nih.gov/summary/summary.cgi?cid=5280934">5280934</a>"	780147	linoleic acid	346	60-33-3		<a href=http://pubchem.ncbi.nlm.nih.gov/summary/summary.cgi?cid=3931">3931</a>"	777515	beta-Mannosylglycerate 1	342	164324-35-0		<a href=http://pubchem.ncbi.nlm.nih.gov/summary/summary.cgi?cid=5460194">5460194</a>"	775162
linoleic acid	67	21.3125	966	513369	60-33-3		<a href=http://pubchem.ncbi.nlm.nih.gov/summary/summary.cgi?cid=3931">3931</a>"	777124	777515	linoleic acid	966	60-33-3		<a href=http://pubchem.ncbi.nlm.nih.gov/summary/summary.cgi?cid=3931">3931</a>"	777515	linolenic acid	757	463-40-1	<a href=http://www.genome.jp/dbget-bin/www_bget?cpd+C06427">C06427</a>"	<a href=http://pubchem.ncbi.nlm.nih.gov/summary/summary.cgi?cid=5280934">5280934</a>"	780147	Elaidic acid	685	112-79-8	<a href=http://www.genome.jp/dbget-bin/www_bget?cpd+C01712">C01712</a>"	<a href=http://pubchem.ncbi.nlm.nih.gov/summary/summary.cgi?cid=637517">637517</a>"	781663	oleic acid	665	112-80-1	<a href=http://www.genome.jp/dbget-bin/www_bget?cpd+C00712">C00712</a>"	<a href=http://pubchem.ncbi.nlm.nih.gov/summary/summary.cgi?cid=965">965</a>"	780313
tryptophan 1	202	21.33	726	74402	73-22-3	<a href=http://www.genome.jp/dbget-bin/www_bget?cpd+C00806">C00806</a>"	<a href=http://pubchem.ncbi.nlm.nih.gov/summary/summary.cgi?cid=1148">1148</a>"	777834	781484	tryptophan 1	726	73-22-3	<a href=http://www.genome.jp/dbget-bin/www_bget?cpd+C00806">C00806</a>"	<a href=http://pubchem.ncbi.nlm.nih.gov/summary/summary.cgi?cid=1148">1148</a>"	781484	5-Hydroxyindole-3-acetic acid 1	321	54-16-0	<a href=http://www.genome.jp/dbget-bin/www_bget?cpd+C05635">C05635</a>"	<a href=http://pubchem.ncbi.nlm.nih.gov/summary/summary.cgi?cid=1826">1826</a>"	778683	3-Indolepyruvic acid	280	392-12-1	<a href=http://www.genome.jp/dbget-bin/www_bget?cpd+C00331">C00331</a>"	<a href=http://pubchem.ncbi.nlm.nih.gov/summary/summary.cgi?cid=803">803</a>"	773568	3-Hydroxypalmitic acid	251	928-17-6		<a href=http://pubchem.ncbi.nlm.nih.gov/summary/summary.cgi?cid=92836">92836</a>"	775597
oleic acid	117	21.37	868	870811	112-80-1	<a href=http://www.genome.jp/dbget-bin/www_bget?cpd+C00712">C00712</a>"	<a href=http://pubchem.ncbi.nlm.nih.gov/summary/summary.cgi?cid=965">965</a>"	779457	780313	oleic acid	868	112-80-1	<a href=http://www.genome.jp/dbget-bin/www_bget?cpd+C00712">C00712</a>"	<a href=http://pubchem.ncbi.nlm.nih.gov/summary/summary.cgi?cid=965">965</a>"	780313	Elaidic acid	867	112-79-8	<a href=http://www.genome.jp/dbget-bin/www_bget?cpd+C01712">C01712</a>"	<a href=http://pubchem.ncbi.nlm.nih.gov/summary/summary.cgi?cid=637517">637517</a>"	781663	linoleic acid	533	60-33-3		<a href=http://pubchem.ncbi.nlm.nih.gov/summary/summary.cgi?cid=3931">3931</a>"	777515	linolenic acid	451	463-40-1	<a href=http://www.genome.jp/dbget-bin/www_bget?cpd+C06427">C06427</a>"	<a href=http://pubchem.ncbi.nlm.nih.gov/summary/summary.cgi?cid=5280934">5280934</a>"	780147
linolenic acid	91	21.3725	621	70662	463-40-1	<a href=http://www.genome.jp/dbget-bin/www_bget?cpd+C06427">C06427</a>"	<a href=http://pubchem.ncbi.nlm.nih.gov/summary/summary.cgi?cid=5280934">5280934</a>"	779558	780147	linolenic acid	621	463-40-1	<a href=http://www.genome.jp/dbget-bin/www_bget?cpd+C06427">C06427</a>"	<a href=http://pubchem.ncbi.nlm.nih.gov/summary/summary.cgi?cid=5280934">5280934</a>"	780147	linoleic acid	580	60-33-3		<a href=http://pubchem.ncbi.nlm.nih.gov/summary/summary.cgi?cid=3931">3931</a>"	777515	6-Aminopenicillanic acid 2	425	551-16-6	<a href=http://www.genome.jp/dbget-bin/www_bget?cpd+C02954">C02954</a>"	<a href=http://pubchem.ncbi.nlm.nih.gov/summary/summary.cgi?cid=11082">11082</a>"	781988	6-Aminopenicillanic acid 1	375	551-16-6	<a href=http://www.genome.jp/dbget-bin/www_bget?cpd+C02954">C02954</a>"	<a href=http://pubchem.ncbi.nlm.nih.gov/summary/summary.cgi?cid=11082">11082</a>"	775795
tryptophan 2	262	21.3875	236	25429	73-22-3	<a href=http://www.genome.jp/dbget-bin/www_bget?cpd+C00806">C00806</a>"	<a href=http://pubchem.ncbi.nlm.nih.gov/summary/summary.cgi?cid=1148">1148</a>"	780167	775988	tryptophan 2	236	73-22-3	<a href=http://www.genome.jp/dbget-bin/www_bget?cpd+C00806">C00806</a>"	<a href=http://pubchem.ncbi.nlm.nih.gov/summary/summary.cgi?cid=1148">1148</a>"	775988	linoleic acid	208	60-33-3		<a href=http://pubchem.ncbi.nlm.nih.gov/summary/summary.cgi?cid=3931">3931</a>"	777515
Unknown 303	357	21.3942		7422.4				780437
2-aminoethanethiol	174	21.4325	382	61139	60-23-1	<a href=http://www.genome.jp/dbget-bin/www_bget?cpd+C01678">C01678</a>"	<a href=http://pubchem.ncbi.nlm.nih.gov/summary/summary.cgi?cid=6058">6058</a>"	781992	778041	2-aminoethanethiol	382	60-23-1	<a href=http://www.genome.jp/dbget-bin/www_bget?cpd+C01678">C01678</a>"	<a href=http://pubchem.ncbi.nlm.nih.gov/summary/summary.cgi?cid=6058">6058</a>"	778041	oleic acid	333	112-80-1	<a href=http://www.genome.jp/dbget-bin/www_bget?cpd+C00712">C00712</a>"	<a href=http://pubchem.ncbi.nlm.nih.gov/summary/summary.cgi?cid=965">965</a>"	780313
Unknown 304	342	21.4583		7738.9				783041
Elaidic acid	152	21.4608	953	93565	112-79-8	<a href=http://www.genome.jp/dbget-bin/www_bget?cpd+C01712">C01712</a>"	<a href=http://pubchem.ncbi.nlm.nih.gov/summary/summary.cgi?cid=637517">637517</a>"	783142	781663	Elaidic acid	953	112-79-8	<a href=http://www.genome.jp/dbget-bin/www_bget?cpd+C01712">C01712</a>"	<a href=http://pubchem.ncbi.nlm.nih.gov/summary/summary.cgi?cid=637517">637517</a>"	781663	oleic acid	946	112-80-1	<a href=http://www.genome.jp/dbget-bin/www_bget?cpd+C00712">C00712</a>"	<a href=http://pubchem.ncbi.nlm.nih.gov/summary/summary.cgi?cid=965">965</a>"	780313	stearic acid	673	57-11-4	<a href=http://www.genome.jp/dbget-bin/www_bget?cpd+C01530">C01530</a>"	<a href=http://pubchem.ncbi.nlm.nih.gov/summary/summary.cgi?cid=5281">5281</a>"	787954	linolenic acid	601	463-40-1	<a href=http://www.genome.jp/dbget-bin/www_bget?cpd+C06427">C06427</a>"	<a href=http://pubchem.ncbi.nlm.nih.gov/summary/summary.cgi?cid=5280934">5280934</a>"	780147
Elaidic acid	132	21.5225	950	54128	112-79-8	<a href=http://www.genome.jp/dbget-bin/www_bget?cpd+C01712">C01712</a>"	<a href=http://pubchem.ncbi.nlm.nih.gov/summary/summary.cgi?cid=637517">637517</a>"	785644	781663	Elaidic acid	950	112-79-8	<a href=http://www.genome.jp/dbget-bin/www_bget?cpd+C01712">C01712</a>"	<a href=http://pubchem.ncbi.nlm.nih.gov/summary/summary.cgi?cid=637517">637517</a>"	781663	stearic acid	670	57-11-4	<a href=http://www.genome.jp/dbget-bin/www_bget?cpd+C01530">C01530</a>"	<a href=http://pubchem.ncbi.nlm.nih.gov/summary/summary.cgi?cid=5281">5281</a>"	787954
trans-sinapinic acid	458	21.6075	332	86998	530-59-6	<a href=http://www.genome.jp/dbget-bin/www_bget?cpd+C00482">C00482</a>"	<a href=http://pubchem.ncbi.nlm.nih.gov/summary/summary.cgi?cid=637775">637775</a>"	789093	790017	trans-sinapinic acid	332	530-59-6	<a href=http://www.genome.jp/dbget-bin/www_bget?cpd+C00482">C00482</a>"	<a href=http://pubchem.ncbi.nlm.nih.gov/summary/summary.cgi?cid=637775">637775</a>"	790017
stearic acid	132	21.6167	947	17412918	57-11-4	<a href=http://www.genome.jp/dbget-bin/www_bget?cpd+C01530">C01530</a>"	<a href=http://pubchem.ncbi.nlm.nih.gov/summary/summary.cgi?cid=5281">5281</a>"	789465	787954	stearic acid	947	57-11-4	<a href=http://www.genome.jp/dbget-bin/www_bget?cpd+C01530">C01530</a>"	<a href=http://pubchem.ncbi.nlm.nih.gov/summary/summary.cgi?cid=5281">5281</a>"	787954
stearic acid	37	21.6192	737	110876	57-11-4	<a href=http://www.genome.jp/dbget-bin/www_bget?cpd+C01530">C01530</a>"	<a href=http://pubchem.ncbi.nlm.nih.gov/summary/summary.cgi?cid=5281">5281</a>"	789566	787954	stearic acid	737	57-11-4	<a href=http://www.genome.jp/dbget-bin/www_bget?cpd+C01530">C01530</a>"	<a href=http://pubchem.ncbi.nlm.nih.gov/summary/summary.cgi?cid=5281">5281</a>"	787954
Unknown 305	339	21.6317	37	52609	530-59-6	<a href=http://www.genome.jp/dbget-bin/www_bget?cpd+C00482">C00482</a>"	<a href=http://pubchem.ncbi.nlm.nih.gov/summary/summary.cgi?cid=637775">637775</a>"	790073	790017	trans-sinapinic acid	37	530-59-6	<a href=http://www.genome.jp/dbget-bin/www_bget?cpd+C00482">C00482</a>"	<a href=http://pubchem.ncbi.nlm.nih.gov/summary/summary.cgi?cid=637775">637775</a>"	790017
indole-3-acetamide 4	247	21.7283	428	4247.4	879-37-8	<a href=http://www.genome.jp/dbget-bin/www_bget?cpd+C02693">C02693</a>"	<a href=http://pubchem.ncbi.nlm.nih.gov/summary/summary.cgi?cid=397">397</a>"	793995	797259	indole-3-acetamide 4	428	879-37-8	<a href=http://www.genome.jp/dbget-bin/www_bget?cpd+C02693">C02693</a>"	<a href=http://pubchem.ncbi.nlm.nih.gov/summary/summary.cgi?cid=397">397</a>"	797259
xanthurenic acid	406	21.775	397	12451	59-00-7	<a href=http://www.genome.jp/dbget-bin/www_bget?cpd+C02470">C02470</a>"	<a href=http://pubchem.ncbi.nlm.nih.gov/summary/summary.cgi?cid=5699">5699</a>"	795889	796143	xanthurenic acid	397	59-00-7	<a href=http://www.genome.jp/dbget-bin/www_bget?cpd+C02470">C02470</a>"	<a href=http://pubchem.ncbi.nlm.nih.gov/summary/summary.cgi?cid=5699">5699</a>"	796143
Glucoheptonic acid 1	105	21.7933	289	10266	23351-51-1		<a href=http://pubchem.ncbi.nlm.nih.gov/summary/summary.cgi?cid=25588">25588</a>"	796633	795098	Glucoheptonic acid 1	289	23351-51-1		<a href=http://pubchem.ncbi.nlm.nih.gov/summary/summary.cgi?cid=25588">25588</a>"	795098
N-2-Fluorenylacetamide 1	165	21.8125	231	7021.9	53-96-3	<a href=http://www.genome.jp/dbget-bin/www_bget?cpd+C02778">C02778</a>"	<a href=http://pubchem.ncbi.nlm.nih.gov/summary/summary.cgi?cid=5897">5897</a>"	797410	794034	N-2-Fluorenylacetamide 1	231	53-96-3	<a href=http://www.genome.jp/dbget-bin/www_bget?cpd+C02778">C02778</a>"	<a href=http://pubchem.ncbi.nlm.nih.gov/summary/summary.cgi?cid=5897">5897</a>"	794034
Unknown 306	67	21.8375		37928				798425
Unknown 307	73	21.8658		101352				799574
Glucoheptonic acid 1	221	21.8683	259	31243	23351-51-1		<a href=http://pubchem.ncbi.nlm.nih.gov/summary/summary.cgi?cid=25588">25588</a>"	799676	795098	Glucoheptonic acid 1	259	23351-51-1		<a href=http://pubchem.ncbi.nlm.nih.gov/summary/summary.cgi?cid=25588">25588</a>"	795098
Unknown 308	204	22.0008		23548				805052
Phenyl beta-D-glucopyranoside	233	22.0758	244	10735	1464-44-4	<a href=http://www.genome.jp/dbget-bin/www_bget?cpd+C11611">C11611</a>"	<a href=http://pubchem.ncbi.nlm.nih.gov/summary/summary.cgi?cid=65080">65080</a>"	808095	808004	Phenyl beta-D-glucopyranoside	244	1464-44-4	<a href=http://www.genome.jp/dbget-bin/www_bget?cpd+C11611">C11611</a>"	<a href=http://pubchem.ncbi.nlm.nih.gov/summary/summary.cgi?cid=65080">65080</a>"	808004
Unknown 309	143	22.0975		14224				808974
Phenyl beta-D-glucopyranoside	204	22.125	322	9885.5	1464-44-4	<a href=http://www.genome.jp/dbget-bin/www_bget?cpd+C11611">C11611</a>"	<a href=http://pubchem.ncbi.nlm.nih.gov/summary/summary.cgi?cid=65080">65080</a>"	810089	808004	Phenyl beta-D-glucopyranoside	322	1464-44-4	<a href=http://www.genome.jp/dbget-bin/www_bget?cpd+C11611">C11611</a>"	<a href=http://pubchem.ncbi.nlm.nih.gov/summary/summary.cgi?cid=65080">65080</a>"	808004
Unknown 310	81	22.1467		30943				810968
Unknown 311	73	22.1475		202832				811002
glucose-6-phosphate 1	160	22.1608	236	13280	56-73-5	<a href=http://www.genome.jp/dbget-bin/www_bget?cpd+C03251">C03251</a>"	<a href=http://pubchem.ncbi.nlm.nih.gov/summary/summary.cgi?cid=439958">439958</a>"	811543	810280	glucose-6-phosphate 1	236	56-73-5	<a href=http://www.genome.jp/dbget-bin/www_bget?cpd+C03251">C03251</a>"	<a href=http://pubchem.ncbi.nlm.nih.gov/summary/summary.cgi?cid=439958">439958</a>"	810280
glucose-6-phosphate 1	299	22.1817	365	6996.2	56-73-5	<a href=http://www.genome.jp/dbget-bin/www_bget?cpd+C03251">C03251</a>"	<a href=http://pubchem.ncbi.nlm.nih.gov/summary/summary.cgi?cid=439958">439958</a>"	812389	810280	glucose-6-phosphate 1	365	56-73-5	<a href=http://www.genome.jp/dbget-bin/www_bget?cpd+C03251">C03251</a>"	<a href=http://pubchem.ncbi.nlm.nih.gov/summary/summary.cgi?cid=439958">439958</a>"	810280
Unknown 312	101	22.2483		5733.6				815093
Unknown 313	117	22.3092		102837				817562
methyl icosanoate	74	22.3683	849	23365023	1120-28-1		<a href=http://pubchem.ncbi.nlm.nih.gov/summary/summary.cgi?cid=14259">14259</a>"	819960	819620	methyl icosanoate	849	1120-28-1		<a href=http://pubchem.ncbi.nlm.nih.gov/summary/summary.cgi?cid=14259">14259</a>"	819620
Unknown 314	62	22.3717		4930.8				820094
glucose-6-phosphate 2	315	22.4158	377	5069.8	56-73-5	<a href=http://www.genome.jp/dbget-bin/www_bget?cpd+C03251">C03251</a>"	<a href=http://pubchem.ncbi.nlm.nih.gov/summary/summary.cgi?cid=439958">439958</a>"	821874	817575	glucose-6-phosphate 2	377	56-73-5	<a href=http://www.genome.jp/dbget-bin/www_bget?cpd+C03251">C03251</a>"	<a href=http://pubchem.ncbi.nlm.nih.gov/summary/summary.cgi?cid=439958">439958</a>"	817575
methyl icosanoate	117	22.4483	366	31982	1120-28-1		<a href=http://pubchem.ncbi.nlm.nih.gov/summary/summary.cgi?cid=14259">14259</a>"	823184	819620	methyl icosanoate	366	1120-28-1		<a href=http://pubchem.ncbi.nlm.nih.gov/summary/summary.cgi?cid=14259">14259</a>"	819620
methyl icosanoate	74	22.4775	519	49920	1120-28-1		<a href=http://pubchem.ncbi.nlm.nih.gov/summary/summary.cgi?cid=14259">14259</a>"	824360	819620	methyl icosanoate	519	1120-28-1		<a href=http://pubchem.ncbi.nlm.nih.gov/summary/summary.cgi?cid=14259">14259</a>"	819620
Unknown 315	97	22.5458		21364				827114
1-Methyladenosine 2	247	22.6042	349	5770.2	15763-06-1	<a href=http://www.genome.jp/dbget-bin/www_bget?cpd+C02494">C02494</a>"	<a href=http://pubchem.ncbi.nlm.nih.gov/summary/summary.cgi?cid=27476">27476</a>"	829465	832910	1-Methyladenosine 2	349	15763-06-1	<a href=http://www.genome.jp/dbget-bin/www_bget?cpd+C02494">C02494</a>"	<a href=http://pubchem.ncbi.nlm.nih.gov/summary/summary.cgi?cid=27476">27476</a>"	832910
Unknown 316	194	22.6175		76455				830003
Unknown 317	191	22.6675		11501				832018
arachidonic acid	267	22.7142	257	19191	506-32-1	<a href=http://www.genome.jp/dbget-bin/www_bget?cpd+C00219">C00219</a>"	<a href=http://pubchem.ncbi.nlm.nih.gov/summary/summary.cgi?cid=444899">444899</a>"	833899	833984	arachidonic acid	257	506-32-1	<a href=http://www.genome.jp/dbget-bin/www_bget?cpd+C00219">C00219</a>"	<a href=http://pubchem.ncbi.nlm.nih.gov/summary/summary.cgi?cid=444899">444899</a>"	833984
Unknown 318	268	22.7208		8059.4				834168
Unknown 319	194	22.7367		45348				834806
Purine riboside	204	22.81	303	9807.9	550-33-4	<a href=http://www.genome.jp/dbget-bin/www_bget?cpd+C01736">C01736</a>"	<a href=http://pubchem.ncbi.nlm.nih.gov/summary/summary.cgi?cid=68368">68368</a>"	837762	832910	Purine riboside	303	550-33-4	<a href=http://www.genome.jp/dbget-bin/www_bget?cpd+C01736">C01736</a>"	<a href=http://pubchem.ncbi.nlm.nih.gov/summary/summary.cgi?cid=68368">68368</a>"	832910
Unknown 320	56	22.86		75671				839777
Unknown 321	73	22.8892		349114				840952
Unknown 322	233	22.965		9622.2				844009
Unknown 323	295	23.0383		10270				846965
cis-gondoic acid	87	23.0808	477	37352	5561-99-9		<a href=http://pubchem.ncbi.nlm.nih.gov/summary/summary.cgi?cid=5282768">5282768</a>"	848678	848217	cis-gondoic acid	477	5561-99-9		<a href=http://pubchem.ncbi.nlm.nih.gov/summary/summary.cgi?cid=5282768">5282768</a>"	848217	thymidine 3	445	50-89-5	<a href=http://www.genome.jp/dbget-bin/www_bget?cpd+C00214">C00214</a>"	<a href=http://pubchem.ncbi.nlm.nih.gov/summary/summary.cgi?cid=5789">5789</a>"	846069
D-erythro-sphingosine 2	72	23.09	380	10407	123-78-4	<a href=http://www.genome.jp/dbget-bin/www_bget?cpd+C00319">C00319</a>"	<a href=http://pubchem.ncbi.nlm.nih.gov/summary/summary.cgi?cid=637542">637542</a>"	849047	851876	D-erythro-sphingosine 2	380	123-78-4	<a href=http://www.genome.jp/dbget-bin/www_bget?cpd+C00319">C00319</a>"	<a href=http://pubchem.ncbi.nlm.nih.gov/summary/summary.cgi?cid=637542">637542</a>"	851876
Unknown 324	215	23.1025		29094				849551
Unknown 325	194	23.1033		36517				849585
cis-gondoic acid	201	23.1317	342	7689.4	5561-99-9		<a href=http://pubchem.ncbi.nlm.nih.gov/summary/summary.cgi?cid=5282768">5282768</a>"	850727	848217	cis-gondoic acid	342	5561-99-9		<a href=http://pubchem.ncbi.nlm.nih.gov/summary/summary.cgi?cid=5282768">5282768</a>"	848217
Unknown 326	187	23.1683		12957				852204
Unknown 327	87	23.2042		56322				853649
Unknown 328	173	23.2342		65842				854858
Unknown 329	291	23.2483	92	7790.9	56-69-9	<a href=http://www.genome.jp/dbget-bin/www_bget?cpd+C01017">C01017</a>"	<a href=http://pubchem.ncbi.nlm.nih.gov/summary/summary.cgi?cid=144">144</a>"	855429	852490	5-hydroxytryptophan	92	56-69-9	<a href=http://www.genome.jp/dbget-bin/www_bget?cpd+C01017">C01017</a>"	<a href=http://pubchem.ncbi.nlm.nih.gov/summary/summary.cgi?cid=144">144</a>"	852490	DL-dihydrosphingosine 2	52	13552-09-5		<a href=http://pubchem.ncbi.nlm.nih.gov/summary/summary.cgi?cid=3126">3126</a>"	859284
Arachidic acid	117	23.2742	964	291489	506-30-9	<a href=http://www.genome.jp/dbget-bin/www_bget?cpd+C06425">C06425</a>"	<a href=http://pubchem.ncbi.nlm.nih.gov/summary/summary.cgi?cid=10467">10467</a>"	856470	855981	Arachidic acid	964	506-30-9	<a href=http://www.genome.jp/dbget-bin/www_bget?cpd+C06425">C06425</a>"	<a href=http://pubchem.ncbi.nlm.nih.gov/summary/summary.cgi?cid=10467">10467</a>"	855981
cytidine-monophosphate degr prod	132	23.5092	286	6029.3	63-37-6	<a href=http://www.genome.jp/dbget-bin/www_bget?cpd+C00055">C00055</a>"	<a href=http://pubchem.ncbi.nlm.nih.gov/summary/summary.cgi?cid=314">314</a>"	865942	860978	cytidine-monophosphate degr prod	286	63-37-6	<a href=http://www.genome.jp/dbget-bin/www_bget?cpd+C00055">C00055</a>"	<a href=http://pubchem.ncbi.nlm.nih.gov/summary/summary.cgi?cid=314">314</a>"	860978
salicin	73	23.6067	301	18228	138-52-3		<a href=http://pubchem.ncbi.nlm.nih.gov/summary/summary.cgi?cid=5145">5145</a>"	869872	874720	salicin	301	138-52-3		<a href=http://pubchem.ncbi.nlm.nih.gov/summary/summary.cgi?cid=5145">5145</a>"	874720
Unknown 330	101	23.6517	137	23870	13552-09-5		<a href=http://pubchem.ncbi.nlm.nih.gov/summary/summary.cgi?cid=3126">3126</a>"	871685	871821	DL-dihydrosphingosine 1	137	13552-09-5		<a href=http://pubchem.ncbi.nlm.nih.gov/summary/summary.cgi?cid=3126">3126</a>"	871821	salicin	107	138-52-3		<a href=http://pubchem.ncbi.nlm.nih.gov/summary/summary.cgi?cid=5145">5145</a>"	874720
salicin	362	23.6592	804	10254	138-52-3		<a href=http://pubchem.ncbi.nlm.nih.gov/summary/summary.cgi?cid=5145">5145</a>"	871988	874720	salicin	804	138-52-3		<a href=http://pubchem.ncbi.nlm.nih.gov/summary/summary.cgi?cid=5145">5145</a>"	874720	Neohesperidin	645	13241-33-3		<a href=http://pubchem.ncbi.nlm.nih.gov/summary/summary.cgi?cid=232990">232990</a>"	870466
Unknown 331	194	23.6833		11300				872962
Neohesperidin	131	23.705	438	63655	13241-33-3		<a href=http://pubchem.ncbi.nlm.nih.gov/summary/summary.cgi?cid=232990">232990</a>"	873835	870466	Neohesperidin	438	13241-33-3		<a href=http://pubchem.ncbi.nlm.nih.gov/summary/summary.cgi?cid=232990">232990</a>"	870466	salicin	432	138-52-3		<a href=http://pubchem.ncbi.nlm.nih.gov/summary/summary.cgi?cid=5145">5145</a>"	874720
Unknown 332	57	23.7875		22913				877160
salicin	69	23.7967	303	27245	138-52-3		<a href=http://pubchem.ncbi.nlm.nih.gov/summary/summary.cgi?cid=5145">5145</a>"	877530	874720	salicin	303	138-52-3		<a href=http://pubchem.ncbi.nlm.nih.gov/summary/summary.cgi?cid=5145">5145</a>"	874720
Unknown 333	204	23.8075		13186				877966
Unknown 334	331	23.9933		7729.8				885457
Docosanoic acid methyl ester	87	24.0133	908	11704289	929-77-1		<a href=http://pubchem.ncbi.nlm.nih.gov/summary/summary.cgi?cid=13584">13584</a>"	886263	886620	Docosanoic acid methyl ester	908	929-77-1		<a href=http://pubchem.ncbi.nlm.nih.gov/summary/summary.cgi?cid=13584">13584</a>"	886620	2-Monopalmitin	292	23470-00-0		<a href=http://pubchem.ncbi.nlm.nih.gov/summary/summary.cgi?cid=123409">123409</a>"	889141
Docosanoic acid methyl ester	132	24.075	612	5531.0	929-77-1		<a href=http://pubchem.ncbi.nlm.nih.gov/summary/summary.cgi?cid=13584">13584</a>"	888751	886620	Docosanoic acid methyl ester	612	929-77-1		<a href=http://pubchem.ncbi.nlm.nih.gov/summary/summary.cgi?cid=13584">13584</a>"	886620
Unknown 335	73	24.12		310646				890568
arbutin	129	24.1342	402	37534	497-76-7		<a href=http://pubchem.ncbi.nlm.nih.gov/summary/summary.cgi?cid=346">346</a>"	891139	893257	arbutin	402	497-76-7		<a href=http://pubchem.ncbi.nlm.nih.gov/summary/summary.cgi?cid=346">346</a>"	893257
inosine	31	24.2742	823	16267	58-63-9	<a href=http://www.genome.jp/dbget-bin/www_bget?cpd+C00294">C00294</a>"	<a href=http://pubchem.ncbi.nlm.nih.gov/summary/summary.cgi?cid=804">804</a>"	896790	896905	inosine	823	58-63-9	<a href=http://www.genome.jp/dbget-bin/www_bget?cpd+C00294">C00294</a>"	<a href=http://pubchem.ncbi.nlm.nih.gov/summary/summary.cgi?cid=804">804</a>"	896905	arbutin	430	497-76-7		<a href=http://pubchem.ncbi.nlm.nih.gov/summary/summary.cgi?cid=346">346</a>"	893257
inosine	74	24.2767	897	135183	58-63-9	<a href=http://www.genome.jp/dbget-bin/www_bget?cpd+C00294">C00294</a>"	<a href=http://pubchem.ncbi.nlm.nih.gov/summary/summary.cgi?cid=804">804</a>"	896891	896905	inosine	897	58-63-9	<a href=http://www.genome.jp/dbget-bin/www_bget?cpd+C00294">C00294</a>"	<a href=http://pubchem.ncbi.nlm.nih.gov/summary/summary.cgi?cid=804">804</a>"	896905	arbutin	540	497-76-7		<a href=http://pubchem.ncbi.nlm.nih.gov/summary/summary.cgi?cid=346">346</a>"	893257
inosine	121	24.3225	502	4916.9	58-63-9	<a href=http://www.genome.jp/dbget-bin/www_bget?cpd+C00294">C00294</a>"	<a href=http://pubchem.ncbi.nlm.nih.gov/summary/summary.cgi?cid=804">804</a>"	898741	896905	inosine	502	58-63-9	<a href=http://www.genome.jp/dbget-bin/www_bget?cpd+C00294">C00294</a>"	<a href=http://pubchem.ncbi.nlm.nih.gov/summary/summary.cgi?cid=804">804</a>"	896905
inosine	181	24.3625	216	7266.8	58-63-9	<a href=http://www.genome.jp/dbget-bin/www_bget?cpd+C00294">C00294</a>"	<a href=http://pubchem.ncbi.nlm.nih.gov/summary/summary.cgi?cid=804">804</a>"	900356	896905	inosine	216	58-63-9	<a href=http://www.genome.jp/dbget-bin/www_bget?cpd+C00294">C00294</a>"	<a href=http://pubchem.ncbi.nlm.nih.gov/summary/summary.cgi?cid=804">804</a>"	896905	kyotorphin 3	215	70904-56-2	<a href=http://www.genome.jp/dbget-bin/www_bget?cpd+C02993">C02993</a>"	<a href=http://pubchem.ncbi.nlm.nih.gov/summary/summary.cgi?cid=123804">123804</a>"	901195
1-Monopalmitin	371	24.4067	918	20256	542-44-9		<a href=http://pubchem.ncbi.nlm.nih.gov/summary/summary.cgi?cid=14900">14900</a>"	902138	901207	1-Monopalmitin	918	542-44-9		<a href=http://pubchem.ncbi.nlm.nih.gov/summary/summary.cgi?cid=14900">14900</a>"	901207	phytosphingosine 1	464	554-62-1	<a href=http://www.genome.jp/dbget-bin/www_bget?cpd+C12144">C12144</a>"	<a href=http://pubchem.ncbi.nlm.nih.gov/summary/summary.cgi?cid=122121">122121</a>"	899703
Unknown 336	166	24.4967		22295				905771
Unknown 337	192	24.5008		131825				905939
Unknown 338	57	24.565		21820				908529
Unknown 339	73	24.6808		55000				913205
Unknown 340	73	24.7217		69808				914853
sucrose	361	24.7475	555	3597.7	57-50-1	<a href=http://www.genome.jp/dbget-bin/www_bget?cpd+C00089">C00089</a>"	<a href=http://pubchem.ncbi.nlm.nih.gov/summary/summary.cgi?cid=5988">5988</a>"	915896	914209	sucrose	555	57-50-1	<a href=http://www.genome.jp/dbget-bin/www_bget?cpd+C00089">C00089</a>"	<a href=http://pubchem.ncbi.nlm.nih.gov/summary/summary.cgi?cid=5988">5988</a>"	914209
adenosine	236	24.765	675	15504	58-61-7	<a href=http://www.genome.jp/dbget-bin/www_bget?cpd+C00212">C00212</a>"	<a href=http://pubchem.ncbi.nlm.nih.gov/summary/summary.cgi?cid=191">191</a>"	916602	917309	adenosine	675	58-61-7	<a href=http://www.genome.jp/dbget-bin/www_bget?cpd+C00212">C00212</a>"	<a href=http://pubchem.ncbi.nlm.nih.gov/summary/summary.cgi?cid=191">191</a>"	917309	2'-deoxyadenosine	387	958-09-8	<a href=http://www.genome.jp/dbget-bin/www_bget?cpd+C00559">C00559</a>"	<a href=http://pubchem.ncbi.nlm.nih.gov/summary/summary.cgi?cid=636">636</a>"	916450	sucrose	328	57-50-1	<a href=http://www.genome.jp/dbget-bin/www_bget?cpd+C00089">C00089</a>"	<a href=http://pubchem.ncbi.nlm.nih.gov/summary/summary.cgi?cid=5988">5988</a>"	914209
adenosine	220	24.82	290	6255.7	58-61-7	<a href=http://www.genome.jp/dbget-bin/www_bget?cpd+C00212">C00212</a>"	<a href=http://pubchem.ncbi.nlm.nih.gov/summary/summary.cgi?cid=191">191</a>"	918822	917309	adenosine	290	58-61-7	<a href=http://www.genome.jp/dbget-bin/www_bget?cpd+C00212">C00212</a>"	<a href=http://pubchem.ncbi.nlm.nih.gov/summary/summary.cgi?cid=191">191</a>"	917309
Behenic acid	73	24.8225	820	195176	112-85-6	<a href=http://www.genome.jp/dbget-bin/www_bget?cpd+C08281">C08281</a>"	<a href=http://pubchem.ncbi.nlm.nih.gov/summary/summary.cgi?cid=8215">8215</a>"	918923	919216	Behenic acid	820	112-85-6	<a href=http://www.genome.jp/dbget-bin/www_bget?cpd+C08281">C08281</a>"	<a href=http://pubchem.ncbi.nlm.nih.gov/summary/summary.cgi?cid=8215">8215</a>"	919216
Behenic acid	76	24.8317	509	10111	112-85-6	<a href=http://www.genome.jp/dbget-bin/www_bget?cpd+C08281">C08281</a>"	<a href=http://pubchem.ncbi.nlm.nih.gov/summary/summary.cgi?cid=8215">8215</a>"	919293	919216	Behenic acid	509	112-85-6	<a href=http://www.genome.jp/dbget-bin/www_bget?cpd+C08281">C08281</a>"	<a href=http://pubchem.ncbi.nlm.nih.gov/summary/summary.cgi?cid=8215">8215</a>"	919216
Unknown 341	73	24.8858		127232				921479
Unknown 342	204	24.9167		74594				922724
prostaglandin A2 1	194	24.9408	447	18580	13345-50-1		<a href=http://pubchem.ncbi.nlm.nih.gov/summary/summary.cgi?cid=4953">4953</a>"	923699	921555	prostaglandin A2 1	447	13345-50-1		<a href=http://pubchem.ncbi.nlm.nih.gov/summary/summary.cgi?cid=4953">4953</a>"	921555
Unknown 343	204	24.9425		114629				923766
lactose 2	205	25.1358	616	19885	63-42-3		<a href=http://pubchem.ncbi.nlm.nih.gov/summary/summary.cgi?cid=493593">493593</a>"	931570	931089	lactose 2	616	63-42-3		<a href=http://pubchem.ncbi.nlm.nih.gov/summary/summary.cgi?cid=493593">493593</a>"	931089	lactulose 1	604	4618-18-2	<a href=http://www.genome.jp/dbget-bin/www_bget?cpd+C07064">C07064</a>"	<a href=http://pubchem.ncbi.nlm.nih.gov/summary/summary.cgi?cid=11333">11333</a>"	932385	lactulose 2	601	4618-18-2	<a href=http://www.genome.jp/dbget-bin/www_bget?cpd+C07064">C07064</a>"	<a href=http://pubchem.ncbi.nlm.nih.gov/summary/summary.cgi?cid=11333">11333</a>"	933817	cellobiose 1	598	528-50-7	<a href=http://www.genome.jp/dbget-bin/www_bget?cpd+C06422">C06422</a>"	<a href=http://pubchem.ncbi.nlm.nih.gov/summary/summary.cgi?cid=10712">10712</a>"	933726
cellobiose 1	101	25.1392	492	4752.6	528-50-7	<a href=http://www.genome.jp/dbget-bin/www_bget?cpd+C06422">C06422</a>"	<a href=http://pubchem.ncbi.nlm.nih.gov/summary/summary.cgi?cid=10712">10712</a>"	931705	933726	cellobiose 1	492	528-50-7	<a href=http://www.genome.jp/dbget-bin/www_bget?cpd+C06422">C06422</a>"	<a href=http://pubchem.ncbi.nlm.nih.gov/summary/summary.cgi?cid=10712">10712</a>"	933726	lactulose 2	486	4618-18-2	<a href=http://www.genome.jp/dbget-bin/www_bget?cpd+C07064">C07064</a>"	<a href=http://pubchem.ncbi.nlm.nih.gov/summary/summary.cgi?cid=11333">11333</a>"	933817	prostaglandin A2 2	485	13345-50-1		<a href=http://pubchem.ncbi.nlm.nih.gov/summary/summary.cgi?cid=4953">4953</a>"	936557	lactulose 1	475	4618-18-2	<a href=http://www.genome.jp/dbget-bin/www_bget?cpd+C07064">C07064</a>"	<a href=http://pubchem.ncbi.nlm.nih.gov/summary/summary.cgi?cid=11333">11333</a>"	932385	lactose 2	456	63-42-3		<a href=http://pubchem.ncbi.nlm.nih.gov/summary/summary.cgi?cid=493593">493593</a>"	931089	dihydrotestosterone	452	521-18-6	<a href=http://www.genome.jp/dbget-bin/www_bget?cpd+C03917">C03917</a>"	<a href=http://pubchem.ncbi.nlm.nih.gov/summary/summary.cgi?cid=10635">10635</a>"	933566	7,8-Dimethylalloxazine	445	1086-80-2	<a href=http://www.genome.jp/dbget-bin/www_bget?cpd+C01727">C01727</a>"
lactose 1	221	25.1742	336	22310	63-42-3		<a href=http://pubchem.ncbi.nlm.nih.gov/summary/summary.cgi?cid=493593">493593</a>"	933117	936954	lactose 1	336	63-42-3		<a href=http://pubchem.ncbi.nlm.nih.gov/summary/summary.cgi?cid=493593">493593</a>"	936954
cellobiose 1	217	25.225	876	189509	528-50-7	<a href=http://www.genome.jp/dbget-bin/www_bget?cpd+C06422">C06422</a>"	<a href=http://pubchem.ncbi.nlm.nih.gov/summary/summary.cgi?cid=10712">10712</a>"	935169	933726	cellobiose 1	876	528-50-7	<a href=http://www.genome.jp/dbget-bin/www_bget?cpd+C06422">C06422</a>"	<a href=http://pubchem.ncbi.nlm.nih.gov/summary/summary.cgi?cid=10712">10712</a>"	933726	lactose 2	860	63-42-3		<a href=http://pubchem.ncbi.nlm.nih.gov/summary/summary.cgi?cid=493593">493593</a>"	931089	lactulose 1	855	4618-18-2	<a href=http://www.genome.jp/dbget-bin/www_bget?cpd+C07064">C07064</a>"	<a href=http://pubchem.ncbi.nlm.nih.gov/summary/summary.cgi?cid=11333">11333</a>"	932385	lactose 1	853	63-42-3		<a href=http://pubchem.ncbi.nlm.nih.gov/summary/summary.cgi?cid=493593">493593</a>"	936954	lactulose 2	797	4618-18-2	<a href=http://www.genome.jp/dbget-bin/www_bget?cpd+C07064">C07064</a>"	<a href=http://pubchem.ncbi.nlm.nih.gov/summary/summary.cgi?cid=11333">11333</a>"	933817
Unknown 344	280	25.2833		7292.9				937524
lactose 1	289	25.295	538	24312	63-42-3		<a href=http://pubchem.ncbi.nlm.nih.gov/summary/summary.cgi?cid=493593">493593</a>"	937995	936954	lactose 1	538	63-42-3		<a href=http://pubchem.ncbi.nlm.nih.gov/summary/summary.cgi?cid=493593">493593</a>"	936954	cellobiose 1	520	528-50-7	<a href=http://www.genome.jp/dbget-bin/www_bget?cpd+C06422">C06422</a>"	<a href=http://pubchem.ncbi.nlm.nih.gov/summary/summary.cgi?cid=10712">10712</a>"	933726	lactulose 2	494	4618-18-2	<a href=http://www.genome.jp/dbget-bin/www_bget?cpd+C07064">C07064</a>"	<a href=http://pubchem.ncbi.nlm.nih.gov/summary/summary.cgi?cid=11333">11333</a>"	933817
lactose 1	361	25.3292	859	218343	63-42-3		<a href=http://pubchem.ncbi.nlm.nih.gov/summary/summary.cgi?cid=493593">493593</a>"	939374	936954	lactose 1	859	63-42-3		<a href=http://pubchem.ncbi.nlm.nih.gov/summary/summary.cgi?cid=493593">493593</a>"	936954	cellobiose 2	856	528-50-7	<a href=http://www.genome.jp/dbget-bin/www_bget?cpd+C06422">C06422</a>"	<a href=http://pubchem.ncbi.nlm.nih.gov/summary/summary.cgi?cid=10712">10712</a>"	943410
cellobiose 2	361	25.4458	748	7423.7	528-50-7	<a href=http://www.genome.jp/dbget-bin/www_bget?cpd+C06422">C06422</a>"	<a href=http://pubchem.ncbi.nlm.nih.gov/summary/summary.cgi?cid=10712">10712</a>"	944083	943410	cellobiose 2	748	528-50-7	<a href=http://www.genome.jp/dbget-bin/www_bget?cpd+C06422">C06422</a>"	<a href=http://pubchem.ncbi.nlm.nih.gov/summary/summary.cgi?cid=10712">10712</a>"	943410	maltose	730	69-79-4	<a href=http://www.genome.jp/dbget-bin/www_bget?cpd+C01971">C01971</a>"	<a href=http://pubchem.ncbi.nlm.nih.gov/summary/summary.cgi?cid=6255">6255</a>"	946639	trehalose	653	99-20-7	<a href=http://www.genome.jp/dbget-bin/www_bget?cpd+C01083">C01083</a>"	<a href=http://pubchem.ncbi.nlm.nih.gov/summary/summary.cgi?cid=7427">7427</a>"	947579	Turanose 1	636	547-25-1		<a href=http://pubchem.ncbi.nlm.nih.gov/summary/summary.cgi?cid=5460935">5460935</a>"	948412
maltose	86	25.5325	953	168353	69-79-4	<a href=http://www.genome.jp/dbget-bin/www_bget?cpd+C01971">C01971</a>"	<a href=http://pubchem.ncbi.nlm.nih.gov/summary/summary.cgi?cid=6255">6255</a>"	947581	946639	maltose	953	69-79-4	<a href=http://www.genome.jp/dbget-bin/www_bget?cpd+C01971">C01971</a>"	<a href=http://pubchem.ncbi.nlm.nih.gov/summary/summary.cgi?cid=6255">6255</a>"	946639	cellobiose 2	928	528-50-7	<a href=http://www.genome.jp/dbget-bin/www_bget?cpd+C06422">C06422</a>"	<a href=http://pubchem.ncbi.nlm.nih.gov/summary/summary.cgi?cid=10712">10712</a>"	943410	trehalose	865	99-20-7	<a href=http://www.genome.jp/dbget-bin/www_bget?cpd+C01083">C01083</a>"	<a href=http://pubchem.ncbi.nlm.nih.gov/summary/summary.cgi?cid=7427">7427</a>"	947579	Lactobionic Acid 3	778	96-82-2		<a href=http://pubchem.ncbi.nlm.nih.gov/summary/summary.cgi?cid=7314">7314</a>"	951742	Turanose 1	750	547-25-1		<a href=http://pubchem.ncbi.nlm.nih.gov/summary/summary.cgi?cid=5460935">5460935</a>"	948412	Digalacturonic acid 3	659	5894-59-7	<a href=http://www.genome.jp/dbget-bin/www_bget?cpd+C02273">C02273</a>"	<a href=http://pubchem.ncbi.nlm.nih.gov/summary/summary.cgi?cid=439694">439694</a>"	950974
Tetracosanoic acid, methyl ester	383	25.5558	877	270623	2442-49-1		<a href=http://pubchem.ncbi.nlm.nih.gov/summary/summary.cgi?cid=75546">75546</a>"	948523	948820	Tetracosanoic acid, methyl ester	877	2442-49-1		<a href=http://pubchem.ncbi.nlm.nih.gov/summary/summary.cgi?cid=75546">75546</a>"	948820	spermine 2	509	71-44-3	<a href=http://www.genome.jp/dbget-bin/www_bget?cpd+C00750">C00750</a>"	<a href=http://pubchem.ncbi.nlm.nih.gov/summary/summary.cgi?cid=1103">1103</a>"	948910
Tetracosanoic acid, methyl ester	268	25.625	775	6008.7	2442-49-1		<a href=http://pubchem.ncbi.nlm.nih.gov/summary/summary.cgi?cid=75546">75546</a>"	951314	948820	Tetracosanoic acid, methyl ester	775	2442-49-1		<a href=http://pubchem.ncbi.nlm.nih.gov/summary/summary.cgi?cid=75546">75546</a>"	948820	spermine 2	542	71-44-3	<a href=http://www.genome.jp/dbget-bin/www_bget?cpd+C00750">C00750</a>"	<a href=http://pubchem.ncbi.nlm.nih.gov/summary/summary.cgi?cid=1103">1103</a>"	948910	Prostaglandin E2 2	507	363-24-6		<a href=http://pubchem.ncbi.nlm.nih.gov/summary/summary.cgi?cid=158">158</a>"	954382	Lactobionic Acid 1	504	96-82-2		<a href=http://pubchem.ncbi.nlm.nih.gov/summary/summary.cgi?cid=7314">7314</a>"	953631	Lactobionic Acid 3	490	96-82-2		<a href=http://pubchem.ncbi.nlm.nih.gov/summary/summary.cgi?cid=7314">7314</a>"	951742	Digalacturonic acid 4	477	5894-59-7	<a href=http://www.genome.jp/dbget-bin/www_bget?cpd+C02273">C02273</a>"	<a href=http://pubchem.ncbi.nlm.nih.gov/summary/summary.cgi?cid=439694">439694</a>"	955079	Digalacturonic acid 3	474	5894-59-7	<a href=http://www.genome.jp/dbget-bin/www_bget?cpd+C02273">C02273</a>"
Monoolein	67	25.655	576	14009	111-03-5		<a href=http://pubchem.ncbi.nlm.nih.gov/summary/summary.cgi?cid=5283468">5283468</a>"	952525	952492	Monoolein	576	111-03-5		<a href=http://pubchem.ncbi.nlm.nih.gov/summary/summary.cgi?cid=5283468">5283468</a>"	952492	Lactobionic Acid 3	575	96-82-2		<a href=http://pubchem.ncbi.nlm.nih.gov/summary/summary.cgi?cid=7314">7314</a>"	951742	lactitol	570	585-86-4		<a href=http://pubchem.ncbi.nlm.nih.gov/summary/summary.cgi?cid=91476">91476</a>"	955160	Lactobionic Acid 1	567	96-82-2		<a href=http://pubchem.ncbi.nlm.nih.gov/summary/summary.cgi?cid=7314">7314</a>"	953631	maltose	566	69-79-4	<a href=http://www.genome.jp/dbget-bin/www_bget?cpd+C01971">C01971</a>"	<a href=http://pubchem.ncbi.nlm.nih.gov/summary/summary.cgi?cid=6255">6255</a>"	955335	Cellobiotol	565	535-94-4		<a href=http://pubchem.ncbi.nlm.nih.gov/summary/summary.cgi?cid=160514">160514</a>"	956412	Leucrose 1	564	7158-70-5
maltose	204	25.715	948	1984320	69-79-4	<a href=http://www.genome.jp/dbget-bin/www_bget?cpd+C01971">C01971</a>"	<a href=http://pubchem.ncbi.nlm.nih.gov/summary/summary.cgi?cid=6255">6255</a>"	954947	955335	maltose	948	69-79-4	<a href=http://www.genome.jp/dbget-bin/www_bget?cpd+C01971">C01971</a>"	<a href=http://pubchem.ncbi.nlm.nih.gov/summary/summary.cgi?cid=6255">6255</a>"	955335	Cellobiotol	822	535-94-4		<a href=http://pubchem.ncbi.nlm.nih.gov/summary/summary.cgi?cid=160514">160514</a>"	956412	lactitol	817	585-86-4		<a href=http://pubchem.ncbi.nlm.nih.gov/summary/summary.cgi?cid=91476">91476</a>"	955160	Sophorose 1	800	534-46-3		<a href=http://pubchem.ncbi.nlm.nih.gov/summary/summary.cgi?cid=92797">92797</a>"	954609	Lactobionic Acid 3	799	96-82-2		<a href=http://pubchem.ncbi.nlm.nih.gov/summary/summary.cgi?cid=7314">7314</a>"	951742	Lactobionic Acid 1	795	96-82-2		<a href=http://pubchem.ncbi.nlm.nih.gov/summary/summary.cgi?cid=7314">7314</a>"	953631	Turanose 2	777	547-25-1
Prostaglandin E2 2	349	25.7225	477	4448.9	363-24-6		<a href=http://pubchem.ncbi.nlm.nih.gov/summary/summary.cgi?cid=158">158</a>"	955250	954382	Prostaglandin E2 2	477	363-24-6		<a href=http://pubchem.ncbi.nlm.nih.gov/summary/summary.cgi?cid=158">158</a>"	954382	15-Keto-prostaglandin F2alpha	474	35850-13-6	<a href=http://www.genome.jp/dbget-bin/www_bget?cpd+C05960">C05960</a>"	<a href=http://pubchem.ncbi.nlm.nih.gov/summary/summary.cgi?cid=5280887">5280887</a>"	957834	7-Hydroxy-4-androstene-3,17-dione 1	455	62-84-0	<a href=http://www.genome.jp/dbget-bin/www_bget?cpd+C05296">C05296</a>"	<a href=http://pubchem.ncbi.nlm.nih.gov/summary/summary.cgi?cid=65542">65542</a>"	959153	testosterone 1	414	58-22-0		<a href=http://pubchem.ncbi.nlm.nih.gov/summary/summary.cgi?cid=5408">5408</a>"	958209
guanosine	324	25.75	381	10804	118-00-3	<a href=http://www.genome.jp/dbget-bin/www_bget?cpd+C00387">C00387</a>"	<a href=http://pubchem.ncbi.nlm.nih.gov/summary/summary.cgi?cid=765">765</a>"	956360	956262	guanosine	381	118-00-3	<a href=http://www.genome.jp/dbget-bin/www_bget?cpd+C00387">C00387</a>"	<a href=http://pubchem.ncbi.nlm.nih.gov/summary/summary.cgi?cid=765">765</a>"	956262	Monostearin	133	123-94-4	<a href=http://www.genome.jp/dbget-bin/www_bget?cpd+D01947">D01947</a>"	<a href=http://pubchem.ncbi.nlm.nih.gov/summary/summary.cgi?cid=24699">24699</a>"	959625	Prostaglandin E2 2	108	363-24-6		<a href=http://pubchem.ncbi.nlm.nih.gov/summary/summary.cgi?cid=158">158</a>"	954382	7-Hydroxy-4-androstene-3,17-dione 1	87	62-84-0	<a href=http://www.genome.jp/dbget-bin/www_bget?cpd+C05296">C05296</a>"	<a href=http://pubchem.ncbi.nlm.nih.gov/summary/summary.cgi?cid=65542">65542</a>"	959153
Leucrose 1	166	25.8183	620	23628	7158-70-5		<a href=http://pubchem.ncbi.nlm.nih.gov/summary/summary.cgi?cid=165577">165577</a>"	959118	957028	Leucrose 1	620	7158-70-5		<a href=http://pubchem.ncbi.nlm.nih.gov/summary/summary.cgi?cid=165577">165577</a>"	957028	Sophorose 1	564	534-46-3		<a href=http://pubchem.ncbi.nlm.nih.gov/summary/summary.cgi?cid=92797">92797</a>"	954609	Turanose 2	538	547-25-1		<a href=http://pubchem.ncbi.nlm.nih.gov/summary/summary.cgi?cid=5460935">5460935</a>"	956453	Cellobiotol	532	535-94-4		<a href=http://pubchem.ncbi.nlm.nih.gov/summary/summary.cgi?cid=160514">160514</a>"	956412	maltose	532	69-79-4	<a href=http://www.genome.jp/dbget-bin/www_bget?cpd+C01971">C01971</a>"	<a href=http://pubchem.ncbi.nlm.nih.gov/summary/summary.cgi?cid=6255">6255</a>"	955335
Prostaglandin E2 2	191	25.8225	422	5825.5	363-24-6		<a href=http://pubchem.ncbi.nlm.nih.gov/summary/summary.cgi?cid=158">158</a>"	959286	954382	Prostaglandin E2 2	422	363-24-6		<a href=http://pubchem.ncbi.nlm.nih.gov/summary/summary.cgi?cid=158">158</a>"	954382	15-Keto-prostaglandin F2alpha	403	35850-13-6	<a href=http://www.genome.jp/dbget-bin/www_bget?cpd+C05960">C05960</a>"	<a href=http://pubchem.ncbi.nlm.nih.gov/summary/summary.cgi?cid=5280887">5280887</a>"	957834	maltose	397	69-79-4	<a href=http://www.genome.jp/dbget-bin/www_bget?cpd+C01971">C01971</a>"	<a href=http://pubchem.ncbi.nlm.nih.gov/summary/summary.cgi?cid=6255">6255</a>"	955335	Sophorose 1	390	534-46-3		<a href=http://pubchem.ncbi.nlm.nih.gov/summary/summary.cgi?cid=92797">92797</a>"	954609	Turanose 2	382	547-25-1		<a href=http://pubchem.ncbi.nlm.nih.gov/summary/summary.cgi?cid=5460935">5460935</a>"	956453	Cellobiotol	365	535-94-4		<a href=http://pubchem.ncbi.nlm.nih.gov/summary/summary.cgi?cid=160514">160514</a>"	956412	lactitol	365	585-86-4
Cetadiol 1	73	25.9525	458	72850	3642-89-5	<a href=http://www.genome.jp/dbget-bin/www_bget?cpd+C14631">C14631</a>"	<a href=http://pubchem.ncbi.nlm.nih.gov/summary/summary.cgi?cid=19274">19274</a>"	964533	961923	Cetadiol 1	458	3642-89-5	<a href=http://www.genome.jp/dbget-bin/www_bget?cpd+C14631">C14631</a>"	<a href=http://pubchem.ncbi.nlm.nih.gov/summary/summary.cgi?cid=19274">19274</a>"	961923	Cetadiol 2	445	3642-89-5	<a href=http://www.genome.jp/dbget-bin/www_bget?cpd+C14631">C14631</a>"	<a href=http://pubchem.ncbi.nlm.nih.gov/summary/summary.cgi?cid=19274">19274</a>"	964422	Prostaglandin E2 1	431	363-24-6		<a href=http://pubchem.ncbi.nlm.nih.gov/summary/summary.cgi?cid=158">158</a>"	966935	4-Androstene-3,17-dione 2	404	63-05-8		<a href=http://pubchem.ncbi.nlm.nih.gov/summary/summary.cgi?cid=2193">2193</a>"	964677	Monostearin	402	123-94-4	<a href=http://www.genome.jp/dbget-bin/www_bget?cpd+D01947">D01947</a>"	<a href=http://pubchem.ncbi.nlm.nih.gov/summary/summary.cgi?cid=24699">24699</a>"	959625
Unknown 345	73	26.0392		312205				968032
Sophorose 2	166	26.04	285	47458	534-46-3		<a href=http://pubchem.ncbi.nlm.nih.gov/summary/summary.cgi?cid=92797">92797</a>"	968065	964906	Sophorose 2	285	534-46-3		<a href=http://pubchem.ncbi.nlm.nih.gov/summary/summary.cgi?cid=92797">92797</a>"	964906	Gentiobiose 1	277	554-91-6		<a href=http://pubchem.ncbi.nlm.nih.gov/summary/summary.cgi?cid=92807">92807</a>"	967297
Prostaglandin E2 1	57	26.0525	366	21331	363-24-6		<a href=http://pubchem.ncbi.nlm.nih.gov/summary/summary.cgi?cid=158">158</a>"	968570	966935	Prostaglandin E2 1	366	363-24-6		<a href=http://pubchem.ncbi.nlm.nih.gov/summary/summary.cgi?cid=158">158</a>"	966935	3beta-Hydroxy-5beta-pregnane-20-one	347	128-21-2	<a href=http://www.genome.jp/dbget-bin/www_bget?cpd+C11825">C11825</a>"	<a href=http://pubchem.ncbi.nlm.nih.gov/summary/summary.cgi?cid=228491">228491</a>"	964961	Gentiobiose 1	343	554-91-6		<a href=http://pubchem.ncbi.nlm.nih.gov/summary/summary.cgi?cid=92807">92807</a>"	967297	Sophorose 2	325	534-46-3		<a href=http://pubchem.ncbi.nlm.nih.gov/summary/summary.cgi?cid=92797">92797</a>"	964906
Gentiobiose 1	129	26.1092	466	9141.3	554-91-6		<a href=http://pubchem.ncbi.nlm.nih.gov/summary/summary.cgi?cid=92807">92807</a>"	970857	967297	Gentiobiose 1	466	554-91-6		<a href=http://pubchem.ncbi.nlm.nih.gov/summary/summary.cgi?cid=92807">92807</a>"	967297	Gentiobiose 2	449	554-91-6		<a href=http://pubchem.ncbi.nlm.nih.gov/summary/summary.cgi?cid=92807">92807</a>"	975145	Lactobionic Acid 2	436	96-82-2		<a href=http://pubchem.ncbi.nlm.nih.gov/summary/summary.cgi?cid=7314">7314</a>"	973328
Unknown 346	103	26.1117		15802				970958
4',7-dihyroxyflavanone 1	180	26.115	484	24881	578-86-9		<a href=http://pubchem.ncbi.nlm.nih.gov/summary/summary.cgi?cid=1889">1889</a>"	971093	967410	4',7-dihyroxyflavanone 1	484	578-86-9		<a href=http://pubchem.ncbi.nlm.nih.gov/summary/summary.cgi?cid=1889">1889</a>"	967410	Prostaglandin E2 1	436	363-24-6		<a href=http://pubchem.ncbi.nlm.nih.gov/summary/summary.cgi?cid=158">158</a>"	966935	5'-methylthioadenosine 1	321	2457-80-9	<a href=http://www.genome.jp/dbget-bin/www_bget?cpd+C00170">C00170</a>"	<a href=http://pubchem.ncbi.nlm.nih.gov/summary/summary.cgi?cid=439176">439176</a>"	968338	kyotorphin 1	317	70904-56-2	<a href=http://www.genome.jp/dbget-bin/www_bget?cpd+C02993">C02993</a>"	<a href=http://pubchem.ncbi.nlm.nih.gov/summary/summary.cgi?cid=123804">123804</a>"	972472	N-Oleoyldopamine 1	302	105955-11-1	<a href=http://www.genome.jp/dbget-bin/www_bget?cpd+C12272">C12272</a>"	<a href=http://pubchem.ncbi.nlm.nih.gov/summary/summary.cgi?cid=5282106">5282106</a>"	971460
Unknown 347	295	26.1192		8426.4				971261
Lignoceric acid	117	26.285	917	145693	557-59-5	<a href=http://www.genome.jp/dbget-bin/www_bget?cpd+C08320">C08320</a>"	<a href=http://pubchem.ncbi.nlm.nih.gov/summary/summary.cgi?cid=11197">11197</a>"	977954	977654	Lignoceric acid	917	557-59-5	<a href=http://www.genome.jp/dbget-bin/www_bget?cpd+C08320">C08320</a>"	<a href=http://pubchem.ncbi.nlm.nih.gov/summary/summary.cgi?cid=11197">11197</a>"	977654
Lignoceric acid	73	26.3592	410	21966	557-59-5	<a href=http://www.genome.jp/dbget-bin/www_bget?cpd+C08320">C08320</a>"	<a href=http://pubchem.ncbi.nlm.nih.gov/summary/summary.cgi?cid=11197">11197</a>"	980948	977654	Lignoceric acid	410	557-59-5	<a href=http://www.genome.jp/dbget-bin/www_bget?cpd+C08320">C08320</a>"	<a href=http://pubchem.ncbi.nlm.nih.gov/summary/summary.cgi?cid=11197">11197</a>"	977654	Palatinose	406	15132-06-6	<a href=http://www.genome.jp/dbget-bin/www_bget?cpd+C01742">C01742</a>"	<a href=http://pubchem.ncbi.nlm.nih.gov/summary/summary.cgi?cid=439559">439559</a>"	977051	melibiose 1	394	66009-10-7	<a href=http://www.genome.jp/dbget-bin/www_bget?cpd+C05402">C05402</a>"	<a href=http://pubchem.ncbi.nlm.nih.gov/summary/summary.cgi?cid=440658">440658</a>"	981697	Leucrose 2	392	7158-70-5		<a href=http://pubchem.ncbi.nlm.nih.gov/summary/summary.cgi?cid=165577">165577</a>"	976995	prunin degr. Prod. 1	392	529-55-5	<a href=http://www.genome.jp/dbget-bin/www_bget?cpd+C09099">C09099</a>"	<a href=http://pubchem.ncbi.nlm.nih.gov/summary/summary.cgi?cid=92794">92794</a>"	980437	maltitol	391	585-88-6		<a href=http://pubchem.ncbi.nlm.nih.gov/summary/summary.cgi?cid=3871">3871</a>"	976308	Isomaltose 1	391	499-40-1
melibiose 1	73	26.4092	371	37521	66009-10-7	<a href=http://www.genome.jp/dbget-bin/www_bget?cpd+C05402">C05402</a>"	<a href=http://pubchem.ncbi.nlm.nih.gov/summary/summary.cgi?cid=440658">440658</a>"	982966	981697	melibiose 1	371	66009-10-7	<a href=http://www.genome.jp/dbget-bin/www_bget?cpd+C05402">C05402</a>"	<a href=http://pubchem.ncbi.nlm.nih.gov/summary/summary.cgi?cid=440658">440658</a>"	981697	Isomaltose 1	361	499-40-1		<a href=http://pubchem.ncbi.nlm.nih.gov/summary/summary.cgi?cid=5460022">5460022</a>"	984060
Isomaltose 1	204	26.4825	674	8731.1	499-40-1		<a href=http://pubchem.ncbi.nlm.nih.gov/summary/summary.cgi?cid=5460022">5460022</a>"	985926	984060	Isomaltose 1	674	499-40-1		<a href=http://pubchem.ncbi.nlm.nih.gov/summary/summary.cgi?cid=5460022">5460022</a>"	984060	melibiose 1	665	66009-10-7	<a href=http://www.genome.jp/dbget-bin/www_bget?cpd+C05402">C05402</a>"	<a href=http://pubchem.ncbi.nlm.nih.gov/summary/summary.cgi?cid=440658">440658</a>"	981697
(+)-catechin	73	26.5758	416	604407	154-23-4	<a href=http://www.genome.jp/dbget-bin/www_bget?cpd+C06562">C06562</a>"	<a href=http://pubchem.ncbi.nlm.nih.gov/summary/summary.cgi?cid=9064">9064</a>"	989693	985835	(+)-catechin	416	154-23-4	<a href=http://www.genome.jp/dbget-bin/www_bget?cpd+C06562">C06562</a>"	<a href=http://pubchem.ncbi.nlm.nih.gov/summary/summary.cgi?cid=9064">9064</a>"	985835
piceatannol 1	164	26.5842	548	5617.4	10083-24-6		<a href=http://pubchem.ncbi.nlm.nih.gov/summary/summary.cgi?cid=4813">4813</a>"	990030	986251	piceatannol 1	548	10083-24-6		<a href=http://pubchem.ncbi.nlm.nih.gov/summary/summary.cgi?cid=4813">4813</a>"	986251	2-Hydroxyestrone	445	362-06-1	<a href=http://www.genome.jp/dbget-bin/www_bget?cpd+C05298">C05298</a>"	<a href=http://pubchem.ncbi.nlm.nih.gov/summary/summary.cgi?cid=440623">440623</a>"	987540	(+)-catechin	395	154-23-4	<a href=http://www.genome.jp/dbget-bin/www_bget?cpd+C06562">C06562</a>"	<a href=http://pubchem.ncbi.nlm.nih.gov/summary/summary.cgi?cid=9064">9064</a>"	985835	naringenin 1	384	93602-28-9	<a href=http://www.genome.jp/dbget-bin/www_bget?cpd+C00509">C00509</a>"	<a href=http://pubchem.ncbi.nlm.nih.gov/summary/summary.cgi?cid=439246">439246</a>"	992193	Galactinol 2	320	3687-64-7	<a href=http://www.genome.jp/dbget-bin/www_bget?cpd+C01236">C01236</a>"	<a href=http://pubchem.ncbi.nlm.nih.gov/summary/summary.cgi?cid=439451">439451</a>"	993776
Digalacturonic acid 2	381	26.65	394	20436	5894-59-7	<a href=http://www.genome.jp/dbget-bin/www_bget?cpd+C02273">C02273</a>"	<a href=http://pubchem.ncbi.nlm.nih.gov/summary/summary.cgi?cid=439694">439694</a>"	992687	989469	Digalacturonic acid 2	394	5894-59-7	<a href=http://www.genome.jp/dbget-bin/www_bget?cpd+C02273">C02273</a>"	<a href=http://pubchem.ncbi.nlm.nih.gov/summary/summary.cgi?cid=439694">439694</a>"	989469
Unknown 348	73	26.7958		18746				998573
3,7,12-Trihydroxycoprostane 2	73	26.8817	298	88043	547-96-6	<a href=http://www.genome.jp/dbget-bin/www_bget?cpd+C05454">C05454</a>"	<a href=http://pubchem.ncbi.nlm.nih.gov/summary/summary.cgi?cid=160520">160520</a>"	1002038	999000	3,7,12-Trihydroxycoprostane 2	298	547-96-6	<a href=http://www.genome.jp/dbget-bin/www_bget?cpd+C05454">C05454</a>"	<a href=http://pubchem.ncbi.nlm.nih.gov/summary/summary.cgi?cid=160520">160520</a>"	999000
Galactinol 3	194	26.9342	309	32945	3687-64-7	<a href=http://www.genome.jp/dbget-bin/www_bget?cpd+C01236">C01236</a>"	<a href=http://pubchem.ncbi.nlm.nih.gov/summary/summary.cgi?cid=439451">439451</a>"	1004157	1000843	Galactinol 3	309	3687-64-7	<a href=http://www.genome.jp/dbget-bin/www_bget?cpd+C01236">C01236</a>"	<a href=http://pubchem.ncbi.nlm.nih.gov/summary/summary.cgi?cid=439451">439451</a>"	1000843
Unknown 349	179	26.9975		8499.9				1006713
(+/-)-Taxifolin	268	27.0358	279	5789.1	480-18-2	<a href=http://www.genome.jp/dbget-bin/www_bget?cpd+C01617">C01617</a>"	<a href=http://pubchem.ncbi.nlm.nih.gov/summary/summary.cgi?cid=471">471</a>"	1008260	1009859	(+/-)-Taxifolin	279	480-18-2	<a href=http://www.genome.jp/dbget-bin/www_bget?cpd+C01617">C01617</a>"	<a href=http://pubchem.ncbi.nlm.nih.gov/summary/summary.cgi?cid=471">471</a>"	1009859
Hesperitin 1	147	27.06	470	18228	41001-90-5		<a href=http://pubchem.ncbi.nlm.nih.gov/summary/summary.cgi?cid=3593">3593</a>"	1009236	1013694	Hesperitin 1	470	41001-90-5		<a href=http://pubchem.ncbi.nlm.nih.gov/summary/summary.cgi?cid=3593">3593</a>"	1013694	(+/-)-Taxifolin	414	480-18-2	<a href=http://www.genome.jp/dbget-bin/www_bget?cpd+C01617">C01617</a>"	<a href=http://pubchem.ncbi.nlm.nih.gov/summary/summary.cgi?cid=471">471</a>"	1009859
Galactinol 1	73	27.3433	468	36280	3687-64-7	<a href=http://www.genome.jp/dbget-bin/www_bget?cpd+C01236">C01236</a>"	<a href=http://pubchem.ncbi.nlm.nih.gov/summary/summary.cgi?cid=439451">439451</a>"	1020672	1018446	Galactinol 1	468	3687-64-7	<a href=http://www.genome.jp/dbget-bin/www_bget?cpd+C01236">C01236</a>"	<a href=http://pubchem.ncbi.nlm.nih.gov/summary/summary.cgi?cid=439451">439451</a>"	1018446
Tetrahydrocorticosterone 3	223	27.4075	395	22911	68-42-8	<a href=http://www.genome.jp/dbget-bin/www_bget?cpd+C05476">C05476</a>"	<a href=http://pubchem.ncbi.nlm.nih.gov/summary/summary.cgi?cid=65553">65553</a>"	1023262	1027972	Tetrahydrocorticosterone 3	395	68-42-8	<a href=http://www.genome.jp/dbget-bin/www_bget?cpd+C05476">C05476</a>"	<a href=http://pubchem.ncbi.nlm.nih.gov/summary/summary.cgi?cid=65553">65553</a>"	1027972	Tetrahydrocorticosterone 4	317	68-42-8	<a href=http://www.genome.jp/dbget-bin/www_bget?cpd+C05476">C05476</a>"	<a href=http://pubchem.ncbi.nlm.nih.gov/summary/summary.cgi?cid=65553">65553</a>"	1025853
Tetrahydrocorticosterone 3	71	27.455	416	11324	68-42-8	<a href=http://www.genome.jp/dbget-bin/www_bget?cpd+C05476">C05476</a>"	<a href=http://pubchem.ncbi.nlm.nih.gov/summary/summary.cgi?cid=65553">65553</a>"	1025179	1027972	Tetrahydrocorticosterone 3	416	68-42-8	<a href=http://www.genome.jp/dbget-bin/www_bget?cpd+C05476">C05476</a>"	<a href=http://pubchem.ncbi.nlm.nih.gov/summary/summary.cgi?cid=65553">65553</a>"	1027972	4-Androsten-11beta-ol-3,17-dione 1	390	382-44-5	<a href=http://www.genome.jp/dbget-bin/www_bget?cpd+C05284">C05284</a>"	<a href=http://pubchem.ncbi.nlm.nih.gov/summary/summary.cgi?cid=94141">94141</a>"	1026208	progesterone	360	57-83-0	<a href=http://www.genome.jp/dbget-bin/www_bget?cpd+C00410">C00410</a>"	<a href=http://pubchem.ncbi.nlm.nih.gov/summary/summary.cgi?cid=5994">5994</a>"	1022204	Tetrahydrocorticosterone 4	309	68-42-8	<a href=http://www.genome.jp/dbget-bin/www_bget?cpd+C05476">C05476</a>"	<a href=http://pubchem.ncbi.nlm.nih.gov/summary/summary.cgi?cid=65553">65553</a>"	1025853
Unknown 350	73	27.925		48293				1044150
21-hydroxypregnenolone 3	221	27.9283	266	17994	1164-98-3	<a href=http://www.genome.jp/dbget-bin/www_bget?cpd+C05485">C05485</a>"	<a href=http://pubchem.ncbi.nlm.nih.gov/summary/summary.cgi?cid=440705">440705</a>"	1044285	1047541	21-hydroxypregnenolone 3	266	1164-98-3	<a href=http://www.genome.jp/dbget-bin/www_bget?cpd+C05485">C05485</a>"	<a href=http://pubchem.ncbi.nlm.nih.gov/summary/summary.cgi?cid=440705">440705</a>"	1047541	Tetrahydrocorticosterone 2	259	68-42-8	<a href=http://www.genome.jp/dbget-bin/www_bget?cpd+C05476">C05476</a>"	<a href=http://pubchem.ncbi.nlm.nih.gov/summary/summary.cgi?cid=65553">65553</a>"	1044983
7-alpha-Hydroxycholesterol	143	28.3	318	26539	566-26-7	<a href=http://www.genome.jp/dbget-bin/www_bget?cpd+C03594">C03594</a>"	<a href=http://pubchem.ncbi.nlm.nih.gov/summary/summary.cgi?cid=107722">107722</a>"	1059287	1062256	7-alpha-Hydroxycholesterol	318	566-26-7	<a href=http://www.genome.jp/dbget-bin/www_bget?cpd+C03594">C03594</a>"	<a href=http://pubchem.ncbi.nlm.nih.gov/summary/summary.cgi?cid=107722">107722</a>"	1062256
7-alpha-Hydroxycholesterol	503	28.3717	348	7226.9	566-26-7	<a href=http://www.genome.jp/dbget-bin/www_bget?cpd+C03594">C03594</a>"	<a href=http://pubchem.ncbi.nlm.nih.gov/summary/summary.cgi?cid=107722">107722</a>"	1062179	1062256	7-alpha-Hydroxycholesterol	348	566-26-7	<a href=http://www.genome.jp/dbget-bin/www_bget?cpd+C03594">C03594</a>"	<a href=http://pubchem.ncbi.nlm.nih.gov/summary/summary.cgi?cid=107722">107722</a>"	1062256
5-Dihydrocortisol 3	81	28.6183	291	12470	516-41-6		<a href=http://pubchem.ncbi.nlm.nih.gov/summary/summary.cgi?cid=10592">10592</a>"	1072136	1071368	5-Dihydrocortisol 3	291	516-41-6		<a href=http://pubchem.ncbi.nlm.nih.gov/summary/summary.cgi?cid=10592">10592</a>"	1071368	3,7,12-Trihydroxycoprostane 1	279	547-96-6	<a href=http://www.genome.jp/dbget-bin/www_bget?cpd+C05454">C05454</a>"	<a href=http://pubchem.ncbi.nlm.nih.gov/summary/summary.cgi?cid=160520">160520</a>"	1067443
cholesterol	81	28.7783	375	9106.5	57-88-5	<a href=http://www.genome.jp/dbget-bin/www_bget?cpd+C00187">C00187</a>"	<a href=http://pubchem.ncbi.nlm.nih.gov/summary/summary.cgi?cid=5997">5997</a>"	1078594	1078944	cholesterol	375	57-88-5	<a href=http://www.genome.jp/dbget-bin/www_bget?cpd+C00187">C00187</a>"	<a href=http://pubchem.ncbi.nlm.nih.gov/summary/summary.cgi?cid=5997">5997</a>"	1078944	Cholestan-3beta-ol	309	80-97-7		<a href=http://pubchem.ncbi.nlm.nih.gov/summary/summary.cgi?cid=6665">6665</a>"	1082034
cyclic-GMP	221	28.7992	326	18026	7665-99-8		<a href=http://pubchem.ncbi.nlm.nih.gov/summary/summary.cgi?cid=295">295</a>"	1079435	1076103	cyclic-GMP	326	7665-99-8		<a href=http://pubchem.ncbi.nlm.nih.gov/summary/summary.cgi?cid=295">295</a>"	1076103
Zymosterol 1	81	28.9292	404	15124	128-33-6	<a href=http://www.genome.jp/dbget-bin/www_bget?cpd+C05437">C05437</a>"	<a href=http://pubchem.ncbi.nlm.nih.gov/summary/summary.cgi?cid=92746">92746</a>"	1084682	1088764	Zymosterol 1	404	128-33-6	<a href=http://www.genome.jp/dbget-bin/www_bget?cpd+C05437">C05437</a>"	<a href=http://pubchem.ncbi.nlm.nih.gov/summary/summary.cgi?cid=92746">92746</a>"	1088764	Cholestan-3beta-ol	392	80-97-7		<a href=http://pubchem.ncbi.nlm.nih.gov/summary/summary.cgi?cid=6665">6665</a>"	1082034	Coprostan-3-one	391	601-53-6		<a href=http://pubchem.ncbi.nlm.nih.gov/summary/summary.cgi?cid=85881">85881</a>"	1086647	Zymosterol 2	382	128-33-6	<a href=http://www.genome.jp/dbget-bin/www_bget?cpd+C05437">C05437</a>"	<a href=http://pubchem.ncbi.nlm.nih.gov/summary/summary.cgi?cid=92746">92746</a>"	1086732
5-alpha-Cholestan-3-one 1	75	29.2283	355	59584	566-88-1	<a href=http://www.genome.jp/dbget-bin/www_bget?cpd+C03238">C03238</a>"	<a href=http://pubchem.ncbi.nlm.nih.gov/summary/summary.cgi?cid=92128">92128</a>"	1096757	1097865	5-alpha-Cholestan-3-one 1	355	566-88-1	<a href=http://www.genome.jp/dbget-bin/www_bget?cpd+C03238">C03238</a>"	<a href=http://pubchem.ncbi.nlm.nih.gov/summary/summary.cgi?cid=92128">92128</a>"	1097865	5-alpha-Cholestan-3-one 2	355	566-88-1	<a href=http://www.genome.jp/dbget-bin/www_bget?cpd+C03238">C03238</a>"	<a href=http://pubchem.ncbi.nlm.nih.gov/summary/summary.cgi?cid=92128">92128</a>"	1101505	4-Cholesten-3-one 3	282	601-57-0		<a href=http://pubchem.ncbi.nlm.nih.gov/summary/summary.cgi?cid=440">440</a>"	1095704	Ergosterol	276	57-87-4	<a href=http://www.genome.jp/dbget-bin/www_bget?cpd+C01694">C01694</a>"	<a href=http://pubchem.ncbi.nlm.nih.gov/summary/summary.cgi?cid=444679">444679</a>"	1098922
Ergosterol	129	29.2867	309	10467	57-87-4	<a href=http://www.genome.jp/dbget-bin/www_bget?cpd+C01694">C01694</a>"	<a href=http://pubchem.ncbi.nlm.nih.gov/summary/summary.cgi?cid=444679">444679</a>"	1099112	1098922	Ergosterol	309	57-87-4	<a href=http://www.genome.jp/dbget-bin/www_bget?cpd+C01694">C01694</a>"	<a href=http://pubchem.ncbi.nlm.nih.gov/summary/summary.cgi?cid=444679">444679</a>"	1098922	6-methylprevitamin D	299	0-00-0		<a href=http://pubchem.ncbi.nlm.nih.gov/summary/summary.cgi?cid=5283772">5283772</a>"	1102986
5-alpha-Cholestan-3-one 1	215	29.3533	544	39378	566-88-1	<a href=http://www.genome.jp/dbget-bin/www_bget?cpd+C03238">C03238</a>"	<a href=http://pubchem.ncbi.nlm.nih.gov/summary/summary.cgi?cid=92128">92128</a>"	1101803	1097865	5-alpha-Cholestan-3-one 1	544	566-88-1	<a href=http://www.genome.jp/dbget-bin/www_bget?cpd+C03238">C03238</a>"	<a href=http://pubchem.ncbi.nlm.nih.gov/summary/summary.cgi?cid=92128">92128</a>"	1097865	5-alpha-Cholestan-3-one 2	544	566-88-1	<a href=http://www.genome.jp/dbget-bin/www_bget?cpd+C03238">C03238</a>"	<a href=http://pubchem.ncbi.nlm.nih.gov/summary/summary.cgi?cid=92128">92128</a>"	1101505	6-methylprevitamin D	461	0-00-0		<a href=http://pubchem.ncbi.nlm.nih.gov/summary/summary.cgi?cid=5283772">5283772</a>"	1102986
Unknown 351	73	29.4167	149	74635	50-22-6	<a href=http://www.genome.jp/dbget-bin/www_bget?cpd+C02140">C02140</a>"	<a href=http://pubchem.ncbi.nlm.nih.gov/summary/summary.cgi?cid=5753">5753</a>"	1104359	1102733	Corticosterone 4	149	50-22-6	<a href=http://www.genome.jp/dbget-bin/www_bget?cpd+C02140">C02140</a>"	<a href=http://pubchem.ncbi.nlm.nih.gov/summary/summary.cgi?cid=5753">5753</a>"	1102733
�-Sitosterol	129	30.0025	591	47070	83-46-5		<a href=http://pubchem.ncbi.nlm.nih.gov/summary/summary.cgi?cid=6432744">6432744</a>"	1128005	1127553	�-Sitosterol	591	83-46-5		<a href=http://pubchem.ncbi.nlm.nih.gov/summary/summary.cgi?cid=6432744">6432744</a>"	1127553	lanosterol	494	79-63-0	<a href=http://www.genome.jp/dbget-bin/www_bget?cpd+C01724">C01724</a>"	<a href=http://pubchem.ncbi.nlm.nih.gov/summary/summary.cgi?cid=246983">246983</a>"	1127634	Cholestane-3,5,6-triol, (3�,5�,6�)-	461	1253-84-5		<a href=http://pubchem.ncbi.nlm.nih.gov/summary/summary.cgi?cid=537036">537036</a>"	1129781
�-Sitosterol	81	30.005	732	48848	83-46-5		<a href=http://pubchem.ncbi.nlm.nih.gov/summary/summary.cgi?cid=6432744">6432744</a>"	1128106	1127553	�-Sitosterol	732	83-46-5		<a href=http://pubchem.ncbi.nlm.nih.gov/summary/summary.cgi?cid=6432744">6432744</a>"	1127553	lanosterol	677	79-63-0	<a href=http://www.genome.jp/dbget-bin/www_bget?cpd+C01724">C01724</a>"	<a href=http://pubchem.ncbi.nlm.nih.gov/summary/summary.cgi?cid=246983">246983</a>"	1127634	Cholestane-3,5,6-triol, (3�,5�,6�)-	605	1253-84-5		<a href=http://pubchem.ncbi.nlm.nih.gov/summary/summary.cgi?cid=537036">537036</a>"	1129781
�-Sitosterol	215	30.1108	667	34117	83-46-5		<a href=http://pubchem.ncbi.nlm.nih.gov/summary/summary.cgi?cid=6432744">6432744</a>"	1132378	1127553	�-Sitosterol	667	83-46-5		<a href=http://pubchem.ncbi.nlm.nih.gov/summary/summary.cgi?cid=6432744">6432744</a>"	1127553	lanosterol	653	79-63-0	<a href=http://www.genome.jp/dbget-bin/www_bget?cpd+C01724">C01724</a>"	<a href=http://pubchem.ncbi.nlm.nih.gov/summary/summary.cgi?cid=246983">246983</a>"	1127634	Cholestane-3,5,6-triol, (3�,5�,6�)-	648	1253-84-5		<a href=http://pubchem.ncbi.nlm.nih.gov/summary/summary.cgi?cid=537036">537036</a>"	1129781
Unknown 352	205	30.2583		49660				1138332
Unknown 353	75	30.2767		185728				1139072
Unknown 354	218	30.2842		49730				1139374
Unknown 355	204	30.6375		62177				1153636
Unknown 356	176	30.74		10885				1157773
Unknown 357	203	31.0467		40103				1170151
Unknown 358	291	31.9292		29114				1205772
Unknown 359	232	32.17		28748				1215493
[truncated: 20 more columns]
