# Supplementary material for: GC–MS analysis of the ruminal metabolome response to thiamine supplementation during high grain feeding in dairy cows
Source: Metabolomics. 2018 May 8;14(5):67. doi: 10.1007/s11306-018-1362-8 (PMC5940720; doi:10.1007/s11306-018-1362-8)
Supplement: Supplementary file 1 — Supplementary material 1 (ZIP 5089 KB) [file 11306_2018_1362_MOESM1_ESM.zip › supplementary informations/raw data/single/SAID+T2.csv]

Name	UniqueMass	R.T. (minutes)	Similarity	Area	CAS	KEGG	PubChem	Retention Index	Fiehn RI	Hit 1 Name	Hit 1 Similarity	Hit 1 CAS	Hit 1 KEGG	Hit 1 PubChem	Hit 1 Fiehn RI	Hit 2 Name	Hit 2 Similarity	Hit 2 CAS	Hit 2 KEGG	Hit 2 PubChem	Hit 2 Fiehn RI	Hit 3 Name	Hit 3 Similarity	Hit 3 CAS	Hit 3 KEGG	Hit 3 PubChem	Hit 3 Fiehn RI	Hit 4 Name	Hit 4 Similarity	Hit 4 CAS	Hit 4 KEGG	Hit 4 PubChem	Hit 4 Fiehn RI	Hit 5 Name	Hit 5 Similarity	Hit 5 CAS	Hit 5 KEGG	Hit 5 PubChem	Hit 5 Fiehn RI	Hit 6 Name	Hit 6 Similarity	Hit 6 CAS	Hit 6 KEGG	Hit 6 PubChem	Hit 6 Fiehn RI	Hit 7 Name	Hit 7 Similarity	Hit 7 CAS	Hit 7 KEGG
Unknown 1	130	6.12		195200				156545
Unknown 2	106	6.1625		25954				158315
Unknown 3	122	6.18083		41123				159078
Unknown 4	100	6.18583		8356530				159286
Unknown 5	146	6.215		2458380				160501
Unknown 6	142	6.2275		157235				161021
Unknown 7	163	6.2375		1437634				161438
Unknown 8	171	6.25083		8230209				161993
Unknown 9	98	6.27		1472132				162791
Unknown 10	144	6.27667		258588				163069
Unknown 11	52	6.2775		685207				163104
Unknown 12	123	6.29833		4477.6				163971
Unknown 13	155	6.30667		319812				164318
Unknown 14	91	6.315		73227				164665
Unknown 15	89	6.33417		409623				165463
Unknown 16	83	6.35833		44033				166470
Unknown 17	57	6.36667		33571				166817
Unknown 18	119	6.40583		179418				168448
Unknown 19	149	6.41417		45541				168795
Unknown 20	289	6.42417		19830				169211
Unknown 21	204	6.43167		25659				169524
Unknown 22	86	6.44667		75336				170148
Unknown 23	158	6.4575		21687				170599
Unknown 24	220	6.47		53846				171120
Unknown 25	164	6.4975		8184.5				172265
Unknown 26	281	6.50083		2038273				172404
Unknown 27	159	6.5075		40063443				172682
Unknown 28	51	6.51583		275435				173029
Unknown 29	221	6.53333		1823915				173757
Unknown 30	102	6.5425		132987				174139
Unknown 31	66	6.5575		95556				174764
Unknown 32	155	6.59417		305537				176291
Unknown 33	61	6.59917		91789				176499
Unknown 34	240	6.61333		558587				177089
Unknown 35	188	6.61667		4075.4				177228
Unknown 36	165	6.66583		16257				179275
Unknown 37	132	6.67		52283				179449
Unknown 38	267	6.68167		10247				179935
Unknown 39	147	6.71583		69553				181357
Unknown 40	143	6.74167		20470				182433
Unknown 41	117	6.755		160718				182988
Unknown 42	120	6.7725		562624				183717
Unknown 43	155	6.78917		98296				184411
Unknown 44	173	6.80167		10283				184932
Unknown 45	130	6.83		16025				186112
Unknown 46	146	6.84		12710				186528
Unknown 47	281	6.845		324163				186736
Unknown 48	168	6.8725		22776				187882
Unknown 49	107	6.89333		4497.2				188749
Unknown 50	248	6.90667		61593				189304
Unknown 51	117	6.91917		27251				189825
Unknown 52	157	6.93		86383				190276
Unknown 53	207	6.95917		50862				191491
Unknown 54	160	6.97083		755147				191977
Unknown 55	193	6.98917		6251.0				192740
Unknown 56	158	7.01167		23978				193677
Unknown 57	145	7.0325		9860.0				194545
Unknown 58	83	7.04167		12118				194926
Unknown 59	211	7.08417		5373.8				196696
Unknown 60	248	7.10667		421934				197633
Unknown 61	188	7.11583		29952				198015
Unknown 62	59	7.13667		775993				198883
Unknown 63	151	7.14083		937028				199056
Unknown 64	110	7.15		13099				199438
Unknown 65	136	7.17333		53884				200409
Unknown 66	102	7.20417		699543				201694
Unknown 67	117	7.20917		2925650				201902
Unknown 68	69	7.22833		31745				202700
Unknown 69	76	7.25667		11215				203880
Unknown 70	207	7.26		4114636				204019
2-hydroxypyridine	203	7.315	309	8423.1	142-08-5	<a href=http://www.genome.jp/dbget-bin/www_bget?cpd+C02502">C02502</a>"	<a href=http://pubchem.ncbi.nlm.nih.gov/summary/summary.cgi?cid=8871">8871</a>"	206309	206636	2-hydroxypyridine	309	142-08-5	<a href=http://www.genome.jp/dbget-bin/www_bget?cpd+C02502">C02502</a>"	<a href=http://pubchem.ncbi.nlm.nih.gov/summary/summary.cgi?cid=8871">8871</a>"	206636	Pyruvic acid	259	127-17-3	<a href=http://www.genome.jp/dbget-bin/www_bget?cpd+C00022">C00022</a>"	<a href=http://pubchem.ncbi.nlm.nih.gov/summary/summary.cgi?cid=1060">1060</a>"	210436
2-hydroxypyridine	152	7.31833	893	5641157	142-08-5	<a href=http://www.genome.jp/dbget-bin/www_bget?cpd+C02502">C02502</a>"	<a href=http://pubchem.ncbi.nlm.nih.gov/summary/summary.cgi?cid=8871">8871</a>"	206448	206636	2-hydroxypyridine	893	142-08-5	<a href=http://www.genome.jp/dbget-bin/www_bget?cpd+C02502">C02502</a>"	<a href=http://pubchem.ncbi.nlm.nih.gov/summary/summary.cgi?cid=8871">8871</a>"	206636
Unknown 71	318	7.34083		253937				207385
Unknown 72	117	7.35167		1367462				207836
Pyruvic acid	173	7.3575	229	47147	127-17-3	<a href=http://www.genome.jp/dbget-bin/www_bget?cpd+C00022">C00022</a>"	<a href=http://pubchem.ncbi.nlm.nih.gov/summary/summary.cgi?cid=1060">1060</a>"	208079	210436	Pyruvic acid	229	127-17-3	<a href=http://www.genome.jp/dbget-bin/www_bget?cpd+C00022">C00022</a>"	<a href=http://pubchem.ncbi.nlm.nih.gov/summary/summary.cgi?cid=1060">1060</a>"	210436
Unknown 73	221	7.375		45461				208808
Unknown 74	147	7.42		38021				210682
Unknown 75	130	7.45917		5120.7				212313
Pyruvic acid	174	7.47083	672	31059	127-17-3	<a href=http://www.genome.jp/dbget-bin/www_bget?cpd+C00022">C00022</a>"	<a href=http://pubchem.ncbi.nlm.nih.gov/summary/summary.cgi?cid=1060">1060</a>"	212799	210436	Pyruvic acid	672	127-17-3	<a href=http://www.genome.jp/dbget-bin/www_bget?cpd+C00022">C00022</a>"	<a href=http://pubchem.ncbi.nlm.nih.gov/summary/summary.cgi?cid=1060">1060</a>"	210436
lactic acid	102	7.47833	291	47320	50-21-5	<a href=http://www.genome.jp/dbget-bin/www_bget?cpd+C01432">C01432</a>"	<a href=http://pubchem.ncbi.nlm.nih.gov/summary/summary.cgi?cid=612">612</a>"	213111	216758	lactic acid	291	50-21-5	<a href=http://www.genome.jp/dbget-bin/www_bget?cpd+C01432">C01432</a>"	<a href=http://pubchem.ncbi.nlm.nih.gov/summary/summary.cgi?cid=612">612</a>"	216758
lactic acid	176	7.51583	472	781553	50-21-5	<a href=http://www.genome.jp/dbget-bin/www_bget?cpd+C01432">C01432</a>"	<a href=http://pubchem.ncbi.nlm.nih.gov/summary/summary.cgi?cid=612">612</a>"	214673	216758	lactic acid	472	50-21-5	<a href=http://www.genome.jp/dbget-bin/www_bget?cpd+C01432">C01432</a>"	<a href=http://pubchem.ncbi.nlm.nih.gov/summary/summary.cgi?cid=612">612</a>"	216758
lactic acid	207	7.52583	335	10596439	50-21-5	<a href=http://www.genome.jp/dbget-bin/www_bget?cpd+C01432">C01432</a>"	<a href=http://pubchem.ncbi.nlm.nih.gov/summary/summary.cgi?cid=612">612</a>"	215089	216758	lactic acid	335	50-21-5	<a href=http://www.genome.jp/dbget-bin/www_bget?cpd+C01432">C01432</a>"	<a href=http://pubchem.ncbi.nlm.nih.gov/summary/summary.cgi?cid=612">612</a>"	216758
lactic acid	115	7.5775	478	2078192	50-21-5	<a href=http://www.genome.jp/dbget-bin/www_bget?cpd+C01432">C01432</a>"	<a href=http://pubchem.ncbi.nlm.nih.gov/summary/summary.cgi?cid=612">612</a>"	217241	216758	lactic acid	478	50-21-5	<a href=http://www.genome.jp/dbget-bin/www_bget?cpd+C01432">C01432</a>"	<a href=http://pubchem.ncbi.nlm.nih.gov/summary/summary.cgi?cid=612">612</a>"	216758
lactic acid	238	7.595	301	19972	50-21-5	<a href=http://www.genome.jp/dbget-bin/www_bget?cpd+C01432">C01432</a>"	<a href=http://pubchem.ncbi.nlm.nih.gov/summary/summary.cgi?cid=612">612</a>"	217969	216758	lactic acid	301	50-21-5	<a href=http://www.genome.jp/dbget-bin/www_bget?cpd+C01432">C01432</a>"	<a href=http://pubchem.ncbi.nlm.nih.gov/summary/summary.cgi?cid=612">612</a>"	216758
Unknown 76	166	7.60333		12846				218316
lactic acid	117	7.61083	962	3860364	50-21-5	<a href=http://www.genome.jp/dbget-bin/www_bget?cpd+C01432">C01432</a>"	<a href=http://pubchem.ncbi.nlm.nih.gov/summary/summary.cgi?cid=612">612</a>"	218629	216758	lactic acid	962	50-21-5	<a href=http://www.genome.jp/dbget-bin/www_bget?cpd+C01432">C01432</a>"	<a href=http://pubchem.ncbi.nlm.nih.gov/summary/summary.cgi?cid=612">612</a>"	216758
Unknown 77	146	7.63833		86407				219774
Unknown 78	122	7.64417		6127.2				220017
glycolic acid	131	7.66833	636	96501	79-14-1	<a href=http://www.genome.jp/dbget-bin/www_bget?cpd+C03547">C03547</a>"	<a href=http://pubchem.ncbi.nlm.nih.gov/summary/summary.cgi?cid=757">757</a>"	221023	225852	glycolic acid	636	79-14-1	<a href=http://www.genome.jp/dbget-bin/www_bget?cpd+C03547">C03547</a>"	<a href=http://pubchem.ncbi.nlm.nih.gov/summary/summary.cgi?cid=757">757</a>"	225852	lactic acid	495	50-21-5	<a href=http://www.genome.jp/dbget-bin/www_bget?cpd+C01432">C01432</a>"	<a href=http://pubchem.ncbi.nlm.nih.gov/summary/summary.cgi?cid=612">612</a>"	216758
glycolic acid	100	7.6875	512	235184	79-14-1	<a href=http://www.genome.jp/dbget-bin/www_bget?cpd+C03547">C03547</a>"	<a href=http://pubchem.ncbi.nlm.nih.gov/summary/summary.cgi?cid=757">757</a>"	221821	225852	glycolic acid	512	79-14-1	<a href=http://www.genome.jp/dbget-bin/www_bget?cpd+C03547">C03547</a>"	<a href=http://pubchem.ncbi.nlm.nih.gov/summary/summary.cgi?cid=757">757</a>"	225852
glycolic acid	221	7.71583	431	229223	79-14-1	<a href=http://www.genome.jp/dbget-bin/www_bget?cpd+C03547">C03547</a>"	<a href=http://pubchem.ncbi.nlm.nih.gov/summary/summary.cgi?cid=757">757</a>"	223001	225852	glycolic acid	431	79-14-1	<a href=http://www.genome.jp/dbget-bin/www_bget?cpd+C03547">C03547</a>"	<a href=http://pubchem.ncbi.nlm.nih.gov/summary/summary.cgi?cid=757">757</a>"	225852
Unknown 79	107	7.72083		9969.0				223209
Unknown 80	142	7.7725		6142.9				225361
glycolic acid	147	7.79167	454	30847	79-14-1	<a href=http://www.genome.jp/dbget-bin/www_bget?cpd+C03547">C03547</a>"	<a href=http://pubchem.ncbi.nlm.nih.gov/summary/summary.cgi?cid=757">757</a>"	226159	225852	glycolic acid	454	79-14-1	<a href=http://www.genome.jp/dbget-bin/www_bget?cpd+C03547">C03547</a>"	<a href=http://pubchem.ncbi.nlm.nih.gov/summary/summary.cgi?cid=757">757</a>"	225852
Unknown 81	103	7.79917		94405				226472
Unknown 82	225	7.8075		340328				226819
Unknown 83	173	7.8525		16116101				228693
glycolic acid	147	7.8575	819	716255	79-14-1	<a href=http://www.genome.jp/dbget-bin/www_bget?cpd+C03547">C03547</a>"	<a href=http://pubchem.ncbi.nlm.nih.gov/summary/summary.cgi?cid=757">757</a>"	228901	225852	glycolic acid	819	79-14-1	<a href=http://www.genome.jp/dbget-bin/www_bget?cpd+C03547">C03547</a>"	<a href=http://pubchem.ncbi.nlm.nih.gov/summary/summary.cgi?cid=757">757</a>"	225852
glycolic acid	52	7.88083	805	352083	79-14-1	<a href=http://www.genome.jp/dbget-bin/www_bget?cpd+C03547">C03547</a>"	<a href=http://pubchem.ncbi.nlm.nih.gov/summary/summary.cgi?cid=757">757</a>"	229873	225852	glycolic acid	805	79-14-1	<a href=http://www.genome.jp/dbget-bin/www_bget?cpd+C03547">C03547</a>"	<a href=http://pubchem.ncbi.nlm.nih.gov/summary/summary.cgi?cid=757">757</a>"	225852
Unknown 84	258	7.90583		30287				230914
Unknown 85	259	7.9125		4894.7				231191
Unknown 86	116	7.93667		50707				232198
Unknown 87	144	7.94167		17260				232406
Unknown 88	116	7.9925		33566				234523
valine	130	8.00167	278	14963	72-18-4	<a href=http://www.genome.jp/dbget-bin/www_bget?cpd+C00183">C00183</a>"	<a href=http://pubchem.ncbi.nlm.nih.gov/summary/summary.cgi?cid=1182">1182</a>"	234904	239669	valine	278	72-18-4	<a href=http://www.genome.jp/dbget-bin/www_bget?cpd+C00183">C00183</a>"	<a href=http://pubchem.ncbi.nlm.nih.gov/summary/summary.cgi?cid=1182">1182</a>"	239669
Unknown 89	311	8.0075		10409				235147
Unknown 90	117	8.01417		55272				235425
Unknown 91	147	8.0325		89818				236188
Unknown 92	163	8.0825		43297				238271
Unknown 93	72	8.09083		22880				238618
valine	114	8.11917	265	36873	72-18-4	<a href=http://www.genome.jp/dbget-bin/www_bget?cpd+C00183">C00183</a>"	<a href=http://pubchem.ncbi.nlm.nih.gov/summary/summary.cgi?cid=1182">1182</a>"	239798	239669	valine	265	72-18-4	<a href=http://www.genome.jp/dbget-bin/www_bget?cpd+C00183">C00183</a>"	<a href=http://pubchem.ncbi.nlm.nih.gov/summary/summary.cgi?cid=1182">1182</a>"	239669	2-ketobutyric acid 1	241	600-18-0	<a href=http://www.genome.jp/dbget-bin/www_bget?cpd+C00109">C00109</a>"	<a href=http://pubchem.ncbi.nlm.nih.gov/summary/summary.cgi?cid=58">58</a>"	242688
Unknown 94	101	8.1375	119	18650	72-18-4	<a href=http://www.genome.jp/dbget-bin/www_bget?cpd+C00183">C00183</a>"	<a href=http://pubchem.ncbi.nlm.nih.gov/summary/summary.cgi?cid=1182">1182</a>"	240561	239669	valine	119	72-18-4	<a href=http://www.genome.jp/dbget-bin/www_bget?cpd+C00183">C00183</a>"	<a href=http://pubchem.ncbi.nlm.nih.gov/summary/summary.cgi?cid=1182">1182</a>"	239669
Unknown 95	151	8.16667		55073				241776
Unknown 96	69	8.1775		25589				242227
Maleimide	154	8.20833	535	68418	541-59-3	<a href=http://www.genome.jp/dbget-bin/www_bget?cpd+C07272">C07272</a>"	<a href=http://pubchem.ncbi.nlm.nih.gov/summary/summary.cgi?cid=10935">10935</a>"	243511	243098	Maleimide	535	541-59-3	<a href=http://www.genome.jp/dbget-bin/www_bget?cpd+C07272">C07272</a>"	<a href=http://pubchem.ncbi.nlm.nih.gov/summary/summary.cgi?cid=10935">10935</a>"	243098
Unknown 97	188	8.26167		22939				245732
alanine 1	116	8.26417	949	12092292	56-41-7	<a href=http://www.genome.jp/dbget-bin/www_bget?cpd+C01401">C01401</a>"	<a href=http://pubchem.ncbi.nlm.nih.gov/summary/summary.cgi?cid=602">602</a>"	245836	244218	alanine 1	949	56-41-7	<a href=http://www.genome.jp/dbget-bin/www_bget?cpd+C01401">C01401</a>"	<a href=http://pubchem.ncbi.nlm.nih.gov/summary/summary.cgi?cid=602">602</a>"	244218
Unknown 98	131	8.26917		399420				246044
Unknown 99	146	8.29417		32014				247085
Unknown 100	221	8.29667		5446.5				247189
Unknown 101	187	8.31333		8830.2				247883
2-keto-isovaleric acid 1	174	8.3375	297	25469	759-05-7	<a href=http://www.genome.jp/dbget-bin/www_bget?cpd+C00141">C00141</a>"	<a href=http://pubchem.ncbi.nlm.nih.gov/summary/summary.cgi?cid=49">49</a>"	248890	247421	2-keto-isovaleric acid 1	297	759-05-7	<a href=http://www.genome.jp/dbget-bin/www_bget?cpd+C00141">C00141</a>"	<a href=http://pubchem.ncbi.nlm.nih.gov/summary/summary.cgi?cid=49">49</a>"	247421
Unknown 102	85	8.36167		116863				249896
Unknown 103	147	8.37833		29966				250590
Unknown 104	173	8.42083		6690.6				252360
Unknown 105	223	8.43333		5063.3				252881
2-hydroxybutanoic acid	131	8.45	692	684305	565-70-8	<a href=http://www.genome.jp/dbget-bin/www_bget?cpd+C05984">C05984</a>"	<a href=http://pubchem.ncbi.nlm.nih.gov/summary/summary.cgi?cid=440864">440864</a>"	253575	258524	2-hydroxybutanoic acid	692	565-70-8	<a href=http://www.genome.jp/dbget-bin/www_bget?cpd+C05984">C05984</a>"	<a href=http://pubchem.ncbi.nlm.nih.gov/summary/summary.cgi?cid=440864">440864</a>"	258524
hydroxylamine	249	8.4675	700	29088	7803-49-8	<a href=http://www.genome.jp/dbget-bin/www_bget?cpd+C00192">C00192</a>"	<a href=http://pubchem.ncbi.nlm.nih.gov/summary/summary.cgi?cid=787">787</a>"	254304	254023	hydroxylamine	700	7803-49-8	<a href=http://www.genome.jp/dbget-bin/www_bget?cpd+C00192">C00192</a>"	<a href=http://pubchem.ncbi.nlm.nih.gov/summary/summary.cgi?cid=787">787</a>"	254023
Unknown 106	116	8.4825		3376541				254928
Unknown 107	52	8.49083		27363				255275
Unknown 108	145	8.51667		41809				256351
Unknown 109	238	8.52083	162	160307	124-13-0	<a href=http://www.genome.jp/dbget-bin/www_bget?cpd+C01545">C01545</a>"	<a href=http://pubchem.ncbi.nlm.nih.gov/summary/summary.cgi?cid=454">454</a>"	256525	260618	octanal 1	162	124-13-0	<a href=http://www.genome.jp/dbget-bin/www_bget?cpd+C01545">C01545</a>"	<a href=http://pubchem.ncbi.nlm.nih.gov/summary/summary.cgi?cid=454">454</a>"	260618
Unknown 110	113	8.5375		51845				257219
glycine 1	102	8.55333	808	1318921	56-40-6	<a href=http://www.genome.jp/dbget-bin/www_bget?cpd+C00037">C00037</a>"	<a href=http://pubchem.ncbi.nlm.nih.gov/summary/summary.cgi?cid=750">750</a>"	257878	256164	glycine 1	808	56-40-6	<a href=http://www.genome.jp/dbget-bin/www_bget?cpd+C00037">C00037</a>"	<a href=http://pubchem.ncbi.nlm.nih.gov/summary/summary.cgi?cid=750">750</a>"	256164	oxalic acid	514	144-62-7	<a href=http://www.genome.jp/dbget-bin/www_bget?cpd+C00209">C00209</a>"	<a href=http://pubchem.ncbi.nlm.nih.gov/summary/summary.cgi?cid=971">971</a>"	260477	hydroxylamine	399	7803-49-8	<a href=http://www.genome.jp/dbget-bin/www_bget?cpd+C00192">C00192</a>"	<a href=http://pubchem.ncbi.nlm.nih.gov/summary/summary.cgi?cid=787">787</a>"	254023	2-hydroxybutanoic acid	397	565-70-8	<a href=http://www.genome.jp/dbget-bin/www_bget?cpd+C05984">C05984</a>"	<a href=http://pubchem.ncbi.nlm.nih.gov/summary/summary.cgi?cid=440864">440864</a>"	258524
oxalic acid	245	8.5725	267	19618	144-62-7	<a href=http://www.genome.jp/dbget-bin/www_bget?cpd+C00209">C00209</a>"	<a href=http://pubchem.ncbi.nlm.nih.gov/summary/summary.cgi?cid=971">971</a>"	258676	260477	oxalic acid	267	144-62-7	<a href=http://www.genome.jp/dbget-bin/www_bget?cpd+C00209">C00209</a>"	<a href=http://pubchem.ncbi.nlm.nih.gov/summary/summary.cgi?cid=971">971</a>"	260477
Unknown 111	218	8.57833		5957.7				258919
2-hydroxybutanoic acid	131	8.6025	913	69166	565-70-8	<a href=http://www.genome.jp/dbget-bin/www_bget?cpd+C05984">C05984</a>"	<a href=http://pubchem.ncbi.nlm.nih.gov/summary/summary.cgi?cid=440864">440864</a>"	259925	258524	2-hydroxybutanoic acid	913	565-70-8	<a href=http://www.genome.jp/dbget-bin/www_bget?cpd+C05984">C05984</a>"	<a href=http://pubchem.ncbi.nlm.nih.gov/summary/summary.cgi?cid=440864">440864</a>"	258524	oxalic acid	672	144-62-7	<a href=http://www.genome.jp/dbget-bin/www_bget?cpd+C00209">C00209</a>"	<a href=http://pubchem.ncbi.nlm.nih.gov/summary/summary.cgi?cid=971">971</a>"	260477
Unknown 112	279	8.61583		5283.9				260481
Unknown 113	341	8.63083		3618.7				261105
Unknown 114	206	8.67167		37744				262806
Unknown 115	66	8.675		13836				262945
Unknown 116	138	8.69083		18434				263604
Unknown 117	130	8.7125		1236744				264506
Unknown 118	187	8.72833	174	18688	107-97-1	<a href=http://www.genome.jp/dbget-bin/www_bget?cpd+C00213">C00213</a>"	<a href=http://pubchem.ncbi.nlm.nih.gov/summary/summary.cgi?cid=1088">1088</a>"	265166	265639	sarcosine	174	107-97-1	<a href=http://www.genome.jp/dbget-bin/www_bget?cpd+C00213">C00213</a>"	<a href=http://pubchem.ncbi.nlm.nih.gov/summary/summary.cgi?cid=1088">1088</a>"	265639
Unknown 119	147	8.73417		43087				265409
Unknown 120	267	8.74083		515100				265686
sarcosine	116	8.77833	771	90820	107-97-1	<a href=http://www.genome.jp/dbget-bin/www_bget?cpd+C00213">C00213</a>"	<a href=http://pubchem.ncbi.nlm.nih.gov/summary/summary.cgi?cid=1088">1088</a>"	267248	265639	sarcosine	771	107-97-1	<a href=http://www.genome.jp/dbget-bin/www_bget?cpd+C00213">C00213</a>"	<a href=http://pubchem.ncbi.nlm.nih.gov/summary/summary.cgi?cid=1088">1088</a>"	265639
3-Hydroxypropionic acid 1	147	8.83	517	45444144	503-66-2	<a href=http://www.genome.jp/dbget-bin/www_bget?cpd+C01013">C01013</a>"	<a href=http://pubchem.ncbi.nlm.nih.gov/summary/summary.cgi?cid=68152">68152</a>"	269399	269050	3-Hydroxypropionic acid 1	517	503-66-2	<a href=http://www.genome.jp/dbget-bin/www_bget?cpd+C01013">C01013</a>"	<a href=http://pubchem.ncbi.nlm.nih.gov/summary/summary.cgi?cid=68152">68152</a>"	269050	Lactamide 2	469	2043-43-8		<a href=http://pubchem.ncbi.nlm.nih.gov/summary/summary.cgi?cid=94220">94220</a>"	265299
3-Hydroxypyridine	152	8.87167	828	334803	109-00-2		<a href=http://pubchem.ncbi.nlm.nih.gov/summary/summary.cgi?cid=7971">7971</a>"	271135	274003	3-Hydroxypyridine	828	109-00-2		<a href=http://pubchem.ncbi.nlm.nih.gov/summary/summary.cgi?cid=7971">7971</a>"	274003
3-Hydroxypropionic acid 1	177	8.88	670	51364	503-66-2	<a href=http://www.genome.jp/dbget-bin/www_bget?cpd+C01013">C01013</a>"	<a href=http://pubchem.ncbi.nlm.nih.gov/summary/summary.cgi?cid=68152">68152</a>"	271482	269050	3-Hydroxypropionic acid 1	670	503-66-2	<a href=http://www.genome.jp/dbget-bin/www_bget?cpd+C01013">C01013</a>"	<a href=http://pubchem.ncbi.nlm.nih.gov/summary/summary.cgi?cid=68152">68152</a>"	269050
Unknown 121	267	8.89667		58138				272176
3-Hydroxypropionic acid 1	191	8.90583	437	107230	503-66-2	<a href=http://www.genome.jp/dbget-bin/www_bget?cpd+C01013">C01013</a>"	<a href=http://pubchem.ncbi.nlm.nih.gov/summary/summary.cgi?cid=68152">68152</a>"	272557	269050	3-Hydroxypropionic acid 1	437	503-66-2	<a href=http://www.genome.jp/dbget-bin/www_bget?cpd+C01013">C01013</a>"	<a href=http://pubchem.ncbi.nlm.nih.gov/summary/summary.cgi?cid=68152">68152</a>"	269050
5-aminovaleric acid lactam	156	8.92167	646	221150	675-20-7	<a href=http://www.genome.jp/dbget-bin/www_bget?cpd+C00431">C00431</a>"	<a href=http://pubchem.ncbi.nlm.nih.gov/summary/summary.cgi?cid=12665">12665</a>"	273217	274288	5-aminovaleric acid lactam	646	675-20-7	<a href=http://www.genome.jp/dbget-bin/www_bget?cpd+C00431">C00431</a>"	<a href=http://pubchem.ncbi.nlm.nih.gov/summary/summary.cgi?cid=12665">12665</a>"	274288
3-Hydroxypropionic acid 1	119	8.92917	446	218931	503-66-2	<a href=http://www.genome.jp/dbget-bin/www_bget?cpd+C01013">C01013</a>"	<a href=http://pubchem.ncbi.nlm.nih.gov/summary/summary.cgi?cid=68152">68152</a>"	273529	269050	3-Hydroxypropionic acid 1	446	503-66-2	<a href=http://www.genome.jp/dbget-bin/www_bget?cpd+C01013">C01013</a>"	<a href=http://pubchem.ncbi.nlm.nih.gov/summary/summary.cgi?cid=68152">68152</a>"	269050
5-aminovaleric acid lactam	144	8.93167	357	47630	675-20-7	<a href=http://www.genome.jp/dbget-bin/www_bget?cpd+C00431">C00431</a>"	<a href=http://pubchem.ncbi.nlm.nih.gov/summary/summary.cgi?cid=12665">12665</a>"	273633	274288	5-aminovaleric acid lactam	357	675-20-7	<a href=http://www.genome.jp/dbget-bin/www_bget?cpd+C00431">C00431</a>"	<a href=http://pubchem.ncbi.nlm.nih.gov/summary/summary.cgi?cid=12665">12665</a>"	274288	2-Ketovaleric acid 2	338	1821-02-9	<a href=http://www.genome.jp/dbget-bin/www_bget?cpd+C06255">C06255</a>"	<a href=http://pubchem.ncbi.nlm.nih.gov/summary/summary.cgi?cid=74563">74563</a>"	268884
3-hydroxybutyric acid	165	8.99583	414	21875	306-31-0		<a href=http://pubchem.ncbi.nlm.nih.gov/summary/summary.cgi?cid=441">441</a>"	276305	278679	3-hydroxybutyric acid	414	306-31-0		<a href=http://pubchem.ncbi.nlm.nih.gov/summary/summary.cgi?cid=441">441</a>"	278679
Unknown 122	115	9.02917		62449				277694
Unknown 123	98	9.03667		8825.8				278006
Unknown 124	392	9.0375		6419.2				278041
Unknown 125	129	9.0425		24534				278249
Unknown 126	77	9.06		33602				278978
4-aminobutyric acid 3	174	9.06833	304	94615	56-12-2	<a href=http://www.genome.jp/dbget-bin/www_bget?cpd+C00334">C00334</a>"	<a href=http://pubchem.ncbi.nlm.nih.gov/summary/summary.cgi?cid=119">119</a>"	279325	282336	4-aminobutyric acid 3	304	56-12-2	<a href=http://www.genome.jp/dbget-bin/www_bget?cpd+C00334">C00334</a>"	<a href=http://pubchem.ncbi.nlm.nih.gov/summary/summary.cgi?cid=119">119</a>"	282336
benzyl alcohol	166	9.07583	682	9908.6	100-51-6	<a href=http://www.genome.jp/dbget-bin/www_bget?cpd+C03485">C03485</a>"	<a href=http://pubchem.ncbi.nlm.nih.gov/summary/summary.cgi?cid=244">244</a>"	279637	281496	benzyl alcohol	682	100-51-6	<a href=http://www.genome.jp/dbget-bin/www_bget?cpd+C03485">C03485</a>"	<a href=http://pubchem.ncbi.nlm.nih.gov/summary/summary.cgi?cid=244">244</a>"	281496	p-cresol	663	106-44-5	<a href=http://www.genome.jp/dbget-bin/www_bget?cpd+C01468">C01468</a>"	<a href=http://pubchem.ncbi.nlm.nih.gov/summary/summary.cgi?cid=2879">2879</a>"	279670	4-HYDROXYPYRIDINE	239	626-64-2		<a href=http://pubchem.ncbi.nlm.nih.gov/summary/summary.cgi?cid=12290">12290</a>"	281563
Unknown 127	267	9.09083		13311				280262
3-hydroxybutyric acid	117	9.10917	848	62603	306-31-0		<a href=http://pubchem.ncbi.nlm.nih.gov/summary/summary.cgi?cid=441">441</a>"	281025	278679	3-hydroxybutyric acid	848	306-31-0		<a href=http://pubchem.ncbi.nlm.nih.gov/summary/summary.cgi?cid=441">441</a>"	278679	sulfuric acid	560	7664-93-9	<a href=http://www.genome.jp/dbget-bin/www_bget?cpd+C00059">C00059</a>"	<a href=http://pubchem.ncbi.nlm.nih.gov/summary/summary.cgi?cid=1118">1118</a>"	283246	Lactamide 1	557	2043-43-8		<a href=http://pubchem.ncbi.nlm.nih.gov/summary/summary.cgi?cid=94220">94220</a>"	284611
Unknown 128	341	9.1375		3693.9				282205
Unknown 129	152	9.15167		58163				282795
sulfuric acid	145	9.15583	469	131814	7664-93-9	<a href=http://www.genome.jp/dbget-bin/www_bget?cpd+C00059">C00059</a>"	<a href=http://pubchem.ncbi.nlm.nih.gov/summary/summary.cgi?cid=1118">1118</a>"	282968	283246	sulfuric acid	469	7664-93-9	<a href=http://www.genome.jp/dbget-bin/www_bget?cpd+C00059">C00059</a>"	<a href=http://pubchem.ncbi.nlm.nih.gov/summary/summary.cgi?cid=1118">1118</a>"	283246	3-hydroxybutyric acid	359	306-31-0		<a href=http://pubchem.ncbi.nlm.nih.gov/summary/summary.cgi?cid=441">441</a>"	278679	Lactamide 1	321	2043-43-8		<a href=http://pubchem.ncbi.nlm.nih.gov/summary/summary.cgi?cid=94220">94220</a>"	284611
sulfuric acid	179	9.16333	532	17648	7664-93-9	<a href=http://www.genome.jp/dbget-bin/www_bget?cpd+C00059">C00059</a>"	<a href=http://pubchem.ncbi.nlm.nih.gov/summary/summary.cgi?cid=1118">1118</a>"	283281	283246	sulfuric acid	532	7664-93-9	<a href=http://www.genome.jp/dbget-bin/www_bget?cpd+C00059">C00059</a>"	<a href=http://pubchem.ncbi.nlm.nih.gov/summary/summary.cgi?cid=1118">1118</a>"	283246	3-hydroxybutyric acid	372	306-31-0		<a href=http://pubchem.ncbi.nlm.nih.gov/summary/summary.cgi?cid=441">441</a>"	278679
Lactamide 1	128	9.1875	332	17048	2043-43-8		<a href=http://pubchem.ncbi.nlm.nih.gov/summary/summary.cgi?cid=94220">94220</a>"	284287	284611	Lactamide 1	332	2043-43-8		<a href=http://pubchem.ncbi.nlm.nih.gov/summary/summary.cgi?cid=94220">94220</a>"	284611
sulfuric acid	281	9.20667	424	1200246	7664-93-9	<a href=http://www.genome.jp/dbget-bin/www_bget?cpd+C00059">C00059</a>"	<a href=http://pubchem.ncbi.nlm.nih.gov/summary/summary.cgi?cid=1118">1118</a>"	285085	283246	sulfuric acid	424	7664-93-9	<a href=http://www.genome.jp/dbget-bin/www_bget?cpd+C00059">C00059</a>"	<a href=http://pubchem.ncbi.nlm.nih.gov/summary/summary.cgi?cid=1118">1118</a>"	283246
alpha-ketoisocaproic acid 2	87	9.22917	356	153524	816-66-0	<a href=http://www.genome.jp/dbget-bin/www_bget?cpd+C00233">C00233</a>"	<a href=http://pubchem.ncbi.nlm.nih.gov/summary/summary.cgi?cid=70">70</a>"	286022	290296	alpha-ketoisocaproic acid 2	356	816-66-0	<a href=http://www.genome.jp/dbget-bin/www_bget?cpd+C00233">C00233</a>"	<a href=http://pubchem.ncbi.nlm.nih.gov/summary/summary.cgi?cid=70">70</a>"	290296	O-methylthreonine 2	313	2076-57-5		<a href=http://pubchem.ncbi.nlm.nih.gov/summary/summary.cgi?cid=222906">222906</a>"	289244
Unknown 130	84	9.24833	170	7816663	1821-02-9	<a href=http://www.genome.jp/dbget-bin/www_bget?cpd+C06255">C06255</a>"	<a href=http://pubchem.ncbi.nlm.nih.gov/summary/summary.cgi?cid=74563">74563</a>"	286820	288310	2-Ketovaleric acid 1	170	1821-02-9	<a href=http://www.genome.jp/dbget-bin/www_bget?cpd+C06255">C06255</a>"	<a href=http://pubchem.ncbi.nlm.nih.gov/summary/summary.cgi?cid=74563">74563</a>"	288310	4-aminobutyric acid 3	48	56-12-2	<a href=http://www.genome.jp/dbget-bin/www_bget?cpd+C00334">C00334</a>"	<a href=http://pubchem.ncbi.nlm.nih.gov/summary/summary.cgi?cid=119">119</a>"	282336
Unknown 131	210	9.2525		23711				286994
Unknown 132	267	9.26167		19327				287376
Unknown 133	155	9.26833		19093				287653
Lactamide 1	187	9.27333	313	1280872	2043-43-8		<a href=http://pubchem.ncbi.nlm.nih.gov/summary/summary.cgi?cid=94220">94220</a>"	287862	284611	Lactamide 1	313	2043-43-8		<a href=http://pubchem.ncbi.nlm.nih.gov/summary/summary.cgi?cid=94220">94220</a>"	284611
N-Methyl-DL-alanine	130	9.28833	878	585836	600-21-5		<a href=http://pubchem.ncbi.nlm.nih.gov/summary/summary.cgi?cid=4377">4377</a>"	288486	286444	N-Methyl-DL-alanine	878	600-21-5		<a href=http://pubchem.ncbi.nlm.nih.gov/summary/summary.cgi?cid=4377">4377</a>"	286444	2-amino-2-methylpropane-1,3-diol 2	553	115-69-5	<a href=http://www.genome.jp/dbget-bin/www_bget?cpd+C11260">C11260</a>"	<a href=http://pubchem.ncbi.nlm.nih.gov/summary/summary.cgi?cid=1531">1531</a>"	286681	O-methylthreonine 2	359	2076-57-5		<a href=http://pubchem.ncbi.nlm.nih.gov/summary/summary.cgi?cid=222906">222906</a>"	289244	2-Amino-3-methyl-1-butanol	344	473-75-6		<a href=http://pubchem.ncbi.nlm.nih.gov/summary/summary.cgi?cid=79019">79019</a>"	284132
Unknown 134	207	9.34333		108398				290777
Unknown 135	281	9.35917		18539				291436
Methyl Phosphate	357	9.3725	333	3027.7	812-00-0		<a href=http://pubchem.ncbi.nlm.nih.gov/summary/summary.cgi?cid=13130">13130</a>"	291991	290941	Methyl Phosphate	333	812-00-0		<a href=http://pubchem.ncbi.nlm.nih.gov/summary/summary.cgi?cid=13130">13130</a>"	290941
Unknown 136	267	9.3775	151	39982	812-00-0		<a href=http://pubchem.ncbi.nlm.nih.gov/summary/summary.cgi?cid=13130">13130</a>"	292199	290941	Methyl Phosphate	151	812-00-0		<a href=http://pubchem.ncbi.nlm.nih.gov/summary/summary.cgi?cid=13130">13130</a>"	290941
Unknown 137	221	9.40083		336891				293171
Unknown 138	122	9.40417		4365.9				293310
Unknown 139	267	9.43083		38298				294420
Unknown 140	74	9.4525		505119				295323
Unknown 141	103	9.465		181065				295843
Unknown 142	281	9.47917		5037.3				296433
Unknown 143	284	9.50083		10109				297336
Unknown 144	117	9.52167		26621				298203
Unknown 145	151	9.5275		58922				298446
succinate semialdehyde 1	132	9.53833	288	537823	692-29-5	<a href=http://www.genome.jp/dbget-bin/www_bget?cpd+C02127">C02127</a>"	<a href=http://pubchem.ncbi.nlm.nih.gov/summary/summary.cgi?cid=1112">1112</a>"	298897	294326	succinate semialdehyde 1	288	692-29-5	<a href=http://www.genome.jp/dbget-bin/www_bget?cpd+C02127">C02127</a>"	<a href=http://pubchem.ncbi.nlm.nih.gov/summary/summary.cgi?cid=1112">1112</a>"	294326
Unknown 146	210	9.5775		22928				300528
Unknown 147	221	9.58583		14474				300875
beta-Alanine 1	102	9.5925	876	281640	107-95-9	<a href=http://www.genome.jp/dbget-bin/www_bget?cpd+C00099">C00099</a>"	<a href=http://pubchem.ncbi.nlm.nih.gov/summary/summary.cgi?cid=239">239</a>"	301153	300521	beta-Alanine 1	876	107-95-9	<a href=http://www.genome.jp/dbget-bin/www_bget?cpd+C00099">C00099</a>"	<a href=http://pubchem.ncbi.nlm.nih.gov/summary/summary.cgi?cid=239">239</a>"	300521
Unknown 148	207	9.62417		122214				302472
Unknown 149	191	9.63917		28622				303096
Unknown 150	221	9.6425		79422				303235
Unknown 151	147	9.64833		116034				303478
Unknown 152	159	9.67		5027.0				304380
N-Ethylglycine 2	280	9.6925	207	3622.7	627-01-0	<a href=http://www.genome.jp/dbget-bin/www_bget?cpd+C11735">C11735</a>"	<a href=http://pubchem.ncbi.nlm.nih.gov/summary/summary.cgi?cid=316542">316542</a>"	305317	300557	N-Ethylglycine 2	207	627-01-0	<a href=http://www.genome.jp/dbget-bin/www_bget?cpd+C11735">C11735</a>"	<a href=http://pubchem.ncbi.nlm.nih.gov/summary/summary.cgi?cid=316542">316542</a>"	300557
Unknown 153	114	9.705	169	9074.9	40137-22-2		<a href=http://pubchem.ncbi.nlm.nih.gov/summary/summary.cgi?cid=2734122">2734122</a>"	305838	310381	3-Methylamino-1,2-propanediol 1	169	40137-22-2		<a href=http://pubchem.ncbi.nlm.nih.gov/summary/summary.cgi?cid=2734122">2734122</a>"	310381
Unknown 154	226	9.72167	145	16362	141-82-2	<a href=http://www.genome.jp/dbget-bin/www_bget?cpd+C04025">C04025</a>"	<a href=http://pubchem.ncbi.nlm.nih.gov/summary/summary.cgi?cid=867">867</a>"	306532	306589	malonic acid 1	145	141-82-2	<a href=http://www.genome.jp/dbget-bin/www_bget?cpd+C04025">C04025</a>"	<a href=http://pubchem.ncbi.nlm.nih.gov/summary/summary.cgi?cid=867">867</a>"	306589
Methylmalonic acid	117	9.72833	348	22301	516-05-2	<a href=http://www.genome.jp/dbget-bin/www_bget?cpd+C02170">C02170</a>"	<a href=http://pubchem.ncbi.nlm.nih.gov/summary/summary.cgi?cid=487">487</a>"	306809	311544	Methylmalonic acid	348	516-05-2	<a href=http://www.genome.jp/dbget-bin/www_bget?cpd+C02170">C02170</a>"	<a href=http://pubchem.ncbi.nlm.nih.gov/summary/summary.cgi?cid=487">487</a>"	311544
malonic acid 1	151	9.76667	556	32799	141-82-2	<a href=http://www.genome.jp/dbget-bin/www_bget?cpd+C04025">C04025</a>"	<a href=http://pubchem.ncbi.nlm.nih.gov/summary/summary.cgi?cid=867">867</a>"	308406	306589	malonic acid 1	556	141-82-2	<a href=http://www.genome.jp/dbget-bin/www_bget?cpd+C04025">C04025</a>"	<a href=http://pubchem.ncbi.nlm.nih.gov/summary/summary.cgi?cid=867">867</a>"	306589	Methylmalonic acid	527	516-05-2	<a href=http://www.genome.jp/dbget-bin/www_bget?cpd+C02170">C02170</a>"	<a href=http://pubchem.ncbi.nlm.nih.gov/summary/summary.cgi?cid=487">487</a>"	311544	2-Hydroxyvaleric acid	436	617-31-2		<a href=http://pubchem.ncbi.nlm.nih.gov/summary/summary.cgi?cid=98009">98009</a>"	309568
Methylmalonic acid	281	9.77583	442	364778	516-05-2	<a href=http://www.genome.jp/dbget-bin/www_bget?cpd+C02170">C02170</a>"	<a href=http://pubchem.ncbi.nlm.nih.gov/summary/summary.cgi?cid=487">487</a>"	308788	311544	Methylmalonic acid	442	516-05-2	<a href=http://www.genome.jp/dbget-bin/www_bget?cpd+C02170">C02170</a>"	<a href=http://pubchem.ncbi.nlm.nih.gov/summary/summary.cgi?cid=487">487</a>"	311544	malonic acid 1	433	141-82-2	<a href=http://www.genome.jp/dbget-bin/www_bget?cpd+C04025">C04025</a>"	<a href=http://pubchem.ncbi.nlm.nih.gov/summary/summary.cgi?cid=867">867</a>"	306589
Unknown 155	185	9.8025		60492				309898
3-Aminoisobutyric acid 2	102	9.84833	739	107745	144-90-1	<a href=http://www.genome.jp/dbget-bin/www_bget?cpd+C05145">C05145</a>"	<a href=http://pubchem.ncbi.nlm.nih.gov/summary/summary.cgi?cid=64956">64956</a>"	311807	308779	3-Aminoisobutyric acid 2	739	144-90-1	<a href=http://www.genome.jp/dbget-bin/www_bget?cpd+C05145">C05145</a>"	<a href=http://pubchem.ncbi.nlm.nih.gov/summary/summary.cgi?cid=64956">64956</a>"	308779	2-Hydroxyvaleric acid	594	617-31-2		<a href=http://pubchem.ncbi.nlm.nih.gov/summary/summary.cgi?cid=98009">98009</a>"	309568	Methylmalonic acid	575	516-05-2	<a href=http://www.genome.jp/dbget-bin/www_bget?cpd+C02170">C02170</a>"	<a href=http://pubchem.ncbi.nlm.nih.gov/summary/summary.cgi?cid=487">487</a>"	311544
Unknown 156	207	9.855		114095				312084
valine	144	9.92417	955	1918337	72-18-4	<a href=http://www.genome.jp/dbget-bin/www_bget?cpd+C00183">C00183</a>"	<a href=http://pubchem.ncbi.nlm.nih.gov/summary/summary.cgi?cid=1182">1182</a>"	314965	314036	valine	955	72-18-4	<a href=http://www.genome.jp/dbget-bin/www_bget?cpd+C00183">C00183</a>"	<a href=http://pubchem.ncbi.nlm.nih.gov/summary/summary.cgi?cid=1182">1182</a>"	314036
Unknown 157	332	9.965		5801.6				316665
Unknown 158	266	9.96917		7631.4				316839
Unknown 159	70	9.97917		13857				317255
naphthalene	221	9.9875	260	29746	91-20-3	<a href=http://www.genome.jp/dbget-bin/www_bget?cpd+C00829">C00829</a>"	<a href=http://pubchem.ncbi.nlm.nih.gov/summary/summary.cgi?cid=931">931</a>"	317602	315992	naphthalene	260	91-20-3	<a href=http://www.genome.jp/dbget-bin/www_bget?cpd+C00829">C00829</a>"	<a href=http://pubchem.ncbi.nlm.nih.gov/summary/summary.cgi?cid=931">931</a>"	315992	Acetophenone	219	98-86-2	<a href=http://www.genome.jp/dbget-bin/www_bget?cpd+C07113">C07113</a>"	<a href=http://pubchem.ncbi.nlm.nih.gov/summary/summary.cgi?cid=7410">7410</a>"	313778
Unknown 160	97	10.0217		12498				319025
Unknown 161	281	10.0308		912894				319407
Unknown 162	211	10.0533		8561.9				320344
Unknown 163	86	10.06		6214.2				320621
Unknown 164	151	10.085		5494.8				321662
4-hydroxybutyrate	147	10.0883	378	54821	502-85-2		<a href=http://pubchem.ncbi.nlm.nih.gov/summary/summary.cgi?cid=3037032">3037032</a>"	321801	325861	4-hydroxybutyrate	378	502-85-2		<a href=http://pubchem.ncbi.nlm.nih.gov/summary/summary.cgi?cid=3037032">3037032</a>"	325861	hydroxyurea	321	127-07-1	<a href=http://www.genome.jp/dbget-bin/www_bget?cpd+C07044">C07044</a>"	<a href=http://pubchem.ncbi.nlm.nih.gov/summary/summary.cgi?cid=3657">3657</a>"	324837
hydroxyurea	82	10.115	240	15303	127-07-1	<a href=http://www.genome.jp/dbget-bin/www_bget?cpd+C07044">C07044</a>"	<a href=http://pubchem.ncbi.nlm.nih.gov/summary/summary.cgi?cid=3657">3657</a>"	322912	324837	hydroxyurea	240	127-07-1	<a href=http://www.genome.jp/dbget-bin/www_bget?cpd+C07044">C07044</a>"	<a href=http://pubchem.ncbi.nlm.nih.gov/summary/summary.cgi?cid=3657">3657</a>"	324837
2-Butyne-1,4-diol	217	10.13	297	8482.5	110-65-6	<a href=http://www.genome.jp/dbget-bin/www_bget?cpd+C02497">C02497</a>"	<a href=http://pubchem.ncbi.nlm.nih.gov/summary/summary.cgi?cid=8066">8066</a>"	323530	327727	2-Butyne-1,4-diol	297	110-65-6	<a href=http://www.genome.jp/dbget-bin/www_bget?cpd+C02497">C02497</a>"	<a href=http://pubchem.ncbi.nlm.nih.gov/summary/summary.cgi?cid=8066">8066</a>"	327727	4-hydroxybutyrate	210	502-85-2		<a href=http://pubchem.ncbi.nlm.nih.gov/summary/summary.cgi?cid=3037032">3037032</a>"	325861	hydroxyurea	199	127-07-1	<a href=http://www.genome.jp/dbget-bin/www_bget?cpd+C07044">C07044</a>"	<a href=http://pubchem.ncbi.nlm.nih.gov/summary/summary.cgi?cid=3657">3657</a>"	324837
Unknown 165	159	10.1733		23732				325305
2-ketoadipate 4	116	10.1783	212	76040	689-31-6	<a href=http://www.genome.jp/dbget-bin/www_bget?cpd+C00322">C00322</a>"	<a href=http://pubchem.ncbi.nlm.nih.gov/summary/summary.cgi?cid=71">71</a>"	325510	324789	2-ketoadipate 4	212	689-31-6	<a href=http://www.genome.jp/dbget-bin/www_bget?cpd+C00322">C00322</a>"	<a href=http://pubchem.ncbi.nlm.nih.gov/summary/summary.cgi?cid=71">71</a>"	324789
Unknown 166	71	10.1975		22388				326295
2-Butyne-1,4-diol	244	10.2025	674	109767	110-65-6	<a href=http://www.genome.jp/dbget-bin/www_bget?cpd+C02497">C02497</a>"	<a href=http://pubchem.ncbi.nlm.nih.gov/summary/summary.cgi?cid=8066">8066</a>"	326500	327727	2-Butyne-1,4-diol	674	110-65-6	<a href=http://www.genome.jp/dbget-bin/www_bget?cpd+C02497">C02497</a>"	<a href=http://pubchem.ncbi.nlm.nih.gov/summary/summary.cgi?cid=8066">8066</a>"	327727	4-hydroxybutyrate	487	502-85-2		<a href=http://pubchem.ncbi.nlm.nih.gov/summary/summary.cgi?cid=3037032">3037032</a>"	325861	hydroxyurea	470	127-07-1	<a href=http://www.genome.jp/dbget-bin/www_bget?cpd+C07044">C07044</a>"	<a href=http://pubchem.ncbi.nlm.nih.gov/summary/summary.cgi?cid=3657">3657</a>"	324837	urea	427	57-13-6	<a href=http://www.genome.jp/dbget-bin/www_bget?cpd+C00086">C00086</a>"	<a href=http://pubchem.ncbi.nlm.nih.gov/summary/summary.cgi?cid=1176">1176</a>"	328823
Unknown 167	205	10.2142		13590				326978
hydroxyurea	159	10.2208	606	20076	127-07-1	<a href=http://www.genome.jp/dbget-bin/www_bget?cpd+C07044">C07044</a>"	<a href=http://pubchem.ncbi.nlm.nih.gov/summary/summary.cgi?cid=3657">3657</a>"	327251	324837	hydroxyurea	606	127-07-1	<a href=http://www.genome.jp/dbget-bin/www_bget?cpd+C07044">C07044</a>"	<a href=http://pubchem.ncbi.nlm.nih.gov/summary/summary.cgi?cid=3657">3657</a>"	324837	2-Butyne-1,4-diol	493	110-65-6	<a href=http://www.genome.jp/dbget-bin/www_bget?cpd+C02497">C02497</a>"	<a href=http://pubchem.ncbi.nlm.nih.gov/summary/summary.cgi?cid=8066">8066</a>"	327727	4-hydroxybutyrate	425	502-85-2		<a href=http://pubchem.ncbi.nlm.nih.gov/summary/summary.cgi?cid=3037032">3037032</a>"	325861	urea	380	57-13-6	<a href=http://www.genome.jp/dbget-bin/www_bget?cpd+C00086">C00086</a>"	<a href=http://pubchem.ncbi.nlm.nih.gov/summary/summary.cgi?cid=1176">1176</a>"	328823
Unknown 168	233	10.2267		18308				327490
norvaline	144	10.2692	882	60815	6600-40-4		<a href=http://pubchem.ncbi.nlm.nih.gov/summary/summary.cgi?cid=824">824</a>"	329231	327136	norvaline	882	6600-40-4		<a href=http://pubchem.ncbi.nlm.nih.gov/summary/summary.cgi?cid=824">824</a>"	327136	4-hydroxybutyrate	283	502-85-2		<a href=http://pubchem.ncbi.nlm.nih.gov/summary/summary.cgi?cid=3037032">3037032</a>"	325861
2-Butyne-1,4-diol	159	10.2742	415	10775	110-65-6	<a href=http://www.genome.jp/dbget-bin/www_bget?cpd+C02497">C02497</a>"	<a href=http://pubchem.ncbi.nlm.nih.gov/summary/summary.cgi?cid=8066">8066</a>"	329435	327727	2-Butyne-1,4-diol	415	110-65-6	<a href=http://www.genome.jp/dbget-bin/www_bget?cpd+C02497">C02497</a>"	<a href=http://pubchem.ncbi.nlm.nih.gov/summary/summary.cgi?cid=8066">8066</a>"	327727	4-hydroxybutyrate	407	502-85-2		<a href=http://pubchem.ncbi.nlm.nih.gov/summary/summary.cgi?cid=3037032">3037032</a>"	325861	hydroxyurea	358	127-07-1	<a href=http://www.genome.jp/dbget-bin/www_bget?cpd+C07044">C07044</a>"	<a href=http://pubchem.ncbi.nlm.nih.gov/summary/summary.cgi?cid=3657">3657</a>"	324837
urea	213	10.2883	211	6939.0	57-13-6	<a href=http://www.genome.jp/dbget-bin/www_bget?cpd+C00086">C00086</a>"	<a href=http://pubchem.ncbi.nlm.nih.gov/summary/summary.cgi?cid=1176">1176</a>"	330016	328823	urea	211	57-13-6	<a href=http://www.genome.jp/dbget-bin/www_bget?cpd+C00086">C00086</a>"	<a href=http://pubchem.ncbi.nlm.nih.gov/summary/summary.cgi?cid=1176">1176</a>"	328823
Unknown 169	184	10.3083		34322				330835
2-ketoadipate 3	73	10.3342	290	155522	689-31-6	<a href=http://www.genome.jp/dbget-bin/www_bget?cpd+C00322">C00322</a>"	<a href=http://pubchem.ncbi.nlm.nih.gov/summary/summary.cgi?cid=71">71</a>"	331893	332196	2-ketoadipate 3	290	689-31-6	<a href=http://www.genome.jp/dbget-bin/www_bget?cpd+C00322">C00322</a>"	<a href=http://pubchem.ncbi.nlm.nih.gov/summary/summary.cgi?cid=71">71</a>"	332196	Carbobenzyloxy-L-leucine degr1	228	2018-66-8	<a href=http://www.genome.jp/dbget-bin/www_bget?cpd+C04335">C04335</a>"	<a href=http://pubchem.ncbi.nlm.nih.gov/summary/summary.cgi?cid=74840">74840</a>"	335421	Citraconic acid degr1	226	498-23-7		<a href=http://pubchem.ncbi.nlm.nih.gov/summary/summary.cgi?cid=874">874</a>"	329296
2-ketoadipate 3	116	10.3375	215	11162	689-31-6	<a href=http://www.genome.jp/dbget-bin/www_bget?cpd+C00322">C00322</a>"	<a href=http://pubchem.ncbi.nlm.nih.gov/summary/summary.cgi?cid=71">71</a>"	332030	332196	2-ketoadipate 3	215	689-31-6	<a href=http://www.genome.jp/dbget-bin/www_bget?cpd+C00322">C00322</a>"	<a href=http://pubchem.ncbi.nlm.nih.gov/summary/summary.cgi?cid=71">71</a>"	332196	Carbobenzyloxy-L-leucine degr1	203	2018-66-8	<a href=http://www.genome.jp/dbget-bin/www_bget?cpd+C04335">C04335</a>"	<a href=http://pubchem.ncbi.nlm.nih.gov/summary/summary.cgi?cid=74840">74840</a>"	335421
urea	171	10.3658	660	41233	57-13-6	<a href=http://www.genome.jp/dbget-bin/www_bget?cpd+C00086">C00086</a>"	<a href=http://pubchem.ncbi.nlm.nih.gov/summary/summary.cgi?cid=1176">1176</a>"	333191	328823	urea	660	57-13-6	<a href=http://www.genome.jp/dbget-bin/www_bget?cpd+C00086">C00086</a>"	<a href=http://pubchem.ncbi.nlm.nih.gov/summary/summary.cgi?cid=1176">1176</a>"	328823
2-ketoadipate 3	100	10.38	859	64654	689-31-6	<a href=http://www.genome.jp/dbget-bin/www_bget?cpd+C00322">C00322</a>"	<a href=http://pubchem.ncbi.nlm.nih.gov/summary/summary.cgi?cid=71">71</a>"	333771	332196	2-ketoadipate 3	859	689-31-6	<a href=http://www.genome.jp/dbget-bin/www_bget?cpd+C00322">C00322</a>"	<a href=http://pubchem.ncbi.nlm.nih.gov/summary/summary.cgi?cid=71">71</a>"	332196	Carbobenzyloxy-L-leucine degr1	416	2018-66-8	<a href=http://www.genome.jp/dbget-bin/www_bget?cpd+C04335">C04335</a>"	<a href=http://pubchem.ncbi.nlm.nih.gov/summary/summary.cgi?cid=74840">74840</a>"	335421	Citraconic acid degr1	411	498-23-7		<a href=http://pubchem.ncbi.nlm.nih.gov/summary/summary.cgi?cid=874">874</a>"	329296	Dihydroxyacetone	340	62147-49-3	<a href=http://www.genome.jp/dbget-bin/www_bget?cpd+C00184">C00184</a>"	<a href=http://pubchem.ncbi.nlm.nih.gov/summary/summary.cgi?cid=670">670</a>"	333585
serine 2	96	10.3883	360	143386	56-45-1	<a href=http://www.genome.jp/dbget-bin/www_bget?cpd+C00716">C00716</a>"	<a href=http://pubchem.ncbi.nlm.nih.gov/summary/summary.cgi?cid=617">617</a>"	334112	339071	serine 2	360	56-45-1	<a href=http://www.genome.jp/dbget-bin/www_bget?cpd+C00716">C00716</a>"	<a href=http://pubchem.ncbi.nlm.nih.gov/summary/summary.cgi?cid=617">617</a>"	339071	2-ketoadipate 3	276	689-31-6	<a href=http://www.genome.jp/dbget-bin/www_bget?cpd+C00322">C00322</a>"	<a href=http://pubchem.ncbi.nlm.nih.gov/summary/summary.cgi?cid=71">71</a>"	332196	oxamic acid	226	471-47-6	<a href=http://www.genome.jp/dbget-bin/www_bget?cpd+C01444">C01444</a>"	<a href=http://pubchem.ncbi.nlm.nih.gov/summary/summary.cgi?cid=974">974</a>"	339041
serine 2	30	10.3908	332	23340	56-45-1	<a href=http://www.genome.jp/dbget-bin/www_bget?cpd+C00716">C00716</a>"	<a href=http://pubchem.ncbi.nlm.nih.gov/summary/summary.cgi?cid=617">617</a>"	334215	339071	serine 2	332	56-45-1	<a href=http://www.genome.jp/dbget-bin/www_bget?cpd+C00716">C00716</a>"	<a href=http://pubchem.ncbi.nlm.nih.gov/summary/summary.cgi?cid=617">617</a>"	339071	oxamic acid	296	471-47-6	<a href=http://www.genome.jp/dbget-bin/www_bget?cpd+C01444">C01444</a>"	<a href=http://pubchem.ncbi.nlm.nih.gov/summary/summary.cgi?cid=974">974</a>"	339041
oxamic acid	172	10.4075	247	13559	471-47-6	<a href=http://www.genome.jp/dbget-bin/www_bget?cpd+C01444">C01444</a>"	<a href=http://pubchem.ncbi.nlm.nih.gov/summary/summary.cgi?cid=974">974</a>"	334897	339041	oxamic acid	247	471-47-6	<a href=http://www.genome.jp/dbget-bin/www_bget?cpd+C01444">C01444</a>"	<a href=http://pubchem.ncbi.nlm.nih.gov/summary/summary.cgi?cid=974">974</a>"	339041
Dihydroxyacetone	70	10.4317	374	9198.7	62147-49-3	<a href=http://www.genome.jp/dbget-bin/www_bget?cpd+C00184">C00184</a>"	<a href=http://pubchem.ncbi.nlm.nih.gov/summary/summary.cgi?cid=670">670</a>"	335887	333585	Dihydroxyacetone	374	62147-49-3	<a href=http://www.genome.jp/dbget-bin/www_bget?cpd+C00184">C00184</a>"	<a href=http://pubchem.ncbi.nlm.nih.gov/summary/summary.cgi?cid=670">670</a>"	333585
serine 2	146	10.44	209	11943	56-45-1	<a href=http://www.genome.jp/dbget-bin/www_bget?cpd+C00716">C00716</a>"	<a href=http://pubchem.ncbi.nlm.nih.gov/summary/summary.cgi?cid=617">617</a>"	336229	339071	serine 2	209	56-45-1	<a href=http://www.genome.jp/dbget-bin/www_bget?cpd+C00716">C00716</a>"	<a href=http://pubchem.ncbi.nlm.nih.gov/summary/summary.cgi?cid=617">617</a>"	339071
3-Methylbenzyl Alcohol	57	10.4608	319	8009.4	587-03-1	<a href=http://www.genome.jp/dbget-bin/www_bget?cpd+C07216">C07216</a>"	<a href=http://pubchem.ncbi.nlm.nih.gov/summary/summary.cgi?cid=11476">11476</a>"	337082	334753	3-Methylbenzyl Alcohol	319	587-03-1	<a href=http://www.genome.jp/dbget-bin/www_bget?cpd+C07216">C07216</a>"	<a href=http://pubchem.ncbi.nlm.nih.gov/summary/summary.cgi?cid=11476">11476</a>"	334753	benzoic acid	240	65-85-0	<a href=http://www.genome.jp/dbget-bin/www_bget?cpd+C03096">C03096</a>"	<a href=http://pubchem.ncbi.nlm.nih.gov/summary/summary.cgi?cid=243">243</a>"	339866
benzoic acid	179	10.4642	978	1683471	65-85-0	<a href=http://www.genome.jp/dbget-bin/www_bget?cpd+C03096">C03096</a>"	<a href=http://pubchem.ncbi.nlm.nih.gov/summary/summary.cgi?cid=243">243</a>"	337219	339866	benzoic acid	978	65-85-0	<a href=http://www.genome.jp/dbget-bin/www_bget?cpd+C03096">C03096</a>"	<a href=http://pubchem.ncbi.nlm.nih.gov/summary/summary.cgi?cid=243">243</a>"	339866	3-Methylbenzyl Alcohol	507	587-03-1	<a href=http://www.genome.jp/dbget-bin/www_bget?cpd+C07216">C07216</a>"	<a href=http://pubchem.ncbi.nlm.nih.gov/summary/summary.cgi?cid=11476">11476</a>"	334753	4-Methylbenzyl alcohol	372	589-18-4	<a href=http://www.genome.jp/dbget-bin/www_bget?cpd+C06757">C06757</a>"	<a href=http://pubchem.ncbi.nlm.nih.gov/summary/summary.cgi?cid=11505">11505</a>"	341403
Unknown 170	147	10.4917		18887				338345
Unknown 171	206	10.5167		19863				339369
serine 2	132	10.5367	479	25899	56-45-1	<a href=http://www.genome.jp/dbget-bin/www_bget?cpd+C00716">C00716</a>"	<a href=http://pubchem.ncbi.nlm.nih.gov/summary/summary.cgi?cid=617">617</a>"	340189	339071	serine 2	479	56-45-1	<a href=http://www.genome.jp/dbget-bin/www_bget?cpd+C00716">C00716</a>"	<a href=http://pubchem.ncbi.nlm.nih.gov/summary/summary.cgi?cid=617">617</a>"	339071	oxamic acid	80	471-47-6	<a href=http://www.genome.jp/dbget-bin/www_bget?cpd+C01444">C01444</a>"	<a href=http://pubchem.ncbi.nlm.nih.gov/summary/summary.cgi?cid=974">974</a>"	339041	caprylic acid	63	124-07-2	<a href=http://www.genome.jp/dbget-bin/www_bget?cpd+C06423">C06423</a>"	<a href=http://pubchem.ncbi.nlm.nih.gov/summary/summary.cgi?cid=379">379</a>"	344264
Unknown 172	117	10.5525		96638				340837
glycerol	191	10.5608	219	11880	56-81-5	<a href=http://www.genome.jp/dbget-bin/www_bget?cpd+C00116">C00116</a>"	<a href=http://pubchem.ncbi.nlm.nih.gov/summary/summary.cgi?cid=753">753</a>"	341179	345180	glycerol	219	56-81-5	<a href=http://www.genome.jp/dbget-bin/www_bget?cpd+C00116">C00116</a>"	<a href=http://pubchem.ncbi.nlm.nih.gov/summary/summary.cgi?cid=753">753</a>"	345180	phosphate	209	7664-38-2	<a href=http://www.genome.jp/dbget-bin/www_bget?cpd+C00009">C00009</a>"	<a href=http://pubchem.ncbi.nlm.nih.gov/summary/summary.cgi?cid=1004">1004</a>"	345791
oxamic acid	147	10.5683	649	158156	471-47-6	<a href=http://www.genome.jp/dbget-bin/www_bget?cpd+C01444">C01444</a>"	<a href=http://pubchem.ncbi.nlm.nih.gov/summary/summary.cgi?cid=974">974</a>"	341486	339041	oxamic acid	649	471-47-6	<a href=http://www.genome.jp/dbget-bin/www_bget?cpd+C01444">C01444</a>"	<a href=http://pubchem.ncbi.nlm.nih.gov/summary/summary.cgi?cid=974">974</a>"	339041	glycerol	456	56-81-5	<a href=http://www.genome.jp/dbget-bin/www_bget?cpd+C00116">C00116</a>"	<a href=http://pubchem.ncbi.nlm.nih.gov/summary/summary.cgi?cid=753">753</a>"	345180	cyclohexane-1,2-diol	447	931-17-9		<a href=http://pubchem.ncbi.nlm.nih.gov/summary/summary.cgi?cid=13601">13601</a>"	345040
Unknown 173	98	10.6025		1784205				342886
2-Deoxyuridine	58	10.6425	462	99331	951-78-0	<a href=http://www.genome.jp/dbget-bin/www_bget?cpd+C00526">C00526</a>"	<a href=http://pubchem.ncbi.nlm.nih.gov/summary/summary.cgi?cid=640">640</a>"	344524	349115	2-Deoxyuridine	462	951-78-0	<a href=http://www.genome.jp/dbget-bin/www_bget?cpd+C00526">C00526</a>"	<a href=http://pubchem.ncbi.nlm.nih.gov/summary/summary.cgi?cid=640">640</a>"	349115	cyclohexane-1,2-diol	401	931-17-9		<a href=http://pubchem.ncbi.nlm.nih.gov/summary/summary.cgi?cid=13601">13601</a>"	345040
leucine	39	10.6517	244	38200	61-90-5	<a href=http://www.genome.jp/dbget-bin/www_bget?cpd+C00123">C00123</a>"	<a href=http://pubchem.ncbi.nlm.nih.gov/summary/summary.cgi?cid=857">857</a>"	344900	346389	leucine	244	61-90-5	<a href=http://www.genome.jp/dbget-bin/www_bget?cpd+C00123">C00123</a>"	<a href=http://pubchem.ncbi.nlm.nih.gov/summary/summary.cgi?cid=857">857</a>"	346389
caprylic acid	143	10.6558	807	33693	124-07-2	<a href=http://www.genome.jp/dbget-bin/www_bget?cpd+C06423">C06423</a>"	<a href=http://pubchem.ncbi.nlm.nih.gov/summary/summary.cgi?cid=379">379</a>"	345070	344264	caprylic acid	807	124-07-2	<a href=http://www.genome.jp/dbget-bin/www_bget?cpd+C06423">C06423</a>"	<a href=http://pubchem.ncbi.nlm.nih.gov/summary/summary.cgi?cid=379">379</a>"	344264
caprylic acid	174	10.6642	639	164757	124-07-2	<a href=http://www.genome.jp/dbget-bin/www_bget?cpd+C06423">C06423</a>"	<a href=http://pubchem.ncbi.nlm.nih.gov/summary/summary.cgi?cid=379">379</a>"	345412	344264	caprylic acid	639	124-07-2	<a href=http://www.genome.jp/dbget-bin/www_bget?cpd+C06423">C06423</a>"	<a href=http://pubchem.ncbi.nlm.nih.gov/summary/summary.cgi?cid=379">379</a>"	344264	Ethanolamine	636	141-43-5	<a href=http://www.genome.jp/dbget-bin/www_bget?cpd+C00189">C00189</a>"	<a href=http://pubchem.ncbi.nlm.nih.gov/summary/summary.cgi?cid=700">700</a>"	344667
phosphate	299	10.7058	910	5524827	7664-38-2	<a href=http://www.genome.jp/dbget-bin/www_bget?cpd+C00009">C00009</a>"	<a href=http://pubchem.ncbi.nlm.nih.gov/summary/summary.cgi?cid=1004">1004</a>"	347119	345791	phosphate	910	7664-38-2	<a href=http://www.genome.jp/dbget-bin/www_bget?cpd+C00009">C00009</a>"	<a href=http://pubchem.ncbi.nlm.nih.gov/summary/summary.cgi?cid=1004">1004</a>"	345791
leucine	84	10.7167	268	129487	61-90-5	<a href=http://www.genome.jp/dbget-bin/www_bget?cpd+C00123">C00123</a>"	<a href=http://pubchem.ncbi.nlm.nih.gov/summary/summary.cgi?cid=857">857</a>"	347562	346389	leucine	268	61-90-5	<a href=http://www.genome.jp/dbget-bin/www_bget?cpd+C00123">C00123</a>"	<a href=http://pubchem.ncbi.nlm.nih.gov/summary/summary.cgi?cid=857">857</a>"	346389	acetanilide 3	232	103-84-4	<a href=http://www.genome.jp/dbget-bin/www_bget?cpd+C07565">C07565</a>"	<a href=http://pubchem.ncbi.nlm.nih.gov/summary/summary.cgi?cid=904">904</a>"	352000
leucine	158	10.725	684	1443941	61-90-5	<a href=http://www.genome.jp/dbget-bin/www_bget?cpd+C00123">C00123</a>"	<a href=http://pubchem.ncbi.nlm.nih.gov/summary/summary.cgi?cid=857">857</a>"	347904	346389	leucine	684	61-90-5	<a href=http://www.genome.jp/dbget-bin/www_bget?cpd+C00123">C00123</a>"	<a href=http://pubchem.ncbi.nlm.nih.gov/summary/summary.cgi?cid=857">857</a>"	346389	glycerol	363	56-81-5	<a href=http://www.genome.jp/dbget-bin/www_bget?cpd+C00116">C00116</a>"	<a href=http://pubchem.ncbi.nlm.nih.gov/summary/summary.cgi?cid=753">753</a>"	345180
glycerol	205	10.7358	949	4906696	56-81-5	<a href=http://www.genome.jp/dbget-bin/www_bget?cpd+C00116">C00116</a>"	<a href=http://pubchem.ncbi.nlm.nih.gov/summary/summary.cgi?cid=753">753</a>"	348348	345180	glycerol	949	56-81-5	<a href=http://www.genome.jp/dbget-bin/www_bget?cpd+C00116">C00116</a>"	<a href=http://pubchem.ncbi.nlm.nih.gov/summary/summary.cgi?cid=753">753</a>"	345180
Unknown 174	159	10.7842		9172.3				350328
thymidine 1	170	10.795	782	36859	50-89-5	<a href=http://www.genome.jp/dbget-bin/www_bget?cpd+C00214">C00214</a>"	<a href=http://pubchem.ncbi.nlm.nih.gov/summary/summary.cgi?cid=5789">5789</a>"	350771	349526	thymidine 1	782	50-89-5	<a href=http://www.genome.jp/dbget-bin/www_bget?cpd+C00214">C00214</a>"	<a href=http://pubchem.ncbi.nlm.nih.gov/summary/summary.cgi?cid=5789">5789</a>"	349526	2-Deoxyuridine	779	951-78-0	<a href=http://www.genome.jp/dbget-bin/www_bget?cpd+C00526">C00526</a>"	<a href=http://pubchem.ncbi.nlm.nih.gov/summary/summary.cgi?cid=640">640</a>"	349115	epsilon-Caprolactam	309	105-60-2	<a href=http://www.genome.jp/dbget-bin/www_bget?cpd+C06593">C06593</a>"	<a href=http://pubchem.ncbi.nlm.nih.gov/summary/summary.cgi?cid=7768">7768</a>"	352787	butyraldehyde 3	285	123-72-8	<a href=http://www.genome.jp/dbget-bin/www_bget?cpd+C01412">C01412</a>"	<a href=http://pubchem.ncbi.nlm.nih.gov/summary/summary.cgi?cid=261">261</a>"	350901
Unknown 175	280	10.8142		293147				351557
Unknown 176	327	10.8508		6719.2				353059
butyraldehyde 1	129	10.9083	301	9143.3	123-72-8	<a href=http://www.genome.jp/dbget-bin/www_bget?cpd+C01412">C01412</a>"	<a href=http://pubchem.ncbi.nlm.nih.gov/summary/summary.cgi?cid=261">261</a>"	355414	356196	butyraldehyde 1	301	123-72-8	<a href=http://www.genome.jp/dbget-bin/www_bget?cpd+C01412">C01412</a>"	<a href=http://pubchem.ncbi.nlm.nih.gov/summary/summary.cgi?cid=261">261</a>"	356196	butyraldehyde 3	235	123-72-8	<a href=http://www.genome.jp/dbget-bin/www_bget?cpd+C01412">C01412</a>"	<a href=http://pubchem.ncbi.nlm.nih.gov/summary/summary.cgi?cid=261">261</a>"	350901
Isoleucine	258	10.9142	361	10730	73-32-5	<a href=http://www.genome.jp/dbget-bin/www_bget?cpd+C00407">C00407</a>"	<a href=http://pubchem.ncbi.nlm.nih.gov/summary/summary.cgi?cid=6306">6306</a>"	355653	359232	Isoleucine	361	73-32-5	<a href=http://www.genome.jp/dbget-bin/www_bget?cpd+C00407">C00407</a>"	<a href=http://pubchem.ncbi.nlm.nih.gov/summary/summary.cgi?cid=6306">6306</a>"	359232	2-Deoxyerythritol	328	3068-00-6		<a href=http://pubchem.ncbi.nlm.nih.gov/summary/summary.cgi?cid=18302">18302</a>"	354604
4-Vinylphenol	162	10.9358	294	92649	2628-17-3	<a href=http://www.genome.jp/dbget-bin/www_bget?cpd+C05627">C05627</a>"	<a href=http://pubchem.ncbi.nlm.nih.gov/summary/summary.cgi?cid=62453">62453</a>"	356541	357242	4-Vinylphenol	294	2628-17-3	<a href=http://www.genome.jp/dbget-bin/www_bget?cpd+C05627">C05627</a>"	<a href=http://pubchem.ncbi.nlm.nih.gov/summary/summary.cgi?cid=62453">62453</a>"	357242	L-Allothreonine 2	246	28954-12-3	<a href=http://www.genome.jp/dbget-bin/www_bget?cpd+C05519">C05519</a>"	<a href=http://pubchem.ncbi.nlm.nih.gov/summary/summary.cgi?cid=99289">99289</a>"	359083	Isoleucine	238	73-32-5	<a href=http://www.genome.jp/dbget-bin/www_bget?cpd+C00407">C00407</a>"	<a href=http://pubchem.ncbi.nlm.nih.gov/summary/summary.cgi?cid=6306">6306</a>"	359232	3-hydroxypyruvate	234	1113-60-6	<a href=http://www.genome.jp/dbget-bin/www_bget?cpd+C00168">C00168</a>"	<a href=http://pubchem.ncbi.nlm.nih.gov/summary/summary.cgi?cid=964">964</a>"	353745
2-Deoxyerythritol	117	10.9642	811	56206	3068-00-6		<a href=http://pubchem.ncbi.nlm.nih.gov/summary/summary.cgi?cid=18302">18302</a>"	357701	354604	2-Deoxyerythritol	811	3068-00-6		<a href=http://pubchem.ncbi.nlm.nih.gov/summary/summary.cgi?cid=18302">18302</a>"	354604	L-Allothreonine 2	413	28954-12-3	<a href=http://www.genome.jp/dbget-bin/www_bget?cpd+C05519">C05519</a>"	<a href=http://pubchem.ncbi.nlm.nih.gov/summary/summary.cgi?cid=99289">99289</a>"	359083
Isoleucine	158	10.9783	504	8693.7	73-32-5	<a href=http://www.genome.jp/dbget-bin/www_bget?cpd+C00407">C00407</a>"	<a href=http://pubchem.ncbi.nlm.nih.gov/summary/summary.cgi?cid=6306">6306</a>"	358282	359232	Isoleucine	504	73-32-5	<a href=http://www.genome.jp/dbget-bin/www_bget?cpd+C00407">C00407</a>"	<a href=http://pubchem.ncbi.nlm.nih.gov/summary/summary.cgi?cid=6306">6306</a>"	359232
Unknown 177	204	10.9867		13802				358623
threonine 2	117	11.0242	496	35900	72-19-5	<a href=http://www.genome.jp/dbget-bin/www_bget?cpd+C00188">C00188</a>"	<a href=http://pubchem.ncbi.nlm.nih.gov/summary/summary.cgi?cid=205">205</a>"	360159	361557	threonine 2	496	72-19-5	<a href=http://www.genome.jp/dbget-bin/www_bget?cpd+C00188">C00188</a>"	<a href=http://pubchem.ncbi.nlm.nih.gov/summary/summary.cgi?cid=205">205</a>"	361557	L-Allothreonine 2	491	28954-12-3	<a href=http://www.genome.jp/dbget-bin/www_bget?cpd+C05519">C05519</a>"	<a href=http://pubchem.ncbi.nlm.nih.gov/summary/summary.cgi?cid=99289">99289</a>"	359083
Isoleucine	158	11.0292	928	677607	73-32-5	<a href=http://www.genome.jp/dbget-bin/www_bget?cpd+C00407">C00407</a>"	<a href=http://pubchem.ncbi.nlm.nih.gov/summary/summary.cgi?cid=6306">6306</a>"	360364	359232	Isoleucine	928	73-32-5	<a href=http://www.genome.jp/dbget-bin/www_bget?cpd+C00407">C00407</a>"	<a href=http://pubchem.ncbi.nlm.nih.gov/summary/summary.cgi?cid=6306">6306</a>"	359232	O-methylthreonine 1	522	2076-57-5		<a href=http://pubchem.ncbi.nlm.nih.gov/summary/summary.cgi?cid=222906">222906</a>"	356177	L-Allothreonine 2	390	28954-12-3	<a href=http://www.genome.jp/dbget-bin/www_bget?cpd+C05519">C05519</a>"	<a href=http://pubchem.ncbi.nlm.nih.gov/summary/summary.cgi?cid=99289">99289</a>"	359083	threonine 2	385	72-19-5	<a href=http://www.genome.jp/dbget-bin/www_bget?cpd+C00188">C00188</a>"	<a href=http://pubchem.ncbi.nlm.nih.gov/summary/summary.cgi?cid=205">205</a>"	361557
O-methylthreonine 1	130	11.0325	316	59768	2076-57-5		<a href=http://pubchem.ncbi.nlm.nih.gov/summary/summary.cgi?cid=222906">222906</a>"	360501	356177	O-methylthreonine 1	316	2076-57-5		<a href=http://pubchem.ncbi.nlm.nih.gov/summary/summary.cgi?cid=222906">222906</a>"	356177	Isoleucine	293	73-32-5	<a href=http://www.genome.jp/dbget-bin/www_bget?cpd+C00407">C00407</a>"	<a href=http://pubchem.ncbi.nlm.nih.gov/summary/summary.cgi?cid=6306">6306</a>"	359232	proline	288	147-85-3	<a href=http://www.genome.jp/dbget-bin/www_bget?cpd+C00148">C00148</a>"	<a href=http://pubchem.ncbi.nlm.nih.gov/summary/summary.cgi?cid=614">614</a>"	363983	threonine 2	242	72-19-5	<a href=http://www.genome.jp/dbget-bin/www_bget?cpd+C00188">C00188</a>"	<a href=http://pubchem.ncbi.nlm.nih.gov/summary/summary.cgi?cid=205">205</a>"	361557
Unknown 178	342	11.0908		8653.2				362890
proline	142	11.1083	818	725240	147-85-3	<a href=http://www.genome.jp/dbget-bin/www_bget?cpd+C00148">C00148</a>"	<a href=http://pubchem.ncbi.nlm.nih.gov/summary/summary.cgi?cid=614">614</a>"	363607	363983	proline	818	147-85-3	<a href=http://www.genome.jp/dbget-bin/www_bget?cpd+C00148">C00148</a>"	<a href=http://pubchem.ncbi.nlm.nih.gov/summary/summary.cgi?cid=614">614</a>"	363983	4-aminobutyric acid 2	316	56-12-2	<a href=http://www.genome.jp/dbget-bin/www_bget?cpd+C00334">C00334</a>"	<a href=http://pubchem.ncbi.nlm.nih.gov/summary/summary.cgi?cid=119">119</a>"	365880	L-Allothreonine 2	251	28954-12-3	<a href=http://www.genome.jp/dbget-bin/www_bget?cpd+C05519">C05519</a>"	<a href=http://pubchem.ncbi.nlm.nih.gov/summary/summary.cgi?cid=99289">99289</a>"	359083
maleic acid	259	11.1117	475	36174	110-16-7	<a href=http://www.genome.jp/dbget-bin/www_bget?cpd+C01384">C01384</a>"	<a href=http://pubchem.ncbi.nlm.nih.gov/summary/summary.cgi?cid=444266">444266</a>"	363744	365916	maleic acid	475	110-16-7	<a href=http://www.genome.jp/dbget-bin/www_bget?cpd+C01384">C01384</a>"	<a href=http://pubchem.ncbi.nlm.nih.gov/summary/summary.cgi?cid=444266">444266</a>"	365916	4-aminobutyric acid 2	466	56-12-2	<a href=http://www.genome.jp/dbget-bin/www_bget?cpd+C00334">C00334</a>"	<a href=http://pubchem.ncbi.nlm.nih.gov/summary/summary.cgi?cid=119">119</a>"	365880
Phenylacetic acid	136	11.1492	298	908353	103-82-2	<a href=http://www.genome.jp/dbget-bin/www_bget?cpd+C07086">C07086</a>"	<a href=http://pubchem.ncbi.nlm.nih.gov/summary/summary.cgi?cid=999">999</a>"	365280	367560	Phenylacetic acid	298	103-82-2	<a href=http://www.genome.jp/dbget-bin/www_bget?cpd+C07086">C07086</a>"	<a href=http://pubchem.ncbi.nlm.nih.gov/summary/summary.cgi?cid=999">999</a>"	367560
Phenylacetic acid	164	11.1575	893	5458849	103-82-2	<a href=http://www.genome.jp/dbget-bin/www_bget?cpd+C07086">C07086</a>"	<a href=http://pubchem.ncbi.nlm.nih.gov/summary/summary.cgi?cid=999">999</a>"	365621	367560	Phenylacetic acid	893	103-82-2	<a href=http://www.genome.jp/dbget-bin/www_bget?cpd+C07086">C07086</a>"	<a href=http://pubchem.ncbi.nlm.nih.gov/summary/summary.cgi?cid=999">999</a>"	367560
4-aminobutyric acid 2	341	11.1608	345	239705	56-12-2	<a href=http://www.genome.jp/dbget-bin/www_bget?cpd+C00334">C00334</a>"	<a href=http://pubchem.ncbi.nlm.nih.gov/summary/summary.cgi?cid=119">119</a>"	365758	365880	4-aminobutyric acid 2	345	56-12-2	<a href=http://www.genome.jp/dbget-bin/www_bget?cpd+C00334">C00334</a>"	<a href=http://pubchem.ncbi.nlm.nih.gov/summary/summary.cgi?cid=119">119</a>"	365880	proline	304	147-85-3	<a href=http://www.genome.jp/dbget-bin/www_bget?cpd+C00148">C00148</a>"	<a href=http://pubchem.ncbi.nlm.nih.gov/summary/summary.cgi?cid=614">614</a>"	363983	maleic acid	303	110-16-7	<a href=http://www.genome.jp/dbget-bin/www_bget?cpd+C01384">C01384</a>"	<a href=http://pubchem.ncbi.nlm.nih.gov/summary/summary.cgi?cid=444266">444266</a>"	365916
Unknown 179	114	11.1817		19278				366611
Unknown 180	145	11.2033		15872				367499
glycine 2	174	11.2192	938	313752	56-40-6	<a href=http://www.genome.jp/dbget-bin/www_bget?cpd+C00037">C00037</a>"	<a href=http://pubchem.ncbi.nlm.nih.gov/summary/summary.cgi?cid=750">750</a>"	368147	368260	glycine 2	938	56-40-6	<a href=http://www.genome.jp/dbget-bin/www_bget?cpd+C00037">C00037</a>"	<a href=http://pubchem.ncbi.nlm.nih.gov/summary/summary.cgi?cid=750">750</a>"	368260	succinic acid	390	110-15-6	<a href=http://www.genome.jp/dbget-bin/www_bget?cpd+C00042">C00042</a>"	<a href=http://pubchem.ncbi.nlm.nih.gov/summary/summary.cgi?cid=1110">1110</a>"	371179
Unknown 181	124	11.2425		4850.8				369103
4-aminobutyric acid 2	198	11.2775	245	27942	56-12-2	<a href=http://www.genome.jp/dbget-bin/www_bget?cpd+C00334">C00334</a>"	<a href=http://pubchem.ncbi.nlm.nih.gov/summary/summary.cgi?cid=119">119</a>"	370537	365880	4-aminobutyric acid 2	245	56-12-2	<a href=http://www.genome.jp/dbget-bin/www_bget?cpd+C00334">C00334</a>"	<a href=http://pubchem.ncbi.nlm.nih.gov/summary/summary.cgi?cid=119">119</a>"	365880
succinic acid	173	11.3217	264	12800	110-15-6	<a href=http://www.genome.jp/dbget-bin/www_bget?cpd+C00042">C00042</a>"	<a href=http://pubchem.ncbi.nlm.nih.gov/summary/summary.cgi?cid=1110">1110</a>"	372346	371179	succinic acid	264	110-15-6	<a href=http://www.genome.jp/dbget-bin/www_bget?cpd+C00042">C00042</a>"	<a href=http://pubchem.ncbi.nlm.nih.gov/summary/summary.cgi?cid=1110">1110</a>"	371179
succinic acid	147	11.3267	866	558424	110-15-6	<a href=http://www.genome.jp/dbget-bin/www_bget?cpd+C00042">C00042</a>"	<a href=http://pubchem.ncbi.nlm.nih.gov/summary/summary.cgi?cid=1110">1110</a>"	372551	371179	succinic acid	866	110-15-6	<a href=http://www.genome.jp/dbget-bin/www_bget?cpd+C00042">C00042</a>"	<a href=http://pubchem.ncbi.nlm.nih.gov/summary/summary.cgi?cid=1110">1110</a>"	371179	2,2-Dimethylsuccinic Acid	571	597-43-3		<a href=http://pubchem.ncbi.nlm.nih.gov/summary/summary.cgi?cid=11701">11701</a>"	376336
2,3-Dihydroxypyridine	240	11.3317	659	43999	16867-04-2		<a href=http://pubchem.ncbi.nlm.nih.gov/summary/summary.cgi?cid=28115">28115</a>"	372756	373533	2,3-Dihydroxypyridine	659	16867-04-2		<a href=http://pubchem.ncbi.nlm.nih.gov/summary/summary.cgi?cid=28115">28115</a>"	373533	catechol	325	120-80-9	<a href=http://www.genome.jp/dbget-bin/www_bget?cpd+C01785">C01785</a>"	<a href=http://pubchem.ncbi.nlm.nih.gov/summary/summary.cgi?cid=289">289</a>"	377128
Unknown 182	209	11.3408		93050				373131
succinic acid	155	11.3758	481	56747	110-15-6	<a href=http://www.genome.jp/dbget-bin/www_bget?cpd+C00042">C00042</a>"	<a href=http://pubchem.ncbi.nlm.nih.gov/summary/summary.cgi?cid=1110">1110</a>"	374565	371179	succinic acid	481	110-15-6	<a href=http://www.genome.jp/dbget-bin/www_bget?cpd+C00042">C00042</a>"	<a href=http://pubchem.ncbi.nlm.nih.gov/summary/summary.cgi?cid=1110">1110</a>"	371179
catechol	73	11.38	790	4480377	120-80-9	<a href=http://www.genome.jp/dbget-bin/www_bget?cpd+C01785">C01785</a>"	<a href=http://pubchem.ncbi.nlm.nih.gov/summary/summary.cgi?cid=289">289</a>"	374736	377128	catechol	790	120-80-9	<a href=http://www.genome.jp/dbget-bin/www_bget?cpd+C01785">C01785</a>"	<a href=http://pubchem.ncbi.nlm.nih.gov/summary/summary.cgi?cid=289">289</a>"	377128	2,3-Dihydroxypyridine	310	16867-04-2		<a href=http://pubchem.ncbi.nlm.nih.gov/summary/summary.cgi?cid=28115">28115</a>"	373533
Unknown 183	102	11.3883		47125				375077
Unknown 184	130	11.405	172	77834	115-69-5	<a href=http://www.genome.jp/dbget-bin/www_bget?cpd+C11260">C11260</a>"	<a href=http://pubchem.ncbi.nlm.nih.gov/summary/summary.cgi?cid=1531">1531</a>"	375760	370894	2-amino-2-methylpropane-1,3-diol 1	172	115-69-5	<a href=http://www.genome.jp/dbget-bin/www_bget?cpd+C11260">C11260</a>"	<a href=http://pubchem.ncbi.nlm.nih.gov/summary/summary.cgi?cid=1531">1531</a>"	370894	4-Acetylbutyric acid 2	172	3128-06-1	<a href=http://www.genome.jp/dbget-bin/www_bget?cpd+C02129">C02129</a>"	<a href=http://pubchem.ncbi.nlm.nih.gov/summary/summary.cgi?cid=18407">18407</a>"	378447	beta-hydroxypyruvate	152	1113-60-6	<a href=http://www.genome.jp/dbget-bin/www_bget?cpd+C00168">C00168</a>"	<a href=http://pubchem.ncbi.nlm.nih.gov/summary/summary.cgi?cid=964">964</a>"	380678
Unknown 185	69	11.4242	196	19551	89-83-8	<a href=http://www.genome.jp/dbget-bin/www_bget?cpd+C09908">C09908</a>"	<a href=http://pubchem.ncbi.nlm.nih.gov/summary/summary.cgi?cid=6989">6989</a>"	376545	373970	Thymol	196	89-83-8	<a href=http://www.genome.jp/dbget-bin/www_bget?cpd+C09908">C09908</a>"	<a href=http://pubchem.ncbi.nlm.nih.gov/summary/summary.cgi?cid=6989">6989</a>"	373970
Unknown 186	341	11.4308		14543				376818
Unknown 187	117	11.4525		76826				377706
2,2-Dimethylsuccinic Acid	261	11.4842	639	32796	597-43-3		<a href=http://pubchem.ncbi.nlm.nih.gov/summary/summary.cgi?cid=11701">11701</a>"	379003	376336	2,2-Dimethylsuccinic Acid	639	597-43-3		<a href=http://pubchem.ncbi.nlm.nih.gov/summary/summary.cgi?cid=11701">11701</a>"	376336
Unknown 188	281	11.4917		13662				379310
D-Glyceric acid	189	11.5133	950	448793	6000-40-4	<a href=http://www.genome.jp/dbget-bin/www_bget?cpd+C00258">C00258</a>"	<a href=http://pubchem.ncbi.nlm.nih.gov/summary/summary.cgi?cid=752">752</a>"	380198	377282	D-Glyceric acid	950	6000-40-4	<a href=http://www.genome.jp/dbget-bin/www_bget?cpd+C00258">C00258</a>"	<a href=http://pubchem.ncbi.nlm.nih.gov/summary/summary.cgi?cid=752">752</a>"	377282	oxamide	563	471-46-5		<a href=http://pubchem.ncbi.nlm.nih.gov/summary/summary.cgi?cid=10113">10113</a>"	380136
Unknown 189	67	11.5192		19488				380437
Unknown 190	341	11.5425		5970.3				381388
Unknown 191	103	11.5633		121911				382230
Itaconic acid	147	11.5808	588	501053	97-65-4	<a href=http://www.genome.jp/dbget-bin/www_bget?cpd+C00490">C00490</a>"	<a href=http://pubchem.ncbi.nlm.nih.gov/summary/summary.cgi?cid=811">811</a>"	382938	387056	Itaconic acid	588	97-65-4	<a href=http://www.genome.jp/dbget-bin/www_bget?cpd+C00490">C00490</a>"	<a href=http://pubchem.ncbi.nlm.nih.gov/summary/summary.cgi?cid=811">811</a>"	387056	Allylmalonic acid	570	2583-25-7		<a href=http://pubchem.ncbi.nlm.nih.gov/summary/summary.cgi?cid=75748">75748</a>"	386768
Allylmalonic acid	117	11.6167	460	82917	2583-25-7		<a href=http://pubchem.ncbi.nlm.nih.gov/summary/summary.cgi?cid=75748">75748</a>"	384386	386768	Allylmalonic acid	460	2583-25-7		<a href=http://pubchem.ncbi.nlm.nih.gov/summary/summary.cgi?cid=75748">75748</a>"	386768	oxamide	446	471-46-5		<a href=http://pubchem.ncbi.nlm.nih.gov/summary/summary.cgi?cid=10113">10113</a>"	380136
Allylmalonic acid	313	11.625	394	7019.1	2583-25-7		<a href=http://pubchem.ncbi.nlm.nih.gov/summary/summary.cgi?cid=75748">75748</a>"	384723	386768	Allylmalonic acid	394	2583-25-7		<a href=http://pubchem.ncbi.nlm.nih.gov/summary/summary.cgi?cid=75748">75748</a>"	386768	Itaconic acid	364	97-65-4	<a href=http://www.genome.jp/dbget-bin/www_bget?cpd+C00490">C00490</a>"	<a href=http://pubchem.ncbi.nlm.nih.gov/summary/summary.cgi?cid=811">811</a>"	387056
uracil	99	11.6492	958	1029741	66-22-8	<a href=http://www.genome.jp/dbget-bin/www_bget?cpd+C00106">C00106</a>"	<a href=http://pubchem.ncbi.nlm.nih.gov/summary/summary.cgi?cid=1174">1174</a>"	385700	385872	uracil	958	66-22-8	<a href=http://www.genome.jp/dbget-bin/www_bget?cpd+C00106">C00106</a>"	<a href=http://pubchem.ncbi.nlm.nih.gov/summary/summary.cgi?cid=1174">1174</a>"	385872	Allylmalonic acid	430	2583-25-7		<a href=http://pubchem.ncbi.nlm.nih.gov/summary/summary.cgi?cid=75748">75748</a>"	386768	Itaconic acid	380	97-65-4	<a href=http://www.genome.jp/dbget-bin/www_bget?cpd+C00490">C00490</a>"	<a href=http://pubchem.ncbi.nlm.nih.gov/summary/summary.cgi?cid=811">811</a>"	387056
Unknown 192	89	11.6542		83349				385902
Unknown 193	207	11.665		28017				386340
Unknown 194	341	11.6767		8623.1				386812
Unknown 195	208	11.7033		6960.1				387890
Unknown 196	117	11.7283		45080				388901
Unknown 197	152	11.7392		7806.9				389339
Pyrrole-2-Carboxylic Acid	240	11.7467	299	13591	634-97-9	<a href=http://www.genome.jp/dbget-bin/www_bget?cpd+C05942">C05942</a>"	<a href=http://pubchem.ncbi.nlm.nih.gov/summary/summary.cgi?cid=12473">12473</a>"	389642	394475	Pyrrole-2-Carboxylic Acid	299	634-97-9	<a href=http://www.genome.jp/dbget-bin/www_bget?cpd+C05942">C05942</a>"	<a href=http://pubchem.ncbi.nlm.nih.gov/summary/summary.cgi?cid=12473">12473</a>"	394475
Unknown 198	80	11.7683	17	58657	97-65-4	<a href=http://www.genome.jp/dbget-bin/www_bget?cpd+C00490">C00490</a>"	<a href=http://pubchem.ncbi.nlm.nih.gov/summary/summary.cgi?cid=811">811</a>"	390518	387056	Itaconic acid	17	97-65-4	<a href=http://www.genome.jp/dbget-bin/www_bget?cpd+C00490">C00490</a>"	<a href=http://pubchem.ncbi.nlm.nih.gov/summary/summary.cgi?cid=811">811</a>"	387056
Unknown 199	217	11.7783		10676				390922
2,3-Dimethylsuccinic acid	55	11.8192	699	110228	13545-04-5		<a href=http://pubchem.ncbi.nlm.nih.gov/summary/summary.cgi?cid=11848">11848</a>"	392573	396743	2,3-Dimethylsuccinic acid	699	13545-04-5		<a href=http://pubchem.ncbi.nlm.nih.gov/summary/summary.cgi?cid=11848">11848</a>"	396743	Citraconic acid 4	631	498-23-7		<a href=http://pubchem.ncbi.nlm.nih.gov/summary/summary.cgi?cid=874">874</a>"	391566
Unknown 200	180	11.8308		197719				393045
Unknown 201	240	11.8383		11320				393348
Unknown 202	294	11.8425	181	5861.1	26016-98-8		<a href=http://pubchem.ncbi.nlm.nih.gov/summary/summary.cgi?cid=31669">31669</a>"	393516	398273	phosphomycin	181	26016-98-8		<a href=http://pubchem.ncbi.nlm.nih.gov/summary/summary.cgi?cid=31669">31669</a>"	398273	2-mercaptoethanesulfonic acid 1	177	3375-50-6	<a href=http://www.genome.jp/dbget-bin/www_bget?cpd+C03576">C03576</a>"	<a href=http://pubchem.ncbi.nlm.nih.gov/summary/summary.cgi?cid=598">598</a>"	395076
Unknown 203	221	11.8592		39375				394190
Unknown 204	259	11.8758		9154.7				394864
alanine 2	86	11.8825	215	6555.5	56-41-7	<a href=http://www.genome.jp/dbget-bin/www_bget?cpd+C01401">C01401</a>"	<a href=http://pubchem.ncbi.nlm.nih.gov/summary/summary.cgi?cid=602">602</a>"	395133	398918	alanine 2	215	56-41-7	<a href=http://www.genome.jp/dbget-bin/www_bget?cpd+C01401">C01401</a>"	<a href=http://pubchem.ncbi.nlm.nih.gov/summary/summary.cgi?cid=602">602</a>"	398918
Unknown 205	171	11.8975		98410				395740
Unknown 206	169	11.9		8238.7				395841
serine 1	218	11.9317	858	348078	56-45-1	<a href=http://www.genome.jp/dbget-bin/www_bget?cpd+C00716">C00716</a>"	<a href=http://pubchem.ncbi.nlm.nih.gov/summary/summary.cgi?cid=617">617</a>"	397121	395017	serine 1	858	56-45-1	<a href=http://www.genome.jp/dbget-bin/www_bget?cpd+C00716">C00716</a>"	<a href=http://pubchem.ncbi.nlm.nih.gov/summary/summary.cgi?cid=617">617</a>"	395017
alanine 2	188	11.9408	377	236739	56-41-7	<a href=http://www.genome.jp/dbget-bin/www_bget?cpd+C01401">C01401</a>"	<a href=http://pubchem.ncbi.nlm.nih.gov/summary/summary.cgi?cid=602">602</a>"	397492	398918	alanine 2	377	56-41-7	<a href=http://www.genome.jp/dbget-bin/www_bget?cpd+C01401">C01401</a>"	<a href=http://pubchem.ncbi.nlm.nih.gov/summary/summary.cgi?cid=602">602</a>"	398918	serine 1	374	56-45-1	<a href=http://www.genome.jp/dbget-bin/www_bget?cpd+C00716">C00716</a>"	<a href=http://pubchem.ncbi.nlm.nih.gov/summary/summary.cgi?cid=617">617</a>"	395017
2,3-Dimethylsuccinic acid	160	11.9483	470	232374	13545-04-5		<a href=http://pubchem.ncbi.nlm.nih.gov/summary/summary.cgi?cid=11848">11848</a>"	397795	396743	2,3-Dimethylsuccinic acid	470	13545-04-5		<a href=http://pubchem.ncbi.nlm.nih.gov/summary/summary.cgi?cid=11848">11848</a>"	396743	3-Hydroxynorvaline 2	451	2280-42-4		<a href=http://pubchem.ncbi.nlm.nih.gov/summary/summary.cgi?cid=65097">65097</a>"	399897
L-homoserine 2	103	11.9575	376	188848	672-15-1	<a href=http://www.genome.jp/dbget-bin/www_bget?cpd+C00263">C00263</a>"	<a href=http://pubchem.ncbi.nlm.nih.gov/summary/summary.cgi?cid=12647">12647</a>"	398165	395576	L-homoserine 2	376	672-15-1	<a href=http://www.genome.jp/dbget-bin/www_bget?cpd+C00263">C00263</a>"	<a href=http://pubchem.ncbi.nlm.nih.gov/summary/summary.cgi?cid=12647">12647</a>"	395576
Unknown 207	173	11.9825	106	17994	672-15-1	<a href=http://www.genome.jp/dbget-bin/www_bget?cpd+C00263">C00263</a>"	<a href=http://pubchem.ncbi.nlm.nih.gov/summary/summary.cgi?cid=12647">12647</a>"	399176	395576	L-homoserine 2	106	672-15-1	<a href=http://www.genome.jp/dbget-bin/www_bget?cpd+C00263">C00263</a>"	<a href=http://pubchem.ncbi.nlm.nih.gov/summary/summary.cgi?cid=12647">12647</a>"	395576	Pelargonic acid	81	112-05-0	<a href=http://www.genome.jp/dbget-bin/www_bget?cpd+C01601">C01601</a>"	<a href=http://pubchem.ncbi.nlm.nih.gov/summary/summary.cgi?cid=8158">8158</a>"	398493
Pelargonic acid	83	11.9917	764	22028	112-05-0	<a href=http://www.genome.jp/dbget-bin/www_bget?cpd+C01601">C01601</a>"	<a href=http://pubchem.ncbi.nlm.nih.gov/summary/summary.cgi?cid=8158">8158</a>"	399547	398493	Pelargonic acid	764	112-05-0	<a href=http://www.genome.jp/dbget-bin/www_bget?cpd+C01601">C01601</a>"	<a href=http://pubchem.ncbi.nlm.nih.gov/summary/summary.cgi?cid=8158">8158</a>"	398493	N-Acetyl-beta-alanine 1	410	3025-95-4	<a href=http://www.genome.jp/dbget-bin/www_bget?cpd+C01073">C01073</a>"	<a href=http://pubchem.ncbi.nlm.nih.gov/summary/summary.cgi?cid=76406">76406</a>"	400990	3-Hydroxynorvaline 2	386	2280-42-4		<a href=http://pubchem.ncbi.nlm.nih.gov/summary/summary.cgi?cid=65097">65097</a>"	399897
Pelargonic acid	215	11.9942	819	186275	112-05-0	<a href=http://www.genome.jp/dbget-bin/www_bget?cpd+C01601">C01601</a>"	<a href=http://pubchem.ncbi.nlm.nih.gov/summary/summary.cgi?cid=8158">8158</a>"	399648	398493	Pelargonic acid	819	112-05-0	<a href=http://www.genome.jp/dbget-bin/www_bget?cpd+C01601">C01601</a>"	<a href=http://pubchem.ncbi.nlm.nih.gov/summary/summary.cgi?cid=8158">8158</a>"	398493
Pelargonic acid	165	12.0067	669	4112.1	112-05-0	<a href=http://www.genome.jp/dbget-bin/www_bget?cpd+C01601">C01601</a>"	<a href=http://pubchem.ncbi.nlm.nih.gov/summary/summary.cgi?cid=8158">8158</a>"	400153	398493	Pelargonic acid	669	112-05-0	<a href=http://www.genome.jp/dbget-bin/www_bget?cpd+C01601">C01601</a>"	<a href=http://pubchem.ncbi.nlm.nih.gov/summary/summary.cgi?cid=8158">8158</a>"	398493	N-Acetyl-beta-alanine 1	390	3025-95-4	<a href=http://www.genome.jp/dbget-bin/www_bget?cpd+C01073">C01073</a>"	<a href=http://pubchem.ncbi.nlm.nih.gov/summary/summary.cgi?cid=76406">76406</a>"	400990	3-Hydroxynorvaline 2	328	2280-42-4		<a href=http://pubchem.ncbi.nlm.nih.gov/summary/summary.cgi?cid=65097">65097</a>"	399897
Unknown 208	255	12.0258	175	15419	535-75-1		<a href=http://pubchem.ncbi.nlm.nih.gov/summary/summary.cgi?cid=849">849</a>"	400928	402862	Pipecolinic acid	175	535-75-1		<a href=http://pubchem.ncbi.nlm.nih.gov/summary/summary.cgi?cid=849">849</a>"	402862	cycloleucine 1	156	52-52-8	<a href=http://www.genome.jp/dbget-bin/www_bget?cpd+C03969">C03969</a>"	<a href=http://pubchem.ncbi.nlm.nih.gov/summary/summary.cgi?cid=2901">2901</a>"	404530
cycloleucine 1	156	12.035	815	132081	52-52-8	<a href=http://www.genome.jp/dbget-bin/www_bget?cpd+C03969">C03969</a>"	<a href=http://pubchem.ncbi.nlm.nih.gov/summary/summary.cgi?cid=2901">2901</a>"	401299	404530	cycloleucine 1	815	52-52-8	<a href=http://www.genome.jp/dbget-bin/www_bget?cpd+C03969">C03969</a>"	<a href=http://pubchem.ncbi.nlm.nih.gov/summary/summary.cgi?cid=2901">2901</a>"	404530	Pipecolinic acid	736	535-75-1		<a href=http://pubchem.ncbi.nlm.nih.gov/summary/summary.cgi?cid=849">849</a>"	402862	2,3-Dimethylsuccinic acid	281	13545-04-5		<a href=http://pubchem.ncbi.nlm.nih.gov/summary/summary.cgi?cid=11848">11848</a>"	396743	Citraconic acid 1	273	498-23-7		<a href=http://pubchem.ncbi.nlm.nih.gov/summary/summary.cgi?cid=874">874</a>"	403836	3-Cyanoalanine	230	6232-19-5		<a href=http://pubchem.ncbi.nlm.nih.gov/summary/summary.cgi?cid=13538">13538</a>"	404459
Unknown 209	281	12.065		15788				402511
Unknown 210	204	12.0692		42117				402680
1-Methylhydantoin 2	207	12.105	253	10163	616-04-6	<a href=http://www.genome.jp/dbget-bin/www_bget?cpd+C02565">C02565</a>"	<a href=http://pubchem.ncbi.nlm.nih.gov/summary/summary.cgi?cid=69217">69217</a>"	404129	400484	1-Methylhydantoin 2	253	616-04-6	<a href=http://www.genome.jp/dbget-bin/www_bget?cpd+C02565">C02565</a>"	<a href=http://pubchem.ncbi.nlm.nih.gov/summary/summary.cgi?cid=69217">69217</a>"	400484
Unknown 211	219	12.1308		27062				405173
4-Methyl-5-thiazolethanol	103	12.1458	917	10650958	137-00-8	<a href=http://www.genome.jp/dbget-bin/www_bget?cpd+C04294">C04294</a>"	<a href=http://pubchem.ncbi.nlm.nih.gov/summary/summary.cgi?cid=1136">1136</a>"	405779	409188	4-Methyl-5-thiazolethanol	917	137-00-8	<a href=http://www.genome.jp/dbget-bin/www_bget?cpd+C04294">C04294</a>"	<a href=http://pubchem.ncbi.nlm.nih.gov/summary/summary.cgi?cid=1136">1136</a>"	409188
Unknown 212	213	12.1525		19675				406049
Unknown 213	191	12.175		10075				406959
Unknown 214	232	12.2417		7520.1				409654
Unknown 215	257	12.2617		3431.4				410462
Tartronic acid	239	12.2692	476	62384	80-69-3	<a href=http://www.genome.jp/dbget-bin/www_bget?cpd+C02500">C02500</a>"	<a href=http://pubchem.ncbi.nlm.nih.gov/summary/summary.cgi?cid=45">45</a>"	410765	408761	Tartronic acid	476	80-69-3	<a href=http://www.genome.jp/dbget-bin/www_bget?cpd+C02500">C02500</a>"	<a href=http://pubchem.ncbi.nlm.nih.gov/summary/summary.cgi?cid=45">45</a>"	408761	resorcinol	474	108-46-3	<a href=http://www.genome.jp/dbget-bin/www_bget?cpd+C01751">C01751</a>"	<a href=http://pubchem.ncbi.nlm.nih.gov/summary/summary.cgi?cid=5054">5054</a>"	411108	3-Methylamino-1,2-propanediol 2	455	40137-22-2		<a href=http://pubchem.ncbi.nlm.nih.gov/summary/summary.cgi?cid=2734122">2734122</a>"	406134	L-Allothreonine 1	455	28954-12-3	<a href=http://www.genome.jp/dbget-bin/www_bget?cpd+C05519">C05519</a>"	<a href=http://pubchem.ncbi.nlm.nih.gov/summary/summary.cgi?cid=99289">99289</a>"	412246	threonine 1	430	72-19-5	<a href=http://www.genome.jp/dbget-bin/www_bget?cpd+C00188">C00188</a>"	<a href=http://pubchem.ncbi.nlm.nih.gov/summary/summary.cgi?cid=205">205</a>"	410252	Aminooxyacetic acid	423	645-88-5		<a href=http://pubchem.ncbi.nlm.nih.gov/summary/summary.cgi?cid=286">286</a>"	408686
threonine 1	57	12.2733	846	675394	72-19-5	<a href=http://www.genome.jp/dbget-bin/www_bget?cpd+C00188">C00188</a>"	<a href=http://pubchem.ncbi.nlm.nih.gov/summary/summary.cgi?cid=205">205</a>"	410934	410252	threonine 1	846	72-19-5	<a href=http://www.genome.jp/dbget-bin/www_bget?cpd+C00188">C00188</a>"	<a href=http://pubchem.ncbi.nlm.nih.gov/summary/summary.cgi?cid=205">205</a>"	410252	L-Allothreonine 1	844	28954-12-3	<a href=http://www.genome.jp/dbget-bin/www_bget?cpd+C05519">C05519</a>"	<a href=http://pubchem.ncbi.nlm.nih.gov/summary/summary.cgi?cid=99289">99289</a>"	412246
Tartronic acid	246	12.2858	299	4969.8	80-69-3	<a href=http://www.genome.jp/dbget-bin/www_bget?cpd+C02500">C02500</a>"	<a href=http://pubchem.ncbi.nlm.nih.gov/summary/summary.cgi?cid=45">45</a>"	411439	408761	Tartronic acid	299	80-69-3	<a href=http://www.genome.jp/dbget-bin/www_bget?cpd+C02500">C02500</a>"	<a href=http://pubchem.ncbi.nlm.nih.gov/summary/summary.cgi?cid=45">45</a>"	408761	Aminooxyacetic acid	284	645-88-5		<a href=http://pubchem.ncbi.nlm.nih.gov/summary/summary.cgi?cid=286">286</a>"	408686
Tartronic acid	221	12.2975	496	411622	80-69-3	<a href=http://www.genome.jp/dbget-bin/www_bget?cpd+C02500">C02500</a>"	<a href=http://pubchem.ncbi.nlm.nih.gov/summary/summary.cgi?cid=45">45</a>"	411911	408761	Tartronic acid	496	80-69-3	<a href=http://www.genome.jp/dbget-bin/www_bget?cpd+C02500">C02500</a>"	<a href=http://pubchem.ncbi.nlm.nih.gov/summary/summary.cgi?cid=45">45</a>"	408761	Aminooxyacetic acid	378	645-88-5		<a href=http://pubchem.ncbi.nlm.nih.gov/summary/summary.cgi?cid=286">286</a>"	408686
Unknown 216	306	12.3192		12011				412787
1-Indanone 1	219	12.3275	407	31787	83-33-0	<a href=http://www.genome.jp/dbget-bin/www_bget?cpd+C01504">C01504</a>"	<a href=http://pubchem.ncbi.nlm.nih.gov/summary/summary.cgi?cid=6735">6735</a>"	413124	413844	1-Indanone 1	407	83-33-0	<a href=http://www.genome.jp/dbget-bin/www_bget?cpd+C01504">C01504</a>"	<a href=http://pubchem.ncbi.nlm.nih.gov/summary/summary.cgi?cid=6735">6735</a>"	413844	L-Allothreonine 1	366	28954-12-3	<a href=http://www.genome.jp/dbget-bin/www_bget?cpd+C05519">C05519</a>"	<a href=http://pubchem.ncbi.nlm.nih.gov/summary/summary.cgi?cid=99289">99289</a>"	412246	threonine 1	334	72-19-5	<a href=http://www.genome.jp/dbget-bin/www_bget?cpd+C00188">C00188</a>"	<a href=http://pubchem.ncbi.nlm.nih.gov/summary/summary.cgi?cid=205">205</a>"	410252
1-Indanone 1	231	12.345	268	8902.7	83-33-0	<a href=http://www.genome.jp/dbget-bin/www_bget?cpd+C01504">C01504</a>"	<a href=http://pubchem.ncbi.nlm.nih.gov/summary/summary.cgi?cid=6735">6735</a>"	413831	413844	1-Indanone 1	268	83-33-0	<a href=http://www.genome.jp/dbget-bin/www_bget?cpd+C01504">C01504</a>"	<a href=http://pubchem.ncbi.nlm.nih.gov/summary/summary.cgi?cid=6735">6735</a>"	413844
4-Methylcatechol	73	12.3617	793	317966	452-86-8	<a href=http://www.genome.jp/dbget-bin/www_bget?cpd+C06730">C06730</a>"	<a href=http://pubchem.ncbi.nlm.nih.gov/summary/summary.cgi?cid=9958">9958</a>"	414505	416352	4-Methylcatechol	793	452-86-8	<a href=http://www.genome.jp/dbget-bin/www_bget?cpd+C06730">C06730</a>"	<a href=http://pubchem.ncbi.nlm.nih.gov/summary/summary.cgi?cid=9958">9958</a>"	416352
O-acetylserine 1	84	12.375	231	6289.6	5147-00-2	<a href=http://www.genome.jp/dbget-bin/www_bget?cpd+C00979">C00979</a>"	<a href=http://pubchem.ncbi.nlm.nih.gov/summary/summary.cgi?cid=189">189</a>"	415044	415560	O-acetylserine 1	231	5147-00-2	<a href=http://www.genome.jp/dbget-bin/www_bget?cpd+C00979">C00979</a>"	<a href=http://pubchem.ncbi.nlm.nih.gov/summary/summary.cgi?cid=189">189</a>"	415560
Unknown 217	131	12.3858		47701				415482
Unknown 218	278	12.4208		14670				416897
Unknown 219	55	12.4275		9386.3				417167
Unknown 220	143	12.4458		4955.6				417908
thymine	117	12.4858	212	12445	65-71-4	<a href=http://www.genome.jp/dbget-bin/www_bget?cpd+C00178">C00178</a>"	<a href=http://pubchem.ncbi.nlm.nih.gov/summary/summary.cgi?cid=1135">1135</a>"	419525	419706	thymine	212	65-71-4	<a href=http://www.genome.jp/dbget-bin/www_bget?cpd+C00178">C00178</a>"	<a href=http://pubchem.ncbi.nlm.nih.gov/summary/summary.cgi?cid=1135">1135</a>"	419706
thymine	255	12.4883	770	75020	65-71-4	<a href=http://www.genome.jp/dbget-bin/www_bget?cpd+C00178">C00178</a>"	<a href=http://pubchem.ncbi.nlm.nih.gov/summary/summary.cgi?cid=1135">1135</a>"	419626	419706	thymine	770	65-71-4	<a href=http://www.genome.jp/dbget-bin/www_bget?cpd+C00178">C00178</a>"	<a href=http://pubchem.ncbi.nlm.nih.gov/summary/summary.cgi?cid=1135">1135</a>"	419706
Unknown 221	184	12.4983		10778				420030
DL-Anabasine 1	100	12.5383	518	54248	13078-04-1	<a href=http://www.genome.jp/dbget-bin/www_bget?cpd+C06180">C06180</a>"	<a href=http://pubchem.ncbi.nlm.nih.gov/summary/summary.cgi?cid=2181">2181</a>"	421647	421588	DL-Anabasine 1	518	13078-04-1	<a href=http://www.genome.jp/dbget-bin/www_bget?cpd+C06180">C06180</a>"	<a href=http://pubchem.ncbi.nlm.nih.gov/summary/summary.cgi?cid=2181">2181</a>"	421588	3-aminopropionitrile 1	499	151-18-8	<a href=http://www.genome.jp/dbget-bin/www_bget?cpd+C05670">C05670</a>"	<a href=http://pubchem.ncbi.nlm.nih.gov/summary/summary.cgi?cid=1647">1647</a>"	421500	hydroquinone	488	123-31-9	<a href=http://www.genome.jp/dbget-bin/www_bget?cpd+C15603">C15603</a>"	<a href=http://pubchem.ncbi.nlm.nih.gov/summary/summary.cgi?cid=785">785</a>"	421819	thymine	283	65-71-4	<a href=http://www.genome.jp/dbget-bin/www_bget?cpd+C00178">C00178</a>"	<a href=http://pubchem.ncbi.nlm.nih.gov/summary/summary.cgi?cid=1135">1135</a>"	419706
methyl trans-cinnamate	154	12.545	225	12809	103-26-4		<a href=http://pubchem.ncbi.nlm.nih.gov/summary/summary.cgi?cid=7644">7644</a>"	421917	423978	methyl trans-cinnamate	225	103-26-4		<a href=http://pubchem.ncbi.nlm.nih.gov/summary/summary.cgi?cid=7644">7644</a>"	423978	acetanilide 1	223	103-84-4	<a href=http://www.genome.jp/dbget-bin/www_bget?cpd+C07565">C07565</a>"	<a href=http://pubchem.ncbi.nlm.nih.gov/summary/summary.cgi?cid=904">904</a>"	417757	cuminic alcohol	220	536-60-7	<a href=http://www.genome.jp/dbget-bin/www_bget?cpd+C06576">C06576</a>"	<a href=http://pubchem.ncbi.nlm.nih.gov/summary/summary.cgi?cid=325">325</a>"	421812	hydroquinone	200	123-31-9	<a href=http://www.genome.jp/dbget-bin/www_bget?cpd+C15603">C15603</a>"	<a href=http://pubchem.ncbi.nlm.nih.gov/summary/summary.cgi?cid=785">785</a>"	421819
Glutaric Acid	147	12.5608	874	738185	110-94-1	<a href=http://www.genome.jp/dbget-bin/www_bget?cpd+C00489">C00489</a>"	<a href=http://pubchem.ncbi.nlm.nih.gov/summary/summary.cgi?cid=743">743</a>"	422557	420308	Glutaric Acid	874	110-94-1	<a href=http://www.genome.jp/dbget-bin/www_bget?cpd+C00489">C00489</a>"	<a href=http://pubchem.ncbi.nlm.nih.gov/summary/summary.cgi?cid=743">743</a>"	420308	2-Methylglutaric Acid	548	617-62-9	<a href=http://www.genome.jp/dbget-bin/www_bget?cpd+C05282">C05282</a>"	<a href=http://pubchem.ncbi.nlm.nih.gov/summary/summary.cgi?cid=12046">12046</a>"	426727
Unknown 222	174	12.5725		8801.2				423029
Unknown 223	373	12.5967	9	7078.1	65-71-4	<a href=http://www.genome.jp/dbget-bin/www_bget?cpd+C00178">C00178</a>"	<a href=http://pubchem.ncbi.nlm.nih.gov/summary/summary.cgi?cid=1135">1135</a>"	424006	419706	thymine	9	65-71-4	<a href=http://www.genome.jp/dbget-bin/www_bget?cpd+C00178">C00178</a>"	<a href=http://pubchem.ncbi.nlm.nih.gov/summary/summary.cgi?cid=1135">1135</a>"	419706
Unknown 224	103	12.6192		8481.0				424915
1,2-Cyclohexanedione 3	194	12.6392	269	38785	765-87-7	<a href=http://www.genome.jp/dbget-bin/www_bget?cpd+C06105">C06105</a>"	<a href=http://pubchem.ncbi.nlm.nih.gov/summary/summary.cgi?cid=13006">13006</a>"	425724	426290	1,2-Cyclohexanedione 3	269	765-87-7	<a href=http://www.genome.jp/dbget-bin/www_bget?cpd+C06105">C06105</a>"	<a href=http://pubchem.ncbi.nlm.nih.gov/summary/summary.cgi?cid=13006">13006</a>"	426290
2-Methylglutaric Acid	229	12.6925	306	8698.0	617-62-9	<a href=http://www.genome.jp/dbget-bin/www_bget?cpd+C05282">C05282</a>"	<a href=http://pubchem.ncbi.nlm.nih.gov/summary/summary.cgi?cid=12046">12046</a>"	427880	426727	2-Methylglutaric Acid	306	617-62-9	<a href=http://www.genome.jp/dbget-bin/www_bget?cpd+C05282">C05282</a>"	<a href=http://pubchem.ncbi.nlm.nih.gov/summary/summary.cgi?cid=12046">12046</a>"	426727	Biuret 3	287	108-19-0	<a href=http://www.genome.jp/dbget-bin/www_bget?cpd+C06555">C06555</a>"	<a href=http://pubchem.ncbi.nlm.nih.gov/summary/summary.cgi?cid=7913">7913</a>"	429344
Unknown 225	365	12.6967		4420.5				428048
malonic acid 2	143	12.7208	538	23455	141-82-2	<a href=http://www.genome.jp/dbget-bin/www_bget?cpd+C04025">C04025</a>"	<a href=http://pubchem.ncbi.nlm.nih.gov/summary/summary.cgi?cid=867">867</a>"	429025	430110	malonic acid 2	538	141-82-2	<a href=http://www.genome.jp/dbget-bin/www_bget?cpd+C04025">C04025</a>"	<a href=http://pubchem.ncbi.nlm.nih.gov/summary/summary.cgi?cid=867">867</a>"	430110	2-Methylglutaric Acid	488	617-62-9	<a href=http://www.genome.jp/dbget-bin/www_bget?cpd+C05282">C05282</a>"	<a href=http://pubchem.ncbi.nlm.nih.gov/summary/summary.cgi?cid=12046">12046</a>"	426727	6-hydroxy caproic acid	435	1191-25-9	<a href=http://www.genome.jp/dbget-bin/www_bget?cpd+C06103">C06103</a>"	<a href=http://pubchem.ncbi.nlm.nih.gov/summary/summary.cgi?cid=14490">14490</a>"	433168
Unknown 226	142	12.7483	38	19022	4298-08-2		<a href=http://pubchem.ncbi.nlm.nih.gov/summary/summary.cgi?cid=559314">559314</a>"	430137	434834	3-hydroxy-L-proline 1	38	4298-08-2		<a href=http://pubchem.ncbi.nlm.nih.gov/summary/summary.cgi?cid=559314">559314</a>"	434834
hydrocinnamic acid	150	12.7958	359	61837	501-52-0	<a href=http://www.genome.jp/dbget-bin/www_bget?cpd+C05629">C05629</a>"	<a href=http://pubchem.ncbi.nlm.nih.gov/summary/summary.cgi?cid=107">107</a>"	432058	434598	hydrocinnamic acid	359	501-52-0	<a href=http://www.genome.jp/dbget-bin/www_bget?cpd+C05629">C05629</a>"	<a href=http://pubchem.ncbi.nlm.nih.gov/summary/summary.cgi?cid=107">107</a>"	434598
hydrocinnamic acid	104	12.7983	924	60599051	501-52-0	<a href=http://www.genome.jp/dbget-bin/www_bget?cpd+C05629">C05629</a>"	<a href=http://pubchem.ncbi.nlm.nih.gov/summary/summary.cgi?cid=107">107</a>"	432159	434598	hydrocinnamic acid	924	501-52-0	<a href=http://www.genome.jp/dbget-bin/www_bget?cpd+C05629">C05629</a>"	<a href=http://pubchem.ncbi.nlm.nih.gov/summary/summary.cgi?cid=107">107</a>"	434598	1-Indanone 2	291	83-33-0	<a href=http://www.genome.jp/dbget-bin/www_bget?cpd+C01504">C01504</a>"	<a href=http://pubchem.ncbi.nlm.nih.gov/summary/summary.cgi?cid=6735">6735</a>"	428136
D-erythronolactone 1	95	12.8033	476	29729	15667-21-7		<a href=http://pubchem.ncbi.nlm.nih.gov/summary/summary.cgi?cid=5325915">5325915</a>"	432361	437216	D-erythronolactone 1	476	15667-21-7		<a href=http://pubchem.ncbi.nlm.nih.gov/summary/summary.cgi?cid=5325915">5325915</a>"	437216	Erythrose 2	469	583-50-6		<a href=http://pubchem.ncbi.nlm.nih.gov/summary/summary.cgi?cid=94176">94176</a>"	435855	6-hydroxy caproic acid	375	1191-25-9	<a href=http://www.genome.jp/dbget-bin/www_bget?cpd+C06103">C06103</a>"	<a href=http://pubchem.ncbi.nlm.nih.gov/summary/summary.cgi?cid=14490">14490</a>"	433168
Unknown 227	179	12.8417		34058				433910
beta-Alanine 2	248	12.8617	615	40683	107-95-9	<a href=http://www.genome.jp/dbget-bin/www_bget?cpd+C00099">C00099</a>"	<a href=http://pubchem.ncbi.nlm.nih.gov/summary/summary.cgi?cid=239">239</a>"	434719	434448	beta-Alanine 2	615	107-95-9	<a href=http://www.genome.jp/dbget-bin/www_bget?cpd+C00099">C00099</a>"	<a href=http://pubchem.ncbi.nlm.nih.gov/summary/summary.cgi?cid=239">239</a>"	434448
2-Deoxytetronic acid	233	12.8833	580	19429	1518-61-2		<a href=http://pubchem.ncbi.nlm.nih.gov/summary/summary.cgi?cid=150929">150929</a>"	435595	432226	2-Deoxytetronic acid	580	1518-61-2		<a href=http://pubchem.ncbi.nlm.nih.gov/summary/summary.cgi?cid=150929">150929</a>"	432226	3-Methylglutaric Acid	361	626-51-7		<a href=http://pubchem.ncbi.nlm.nih.gov/summary/summary.cgi?cid=12284">12284</a>"	431825
beta-Alanine 2	174	12.9033	363	68398	107-95-9	<a href=http://www.genome.jp/dbget-bin/www_bget?cpd+C00099">C00099</a>"	<a href=http://pubchem.ncbi.nlm.nih.gov/summary/summary.cgi?cid=239">239</a>"	436404	434448	beta-Alanine 2	363	107-95-9	<a href=http://www.genome.jp/dbget-bin/www_bget?cpd+C00099">C00099</a>"	<a href=http://pubchem.ncbi.nlm.nih.gov/summary/summary.cgi?cid=239">239</a>"	434448
2-aminophenol 1	212	12.91	327	17285	95-55-6	<a href=http://www.genome.jp/dbget-bin/www_bget?cpd+C01987">C01987</a>"	<a href=http://pubchem.ncbi.nlm.nih.gov/summary/summary.cgi?cid=5801">5801</a>"	436673	438733	2-aminophenol 1	327	95-55-6	<a href=http://www.genome.jp/dbget-bin/www_bget?cpd+C01987">C01987</a>"	<a href=http://pubchem.ncbi.nlm.nih.gov/summary/summary.cgi?cid=5801">5801</a>"	438733	salicyl alcohol	300	90-01-7	<a href=http://www.genome.jp/dbget-bin/www_bget?cpd+C02323">C02323</a>"	<a href=http://pubchem.ncbi.nlm.nih.gov/summary/summary.cgi?cid=5146">5146</a>"	438926
L-Threose 1	201	12.9325	523	19738	95-44-3		<a href=http://pubchem.ncbi.nlm.nih.gov/summary/summary.cgi?cid=101562">101562</a>"	437583	441422	L-Threose 1	523	95-44-3		<a href=http://pubchem.ncbi.nlm.nih.gov/summary/summary.cgi?cid=101562">101562</a>"	441422	Erythrose 2	521	583-50-6		<a href=http://pubchem.ncbi.nlm.nih.gov/summary/summary.cgi?cid=94176">94176</a>"	435855	Maleamate 4	398	557-24-4		<a href=http://pubchem.ncbi.nlm.nih.gov/summary/summary.cgi?cid=11187">11187</a>"	440511
Unknown 228	143	12.9433		7450.9				438021
3-hydroxy-L-proline 1	218	12.9675	258	4103.5	4298-08-2		<a href=http://pubchem.ncbi.nlm.nih.gov/summary/summary.cgi?cid=559314">559314</a>"	438998	434834	3-hydroxy-L-proline 1	258	4298-08-2		<a href=http://pubchem.ncbi.nlm.nih.gov/summary/summary.cgi?cid=559314">559314</a>"	434834	L-homoserine 1	238	672-15-1	<a href=http://www.genome.jp/dbget-bin/www_bget?cpd+C00263">C00263</a>"	<a href=http://pubchem.ncbi.nlm.nih.gov/summary/summary.cgi?cid=12647">12647</a>"	443004
Unknown 229	257	13.0008	184	8395.9	672-15-1	<a href=http://www.genome.jp/dbget-bin/www_bget?cpd+C00263">C00263</a>"	<a href=http://pubchem.ncbi.nlm.nih.gov/summary/summary.cgi?cid=12647">12647</a>"	440345	443004	L-homoserine 1	184	672-15-1	<a href=http://www.genome.jp/dbget-bin/www_bget?cpd+C00263">C00263</a>"	<a href=http://pubchem.ncbi.nlm.nih.gov/summary/summary.cgi?cid=12647">12647</a>"	443004	MALONAMIDE 4	152	108-13-4		<a href=http://pubchem.ncbi.nlm.nih.gov/summary/summary.cgi?cid=7911">7911</a>"	443776
Unknown 230	243	13.0475		26868				442232
3,4-Dihydroxypyridine	138	13.0517	286	6217.6	10182-48-6	<a href=http://www.genome.jp/dbget-bin/www_bget?cpd+C03927">C03927</a>"	<a href=http://pubchem.ncbi.nlm.nih.gov/summary/summary.cgi?cid=105085">105085</a>"	442400	443550	3,4-Dihydroxypyridine	286	10182-48-6	<a href=http://www.genome.jp/dbget-bin/www_bget?cpd+C03927">C03927</a>"	<a href=http://pubchem.ncbi.nlm.nih.gov/summary/summary.cgi?cid=105085">105085</a>"	443550
Unknown 231	174	13.0758	137	14304	557-24-4		<a href=http://pubchem.ncbi.nlm.nih.gov/summary/summary.cgi?cid=11187">11187</a>"	443377	440511	Maleamate 4	137	557-24-4		<a href=http://pubchem.ncbi.nlm.nih.gov/summary/summary.cgi?cid=11187">11187</a>"	440511
Glutaconic acid	147	13.0833	528	65759	1724-02-3	<a href=http://www.genome.jp/dbget-bin/www_bget?cpd+C02214">C02214</a>"	<a href=http://pubchem.ncbi.nlm.nih.gov/summary/summary.cgi?cid=5280498">5280498</a>"	443681	444657	Glutaconic acid	528	1724-02-3	<a href=http://www.genome.jp/dbget-bin/www_bget?cpd+C02214">C02214</a>"	<a href=http://pubchem.ncbi.nlm.nih.gov/summary/summary.cgi?cid=5280498">5280498</a>"	444657	Maleamate 4	511	557-24-4		<a href=http://pubchem.ncbi.nlm.nih.gov/summary/summary.cgi?cid=11187">11187</a>"	440511	MALONAMIDE 4	464	108-13-4		<a href=http://pubchem.ncbi.nlm.nih.gov/summary/summary.cgi?cid=7911">7911</a>"	443776
2'-Hydroxyacetophenone 1	213	13.0958	244	5124.5	582-24-1		<a href=http://pubchem.ncbi.nlm.nih.gov/summary/summary.cgi?cid=8375">8375</a>"	444186	440407	2'-Hydroxyacetophenone 1	244	582-24-1		<a href=http://pubchem.ncbi.nlm.nih.gov/summary/summary.cgi?cid=8375">8375</a>"	440407	L-Threose 2	115	95-44-3		<a href=http://pubchem.ncbi.nlm.nih.gov/summary/summary.cgi?cid=101562">101562</a>"	445773
L-homoserine 1	253	13.1133	316	15136	672-15-1	<a href=http://www.genome.jp/dbget-bin/www_bget?cpd+C00263">C00263</a>"	<a href=http://pubchem.ncbi.nlm.nih.gov/summary/summary.cgi?cid=12647">12647</a>"	444893	443004	L-homoserine 1	316	672-15-1	<a href=http://www.genome.jp/dbget-bin/www_bget?cpd+C00263">C00263</a>"	<a href=http://pubchem.ncbi.nlm.nih.gov/summary/summary.cgi?cid=12647">12647</a>"	443004
L-homoserine 1	218	13.1217	877	116761	672-15-1	<a href=http://www.genome.jp/dbget-bin/www_bget?cpd+C00263">C00263</a>"	<a href=http://pubchem.ncbi.nlm.nih.gov/summary/summary.cgi?cid=12647">12647</a>"	445230	443004	L-homoserine 1	877	672-15-1	<a href=http://www.genome.jp/dbget-bin/www_bget?cpd+C00263">C00263</a>"	<a href=http://pubchem.ncbi.nlm.nih.gov/summary/summary.cgi?cid=12647">12647</a>"	443004
Erythrose 1	147	13.1717	524	1988854	583-50-6		<a href=http://pubchem.ncbi.nlm.nih.gov/summary/summary.cgi?cid=94176">94176</a>"	447252	443139	Erythrose 1	524	583-50-6		<a href=http://pubchem.ncbi.nlm.nih.gov/summary/summary.cgi?cid=94176">94176</a>"	443139	L-Threose 2	515	95-44-3		<a href=http://pubchem.ncbi.nlm.nih.gov/summary/summary.cgi?cid=101562">101562</a>"	445773	3-Aminoisobutyric acid 1	427	144-90-1	<a href=http://www.genome.jp/dbget-bin/www_bget?cpd+C05145">C05145</a>"	<a href=http://pubchem.ncbi.nlm.nih.gov/summary/summary.cgi?cid=64956">64956</a>"	452229	MALONAMIDE 4	422	108-13-4		<a href=http://pubchem.ncbi.nlm.nih.gov/summary/summary.cgi?cid=7911">7911</a>"	443776
Unknown 232	323	13.2042	162	10082	334-48-5	<a href=http://www.genome.jp/dbget-bin/www_bget?cpd+C01571">C01571</a>"	<a href=http://pubchem.ncbi.nlm.nih.gov/summary/summary.cgi?cid=2969">2969</a>"	448566	450510	Capric Acid	162	334-48-5	<a href=http://www.genome.jp/dbget-bin/www_bget?cpd+C01571">C01571</a>"	<a href=http://pubchem.ncbi.nlm.nih.gov/summary/summary.cgi?cid=2969">2969</a>"	450510	Citraconic acid 3	152	498-23-7		<a href=http://pubchem.ncbi.nlm.nih.gov/summary/summary.cgi?cid=874">874</a>"	451605	benzamide	143	55-21-0	<a href=http://www.genome.jp/dbget-bin/www_bget?cpd+C09815">C09815</a>"	<a href=http://pubchem.ncbi.nlm.nih.gov/summary/summary.cgi?cid=2331">2331</a>"	444632
Unknown 233	128	13.2375		71479				449913
3-Aminoisobutyric acid 1	174	13.265	553	123498	144-90-1	<a href=http://www.genome.jp/dbget-bin/www_bget?cpd+C05145">C05145</a>"	<a href=http://pubchem.ncbi.nlm.nih.gov/summary/summary.cgi?cid=64956">64956</a>"	451025	452229	3-Aminoisobutyric acid 1	553	144-90-1	<a href=http://www.genome.jp/dbget-bin/www_bget?cpd+C05145">C05145</a>"	<a href=http://pubchem.ncbi.nlm.nih.gov/summary/summary.cgi?cid=64956">64956</a>"	452229
Unknown 234	143	13.2725		41193				451328
Capric Acid	117	13.29	773	85922	334-48-5	<a href=http://www.genome.jp/dbget-bin/www_bget?cpd+C01571">C01571</a>"	<a href=http://pubchem.ncbi.nlm.nih.gov/summary/summary.cgi?cid=2969">2969</a>"	452036	450510	Capric Acid	773	334-48-5	<a href=http://www.genome.jp/dbget-bin/www_bget?cpd+C01571">C01571</a>"	<a href=http://pubchem.ncbi.nlm.nih.gov/summary/summary.cgi?cid=2969">2969</a>"	450510
Unknown 235	68	13.3158	199	25954	498-23-7		<a href=http://pubchem.ncbi.nlm.nih.gov/summary/summary.cgi?cid=874">874</a>"	453080	451605	Citraconic acid 3	199	498-23-7		<a href=http://pubchem.ncbi.nlm.nih.gov/summary/summary.cgi?cid=874">874</a>"	451605	3-hydroxybenzaldehyde	197	100-83-4	<a href=http://www.genome.jp/dbget-bin/www_bget?cpd+C03067">C03067</a>"	<a href=http://pubchem.ncbi.nlm.nih.gov/summary/summary.cgi?cid=101">101</a>"	451548
Unknown 236	168	13.3317	131	4813.9	498-23-7		<a href=http://pubchem.ncbi.nlm.nih.gov/summary/summary.cgi?cid=874">874</a>"	453720	451605	Citraconic acid 3	131	498-23-7		<a href=http://pubchem.ncbi.nlm.nih.gov/summary/summary.cgi?cid=874">874</a>"	451605
Aminomalonic acid	281	13.3808	479	48228	1068-84-4	<a href=http://www.genome.jp/dbget-bin/www_bget?cpd+C00872">C00872</a>"	<a href=http://pubchem.ncbi.nlm.nih.gov/summary/summary.cgi?cid=100714">100714</a>"	455708	455886	Aminomalonic acid	479	1068-84-4	<a href=http://www.genome.jp/dbget-bin/www_bget?cpd+C00872">C00872</a>"	<a href=http://pubchem.ncbi.nlm.nih.gov/summary/summary.cgi?cid=100714">100714</a>"	455886
Unknown 237	222	13.3842		3318.3				455843
Unknown 238	70	13.3883	167	13294	51-35-4	<a href=http://www.genome.jp/dbget-bin/www_bget?cpd+C01157">C01157</a>"	<a href=http://pubchem.ncbi.nlm.nih.gov/summary/summary.cgi?cid=5810">5810</a>"	456011	458926	trans-4-hydroxy-L-proline 3	167	51-35-4	<a href=http://www.genome.jp/dbget-bin/www_bget?cpd+C01157">C01157</a>"	<a href=http://pubchem.ncbi.nlm.nih.gov/summary/summary.cgi?cid=5810">5810</a>"	458926
Unknown 239	61	13.415	106	19192	6753-62-4	<a href=http://www.genome.jp/dbget-bin/www_bget?cpd+C01046">C01046</a>"	<a href=http://pubchem.ncbi.nlm.nih.gov/summary/summary.cgi?cid=439377">439377</a>"	457089	455894	N-Methyl-L-glutamic acid 3	106	6753-62-4	<a href=http://www.genome.jp/dbget-bin/www_bget?cpd+C01046">C01046</a>"	<a href=http://pubchem.ncbi.nlm.nih.gov/summary/summary.cgi?cid=439377">439377</a>"	455894
Unknown 240	58	13.4417		20478				458167
Unknown 241	179	13.4617		13644				458976
Unknown 242	240	13.5083		12282				460862
Unknown 243	42	13.5483		11879				462479
N-ethylmaleamic acid 3	100	13.5592	305	19529	4166-67-0		<a href=http://pubchem.ncbi.nlm.nih.gov/summary/summary.cgi?cid=5369191">5369191</a>"	462917	460635	N-ethylmaleamic acid 3	305	4166-67-0		<a href=http://pubchem.ncbi.nlm.nih.gov/summary/summary.cgi?cid=5369191">5369191</a>"	460635	Maleamate 3	297	557-24-4		<a href=http://pubchem.ncbi.nlm.nih.gov/summary/summary.cgi?cid=11187">11187</a>"	465123
L-Malic acid	73	13.5992	824	109347	97-67-6	<a href=http://www.genome.jp/dbget-bin/www_bget?cpd+C00149">C00149</a>"	<a href=http://pubchem.ncbi.nlm.nih.gov/summary/summary.cgi?cid=222656">222656</a>"	464535	462908	L-Malic acid	824	97-67-6	<a href=http://www.genome.jp/dbget-bin/www_bget?cpd+C00149">C00149</a>"	<a href=http://pubchem.ncbi.nlm.nih.gov/summary/summary.cgi?cid=222656">222656</a>"	462908	N-ethylmaleamic acid 3	534	4166-67-0		<a href=http://pubchem.ncbi.nlm.nih.gov/summary/summary.cgi?cid=5369191">5369191</a>"	460635	Maleamate 3	487	557-24-4		<a href=http://pubchem.ncbi.nlm.nih.gov/summary/summary.cgi?cid=11187">11187</a>"	465123	Threitol	464	7493-90-5		<a href=http://pubchem.ncbi.nlm.nih.gov/summary/summary.cgi?cid=169019">169019</a>"	466960
Unknown 244	55	13.6017	163	15008	557-24-4		<a href=http://pubchem.ncbi.nlm.nih.gov/summary/summary.cgi?cid=11187">11187</a>"	464636	465123	Maleamate 3	163	557-24-4		<a href=http://pubchem.ncbi.nlm.nih.gov/summary/summary.cgi?cid=11187">11187</a>"	465123
Acetol 2	117	13.6292	229	15492	116-09-6	<a href=http://www.genome.jp/dbget-bin/www_bget?cpd+C05235">C05235</a>"	<a href=http://pubchem.ncbi.nlm.nih.gov/summary/summary.cgi?cid=8299">8299</a>"	465747	469394	Acetol 2	229	116-09-6	<a href=http://www.genome.jp/dbget-bin/www_bget?cpd+C05235">C05235</a>"	<a href=http://pubchem.ncbi.nlm.nih.gov/summary/summary.cgi?cid=8299">8299</a>"	469394
5,6-dihydrouracil 1	243	13.66	297	10355	504-07-4	<a href=http://www.genome.jp/dbget-bin/www_bget?cpd+C03919">C03919</a>"	<a href=http://pubchem.ncbi.nlm.nih.gov/summary/summary.cgi?cid=649">649</a>"	466994	470340	5,6-dihydrouracil 1	297	504-07-4	<a href=http://www.genome.jp/dbget-bin/www_bget?cpd+C03919">C03919</a>"	<a href=http://pubchem.ncbi.nlm.nih.gov/summary/summary.cgi?cid=649">649</a>"	470340
Unknown 245	155	13.6742		13675				467567
Unknown 246	175	13.6867		6607.4				468072
Unknown 247	128	13.6975		7256.0				468510
Threitol	217	13.735	552	8078.9	7493-90-5		<a href=http://pubchem.ncbi.nlm.nih.gov/summary/summary.cgi?cid=169019">169019</a>"	470026	466960	Threitol	552	7493-90-5		<a href=http://pubchem.ncbi.nlm.nih.gov/summary/summary.cgi?cid=169019">169019</a>"	466960
5,6-dihydrouracil 1	245	13.7417	296	12264	504-07-4	<a href=http://www.genome.jp/dbget-bin/www_bget?cpd+C03919">C03919</a>"	<a href=http://pubchem.ncbi.nlm.nih.gov/summary/summary.cgi?cid=649">649</a>"	470296	470340	5,6-dihydrouracil 1	296	504-07-4	<a href=http://www.genome.jp/dbget-bin/www_bget?cpd+C03919">C03919</a>"	<a href=http://pubchem.ncbi.nlm.nih.gov/summary/summary.cgi?cid=649">649</a>"	470340
Acetol 2	131	13.7475	351	7440.9	116-09-6	<a href=http://www.genome.jp/dbget-bin/www_bget?cpd+C05235">C05235</a>"	<a href=http://pubchem.ncbi.nlm.nih.gov/summary/summary.cgi?cid=8299">8299</a>"	470531	469394	Acetol 2	351	116-09-6	<a href=http://www.genome.jp/dbget-bin/www_bget?cpd+C05235">C05235</a>"	<a href=http://pubchem.ncbi.nlm.nih.gov/summary/summary.cgi?cid=8299">8299</a>"	469394
Unknown 248	157	13.7925		11057				472351
Unknown 249	145	13.7975		106455				472553
1,5-Anhydroglucitol	41	13.8008	388	49184	154-58-5	<a href=http://www.genome.jp/dbget-bin/www_bget?cpd+C07326">C07326</a>"	<a href=http://pubchem.ncbi.nlm.nih.gov/summary/summary.cgi?cid=64960">64960</a>"	472688	477501	1,5-Anhydroglucitol	388	154-58-5	<a href=http://www.genome.jp/dbget-bin/www_bget?cpd+C07326">C07326</a>"	<a href=http://pubchem.ncbi.nlm.nih.gov/summary/summary.cgi?cid=64960">64960</a>"	477501	4-Acetamidobutyric acid 2	386	3025-96-5	<a href=http://www.genome.jp/dbget-bin/www_bget?cpd+C02946">C02946</a>"	<a href=http://pubchem.ncbi.nlm.nih.gov/summary/summary.cgi?cid=18189">18189</a>"	476219
Unknown 250	260	13.8108		10640				473092
Unknown 251	217	13.8333		14364				474001
asparagine 4	100	13.8492	257	16465	70-47-3	<a href=http://www.genome.jp/dbget-bin/www_bget?cpd+C00155">C00155</a>"	<a href=http://pubchem.ncbi.nlm.nih.gov/summary/summary.cgi?cid=236">236</a>"	474642	476536	asparagine 4	257	70-47-3	<a href=http://www.genome.jp/dbget-bin/www_bget?cpd+C00155">C00155</a>"	<a href=http://pubchem.ncbi.nlm.nih.gov/summary/summary.cgi?cid=236">236</a>"	476536	5,6-dihydrouracil 1	233	504-07-4	<a href=http://www.genome.jp/dbget-bin/www_bget?cpd+C03919">C03919</a>"	<a href=http://pubchem.ncbi.nlm.nih.gov/summary/summary.cgi?cid=649">649</a>"	470340
adipic acid	111	13.865	856	160700	124-04-9	<a href=http://www.genome.jp/dbget-bin/www_bget?cpd+C06104">C06104</a>"	<a href=http://pubchem.ncbi.nlm.nih.gov/summary/summary.cgi?cid=196">196</a>"	475282	474146	adipic acid	856	124-04-9	<a href=http://www.genome.jp/dbget-bin/www_bget?cpd+C06104">C06104</a>"	<a href=http://pubchem.ncbi.nlm.nih.gov/summary/summary.cgi?cid=196">196</a>"	474146	1,5-Anhydroglucitol	431	154-58-5	<a href=http://www.genome.jp/dbget-bin/www_bget?cpd+C07326">C07326</a>"	<a href=http://pubchem.ncbi.nlm.nih.gov/summary/summary.cgi?cid=64960">64960</a>"	477501	3-Hexenedioic acid	410	4436-74-2		<a href=http://pubchem.ncbi.nlm.nih.gov/summary/summary.cgi?cid=107550">107550</a>"	477227
3-Hexenedioic acid	245	13.8717	214	4240.5	4436-74-2		<a href=http://pubchem.ncbi.nlm.nih.gov/summary/summary.cgi?cid=107550">107550</a>"	475551	477227	3-Hexenedioic acid	214	4436-74-2		<a href=http://pubchem.ncbi.nlm.nih.gov/summary/summary.cgi?cid=107550">107550</a>"	477227
2-Hydroxyquinoline	202	13.8792	532	99789	59-31-4	<a href=http://www.genome.jp/dbget-bin/www_bget?cpd+C06415">C06415</a>"	<a href=http://pubchem.ncbi.nlm.nih.gov/summary/summary.cgi?cid=6038">6038</a>"	475854	478336	2-Hydroxyquinoline	532	59-31-4	<a href=http://www.genome.jp/dbget-bin/www_bget?cpd+C06415">C06415</a>"	<a href=http://pubchem.ncbi.nlm.nih.gov/summary/summary.cgi?cid=6038">6038</a>"	478336	asparagine 4	237	70-47-3	<a href=http://www.genome.jp/dbget-bin/www_bget?cpd+C00155">C00155</a>"	<a href=http://pubchem.ncbi.nlm.nih.gov/summary/summary.cgi?cid=236">236</a>"	476536	aspartic acid 1	49	56-84-8	<a href=http://www.genome.jp/dbget-bin/www_bget?cpd+C00049">C00049</a>"	<a href=http://pubchem.ncbi.nlm.nih.gov/summary/summary.cgi?cid=424">424</a>"	479202
Unknown 252	221	13.9067		42363				476966
salicylic acid	186	13.9175	320	8706.9	69-72-7	<a href=http://www.genome.jp/dbget-bin/www_bget?cpd+C00805">C00805</a>"	<a href=http://pubchem.ncbi.nlm.nih.gov/summary/summary.cgi?cid=338">338</a>"	477404	479945	salicylic acid	320	69-72-7	<a href=http://www.genome.jp/dbget-bin/www_bget?cpd+C00805">C00805</a>"	<a href=http://pubchem.ncbi.nlm.nih.gov/summary/summary.cgi?cid=338">338</a>"	479945
salicylic acid	267	13.9225	933	520638	69-72-7	<a href=http://www.genome.jp/dbget-bin/www_bget?cpd+C00805">C00805</a>"	<a href=http://pubchem.ncbi.nlm.nih.gov/summary/summary.cgi?cid=338">338</a>"	477606	479945	salicylic acid	933	69-72-7	<a href=http://www.genome.jp/dbget-bin/www_bget?cpd+C00805">C00805</a>"	<a href=http://pubchem.ncbi.nlm.nih.gov/summary/summary.cgi?cid=338">338</a>"	479945	4-hydroxybenzaldehyde 1	325	123-08-0	<a href=http://www.genome.jp/dbget-bin/www_bget?cpd+C00633">C00633</a>"	<a href=http://pubchem.ncbi.nlm.nih.gov/summary/summary.cgi?cid=126">126</a>"	473758	4-hydroxybenzaldehyde 2	320	123-08-0	<a href=http://www.genome.jp/dbget-bin/www_bget?cpd+C00633">C00633</a>"	<a href=http://pubchem.ncbi.nlm.nih.gov/summary/summary.cgi?cid=126">126</a>"	473914	4-Hydroxymandelonitrile 2	320	6851-36-1	<a href=http://www.genome.jp/dbget-bin/www_bget?cpd+C00650">C00650</a>"	<a href=http://pubchem.ncbi.nlm.nih.gov/summary/summary.cgi?cid=166768">166768</a>"	473835	4-hydroxybenzaldehyde 3	311	123-08-0	<a href=http://www.genome.jp/dbget-bin/www_bget?cpd+C00633">C00633</a>"	<a href=http://pubchem.ncbi.nlm.nih.gov/summary/summary.cgi?cid=126">126</a>"	480352
Acetol 1	131	13.9483	454	34766	116-09-6	<a href=http://www.genome.jp/dbget-bin/www_bget?cpd+C05235">C05235</a>"	<a href=http://pubchem.ncbi.nlm.nih.gov/summary/summary.cgi?cid=8299">8299</a>"	478651	481164	Acetol 1	454	116-09-6	<a href=http://www.genome.jp/dbget-bin/www_bget?cpd+C05235">C05235</a>"	<a href=http://pubchem.ncbi.nlm.nih.gov/summary/summary.cgi?cid=8299">8299</a>"	481164	3-Hexenedioic acid	436	4436-74-2		<a href=http://pubchem.ncbi.nlm.nih.gov/summary/summary.cgi?cid=107550">107550</a>"	477227	1,5-Anhydroglucitol	394	154-58-5	<a href=http://www.genome.jp/dbget-bin/www_bget?cpd+C07326">C07326</a>"	<a href=http://pubchem.ncbi.nlm.nih.gov/summary/summary.cgi?cid=64960">64960</a>"	477501
4-Acetamidobutyric acid 2	174	13.9542	487	135550	3025-96-5	<a href=http://www.genome.jp/dbget-bin/www_bget?cpd+C02946">C02946</a>"	<a href=http://pubchem.ncbi.nlm.nih.gov/summary/summary.cgi?cid=18189">18189</a>"	478886	476219	4-Acetamidobutyric acid 2	487	3025-96-5	<a href=http://www.genome.jp/dbget-bin/www_bget?cpd+C02946">C02946</a>"	<a href=http://pubchem.ncbi.nlm.nih.gov/summary/summary.cgi?cid=18189">18189</a>"	476219
Unknown 253	170	13.9842		33512				480099
aspartic acid 1	232	14.0117	887	651835	56-84-8	<a href=http://www.genome.jp/dbget-bin/www_bget?cpd+C00049">C00049</a>"	<a href=http://pubchem.ncbi.nlm.nih.gov/summary/summary.cgi?cid=424">424</a>"	481211	479202	aspartic acid 1	887	56-84-8	<a href=http://www.genome.jp/dbget-bin/www_bget?cpd+C00049">C00049</a>"	<a href=http://pubchem.ncbi.nlm.nih.gov/summary/summary.cgi?cid=424">424</a>"	479202	iminodiacetic acid	639	142-73-4		<a href=http://pubchem.ncbi.nlm.nih.gov/summary/summary.cgi?cid=8897">8897</a>"	485250	methionine 1	352	63-68-3	<a href=http://www.genome.jp/dbget-bin/www_bget?cpd+C01733">C01733</a>"	<a href=http://pubchem.ncbi.nlm.nih.gov/summary/summary.cgi?cid=876">876</a>"	482597
methionine 1	130	14.0158	455	63876	63-68-3	<a href=http://www.genome.jp/dbget-bin/www_bget?cpd+C01733">C01733</a>"	<a href=http://pubchem.ncbi.nlm.nih.gov/summary/summary.cgi?cid=876">876</a>"	481380	482597	methionine 1	455	63-68-3	<a href=http://www.genome.jp/dbget-bin/www_bget?cpd+C01733">C01733</a>"	<a href=http://pubchem.ncbi.nlm.nih.gov/summary/summary.cgi?cid=876">876</a>"	482597	Acetol 1	381	116-09-6	<a href=http://www.genome.jp/dbget-bin/www_bget?cpd+C05235">C05235</a>"	<a href=http://pubchem.ncbi.nlm.nih.gov/summary/summary.cgi?cid=8299">8299</a>"	481164
methionine 1	176	14.025	708	332807	63-68-3	<a href=http://www.genome.jp/dbget-bin/www_bget?cpd+C01733">C01733</a>"	<a href=http://pubchem.ncbi.nlm.nih.gov/summary/summary.cgi?cid=876">876</a>"	481750	482597	methionine 1	708	63-68-3	<a href=http://www.genome.jp/dbget-bin/www_bget?cpd+C01733">C01733</a>"	<a href=http://pubchem.ncbi.nlm.nih.gov/summary/summary.cgi?cid=876">876</a>"	482597	4-hydroxybenzaldehyde 3	350	123-08-0	<a href=http://www.genome.jp/dbget-bin/www_bget?cpd+C00633">C00633</a>"	<a href=http://pubchem.ncbi.nlm.nih.gov/summary/summary.cgi?cid=126">126</a>"	480352	2-Hydroxyquinoline	212	59-31-4	<a href=http://www.genome.jp/dbget-bin/www_bget?cpd+C06415">C06415</a>"	<a href=http://pubchem.ncbi.nlm.nih.gov/summary/summary.cgi?cid=6038">6038</a>"	478336
oxoproline	215	14.0633	359	10603	98-79-3	<a href=http://www.genome.jp/dbget-bin/www_bget?cpd+C02238">C02238</a>"	<a href=http://pubchem.ncbi.nlm.nih.gov/summary/summary.cgi?cid=7405">7405</a>"	483300	485159	oxoproline	359	98-79-3	<a href=http://www.genome.jp/dbget-bin/www_bget?cpd+C02238">C02238</a>"	<a href=http://pubchem.ncbi.nlm.nih.gov/summary/summary.cgi?cid=7405">7405</a>"	485159	L-glutamic acid	321	56-86-0	<a href=http://www.genome.jp/dbget-bin/www_bget?cpd+C00302">C00302</a>"	<a href=http://pubchem.ncbi.nlm.nih.gov/summary/summary.cgi?cid=611">611</a>"	487968	trans-4-hydroxy-L-proline 2	313	51-35-4	<a href=http://www.genome.jp/dbget-bin/www_bget?cpd+C01157">C01157</a>"	<a href=http://pubchem.ncbi.nlm.nih.gov/summary/summary.cgi?cid=5810">5810</a>"	483802
oxoproline	156	14.065	930	3079309	98-79-3	<a href=http://www.genome.jp/dbget-bin/www_bget?cpd+C02238">C02238</a>"	<a href=http://pubchem.ncbi.nlm.nih.gov/summary/summary.cgi?cid=7405">7405</a>"	483367	485159	oxoproline	930	98-79-3	<a href=http://www.genome.jp/dbget-bin/www_bget?cpd+C02238">C02238</a>"	<a href=http://pubchem.ncbi.nlm.nih.gov/summary/summary.cgi?cid=7405">7405</a>"	485159	trans-4-hydroxy-L-proline 2	362	51-35-4	<a href=http://www.genome.jp/dbget-bin/www_bget?cpd+C01157">C01157</a>"	<a href=http://pubchem.ncbi.nlm.nih.gov/summary/summary.cgi?cid=5810">5810</a>"	483802	4-aminobutyric acid 1	330	56-12-2	<a href=http://www.genome.jp/dbget-bin/www_bget?cpd+C00334">C00334</a>"	<a href=http://pubchem.ncbi.nlm.nih.gov/summary/summary.cgi?cid=119">119</a>"	487696	L-glutamic acid	329	56-86-0	<a href=http://www.genome.jp/dbget-bin/www_bget?cpd+C00302">C00302</a>"	<a href=http://pubchem.ncbi.nlm.nih.gov/summary/summary.cgi?cid=611">611</a>"	487968
Acetol 1	221	14.1033	330	20236	116-09-6	<a href=http://www.genome.jp/dbget-bin/www_bget?cpd+C05235">C05235</a>"	<a href=http://pubchem.ncbi.nlm.nih.gov/summary/summary.cgi?cid=8299">8299</a>"	484917	481164	Acetol 1	330	116-09-6	<a href=http://www.genome.jp/dbget-bin/www_bget?cpd+C05235">C05235</a>"	<a href=http://pubchem.ncbi.nlm.nih.gov/summary/summary.cgi?cid=8299">8299</a>"	481164	Cumic Acid	322	536-66-3	<a href=http://www.genome.jp/dbget-bin/www_bget?cpd+C06578">C06578</a>"	<a href=http://pubchem.ncbi.nlm.nih.gov/summary/summary.cgi?cid=10820">10820</a>"	488439	ornithine 3	317	70-26-8	<a href=http://www.genome.jp/dbget-bin/www_bget?cpd+C00077">C00077</a>"	<a href=http://pubchem.ncbi.nlm.nih.gov/summary/summary.cgi?cid=6262">6262</a>"	485033
Unknown 254	145	14.1067		1347328				485052
Unknown 255	315	14.1517		3304.5				486871
4-aminobutyric acid 1	174	14.1608	956	862030	56-12-2	<a href=http://www.genome.jp/dbget-bin/www_bget?cpd+C00334">C00334</a>"	<a href=http://pubchem.ncbi.nlm.nih.gov/summary/summary.cgi?cid=119">119</a>"	487242	487696	4-aminobutyric acid 1	956	56-12-2	<a href=http://www.genome.jp/dbget-bin/www_bget?cpd+C00334">C00334</a>"	<a href=http://pubchem.ncbi.nlm.nih.gov/summary/summary.cgi?cid=119">119</a>"	487696	L-glutamic acid	482	56-86-0	<a href=http://www.genome.jp/dbget-bin/www_bget?cpd+C00302">C00302</a>"	<a href=http://pubchem.ncbi.nlm.nih.gov/summary/summary.cgi?cid=611">611</a>"	487968	beta-Glutamic acid 2	420	1948-48-7	<a href=http://www.genome.jp/dbget-bin/www_bget?cpd+C05574">C05574</a>"	<a href=http://pubchem.ncbi.nlm.nih.gov/summary/summary.cgi?cid=73064">73064</a>"	485989
Unknown 256	205	14.1733		80182				487749
Maleamate 2	447	14.2117	225	15413	557-24-4		<a href=http://pubchem.ncbi.nlm.nih.gov/summary/summary.cgi?cid=11187">11187</a>"	489305	489319	Maleamate 2	225	557-24-4		<a href=http://pubchem.ncbi.nlm.nih.gov/summary/summary.cgi?cid=11187">11187</a>"	489319
glutamine 3	125	14.23	352	54734	56-85-9	<a href=http://www.genome.jp/dbget-bin/www_bget?cpd+C00064">C00064</a>"	<a href=http://pubchem.ncbi.nlm.nih.gov/summary/summary.cgi?cid=5961">5961</a>"	490049	491841	glutamine 3	352	56-85-9	<a href=http://www.genome.jp/dbget-bin/www_bget?cpd+C00064">C00064</a>"	<a href=http://pubchem.ncbi.nlm.nih.gov/summary/summary.cgi?cid=5961">5961</a>"	491841
4-Hydroxyquinazoline	82	14.2375	238	18914	491-36-1		<a href=http://pubchem.ncbi.nlm.nih.gov/summary/summary.cgi?cid=63112">63112</a>"	490354	495321	4-Hydroxyquinazoline	238	491-36-1		<a href=http://pubchem.ncbi.nlm.nih.gov/summary/summary.cgi?cid=63112">63112</a>"	495321	pyrogallol	230	87-66-1	<a href=http://www.genome.jp/dbget-bin/www_bget?cpd+C01108">C01108</a>"	<a href=http://pubchem.ncbi.nlm.nih.gov/summary/summary.cgi?cid=1057">1057</a>"	494227
Maleamate 2	296	14.2667	380	8468.8	557-24-4		<a href=http://pubchem.ncbi.nlm.nih.gov/summary/summary.cgi?cid=11187">11187</a>"	491538	489319	Maleamate 2	380	557-24-4		<a href=http://pubchem.ncbi.nlm.nih.gov/summary/summary.cgi?cid=11187">11187</a>"	489319
pyrogallol	254	14.2825	351	25047	87-66-1	<a href=http://www.genome.jp/dbget-bin/www_bget?cpd+C01108">C01108</a>"	<a href=http://pubchem.ncbi.nlm.nih.gov/summary/summary.cgi?cid=1057">1057</a>"	492180	494227	pyrogallol	351	87-66-1	<a href=http://www.genome.jp/dbget-bin/www_bget?cpd+C01108">C01108</a>"	<a href=http://pubchem.ncbi.nlm.nih.gov/summary/summary.cgi?cid=1057">1057</a>"	494227	4-aminophenol 1	240	123-30-8	<a href=http://www.genome.jp/dbget-bin/www_bget?cpd+C02372">C02372</a>"	<a href=http://pubchem.ncbi.nlm.nih.gov/summary/summary.cgi?cid=403">403</a>"	490567
Threonic acid	245	14.2975	421	35038	7306-96-9		<a href=http://pubchem.ncbi.nlm.nih.gov/summary/summary.cgi?cid=151152">151152</a>"	492789	497167	Threonic acid	421	7306-96-9		<a href=http://pubchem.ncbi.nlm.nih.gov/summary/summary.cgi?cid=151152">151152</a>"	497167
2-aminophenol 2	263	14.3017	263	20082	95-55-6	<a href=http://www.genome.jp/dbget-bin/www_bget?cpd+C01987">C01987</a>"	<a href=http://pubchem.ncbi.nlm.nih.gov/summary/summary.cgi?cid=5801">5801</a>"	492958	497358	2-aminophenol 2	263	95-55-6	<a href=http://www.genome.jp/dbget-bin/www_bget?cpd+C01987">C01987</a>"	<a href=http://pubchem.ncbi.nlm.nih.gov/summary/summary.cgi?cid=5801">5801</a>"	497358	pyrogallol	247	87-66-1	<a href=http://www.genome.jp/dbget-bin/www_bget?cpd+C01108">C01108</a>"	<a href=http://pubchem.ncbi.nlm.nih.gov/summary/summary.cgi?cid=1057">1057</a>"	494227
Cumic Acid	221	14.3125	433	179373	536-66-3	<a href=http://www.genome.jp/dbget-bin/www_bget?cpd+C06578">C06578</a>"	<a href=http://pubchem.ncbi.nlm.nih.gov/summary/summary.cgi?cid=10820">10820</a>"	493398	488439	Cumic Acid	433	536-66-3	<a href=http://www.genome.jp/dbget-bin/www_bget?cpd+C06578">C06578</a>"	<a href=http://pubchem.ncbi.nlm.nih.gov/summary/summary.cgi?cid=10820">10820</a>"	488439
Unknown 257	70	14.3725		17812				495834
Unknown 258	219	14.3975	141	8854.9	7306-96-9		<a href=http://pubchem.ncbi.nlm.nih.gov/summary/summary.cgi?cid=151152">151152</a>"	496848	497167	Threonic acid	141	7306-96-9		<a href=http://pubchem.ncbi.nlm.nih.gov/summary/summary.cgi?cid=151152">151152</a>"	497167	3-Methyloxindole 2	115	1504-06-9	<a href=http://www.genome.jp/dbget-bin/www_bget?cpd+C02366">C02366</a>"	<a href=http://pubchem.ncbi.nlm.nih.gov/summary/summary.cgi?cid=150923">150923</a>"	496897
Unknown 259	118	14.4133		450642				497491
creatine	169	14.4533	357	5069.3	57-00-1	<a href=http://www.genome.jp/dbget-bin/www_bget?cpd+C00300">C00300</a>"	<a href=http://pubchem.ncbi.nlm.nih.gov/summary/summary.cgi?cid=586">586</a>"	499115	501819	creatine	357	57-00-1	<a href=http://www.genome.jp/dbget-bin/www_bget?cpd+C00300">C00300</a>"	<a href=http://pubchem.ncbi.nlm.nih.gov/summary/summary.cgi?cid=586">586</a>"	501819
creatine	115	14.4567	959	4775033	57-00-1	<a href=http://www.genome.jp/dbget-bin/www_bget?cpd+C00300">C00300</a>"	<a href=http://pubchem.ncbi.nlm.nih.gov/summary/summary.cgi?cid=586">586</a>"	499250	501819	creatine	959	57-00-1	<a href=http://www.genome.jp/dbget-bin/www_bget?cpd+C00300">C00300</a>"	<a href=http://pubchem.ncbi.nlm.nih.gov/summary/summary.cgi?cid=586">586</a>"	501819	MALONAMIDE 3	369	108-13-4		<a href=http://pubchem.ncbi.nlm.nih.gov/summary/summary.cgi?cid=7911">7911</a>"	497142
Threonic acid	205	14.4642	466	7588.0	7306-96-9		<a href=http://pubchem.ncbi.nlm.nih.gov/summary/summary.cgi?cid=151152">151152</a>"	499555	497167	Threonic acid	466	7306-96-9		<a href=http://pubchem.ncbi.nlm.nih.gov/summary/summary.cgi?cid=151152">151152</a>"	497167
creatine	247	14.4792	254	8771.1	57-00-1	<a href=http://www.genome.jp/dbget-bin/www_bget?cpd+C00300">C00300</a>"	<a href=http://pubchem.ncbi.nlm.nih.gov/summary/summary.cgi?cid=586">586</a>"	500164	501819	creatine	254	57-00-1	<a href=http://www.genome.jp/dbget-bin/www_bget?cpd+C00300">C00300</a>"	<a href=http://pubchem.ncbi.nlm.nih.gov/summary/summary.cgi?cid=586">586</a>"	501819	N-Methyl-L-glutamic acid 2	222	6753-62-4	<a href=http://www.genome.jp/dbget-bin/www_bget?cpd+C01046">C01046</a>"	<a href=http://pubchem.ncbi.nlm.nih.gov/summary/summary.cgi?cid=439377">439377</a>"	503425
Unknown 260	193	14.5108		12280				501449
Unknown 261	127	14.515		16058				501618
Unknown 262	247	14.5483		100980				502971
Maleamate 1	283	14.5583	293	16013	557-24-4		<a href=http://pubchem.ncbi.nlm.nih.gov/summary/summary.cgi?cid=11187">11187</a>"	503377	502387	Maleamate 1	293	557-24-4		<a href=http://pubchem.ncbi.nlm.nih.gov/summary/summary.cgi?cid=11187">11187</a>"	502387
2-hydroxy-2-phenylacetic acid	137	14.6183	388	159065	611-71-2		<a href=http://pubchem.ncbi.nlm.nih.gov/summary/summary.cgi?cid=1292">1292</a>"	505813	507921	2-hydroxy-2-phenylacetic acid	388	611-71-2		<a href=http://pubchem.ncbi.nlm.nih.gov/summary/summary.cgi?cid=1292">1292</a>"	507921
3-hydroxybenzoic acid	267	14.6267	822	78220	99-06-9	<a href=http://www.genome.jp/dbget-bin/www_bget?cpd+C00587">C00587</a>"	<a href=http://pubchem.ncbi.nlm.nih.gov/summary/summary.cgi?cid=7420">7420</a>"	506151	507006	3-hydroxybenzoic acid	822	99-06-9	<a href=http://www.genome.jp/dbget-bin/www_bget?cpd+C00587">C00587</a>"	<a href=http://pubchem.ncbi.nlm.nih.gov/summary/summary.cgi?cid=7420">7420</a>"	507006	4-Hydroxyphenylethanol	438	501-94-0	<a href=http://www.genome.jp/dbget-bin/www_bget?cpd+C06044">C06044</a>"	<a href=http://pubchem.ncbi.nlm.nih.gov/summary/summary.cgi?cid=10393">10393</a>"	509983	2-hydroxy-2-phenylacetic acid	352	611-71-2		<a href=http://pubchem.ncbi.nlm.nih.gov/summary/summary.cgi?cid=1292">1292</a>"	507921	6-Hydroxynicotinic acid	337	5006-66-6	<a href=http://www.genome.jp/dbget-bin/www_bget?cpd+C01020">C01020</a>"	<a href=http://pubchem.ncbi.nlm.nih.gov/summary/summary.cgi?cid=72924">72924</a>"	510237	N-Methylanthranilic acid	320	119-68-6	<a href=http://www.genome.jp/dbget-bin/www_bget?cpd+C03005">C03005</a>"	<a href=http://pubchem.ncbi.nlm.nih.gov/summary/summary.cgi?cid=67069">67069</a>"	501505
Unknown 263	142	14.6317		19172				506354
phenylethylamine	174	14.6492	705	98937	64-04-0	<a href=http://www.genome.jp/dbget-bin/www_bget?cpd+C05332">C05332</a>"	<a href=http://pubchem.ncbi.nlm.nih.gov/summary/summary.cgi?cid=1001">1001</a>"	507064	511749	phenylethylamine	705	64-04-0	<a href=http://www.genome.jp/dbget-bin/www_bget?cpd+C05332">C05332</a>"	<a href=http://pubchem.ncbi.nlm.nih.gov/summary/summary.cgi?cid=1001">1001</a>"	511749	3-Methylthiopropylamine	667	4104-45-4	<a href=http://www.genome.jp/dbget-bin/www_bget?cpd+C03354">C03354</a>"	<a href=http://pubchem.ncbi.nlm.nih.gov/summary/summary.cgi?cid=77743">77743</a>"	511749	3-Hydroxypropionic acid 3	308	503-66-2	<a href=http://www.genome.jp/dbget-bin/www_bget?cpd+C01013">C01013</a>"	<a href=http://pubchem.ncbi.nlm.nih.gov/summary/summary.cgi?cid=68152">68152</a>"	509157	N(epsilon)-Trimethyllysine	290	23284-33-5		<a href=http://pubchem.ncbi.nlm.nih.gov/summary/summary.cgi?cid=440121">440121</a>"	511767
Unknown 264	172	14.6533		6036.8				507233
2-hydroxy-3-isopropylbutanedioic acid	129	14.6767	441	95274	16048-89-8	<a href=http://www.genome.jp/dbget-bin/www_bget?cpd+C04411">C04411</a>"	<a href=http://pubchem.ncbi.nlm.nih.gov/summary/summary.cgi?cid=36">36</a>"	508181	509591	2-hydroxy-3-isopropylbutanedioic acid	441	16048-89-8	<a href=http://www.genome.jp/dbget-bin/www_bget?cpd+C04411">C04411</a>"	<a href=http://pubchem.ncbi.nlm.nih.gov/summary/summary.cgi?cid=36">36</a>"	509591	3-Hydroxypropionic acid 2	400	503-66-2	<a href=http://www.genome.jp/dbget-bin/www_bget?cpd+C01013">C01013</a>"	<a href=http://pubchem.ncbi.nlm.nih.gov/summary/summary.cgi?cid=68152">68152</a>"	506097	N-Methyl-L-glutamic acid 2	397	6753-62-4	<a href=http://www.genome.jp/dbget-bin/www_bget?cpd+C01046">C01046</a>"	<a href=http://pubchem.ncbi.nlm.nih.gov/summary/summary.cgi?cid=439377">439377</a>"	503425
4-Hydroxyphenylethanol	179	14.7008	841	180040	501-94-0	<a href=http://www.genome.jp/dbget-bin/www_bget?cpd+C06044">C06044</a>"	<a href=http://pubchem.ncbi.nlm.nih.gov/summary/summary.cgi?cid=10393">10393</a>"	509161	509983	4-Hydroxyphenylethanol	841	501-94-0	<a href=http://www.genome.jp/dbget-bin/www_bget?cpd+C06044">C06044</a>"	<a href=http://pubchem.ncbi.nlm.nih.gov/summary/summary.cgi?cid=10393">10393</a>"	509983	3-hydroxybenzoic acid	340	99-06-9	<a href=http://www.genome.jp/dbget-bin/www_bget?cpd+C00587">C00587</a>"	<a href=http://pubchem.ncbi.nlm.nih.gov/summary/summary.cgi?cid=7420">7420</a>"	507006
6-Hydroxynicotinic acid	268	14.705	272	6729.9	5006-66-6	<a href=http://www.genome.jp/dbget-bin/www_bget?cpd+C01020">C01020</a>"	<a href=http://pubchem.ncbi.nlm.nih.gov/summary/summary.cgi?cid=72924">72924</a>"	509331	510237	6-Hydroxynicotinic acid	272	5006-66-6	<a href=http://www.genome.jp/dbget-bin/www_bget?cpd+C01020">C01020</a>"	<a href=http://pubchem.ncbi.nlm.nih.gov/summary/summary.cgi?cid=72924">72924</a>"	510237
3-Hydroxypropionic acid 2	105	14.7142	201	8751.5	503-66-2	<a href=http://www.genome.jp/dbget-bin/www_bget?cpd+C01013">C01013</a>"	<a href=http://pubchem.ncbi.nlm.nih.gov/summary/summary.cgi?cid=68152">68152</a>"	509703	506097	3-Hydroxypropionic acid 2	201	503-66-2	<a href=http://www.genome.jp/dbget-bin/www_bget?cpd+C01013">C01013</a>"	<a href=http://pubchem.ncbi.nlm.nih.gov/summary/summary.cgi?cid=68152">68152</a>"	506097
Unknown 265	217	14.7225		24769				510041
Unknown 266	143	14.735		19449				510548
Unknown 267	205	14.7633		5263.1				511699
3-Phenyllactic acid	192	14.7717	334	104186	828-01-3	<a href=http://www.genome.jp/dbget-bin/www_bget?cpd+C05607">C05607</a>"	<a href=http://pubchem.ncbi.nlm.nih.gov/summary/summary.cgi?cid=3848">3848</a>"	512037	516071	3-Phenyllactic acid	334	828-01-3	<a href=http://www.genome.jp/dbget-bin/www_bget?cpd+C05607">C05607</a>"	<a href=http://pubchem.ncbi.nlm.nih.gov/summary/summary.cgi?cid=3848">3848</a>"	516071
Unknown 268	200	14.8142		15206				513762
Unknown 269	217	14.8325		50921				514506
Unknown 270	268	14.8542		53027				515386
Unknown 271	217	14.8992		12744				517212
Unknown 272	360	14.9308		95158				518498
Unknown 273	103	14.965		19603				519885
Digitoxose 2	154	14.9792	228	4651.2	527-52-6		<a href=http://pubchem.ncbi.nlm.nih.gov/summary/summary.cgi?cid=258531">258531</a>"	520460	523635	Digitoxose 2	228	527-52-6		<a href=http://pubchem.ncbi.nlm.nih.gov/summary/summary.cgi?cid=258531">258531</a>"	523635
Unknown 274	217	14.9867		43348				520764
1,2,4-Benzenetriol	239	15.0083	657	20308	533-73-3	<a href=http://www.genome.jp/dbget-bin/www_bget?cpd+C02814">C02814</a>"	<a href=http://pubchem.ncbi.nlm.nih.gov/summary/summary.cgi?cid=10787">10787</a>"	521644	521644	1,2,4-Benzenetriol	657	533-73-3	<a href=http://www.genome.jp/dbget-bin/www_bget?cpd+C02814">C02814</a>"	<a href=http://pubchem.ncbi.nlm.nih.gov/summary/summary.cgi?cid=10787">10787</a>"	521644
asparagine 2	171	15.0175	280	5863.8	70-47-3	<a href=http://www.genome.jp/dbget-bin/www_bget?cpd+C00153">C00153</a>"	<a href=http://pubchem.ncbi.nlm.nih.gov/summary/summary.cgi?cid=236">236</a>"	522016	521940	asparagine 2	280	70-47-3	<a href=http://www.genome.jp/dbget-bin/www_bget?cpd+C00153">C00153</a>"	<a href=http://pubchem.ncbi.nlm.nih.gov/summary/summary.cgi?cid=236">236</a>"	521940	ornithine	262	70-26-8	<a href=http://www.genome.jp/dbget-bin/www_bget?cpd+C00077">C00077</a>"	<a href=http://pubchem.ncbi.nlm.nih.gov/summary/summary.cgi?cid=6262">6262</a>"	526737
pimelic acid	155	15.0592	614	26135	111-16-0	<a href=http://www.genome.jp/dbget-bin/www_bget?cpd+C02656">C02656</a>"	<a href=http://pubchem.ncbi.nlm.nih.gov/summary/summary.cgi?cid=385">385</a>"	523707	522400	pimelic acid	614	111-16-0	<a href=http://www.genome.jp/dbget-bin/www_bget?cpd+C02656">C02656</a>"	<a href=http://pubchem.ncbi.nlm.nih.gov/summary/summary.cgi?cid=385">385</a>"	522400	Digitoxose 1	415	527-52-6		<a href=http://pubchem.ncbi.nlm.nih.gov/summary/summary.cgi?cid=258531">258531</a>"	521871	Digitoxose 2	371	527-52-6		<a href=http://pubchem.ncbi.nlm.nih.gov/summary/summary.cgi?cid=258531">258531</a>"	523635	D-erythronolactone 2	344	15667-21-7		<a href=http://pubchem.ncbi.nlm.nih.gov/summary/summary.cgi?cid=5325915">5325915</a>"	523641
3-hydroxy-3-methylglutaric acid	129	15.0633	305	51936	503-49-1	<a href=http://www.genome.jp/dbget-bin/www_bget?cpd+C03761">C03761</a>"	<a href=http://pubchem.ncbi.nlm.nih.gov/summary/summary.cgi?cid=1662">1662</a>"	523876	520311	3-hydroxy-3-methylglutaric acid	305	503-49-1	<a href=http://www.genome.jp/dbget-bin/www_bget?cpd+C03761">C03761</a>"	<a href=http://pubchem.ncbi.nlm.nih.gov/summary/summary.cgi?cid=1662">1662</a>"	520311	pimelic acid	286	111-16-0	<a href=http://www.genome.jp/dbget-bin/www_bget?cpd+C02656">C02656</a>"	<a href=http://pubchem.ncbi.nlm.nih.gov/summary/summary.cgi?cid=385">385</a>"	522400	D-alanyl-D-alanine 2	284	923-16-0	<a href=http://www.genome.jp/dbget-bin/www_bget?cpd+C00993">C00993</a>"	<a href=http://pubchem.ncbi.nlm.nih.gov/summary/summary.cgi?cid=601">601</a>"	523149
glutamic acid	130	15.0792	219	13573	56-86-0	<a href=http://www.genome.jp/dbget-bin/www_bget?cpd+C00302">C00302</a>"	<a href=http://pubchem.ncbi.nlm.nih.gov/summary/summary.cgi?cid=611">611</a>"	524519	528609	glutamic acid	219	56-86-0	<a href=http://www.genome.jp/dbget-bin/www_bget?cpd+C00302">C00302</a>"	<a href=http://pubchem.ncbi.nlm.nih.gov/summary/summary.cgi?cid=611">611</a>"	528609
Unknown 275	217	15.0908		41208				524992
Unknown 276	221	15.1233		52599				526312
3-hydroxyphenylacetic acid	164	15.1275	822	119334	621-37-4	<a href=http://www.genome.jp/dbget-bin/www_bget?cpd+C05593">C05593</a>"	<a href=http://pubchem.ncbi.nlm.nih.gov/summary/summary.cgi?cid=12122">12122</a>"	526481	528448	3-hydroxyphenylacetic acid	822	621-37-4	<a href=http://www.genome.jp/dbget-bin/www_bget?cpd+C05593">C05593</a>"	<a href=http://pubchem.ncbi.nlm.nih.gov/summary/summary.cgi?cid=12122">12122</a>"	528448
beta-Glutamic acid 1	232	15.14	646	24006	1948-48-7	<a href=http://www.genome.jp/dbget-bin/www_bget?cpd+C05574">C05574</a>"	<a href=http://pubchem.ncbi.nlm.nih.gov/summary/summary.cgi?cid=73064">73064</a>"	526988	525379	beta-Glutamic acid 1	646	1948-48-7	<a href=http://www.genome.jp/dbget-bin/www_bget?cpd+C05574">C05574</a>"	<a href=http://pubchem.ncbi.nlm.nih.gov/summary/summary.cgi?cid=73064">73064</a>"	525379	D-erythronolactone 2	390	15667-21-7		<a href=http://pubchem.ncbi.nlm.nih.gov/summary/summary.cgi?cid=5325915">5325915</a>"	523641	ornithine	327	70-26-8	<a href=http://www.genome.jp/dbget-bin/www_bget?cpd+C00077">C00077</a>"	<a href=http://pubchem.ncbi.nlm.nih.gov/summary/summary.cgi?cid=6262">6262</a>"	526737
ornithine	70	15.17	393	63513	70-26-8	<a href=http://www.genome.jp/dbget-bin/www_bget?cpd+C00077">C00077</a>"	<a href=http://pubchem.ncbi.nlm.nih.gov/summary/summary.cgi?cid=6262">6262</a>"	528206	526737	ornithine	393	70-26-8	<a href=http://www.genome.jp/dbget-bin/www_bget?cpd+C00077">C00077</a>"	<a href=http://pubchem.ncbi.nlm.nih.gov/summary/summary.cgi?cid=6262">6262</a>"	526737	glutamic acid	251	56-86-0	<a href=http://www.genome.jp/dbget-bin/www_bget?cpd+C00302">C00302</a>"	<a href=http://pubchem.ncbi.nlm.nih.gov/summary/summary.cgi?cid=611">611</a>"	528609	thymidine 2	249	50-89-5	<a href=http://www.genome.jp/dbget-bin/www_bget?cpd+C00214">C00214</a>"	<a href=http://pubchem.ncbi.nlm.nih.gov/summary/summary.cgi?cid=5789">5789</a>"	530912	beta-Glutamic acid 1	242	1948-48-7	<a href=http://www.genome.jp/dbget-bin/www_bget?cpd+C05574">C05574</a>"	<a href=http://pubchem.ncbi.nlm.nih.gov/summary/summary.cgi?cid=73064">73064</a>"	525379
Unknown 277	94	15.205		10071				529627
ornithine	244	15.2142	367	35154	70-26-8	<a href=http://www.genome.jp/dbget-bin/www_bget?cpd+C00077">C00077</a>"	<a href=http://pubchem.ncbi.nlm.nih.gov/summary/summary.cgi?cid=6262">6262</a>"	529999	526737	ornithine	367	70-26-8	<a href=http://www.genome.jp/dbget-bin/www_bget?cpd+C00077">C00077</a>"	<a href=http://pubchem.ncbi.nlm.nih.gov/summary/summary.cgi?cid=6262">6262</a>"	526737
glutamic acid	246	15.22	823	218355	56-86-0	<a href=http://www.genome.jp/dbget-bin/www_bget?cpd+C00302">C00302</a>"	<a href=http://pubchem.ncbi.nlm.nih.gov/summary/summary.cgi?cid=611">611</a>"	530236	528609	glutamic acid	823	56-86-0	<a href=http://www.genome.jp/dbget-bin/www_bget?cpd+C00302">C00302</a>"	<a href=http://pubchem.ncbi.nlm.nih.gov/summary/summary.cgi?cid=611">611</a>"	528609	2,4-diaminobutyric acid 4	501	305-62-4		<a href=http://pubchem.ncbi.nlm.nih.gov/summary/summary.cgi?cid=470">470</a>"	535170	asparagine 3	440	70-47-3	<a href=http://www.genome.jp/dbget-bin/www_bget?cpd+C00154">C00154</a>"	<a href=http://pubchem.ncbi.nlm.nih.gov/summary/summary.cgi?cid=236">236</a>"	532315
thymidine 2	203	15.2342	242	7617.4	50-89-5	<a href=http://www.genome.jp/dbget-bin/www_bget?cpd+C00214">C00214</a>"	<a href=http://pubchem.ncbi.nlm.nih.gov/summary/summary.cgi?cid=5789">5789</a>"	530811	530912	thymidine 2	242	50-89-5	<a href=http://www.genome.jp/dbget-bin/www_bget?cpd+C00214">C00214</a>"	<a href=http://pubchem.ncbi.nlm.nih.gov/summary/summary.cgi?cid=5789">5789</a>"	530912
Unknown 278	231	15.24		58165				531047
Unknown 279	319	15.2625		13594				531961
phenylalanine 1	218	15.3367	843	302300	63-91-2	<a href=http://www.genome.jp/dbget-bin/www_bget?cpd+C02057">C02057</a>"	<a href=http://pubchem.ncbi.nlm.nih.gov/summary/summary.cgi?cid=994">994</a>"	534971	537401	phenylalanine 1	843	63-91-2	<a href=http://www.genome.jp/dbget-bin/www_bget?cpd+C02057">C02057</a>"	<a href=http://pubchem.ncbi.nlm.nih.gov/summary/summary.cgi?cid=994">994</a>"	537401	asparagine 3	421	70-47-3	<a href=http://www.genome.jp/dbget-bin/www_bget?cpd+C00154">C00154</a>"	<a href=http://pubchem.ncbi.nlm.nih.gov/summary/summary.cgi?cid=236">236</a>"	532315	3-ureidopropionate 1	408	462-88-4	<a href=http://www.genome.jp/dbget-bin/www_bget?cpd+C02642">C02642</a>"	<a href=http://pubchem.ncbi.nlm.nih.gov/summary/summary.cgi?cid=111">111</a>"	539576	tartaric acid	363	133-37-9	<a href=http://www.genome.jp/dbget-bin/www_bget?cpd+C00898">C00898</a>"	<a href=http://pubchem.ncbi.nlm.nih.gov/summary/summary.cgi?cid=875">875</a>"	534818
5-Aminovaleric acid 1	204	15.34	364	6479.3	660-88-8	<a href=http://www.genome.jp/dbget-bin/www_bget?cpd+C00431">C00431</a>"	<a href=http://pubchem.ncbi.nlm.nih.gov/summary/summary.cgi?cid=138">138</a>"	535107	536482	5-Aminovaleric acid 1	364	660-88-8	<a href=http://www.genome.jp/dbget-bin/www_bget?cpd+C00431">C00431</a>"	<a href=http://pubchem.ncbi.nlm.nih.gov/summary/summary.cgi?cid=138">138</a>"	536482
5-Aminovaleric acid 1	174	15.3458	906	969760	660-88-8	<a href=http://www.genome.jp/dbget-bin/www_bget?cpd+C00431">C00431</a>"	<a href=http://pubchem.ncbi.nlm.nih.gov/summary/summary.cgi?cid=138">138</a>"	535344	536482	5-Aminovaleric acid 1	906	660-88-8	<a href=http://www.genome.jp/dbget-bin/www_bget?cpd+C00431">C00431</a>"	<a href=http://pubchem.ncbi.nlm.nih.gov/summary/summary.cgi?cid=138">138</a>"	536482	2,4-diaminobutyric acid 4	616	305-62-4		<a href=http://pubchem.ncbi.nlm.nih.gov/summary/summary.cgi?cid=470">470</a>"	535170	3-ureidopropionate 1	415	462-88-4	<a href=http://www.genome.jp/dbget-bin/www_bget?cpd+C02642">C02642</a>"	<a href=http://pubchem.ncbi.nlm.nih.gov/summary/summary.cgi?cid=111">111</a>"	539576
4-Hydroxybenzoic acid	267	15.37	447	15852	99-96-7	<a href=http://www.genome.jp/dbget-bin/www_bget?cpd+C00156">C00156</a>"	<a href=http://pubchem.ncbi.nlm.nih.gov/summary/summary.cgi?cid=135">135</a>"	536324	537389	4-Hydroxybenzoic acid	447	99-96-7	<a href=http://www.genome.jp/dbget-bin/www_bget?cpd+C00156">C00156</a>"	<a href=http://pubchem.ncbi.nlm.nih.gov/summary/summary.cgi?cid=135">135</a>"	537389	4-Hydroxy-3-methoxybenzyl alcohol	270	498-00-0	<a href=http://www.genome.jp/dbget-bin/www_bget?cpd+C06317">C06317</a>"	<a href=http://pubchem.ncbi.nlm.nih.gov/summary/summary.cgi?cid=62348">62348</a>"	540067
Unknown 280	117	15.4017		12882				537610
Unknown 281	207	15.4625		26933				540079
Fluorene	265	15.465	315	30482	86-73-7	<a href=http://www.genome.jp/dbget-bin/www_bget?cpd+C07715">C07715</a>"	<a href=http://pubchem.ncbi.nlm.nih.gov/summary/summary.cgi?cid=6853">6853</a>"	540181	536990	Fluorene	315	86-73-7	<a href=http://www.genome.jp/dbget-bin/www_bget?cpd+C07715">C07715</a>"	<a href=http://pubchem.ncbi.nlm.nih.gov/summary/summary.cgi?cid=6853">6853</a>"	536990	Cytosin	268	71-30-7	<a href=http://www.genome.jp/dbget-bin/www_bget?cpd+C00380">C00380</a>"	<a href=http://pubchem.ncbi.nlm.nih.gov/summary/summary.cgi?cid=597">597</a>"	535779	phenylalanine 1	235	63-91-2	<a href=http://www.genome.jp/dbget-bin/www_bget?cpd+C02057">C02057</a>"	<a href=http://pubchem.ncbi.nlm.nih.gov/summary/summary.cgi?cid=994">994</a>"	537401
Unknown 282	257	15.4817		6698.4				540857
4-hydroxyphenylacetic acid	179	15.4983	782	204923	156-38-7	<a href=http://www.genome.jp/dbget-bin/www_bget?cpd+C00642">C00642</a>"	<a href=http://pubchem.ncbi.nlm.nih.gov/summary/summary.cgi?cid=127">127</a>"	541534	541946	4-hydroxyphenylacetic acid	782	156-38-7	<a href=http://www.genome.jp/dbget-bin/www_bget?cpd+C00642">C00642</a>"	<a href=http://pubchem.ncbi.nlm.nih.gov/summary/summary.cgi?cid=127">127</a>"	541946	4-Hydroxy-3-methoxybenzyl alcohol	421	498-00-0	<a href=http://www.genome.jp/dbget-bin/www_bget?cpd+C06317">C06317</a>"	<a href=http://pubchem.ncbi.nlm.nih.gov/summary/summary.cgi?cid=62348">62348</a>"	540067
Lyxose 1	102	15.5058	376	656334	1114-34-7		<a href=http://pubchem.ncbi.nlm.nih.gov/summary/summary.cgi?cid=65550">65550</a>"	541838	540619	Lyxose 1	376	1114-34-7		<a href=http://pubchem.ncbi.nlm.nih.gov/summary/summary.cgi?cid=65550">65550</a>"	540619	xylose 2	368	6763-34-4		<a href=http://pubchem.ncbi.nlm.nih.gov/summary/summary.cgi?cid=644160">644160</a>"	542483	xylose 1	342	6763-34-4		<a href=http://pubchem.ncbi.nlm.nih.gov/summary/summary.cgi?cid=644160">644160</a>"	545927	Lyxose 2	336	1114-34-7		<a href=http://pubchem.ncbi.nlm.nih.gov/summary/summary.cgi?cid=65550">65550</a>"	545540	3-ureidopropionate 1	315	462-88-4	<a href=http://www.genome.jp/dbget-bin/www_bget?cpd+C02642">C02642</a>"	<a href=http://pubchem.ncbi.nlm.nih.gov/summary/summary.cgi?cid=111">111</a>"	539576	2,4-diaminobutyric acid 2	279	305-62-4		<a href=http://pubchem.ncbi.nlm.nih.gov/summary/summary.cgi?cid=470">470</a>"	545144
Lyxose 2	233	15.5108	551	6161.1	1114-34-7		<a href=http://pubchem.ncbi.nlm.nih.gov/summary/summary.cgi?cid=65550">65550</a>"	542041	545540	Lyxose 2	551	1114-34-7		<a href=http://pubchem.ncbi.nlm.nih.gov/summary/summary.cgi?cid=65550">65550</a>"	545540	xylose 1	541	6763-34-4		<a href=http://pubchem.ncbi.nlm.nih.gov/summary/summary.cgi?cid=644160">644160</a>"	545927	xylose 2	520	6763-34-4		<a href=http://pubchem.ncbi.nlm.nih.gov/summary/summary.cgi?cid=644160">644160</a>"	542483	Lyxose 1	514	1114-34-7		<a href=http://pubchem.ncbi.nlm.nih.gov/summary/summary.cgi?cid=65550">65550</a>"	540619	allose 1	370	2595-97-3		<a href=http://pubchem.ncbi.nlm.nih.gov/summary/summary.cgi?cid=102288">102288</a>"	543539	4-hydroxyphenylacetic acid	359	156-38-7	<a href=http://www.genome.jp/dbget-bin/www_bget?cpd+C00642">C00642</a>"	<a href=http://pubchem.ncbi.nlm.nih.gov/summary/summary.cgi?cid=127">127</a>"	541946
creatine degr	282	15.535	331	279506	57-00-1	<a href=http://www.genome.jp/dbget-bin/www_bget?cpd+C00300">C00300</a>"	<a href=http://pubchem.ncbi.nlm.nih.gov/summary/summary.cgi?cid=586">586</a>"	543022	542762	creatine degr	331	57-00-1	<a href=http://www.genome.jp/dbget-bin/www_bget?cpd+C00300">C00300</a>"	<a href=http://pubchem.ncbi.nlm.nih.gov/summary/summary.cgi?cid=586">586</a>"	542762	N,N-Dimethyl-p-phenylenediamine	327	99-98-9	<a href=http://www.genome.jp/dbget-bin/www_bget?cpd+C04203">C04203</a>"	<a href=http://pubchem.ncbi.nlm.nih.gov/summary/summary.cgi?cid=7472">7472</a>"	547175	4-hydroxyphenylacetic acid	296	156-38-7	<a href=http://www.genome.jp/dbget-bin/www_bget?cpd+C00642">C00642</a>"	<a href=http://pubchem.ncbi.nlm.nih.gov/summary/summary.cgi?cid=127">127</a>"	541946
Unknown 283	193	15.54		508776				543225
1,3-diaminopropane	174	15.5467	501	71789	109-76-2	<a href=http://www.genome.jp/dbget-bin/www_bget?cpd+C00986">C00986</a>"	<a href=http://pubchem.ncbi.nlm.nih.gov/summary/summary.cgi?cid=428">428</a>"	543496	546361	1,3-diaminopropane	501	109-76-2	<a href=http://www.genome.jp/dbget-bin/www_bget?cpd+C00986">C00986</a>"	<a href=http://pubchem.ncbi.nlm.nih.gov/summary/summary.cgi?cid=428">428</a>"	546361	2,4-diaminobutyric acid 2	385	305-62-4		<a href=http://pubchem.ncbi.nlm.nih.gov/summary/summary.cgi?cid=470">470</a>"	545144	3-ureidopropionate 1	380	462-88-4	<a href=http://www.genome.jp/dbget-bin/www_bget?cpd+C02642">C02642</a>"	<a href=http://pubchem.ncbi.nlm.nih.gov/summary/summary.cgi?cid=111">111</a>"	539576
Lyxose 1	103	15.5983	945	278582	1114-34-7		<a href=http://pubchem.ncbi.nlm.nih.gov/summary/summary.cgi?cid=65550">65550</a>"	545593	540619	Lyxose 1	945	1114-34-7		<a href=http://pubchem.ncbi.nlm.nih.gov/summary/summary.cgi?cid=65550">65550</a>"	540619	xylose 1	945	6763-34-4		<a href=http://pubchem.ncbi.nlm.nih.gov/summary/summary.cgi?cid=644160">644160</a>"	545927	xylose 2	939	6763-34-4		<a href=http://pubchem.ncbi.nlm.nih.gov/summary/summary.cgi?cid=644160">644160</a>"	542483	Lyxose 2	927	1114-34-7		<a href=http://pubchem.ncbi.nlm.nih.gov/summary/summary.cgi?cid=65550">65550</a>"	545540	allose 1	655	2595-97-3		<a href=http://pubchem.ncbi.nlm.nih.gov/summary/summary.cgi?cid=102288">102288</a>"	543539
4-hydroxyphenylacetic acid	30	15.6017	209	12712	156-38-7	<a href=http://www.genome.jp/dbget-bin/www_bget?cpd+C00642">C00642</a>"	<a href=http://pubchem.ncbi.nlm.nih.gov/summary/summary.cgi?cid=127">127</a>"	545728	541946	4-hydroxyphenylacetic acid	209	156-38-7	<a href=http://www.genome.jp/dbget-bin/www_bget?cpd+C00642">C00642</a>"	<a href=http://pubchem.ncbi.nlm.nih.gov/summary/summary.cgi?cid=127">127</a>"	541946	vanillin	144	121-33-5	<a href=http://www.genome.jp/dbget-bin/www_bget?cpd+C00755">C00755</a>"	<a href=http://pubchem.ncbi.nlm.nih.gov/summary/summary.cgi?cid=1183">1183</a>"	547353	threo-beta-hydroxyaspartate 1	130	7298-99-9		<a href=http://pubchem.ncbi.nlm.nih.gov/summary/summary.cgi?cid=5425">5425</a>"	543619
Lyxose 2	248	15.6275	251	10676	1114-34-7		<a href=http://pubchem.ncbi.nlm.nih.gov/summary/summary.cgi?cid=65550">65550</a>"	546777	545540	Lyxose 2	251	1114-34-7		<a href=http://pubchem.ncbi.nlm.nih.gov/summary/summary.cgi?cid=65550">65550</a>"	545540	xylose 1	208	6763-34-4		<a href=http://pubchem.ncbi.nlm.nih.gov/summary/summary.cgi?cid=644160">644160</a>"	545927	N-Acetyl-L-aspartic acid 2	204	997-55-7	<a href=http://www.genome.jp/dbget-bin/www_bget?cpd+C01042">C01042</a>"	<a href=http://pubchem.ncbi.nlm.nih.gov/summary/summary.cgi?cid=65065">65065</a>"	550298	cycloserine	198	339-72-0	<a href=http://www.genome.jp/dbget-bin/www_bget?cpd+C06682">C06682</a>"	<a href=http://pubchem.ncbi.nlm.nih.gov/summary/summary.cgi?cid=401">401</a>"	548757
lauric acid	132	15.6692	702	66494	143-07-7	<a href=http://www.genome.jp/dbget-bin/www_bget?cpd+C02679">C02679</a>"	<a href=http://pubchem.ncbi.nlm.nih.gov/summary/summary.cgi?cid=3893">3893</a>"	548468	547162	lauric acid	702	143-07-7	<a href=http://www.genome.jp/dbget-bin/www_bget?cpd+C02679">C02679</a>"	<a href=http://pubchem.ncbi.nlm.nih.gov/summary/summary.cgi?cid=3893">3893</a>"	547162	1,3-diaminopropane	355	109-76-2	<a href=http://www.genome.jp/dbget-bin/www_bget?cpd+C00986">C00986</a>"	<a href=http://pubchem.ncbi.nlm.nih.gov/summary/summary.cgi?cid=428">428</a>"	546361
xylose 1	103	15.68	958	1136906	6763-34-4		<a href=http://pubchem.ncbi.nlm.nih.gov/summary/summary.cgi?cid=644160">644160</a>"	548908	545927	xylose 1	958	6763-34-4		<a href=http://pubchem.ncbi.nlm.nih.gov/summary/summary.cgi?cid=644160">644160</a>"	545927	Lyxose 2	942	1114-34-7		<a href=http://pubchem.ncbi.nlm.nih.gov/summary/summary.cgi?cid=65550">65550</a>"	545540
N,N-Dimethyl-p-phenylenediamine	207	15.7417	353	25506	99-98-9	<a href=http://www.genome.jp/dbget-bin/www_bget?cpd+C04203">C04203</a>"	<a href=http://pubchem.ncbi.nlm.nih.gov/summary/summary.cgi?cid=7472">7472</a>"	551411	547175	N,N-Dimethyl-p-phenylenediamine	353	99-98-9	<a href=http://www.genome.jp/dbget-bin/www_bget?cpd+C04203">C04203</a>"	<a href=http://pubchem.ncbi.nlm.nih.gov/summary/summary.cgi?cid=7472">7472</a>"	547175
ribose	103	15.7458	305	73602	24259-59-4	<a href=http://www.genome.jp/dbget-bin/www_bget?cpd+C00121">C00121</a>"	<a href=http://pubchem.ncbi.nlm.nih.gov/summary/summary.cgi?cid=993">993</a>"	551580	553947	ribose	305	24259-59-4	<a href=http://www.genome.jp/dbget-bin/www_bget?cpd+C00121">C00121</a>"	<a href=http://pubchem.ncbi.nlm.nih.gov/summary/summary.cgi?cid=993">993</a>"	553947
Unknown 284	171	15.7967		7396.7				553644
ribose	103	15.8567	961	9536727	24259-59-4	<a href=http://www.genome.jp/dbget-bin/www_bget?cpd+C00121">C00121</a>"	<a href=http://pubchem.ncbi.nlm.nih.gov/summary/summary.cgi?cid=993">993</a>"	556079	553947	ribose	961	24259-59-4	<a href=http://www.genome.jp/dbget-bin/www_bget?cpd+C00121">C00121</a>"	<a href=http://pubchem.ncbi.nlm.nih.gov/summary/summary.cgi?cid=993">993</a>"	553947
Unknown 285	102	15.9258		11433				558887
Ribonic acid, gamma-lactone	89	15.9583	314	131894	5336-08-3		<a href=http://pubchem.ncbi.nlm.nih.gov/summary/summary.cgi?cid=111064">111064</a>"	560206	560492	Ribonic acid, gamma-lactone	314	5336-08-3		<a href=http://pubchem.ncbi.nlm.nih.gov/summary/summary.cgi?cid=111064">111064</a>"	560492
cis-2-hydroxycinnamic acid	205	15.9783	347	20378	495-79-4	<a href=http://www.genome.jp/dbget-bin/www_bget?cpd+C05838">C05838</a>"	<a href=http://pubchem.ncbi.nlm.nih.gov/summary/summary.cgi?cid=5280841">5280841</a>"	561018	556749	cis-2-hydroxycinnamic acid	347	495-79-4	<a href=http://www.genome.jp/dbget-bin/www_bget?cpd+C05838">C05838</a>"	<a href=http://pubchem.ncbi.nlm.nih.gov/summary/summary.cgi?cid=5280841">5280841</a>"	556749	dihydrocoumarin 1	334	119-84-6	<a href=http://www.genome.jp/dbget-bin/www_bget?cpd+C02274">C02274</a>"	<a href=http://pubchem.ncbi.nlm.nih.gov/summary/summary.cgi?cid=660">660</a>"	562454	3-(2-Hydroxyphenyl)propionic acid	322	495-78-3	<a href=http://www.genome.jp/dbget-bin/www_bget?cpd+C01198">C01198</a>"	<a href=http://pubchem.ncbi.nlm.nih.gov/summary/summary.cgi?cid=873">873</a>"	562854	Synephrine 2	310	94-07-5	<a href=http://www.genome.jp/dbget-bin/www_bget?cpd+C04548">C04548</a>"	<a href=http://pubchem.ncbi.nlm.nih.gov/summary/summary.cgi?cid=7172">7172</a>"	564071	cyclohexylsulfamic acid 1	290	100-88-9	<a href=http://www.genome.jp/dbget-bin/www_bget?cpd+C02824">C02824</a>"	<a href=http://pubchem.ncbi.nlm.nih.gov/summary/summary.cgi?cid=7533">7533</a>"	561222
Synephrine 2	282	15.985	356	875673	94-07-5	<a href=http://www.genome.jp/dbget-bin/www_bget?cpd+C04548">C04548</a>"	<a href=http://pubchem.ncbi.nlm.nih.gov/summary/summary.cgi?cid=7172">7172</a>"	561289	564071	Synephrine 2	356	94-07-5	<a href=http://www.genome.jp/dbget-bin/www_bget?cpd+C04548">C04548</a>"	<a href=http://pubchem.ncbi.nlm.nih.gov/summary/summary.cgi?cid=7172">7172</a>"	564071
Unknown 286	191	15.99		45439				561492
3,6-Anhydro-D-galactose 1	159	16.01	249	34816	14122-18-0	<a href=http://www.genome.jp/dbget-bin/www_bget?cpd+C06474">C06474</a>"	<a href=http://pubchem.ncbi.nlm.nih.gov/summary/summary.cgi?cid=441040">441040</a>"	562304	564843	3,6-Anhydro-D-galactose 1	249	14122-18-0	<a href=http://www.genome.jp/dbget-bin/www_bget?cpd+C06474">C06474</a>"	<a href=http://pubchem.ncbi.nlm.nih.gov/summary/summary.cgi?cid=441040">441040</a>"	564843
xylitol	313	16.0392	277	165661	87-99-0		<a href=http://pubchem.ncbi.nlm.nih.gov/summary/summary.cgi?cid=6912">6912</a>"	563488	567625	xylitol	277	87-99-0		<a href=http://pubchem.ncbi.nlm.nih.gov/summary/summary.cgi?cid=6912">6912</a>"	567625
Ribonic acid, gamma-lactone	215	16.0533	433	35491	5336-08-3		<a href=http://pubchem.ncbi.nlm.nih.gov/summary/summary.cgi?cid=111064">111064</a>"	564063	560492	Ribonic acid, gamma-lactone	433	5336-08-3		<a href=http://pubchem.ncbi.nlm.nih.gov/summary/summary.cgi?cid=111064">111064</a>"	560492
Unknown 287	188	16.0658		9314.3				564570
3,6-Anhydro-D-galactose 1	129	16.0808	427	53716	14122-18-0	<a href=http://www.genome.jp/dbget-bin/www_bget?cpd+C06474">C06474</a>"	<a href=http://pubchem.ncbi.nlm.nih.gov/summary/summary.cgi?cid=441040">441040</a>"	565179	564843	3,6-Anhydro-D-galactose 1	427	14122-18-0	<a href=http://www.genome.jp/dbget-bin/www_bget?cpd+C06474">C06474</a>"	<a href=http://pubchem.ncbi.nlm.nih.gov/summary/summary.cgi?cid=441040">441040</a>"	564843	xylitol	402	87-99-0		<a href=http://pubchem.ncbi.nlm.nih.gov/summary/summary.cgi?cid=6912">6912</a>"	567625	Levoglucosan	395	498-07-7		<a href=http://pubchem.ncbi.nlm.nih.gov/summary/summary.cgi?cid=79029">79029</a>"	570079	Acetol 3	380	116-09-6	<a href=http://www.genome.jp/dbget-bin/www_bget?cpd+C05235">C05235</a>"	<a href=http://pubchem.ncbi.nlm.nih.gov/summary/summary.cgi?cid=8299">8299</a>"	566934
Unknown 288	282	16.1108		58269				566397
Synephrine 2	194	16.1158	317	245125	94-07-5	<a href=http://www.genome.jp/dbget-bin/www_bget?cpd+C04548">C04548</a>"	<a href=http://pubchem.ncbi.nlm.nih.gov/summary/summary.cgi?cid=7172">7172</a>"	566600	564071	Synephrine 2	317	94-07-5	<a href=http://www.genome.jp/dbget-bin/www_bget?cpd+C04548">C04548</a>"	<a href=http://pubchem.ncbi.nlm.nih.gov/summary/summary.cgi?cid=7172">7172</a>"	564071	4-Hydroxymandelonitrile 1	314	6851-36-1	<a href=http://www.genome.jp/dbget-bin/www_bget?cpd+C00650">C00650</a>"	<a href=http://pubchem.ncbi.nlm.nih.gov/summary/summary.cgi?cid=166768">166768</a>"	570313
phthalic acid	221	16.1208	394	91957	88-99-3	<a href=http://www.genome.jp/dbget-bin/www_bget?cpd+C01606">C01606</a>"	<a href=http://pubchem.ncbi.nlm.nih.gov/summary/summary.cgi?cid=1017">1017</a>"	566803	567166	phthalic acid	394	88-99-3	<a href=http://www.genome.jp/dbget-bin/www_bget?cpd+C01606">C01606</a>"	<a href=http://pubchem.ncbi.nlm.nih.gov/summary/summary.cgi?cid=1017">1017</a>"	567166	3-(2-Hydroxyphenyl)propionic acid	289	495-78-3	<a href=http://www.genome.jp/dbget-bin/www_bget?cpd+C01198">C01198</a>"	<a href=http://pubchem.ncbi.nlm.nih.gov/summary/summary.cgi?cid=873">873</a>"	562854
3,6-Anhydro-D-galactose 1	241	16.1367	249	3886.1	14122-18-0	<a href=http://www.genome.jp/dbget-bin/www_bget?cpd+C06474">C06474</a>"	<a href=http://pubchem.ncbi.nlm.nih.gov/summary/summary.cgi?cid=441040">441040</a>"	567445	564843	3,6-Anhydro-D-galactose 1	249	14122-18-0	<a href=http://www.genome.jp/dbget-bin/www_bget?cpd+C06474">C06474</a>"	<a href=http://pubchem.ncbi.nlm.nih.gov/summary/summary.cgi?cid=441040">441040</a>"	564843
Acetol 4	55	16.1508	287	88291	116-09-6	<a href=http://www.genome.jp/dbget-bin/www_bget?cpd+C05235">C05235</a>"	<a href=http://pubchem.ncbi.nlm.nih.gov/summary/summary.cgi?cid=8299">8299</a>"	568020	571483	Acetol 4	287	116-09-6	<a href=http://www.genome.jp/dbget-bin/www_bget?cpd+C05235">C05235</a>"	<a href=http://pubchem.ncbi.nlm.nih.gov/summary/summary.cgi?cid=8299">8299</a>"	571483
D-Arabitol	217	16.1792	397	16744	488-82-4		<a href=http://pubchem.ncbi.nlm.nih.gov/summary/summary.cgi?cid=94154">94154</a>"	569170	574079	D-Arabitol	397	488-82-4		<a href=http://pubchem.ncbi.nlm.nih.gov/summary/summary.cgi?cid=94154">94154</a>"	574079	xylitol	395	87-99-0		<a href=http://pubchem.ncbi.nlm.nih.gov/summary/summary.cgi?cid=6912">6912</a>"	567625	Levoglucosan	377	498-07-7		<a href=http://pubchem.ncbi.nlm.nih.gov/summary/summary.cgi?cid=79029">79029</a>"	570079
Unknown 289	331	16.2075		6230.5				570321
2,4-diaminobutyric acid 1	168	16.2292	371	6943.1	305-62-4		<a href=http://pubchem.ncbi.nlm.nih.gov/summary/summary.cgi?cid=470">470</a>"	571200	571335	2,4-diaminobutyric acid 1	371	305-62-4		<a href=http://pubchem.ncbi.nlm.nih.gov/summary/summary.cgi?cid=470">470</a>"	571335	glutamine 2	364	56-85-9	<a href=http://www.genome.jp/dbget-bin/www_bget?cpd+C00064">C00064</a>"	<a href=http://pubchem.ncbi.nlm.nih.gov/summary/summary.cgi?cid=5961">5961</a>"	570389	alpha-Aminoadipic acid	357	542-32-5		<a href=http://pubchem.ncbi.nlm.nih.gov/summary/summary.cgi?cid=469">469</a>"	573167	6-deoxy-D-glucose 1	351	7568-08-4		<a href=http://pubchem.ncbi.nlm.nih.gov/summary/summary.cgi?cid=93579">93579</a>"	576050
glutamine 2	84	16.2367	438	288012	56-85-9	<a href=http://www.genome.jp/dbget-bin/www_bget?cpd+C00064">C00064</a>"	<a href=http://pubchem.ncbi.nlm.nih.gov/summary/summary.cgi?cid=5961">5961</a>"	571504	570389	glutamine 2	438	56-85-9	<a href=http://www.genome.jp/dbget-bin/www_bget?cpd+C00064">C00064</a>"	<a href=http://pubchem.ncbi.nlm.nih.gov/summary/summary.cgi?cid=5961">5961</a>"	570389	alpha-Aminoadipic acid	333	542-32-5		<a href=http://pubchem.ncbi.nlm.nih.gov/summary/summary.cgi?cid=469">469</a>"	573167	N-alpha-Acetyl-L-ornithine 3	332	6205-08-9	<a href=http://www.genome.jp/dbget-bin/www_bget?cpd+C00437">C00437</a>"	<a href=http://pubchem.ncbi.nlm.nih.gov/summary/summary.cgi?cid=907">907</a>"	570257
Unknown 290	102	16.2992		31050				574041
6-deoxy-D-glucose 1	117	16.3108	800	183652	7568-08-4		<a href=http://pubchem.ncbi.nlm.nih.gov/summary/summary.cgi?cid=93579">93579</a>"	574515	576050	6-deoxy-D-glucose 1	800	7568-08-4		<a href=http://pubchem.ncbi.nlm.nih.gov/summary/summary.cgi?cid=93579">93579</a>"	576050	fucose 1	771	2438-80-4		<a href=http://pubchem.ncbi.nlm.nih.gov/summary/summary.cgi?cid=17106">17106</a>"	577729	Acetol 4	299	116-09-6	<a href=http://www.genome.jp/dbget-bin/www_bget?cpd+C05235">C05235</a>"	<a href=http://pubchem.ncbi.nlm.nih.gov/summary/summary.cgi?cid=8299">8299</a>"	571483
fucose 1	260	16.3142	315	9568.4	2438-80-4		<a href=http://pubchem.ncbi.nlm.nih.gov/summary/summary.cgi?cid=17106">17106</a>"	574650	577729	fucose 1	315	2438-80-4		<a href=http://pubchem.ncbi.nlm.nih.gov/summary/summary.cgi?cid=17106">17106</a>"	577729	6-deoxy-D-glucose 1	271	7568-08-4		<a href=http://pubchem.ncbi.nlm.nih.gov/summary/summary.cgi?cid=93579">93579</a>"	576050	2,4-diaminobutyric acid 1	199	305-62-4		<a href=http://pubchem.ncbi.nlm.nih.gov/summary/summary.cgi?cid=470">470</a>"	571335	D-Arabitol	181	488-82-4		<a href=http://pubchem.ncbi.nlm.nih.gov/summary/summary.cgi?cid=94154">94154</a>"	574079	ribitol	170	488-81-3		<a href=http://pubchem.ncbi.nlm.nih.gov/summary/summary.cgi?cid=6912">6912</a>"	576302
ribitol	55	16.3275	273	87571	488-81-3		<a href=http://pubchem.ncbi.nlm.nih.gov/summary/summary.cgi?cid=6912">6912</a>"	575192	576302	ribitol	273	488-81-3		<a href=http://pubchem.ncbi.nlm.nih.gov/summary/summary.cgi?cid=6912">6912</a>"	576302
D-Arabitol	217	16.3375	837	67037	488-82-4		<a href=http://pubchem.ncbi.nlm.nih.gov/summary/summary.cgi?cid=94154">94154</a>"	575598	574079	D-Arabitol	837	488-82-4		<a href=http://pubchem.ncbi.nlm.nih.gov/summary/summary.cgi?cid=94154">94154</a>"	574079	ribitol	821	488-81-3		<a href=http://pubchem.ncbi.nlm.nih.gov/summary/summary.cgi?cid=6912">6912</a>"	576302
Unknown 291	154	16.3533		1331456				576240
6-deoxy-D-glucose 1	132	16.3583	424	29482	7568-08-4		<a href=http://pubchem.ncbi.nlm.nih.gov/summary/summary.cgi?cid=93579">93579</a>"	576443	576050	6-deoxy-D-glucose 1	424	7568-08-4		<a href=http://pubchem.ncbi.nlm.nih.gov/summary/summary.cgi?cid=93579">93579</a>"	576050	fucose 1	395	2438-80-4		<a href=http://pubchem.ncbi.nlm.nih.gov/summary/summary.cgi?cid=17106">17106</a>"	577729
Unknown 292	221	16.38		10246				577323
beta-Glycerophosphoric acid	243	16.395	519	26764	819-83-0	<a href=http://www.genome.jp/dbget-bin/www_bget?cpd+C02979">C02979</a>"	<a href=http://pubchem.ncbi.nlm.nih.gov/summary/summary.cgi?cid=2526">2526</a>"	577932	575744	beta-Glycerophosphoric acid	519	819-83-0	<a href=http://www.genome.jp/dbget-bin/www_bget?cpd+C02979">C02979</a>"	<a href=http://pubchem.ncbi.nlm.nih.gov/summary/summary.cgi?cid=2526">2526</a>"	575744	D-Arabitol	259	488-82-4		<a href=http://pubchem.ncbi.nlm.nih.gov/summary/summary.cgi?cid=94154">94154</a>"	574079
D-Arabitol	129	16.3992	637	45311	488-82-4		<a href=http://pubchem.ncbi.nlm.nih.gov/summary/summary.cgi?cid=94154">94154</a>"	578101	574079	D-Arabitol	637	488-82-4		<a href=http://pubchem.ncbi.nlm.nih.gov/summary/summary.cgi?cid=94154">94154</a>"	574079	ribitol	634	488-81-3		<a href=http://pubchem.ncbi.nlm.nih.gov/summary/summary.cgi?cid=6912">6912</a>"	576302	Diglycerol 2	624	627-82-7		<a href=http://pubchem.ncbi.nlm.nih.gov/summary/summary.cgi?cid=42953">42953</a>"	582911	6-deoxy-D-glucose 2	560	7568-08-4		<a href=http://pubchem.ncbi.nlm.nih.gov/summary/summary.cgi?cid=93579">93579</a>"	582839
6-deoxy-D-glucose 2	159	16.4117	418	136659	7568-08-4		<a href=http://pubchem.ncbi.nlm.nih.gov/summary/summary.cgi?cid=93579">93579</a>"	578608	582839	6-deoxy-D-glucose 2	418	7568-08-4		<a href=http://pubchem.ncbi.nlm.nih.gov/summary/summary.cgi?cid=93579">93579</a>"	582839	6-deoxy-D-glucose 1	408	7568-08-4		<a href=http://pubchem.ncbi.nlm.nih.gov/summary/summary.cgi?cid=93579">93579</a>"	576050	fucose 1	359	2438-80-4		<a href=http://pubchem.ncbi.nlm.nih.gov/summary/summary.cgi?cid=17106">17106</a>"	577729	Diglycerol 2	356	627-82-7		<a href=http://pubchem.ncbi.nlm.nih.gov/summary/summary.cgi?cid=42953">42953</a>"	582911
(2R)-2-amino-3-phosphonopropanoic acid 1	267	16.4842	387	11699	20263-06-3		<a href=http://pubchem.ncbi.nlm.nih.gov/summary/summary.cgi?cid=177120">177120</a>"	581551	583769	(2R)-2-amino-3-phosphonopropanoic acid 1	387	20263-06-3		<a href=http://pubchem.ncbi.nlm.nih.gov/summary/summary.cgi?cid=177120">177120</a>"	583769	Aniline-o-sulfonic acid	385	88-21-1	<a href=http://www.genome.jp/dbget-bin/www_bget?cpd+C06333">C06333</a>"	<a href=http://pubchem.ncbi.nlm.nih.gov/summary/summary.cgi?cid=6926">6926</a>"	577935	3,6-Anhydro-D-galactose 2	381	14122-18-0	<a href=http://www.genome.jp/dbget-bin/www_bget?cpd+C06474">C06474</a>"	<a href=http://pubchem.ncbi.nlm.nih.gov/summary/summary.cgi?cid=441040">441040</a>"	585996
Lyxonic acid, 1,4-lactone	185	16.4958	526	230301	15384-34-6		<a href=http://pubchem.ncbi.nlm.nih.gov/summary/summary.cgi?cid=6427169">6427169</a>"	582025	586543	Lyxonic acid, 1,4-lactone	526	15384-34-6		<a href=http://pubchem.ncbi.nlm.nih.gov/summary/summary.cgi?cid=6427169">6427169</a>"	586543	flavin adenine degrad product	514	146-14-5		<a href=http://pubchem.ncbi.nlm.nih.gov/summary/summary.cgi?cid=444188">444188</a>"	585799	3,6-Anhydro-D-galactose 2	425	14122-18-0	<a href=http://www.genome.jp/dbget-bin/www_bget?cpd+C06474">C06474</a>"	<a href=http://pubchem.ncbi.nlm.nih.gov/summary/summary.cgi?cid=441040">441040</a>"	585996
3-(3-hydroxyphenyl)propionic acid	163	16.5058	445	13874	621-54-5	<a href=http://www.genome.jp/dbget-bin/www_bget?cpd+C11457">C11457</a>"	<a href=http://pubchem.ncbi.nlm.nih.gov/summary/summary.cgi?cid=91">91</a>"	582431	583569	3-(3-hydroxyphenyl)propionic acid	445	621-54-5	<a href=http://www.genome.jp/dbget-bin/www_bget?cpd+C11457">C11457</a>"	<a href=http://pubchem.ncbi.nlm.nih.gov/summary/summary.cgi?cid=91">91</a>"	583569	dihydrocoumarin 2	278	119-84-6	<a href=http://www.genome.jp/dbget-bin/www_bget?cpd+C02274">C02274</a>"	<a href=http://pubchem.ncbi.nlm.nih.gov/summary/summary.cgi?cid=660">660</a>"	585533
3-(3-hydroxyphenyl)propionic acid	205	16.5092	806	192493	621-54-5	<a href=http://www.genome.jp/dbget-bin/www_bget?cpd+C11457">C11457</a>"	<a href=http://pubchem.ncbi.nlm.nih.gov/summary/summary.cgi?cid=91">91</a>"	582566	583569	3-(3-hydroxyphenyl)propionic acid	806	621-54-5	<a href=http://www.genome.jp/dbget-bin/www_bget?cpd+C11457">C11457</a>"	<a href=http://pubchem.ncbi.nlm.nih.gov/summary/summary.cgi?cid=91">91</a>"	583569	dihydrocoumarin 2	376	119-84-6	<a href=http://www.genome.jp/dbget-bin/www_bget?cpd+C02274">C02274</a>"	<a href=http://pubchem.ncbi.nlm.nih.gov/summary/summary.cgi?cid=660">660</a>"	585533	Diglycerol 2	363	627-82-7		<a href=http://pubchem.ncbi.nlm.nih.gov/summary/summary.cgi?cid=42953">42953</a>"	582911	Aconitic Acid	350	4023-65-8	<a href=http://www.genome.jp/dbget-bin/www_bget?cpd+C02341">C02341</a>"	<a href=http://pubchem.ncbi.nlm.nih.gov/summary/summary.cgi?cid=444212">444212</a>"	587501	6-deoxy-D-glucose 2	339	7568-08-4		<a href=http://pubchem.ncbi.nlm.nih.gov/summary/summary.cgi?cid=93579">93579</a>"	582839
Unknown 293	142	16.5392	185	9286.2	14122-18-0	<a href=http://www.genome.jp/dbget-bin/www_bget?cpd+C06474">C06474</a>"	<a href=http://pubchem.ncbi.nlm.nih.gov/summary/summary.cgi?cid=441040">441040</a>"	583781	587685	3,6-Anhydro-D-galactose 3	185	14122-18-0	<a href=http://www.genome.jp/dbget-bin/www_bget?cpd+C06474">C06474</a>"	<a href=http://pubchem.ncbi.nlm.nih.gov/summary/summary.cgi?cid=441040">441040</a>"	587685
Aconitic Acid	123	16.5742	249	5817.5	4023-65-8	<a href=http://www.genome.jp/dbget-bin/www_bget?cpd+C02341">C02341</a>"	<a href=http://pubchem.ncbi.nlm.nih.gov/summary/summary.cgi?cid=444212">444212</a>"	585198	587501	Aconitic Acid	249	4023-65-8	<a href=http://www.genome.jp/dbget-bin/www_bget?cpd+C02341">C02341</a>"	<a href=http://pubchem.ncbi.nlm.nih.gov/summary/summary.cgi?cid=444212">444212</a>"	587501
2,3-dihydroxybenzoic acid	355	16.5917	577	21541	303-38-8	<a href=http://www.genome.jp/dbget-bin/www_bget?cpd+C00196">C00196</a>"	<a href=http://pubchem.ncbi.nlm.nih.gov/summary/summary.cgi?cid=19">19</a>"	585906	588191	2,3-dihydroxybenzoic acid	577	303-38-8	<a href=http://www.genome.jp/dbget-bin/www_bget?cpd+C00196">C00196</a>"	<a href=http://pubchem.ncbi.nlm.nih.gov/summary/summary.cgi?cid=19">19</a>"	588191
putrescine 2	174	16.5992	935	744173	110-60-1	<a href=http://www.genome.jp/dbget-bin/www_bget?cpd+C02896">C02896</a>"	<a href=http://pubchem.ncbi.nlm.nih.gov/summary/summary.cgi?cid=1045">1045</a>"	586210	588298	putrescine 2	935	110-60-1	<a href=http://www.genome.jp/dbget-bin/www_bget?cpd+C02896">C02896</a>"	<a href=http://pubchem.ncbi.nlm.nih.gov/summary/summary.cgi?cid=1045">1045</a>"	588298	2-Amino-1-phenylethanol	735	7568-93-6		<a href=http://pubchem.ncbi.nlm.nih.gov/summary/summary.cgi?cid=643217">643217</a>"	586686	methionine sulfoxide 3	441	3226-65-1	<a href=http://www.genome.jp/dbget-bin/www_bget?cpd+C02989">C02989</a>"	<a href=http://pubchem.ncbi.nlm.nih.gov/summary/summary.cgi?cid=847">847</a>"	588682	Ciliatine	414	2041-14-7	<a href=http://www.genome.jp/dbget-bin/www_bget?cpd+C03557">C03557</a>"	<a href=http://pubchem.ncbi.nlm.nih.gov/summary/summary.cgi?cid=339">339</a>"	586911	citrulline 2	270	372-75-8	<a href=http://www.genome.jp/dbget-bin/www_bget?cpd+C00327">C00327</a>"	<a href=http://pubchem.ncbi.nlm.nih.gov/summary/summary.cgi?cid=833">833</a>"	588919
fucose 2	205	16.6683	645	30115	2438-80-4		<a href=http://pubchem.ncbi.nlm.nih.gov/summary/summary.cgi?cid=17106">17106</a>"	589010	584581	fucose 2	645	2438-80-4		<a href=http://pubchem.ncbi.nlm.nih.gov/summary/summary.cgi?cid=17106">17106</a>"	584581	Diglycerol 1	585	627-82-7		<a href=http://pubchem.ncbi.nlm.nih.gov/summary/summary.cgi?cid=42953">42953</a>"	591718	flavin adenine degrad product	523	146-14-5		<a href=http://pubchem.ncbi.nlm.nih.gov/summary/summary.cgi?cid=444188">444188</a>"	585799	Lyxonic acid, 1,4-lactone	496	15384-34-6		<a href=http://pubchem.ncbi.nlm.nih.gov/summary/summary.cgi?cid=6427169">6427169</a>"	586543	3,6-Anhydro-D-galactose 2	483	14122-18-0	<a href=http://www.genome.jp/dbget-bin/www_bget?cpd+C06474">C06474</a>"	<a href=http://pubchem.ncbi.nlm.nih.gov/summary/summary.cgi?cid=441040">441040</a>"	585996
3,6-Anhydro-D-galactose 3	248	16.6992	238	19445	14122-18-0	<a href=http://www.genome.jp/dbget-bin/www_bget?cpd+C06474">C06474</a>"	<a href=http://pubchem.ncbi.nlm.nih.gov/summary/summary.cgi?cid=441040">441040</a>"	590259	587685	3,6-Anhydro-D-galactose 3	238	14122-18-0	<a href=http://www.genome.jp/dbget-bin/www_bget?cpd+C06474">C06474</a>"	<a href=http://pubchem.ncbi.nlm.nih.gov/summary/summary.cgi?cid=441040">441040</a>"	587685	N-Acetyl-L-glutamic acid 1	202	1188-37-0	<a href=http://www.genome.jp/dbget-bin/www_bget?cpd+C00624">C00624</a>"	<a href=http://pubchem.ncbi.nlm.nih.gov/summary/summary.cgi?cid=70914">70914</a>"	592501
flavin adenine degrad product	118	16.7025	464	54372	146-14-5		<a href=http://pubchem.ncbi.nlm.nih.gov/summary/summary.cgi?cid=444188">444188</a>"	590394	585799	flavin adenine degrad product	464	146-14-5		<a href=http://pubchem.ncbi.nlm.nih.gov/summary/summary.cgi?cid=444188">444188</a>"	585799
3,6-Anhydro-D-galactose 3	231	16.7192	631	25763	14122-18-0	<a href=http://www.genome.jp/dbget-bin/www_bget?cpd+C06474">C06474</a>"	<a href=http://pubchem.ncbi.nlm.nih.gov/summary/summary.cgi?cid=441040">441040</a>"	591068	587685	3,6-Anhydro-D-galactose 3	631	14122-18-0	<a href=http://www.genome.jp/dbget-bin/www_bget?cpd+C06474">C06474</a>"	<a href=http://pubchem.ncbi.nlm.nih.gov/summary/summary.cgi?cid=441040">441040</a>"	587685	Lyxonic acid, 1,4-lactone	251	15384-34-6		<a href=http://pubchem.ncbi.nlm.nih.gov/summary/summary.cgi?cid=6427169">6427169</a>"	586543	Aconitic Acid	242	4023-65-8	<a href=http://www.genome.jp/dbget-bin/www_bget?cpd+C02341">C02341</a>"	<a href=http://pubchem.ncbi.nlm.nih.gov/summary/summary.cgi?cid=444212">444212</a>"	587501
putrescine 2	174	16.755	586	61413	110-60-1	<a href=http://www.genome.jp/dbget-bin/www_bget?cpd+C02896">C02896</a>"	<a href=http://pubchem.ncbi.nlm.nih.gov/summary/summary.cgi?cid=1045">1045</a>"	592519	588298	putrescine 2	586	110-60-1	<a href=http://www.genome.jp/dbget-bin/www_bget?cpd+C02896">C02896</a>"	<a href=http://pubchem.ncbi.nlm.nih.gov/summary/summary.cgi?cid=1045">1045</a>"	588298	ornithine 2	511	70-26-8	<a href=http://www.genome.jp/dbget-bin/www_bget?cpd+C00077">C00077</a>"	<a href=http://pubchem.ncbi.nlm.nih.gov/summary/summary.cgi?cid=6262">6262</a>"	593865	methionine sulfoxide 3	423	3226-65-1	<a href=http://www.genome.jp/dbget-bin/www_bget?cpd+C02989">C02989</a>"	<a href=http://pubchem.ncbi.nlm.nih.gov/summary/summary.cgi?cid=847">847</a>"	588682
Unknown 294	271	16.7708		9606.7				593160
4-nitrocatechol	202	16.7883	272	7282.3	3316-09-4	<a href=http://www.genome.jp/dbget-bin/www_bget?cpd+C02235">C02235</a>"	<a href=http://pubchem.ncbi.nlm.nih.gov/summary/summary.cgi?cid=3505109">3505109</a>"	593869	596111	4-nitrocatechol	272	3316-09-4	<a href=http://www.genome.jp/dbget-bin/www_bget?cpd+C02235">C02235</a>"	<a href=http://pubchem.ncbi.nlm.nih.gov/summary/summary.cgi?cid=3505109">3505109</a>"	596111
D-(glycerol 1-phosphate)	299	16.8	867	108535	34363-28-5	<a href=http://www.genome.jp/dbget-bin/www_bget?cpd+C00093">C00093</a>"	<a href=http://pubchem.ncbi.nlm.nih.gov/summary/summary.cgi?cid=439162">439162</a>"	594341	591357	D-(glycerol 1-phosphate)	867	34363-28-5	<a href=http://www.genome.jp/dbget-bin/www_bget?cpd+C00093">C00093</a>"	<a href=http://pubchem.ncbi.nlm.nih.gov/summary/summary.cgi?cid=439162">439162</a>"	591357	Diglycerol 1	453	627-82-7		<a href=http://pubchem.ncbi.nlm.nih.gov/summary/summary.cgi?cid=42953">42953</a>"	591718	4-nitrocatechol	424	3316-09-4	<a href=http://www.genome.jp/dbget-bin/www_bget?cpd+C02235">C02235</a>"	<a href=http://pubchem.ncbi.nlm.nih.gov/summary/summary.cgi?cid=3505109">3505109</a>"	596111
D-(glycerol 1-phosphate)	355	16.8125	350	124063	34363-28-5	<a href=http://www.genome.jp/dbget-bin/www_bget?cpd+C00093">C00093</a>"	<a href=http://pubchem.ncbi.nlm.nih.gov/summary/summary.cgi?cid=439162">439162</a>"	594847	591357	D-(glycerol 1-phosphate)	350	34363-28-5	<a href=http://www.genome.jp/dbget-bin/www_bget?cpd+C00093">C00093</a>"	<a href=http://pubchem.ncbi.nlm.nih.gov/summary/summary.cgi?cid=439162">439162</a>"	591357	4-hydroxy-3-methoxybenzoic acid;	350	121-34-6	<a href=http://www.genome.jp/dbget-bin/www_bget?cpd+C06672">C06672</a>"	<a href=http://pubchem.ncbi.nlm.nih.gov/summary/summary.cgi?cid=8468">8468</a>"	599093
uracil-5-carboxylic acid	272	16.8442	263	4207.2	23945-44-0	<a href=http://www.genome.jp/dbget-bin/www_bget?cpd+C03030">C03030</a>"	<a href=http://pubchem.ncbi.nlm.nih.gov/summary/summary.cgi?cid=90301">90301</a>"	596129	599351	uracil-5-carboxylic acid	263	23945-44-0	<a href=http://www.genome.jp/dbget-bin/www_bget?cpd+C03030">C03030</a>"	<a href=http://pubchem.ncbi.nlm.nih.gov/summary/summary.cgi?cid=90301">90301</a>"	599351	N-Acetyl-L-glutamic acid 1	260	1188-37-0	<a href=http://www.genome.jp/dbget-bin/www_bget?cpd+C00624">C00624</a>"	<a href=http://pubchem.ncbi.nlm.nih.gov/summary/summary.cgi?cid=70914">70914</a>"	592501	glutamine 1	240	56-85-9	<a href=http://www.genome.jp/dbget-bin/www_bget?cpd+C00064">C00064</a>"	<a href=http://pubchem.ncbi.nlm.nih.gov/summary/summary.cgi?cid=5961">5961</a>"	600736
Diglycerol 1	117	16.8542	220	15249	627-82-7		<a href=http://pubchem.ncbi.nlm.nih.gov/summary/summary.cgi?cid=42953">42953</a>"	596534	591718	Diglycerol 1	220	627-82-7		<a href=http://pubchem.ncbi.nlm.nih.gov/summary/summary.cgi?cid=42953">42953</a>"	591718
Glucose-1-phosphate	217	16.8733	443	98894	59-56-3	<a href=http://www.genome.jp/dbget-bin/www_bget?cpd+C11450">C11450</a>"	<a href=http://pubchem.ncbi.nlm.nih.gov/summary/summary.cgi?cid=65533">65533</a>"	597310	594823	Glucose-1-phosphate	443	59-56-3	<a href=http://www.genome.jp/dbget-bin/www_bget?cpd+C11450">C11450</a>"	<a href=http://pubchem.ncbi.nlm.nih.gov/summary/summary.cgi?cid=65533">65533</a>"	594823
3-(4-hydroxyphenyl)propionic acid	179	16.8792	672	65411	501-97-3	<a href=http://www.genome.jp/dbget-bin/www_bget?cpd+C01744">C01744</a>"	<a href=http://pubchem.ncbi.nlm.nih.gov/summary/summary.cgi?cid=10394">10394</a>"	597546	598085	3-(4-hydroxyphenyl)propionic acid	672	501-97-3	<a href=http://www.genome.jp/dbget-bin/www_bget?cpd+C01744">C01744</a>"	<a href=http://pubchem.ncbi.nlm.nih.gov/summary/summary.cgi?cid=10394">10394</a>"	598085	3-Hydroxyanthranilic acid	364	548-93-6	<a href=http://www.genome.jp/dbget-bin/www_bget?cpd+C00632">C00632</a>"	<a href=http://pubchem.ncbi.nlm.nih.gov/summary/summary.cgi?cid=86">86</a>"	598531	4-Hydroxymandelic acid	363	7198-10-9	<a href=http://www.genome.jp/dbget-bin/www_bget?cpd+C11527">C11527</a>"	<a href=http://pubchem.ncbi.nlm.nih.gov/summary/summary.cgi?cid=328">328</a>"	601913	Homovanillic acid	358	306-08-1	<a href=http://www.genome.jp/dbget-bin/www_bget?cpd+C06045">C06045</a>"	<a href=http://pubchem.ncbi.nlm.nih.gov/summary/summary.cgi?cid=1738">1738</a>"	601180	4-hydroxy-3-methoxybenzoic acid;	299	121-34-6	<a href=http://www.genome.jp/dbget-bin/www_bget?cpd+C06672">C06672</a>"	<a href=http://pubchem.ncbi.nlm.nih.gov/summary/summary.cgi?cid=8468">8468</a>"	599093	gentisic acid	280	490-79-9	<a href=http://www.genome.jp/dbget-bin/www_bget?cpd+C00628">C00628</a>"	<a href=http://pubchem.ncbi.nlm.nih.gov/summary/summary.cgi?cid=3469">3469</a>"	602031
3-Hydroxyanthranilic acid	310	16.8817	201	5178.0	548-93-6	<a href=http://www.genome.jp/dbget-bin/www_bget?cpd+C00632">C00632</a>"	<a href=http://pubchem.ncbi.nlm.nih.gov/summary/summary.cgi?cid=86">86</a>"	597647	598531	3-Hydroxyanthranilic acid	201	548-93-6	<a href=http://www.genome.jp/dbget-bin/www_bget?cpd+C00632">C00632</a>"	<a href=http://pubchem.ncbi.nlm.nih.gov/summary/summary.cgi?cid=86">86</a>"	598531	4-Hydroxymandelic acid	176	7198-10-9	<a href=http://www.genome.jp/dbget-bin/www_bget?cpd+C11527">C11527</a>"	<a href=http://pubchem.ncbi.nlm.nih.gov/summary/summary.cgi?cid=328">328</a>"	601913	3-(4-hydroxyphenyl)propionic acid	168	501-97-3	<a href=http://www.genome.jp/dbget-bin/www_bget?cpd+C01744">C01744</a>"	<a href=http://pubchem.ncbi.nlm.nih.gov/summary/summary.cgi?cid=10394">10394</a>"	598085
3-Hydroxyanthranilic acid	207	16.9	227	40199	548-93-6	<a href=http://www.genome.jp/dbget-bin/www_bget?cpd+C00632">C00632</a>"	<a href=http://pubchem.ncbi.nlm.nih.gov/summary/summary.cgi?cid=86">86</a>"	598390	598531	3-Hydroxyanthranilic acid	227	548-93-6	<a href=http://www.genome.jp/dbget-bin/www_bget?cpd+C00632">C00632</a>"	<a href=http://pubchem.ncbi.nlm.nih.gov/summary/summary.cgi?cid=86">86</a>"	598531	S-carboxymethylcysteine 1	197	186537-58-6		<a href=http://pubchem.ncbi.nlm.nih.gov/summary/summary.cgi?cid=1080">1080</a>"	600720	4-hydroxy-3-methoxybenzoic acid;	176	121-34-6	<a href=http://www.genome.jp/dbget-bin/www_bget?cpd+C06672">C06672</a>"	<a href=http://pubchem.ncbi.nlm.nih.gov/summary/summary.cgi?cid=8468">8468</a>"	599093	Homovanillic acid	159	306-08-1	<a href=http://www.genome.jp/dbget-bin/www_bget?cpd+C06045">C06045</a>"	<a href=http://pubchem.ncbi.nlm.nih.gov/summary/summary.cgi?cid=1738">1738</a>"	601180	3-(4-hydroxyphenyl)propionic acid	155	501-97-3	<a href=http://www.genome.jp/dbget-bin/www_bget?cpd+C01744">C01744</a>"	<a href=http://pubchem.ncbi.nlm.nih.gov/summary/summary.cgi?cid=10394">10394</a>"	598085	gentisic acid	154	490-79-9	<a href=http://www.genome.jp/dbget-bin/www_bget?cpd+C00628">C00628</a>"	<a href=http://pubchem.ncbi.nlm.nih.gov/summary/summary.cgi?cid=3469">3469</a>"	602031
1,3-diaminopropane	226	16.94	361	32819208	109-76-2	<a href=http://www.genome.jp/dbget-bin/www_bget?cpd+C00986">C00986</a>"	<a href=http://pubchem.ncbi.nlm.nih.gov/summary/summary.cgi?cid=428">428</a>"	600009	603655	1,3-diaminopropane	361	109-76-2	<a href=http://www.genome.jp/dbget-bin/www_bget?cpd+C00986">C00986</a>"	<a href=http://pubchem.ncbi.nlm.nih.gov/summary/summary.cgi?cid=428">428</a>"	603655
S-carboxymethylcysteine 1	35	16.9508	292	570773	186537-58-6		<a href=http://pubchem.ncbi.nlm.nih.gov/summary/summary.cgi?cid=1080">1080</a>"	600448	600720	S-carboxymethylcysteine 1	292	186537-58-6		<a href=http://pubchem.ncbi.nlm.nih.gov/summary/summary.cgi?cid=1080">1080</a>"	600720
gentisic acid	243	16.9742	309	5984.3	490-79-9	<a href=http://www.genome.jp/dbget-bin/www_bget?cpd+C00628">C00628</a>"	<a href=http://pubchem.ncbi.nlm.nih.gov/summary/summary.cgi?cid=3469">3469</a>"	601393	602031	gentisic acid	309	490-79-9	<a href=http://www.genome.jp/dbget-bin/www_bget?cpd+C00628">C00628</a>"	<a href=http://pubchem.ncbi.nlm.nih.gov/summary/summary.cgi?cid=3469">3469</a>"	602031
gentisic acid	355	16.9817	789	127574	490-79-9	<a href=http://www.genome.jp/dbget-bin/www_bget?cpd+C00628">C00628</a>"	<a href=http://pubchem.ncbi.nlm.nih.gov/summary/summary.cgi?cid=3469">3469</a>"	601696	602031	gentisic acid	789	490-79-9	<a href=http://www.genome.jp/dbget-bin/www_bget?cpd+C00628">C00628</a>"	<a href=http://pubchem.ncbi.nlm.nih.gov/summary/summary.cgi?cid=3469">3469</a>"	602031	4-Hydroxymandelic acid	249	7198-10-9	<a href=http://www.genome.jp/dbget-bin/www_bget?cpd+C11527">C11527</a>"	<a href=http://pubchem.ncbi.nlm.nih.gov/summary/summary.cgi?cid=328">328</a>"	601913	4-hydroxy-3-methoxybenzoic acid;	229	121-34-6	<a href=http://www.genome.jp/dbget-bin/www_bget?cpd+C06672">C06672</a>"	<a href=http://pubchem.ncbi.nlm.nih.gov/summary/summary.cgi?cid=8468">8468</a>"	599093	uracil-5-carboxylic acid	199	23945-44-0	<a href=http://www.genome.jp/dbget-bin/www_bget?cpd+C03030">C03030</a>"	<a href=http://pubchem.ncbi.nlm.nih.gov/summary/summary.cgi?cid=90301">90301</a>"	599351	Dehydroshikimic acid 1	196	2922-42-1		<a href=http://pubchem.ncbi.nlm.nih.gov/summary/summary.cgi?cid=4635868">4635868</a>"	604518
trans-4-hydroxy-L-proline 1	215	16.9975	279	26309	51-35-4	<a href=http://www.genome.jp/dbget-bin/www_bget?cpd+C01157">C01157</a>"	<a href=http://pubchem.ncbi.nlm.nih.gov/summary/summary.cgi?cid=5810">5810</a>"	602337	600570	trans-4-hydroxy-L-proline 1	279	51-35-4	<a href=http://www.genome.jp/dbget-bin/www_bget?cpd+C01157">C01157</a>"	<a href=http://pubchem.ncbi.nlm.nih.gov/summary/summary.cgi?cid=5810">5810</a>"	600570	3,6-Anhydro-D-galactose 4	246	14122-18-0	<a href=http://www.genome.jp/dbget-bin/www_bget?cpd+C06474">C06474</a>"	<a href=http://pubchem.ncbi.nlm.nih.gov/summary/summary.cgi?cid=441040">441040</a>"	603149	Farnesal 2	226	19317-11-4		<a href=http://pubchem.ncbi.nlm.nih.gov/summary/summary.cgi?cid=68150">68150</a>"	604726
3-(4-hydroxyphenyl)propionic acid	197	17.005	278	15541	501-97-3	<a href=http://www.genome.jp/dbget-bin/www_bget?cpd+C01744">C01744</a>"	<a href=http://pubchem.ncbi.nlm.nih.gov/summary/summary.cgi?cid=10394">10394</a>"	602641	598085	3-(4-hydroxyphenyl)propionic acid	278	501-97-3	<a href=http://www.genome.jp/dbget-bin/www_bget?cpd+C01744">C01744</a>"	<a href=http://pubchem.ncbi.nlm.nih.gov/summary/summary.cgi?cid=10394">10394</a>"	598085
L-4-Hydroxyphenylglycine 1	194	17.035	581	83396	32462-30-9	<a href=http://www.genome.jp/dbget-bin/www_bget?cpd+C12323">C12323</a>"	<a href=http://pubchem.ncbi.nlm.nih.gov/summary/summary.cgi?cid=36143">36143</a>"	603856	605112	L-4-Hydroxyphenylglycine 1	581	32462-30-9	<a href=http://www.genome.jp/dbget-bin/www_bget?cpd+C12323">C12323</a>"	<a href=http://pubchem.ncbi.nlm.nih.gov/summary/summary.cgi?cid=36143">36143</a>"	605112	Methoxamedrine 1	163	61-16-5	<a href=http://www.genome.jp/dbget-bin/www_bget?cpd+C07513">C07513</a>"	<a href=http://pubchem.ncbi.nlm.nih.gov/summary/summary.cgi?cid=6082">6082</a>"	606369	O-Phosphoserine 2	153	407-41-0	<a href=http://www.genome.jp/dbget-bin/www_bget?cpd+C01005">C01005</a>"	<a href=http://pubchem.ncbi.nlm.nih.gov/summary/summary.cgi?cid=68841">68841</a>"	604517
2-deoxy-D-glucose 2	277	17.0542	371	115453	154-17-6		<a href=http://pubchem.ncbi.nlm.nih.gov/summary/summary.cgi?cid=108223">108223</a>"	604632	605527	2-deoxy-D-glucose 2	371	154-17-6		<a href=http://pubchem.ncbi.nlm.nih.gov/summary/summary.cgi?cid=108223">108223</a>"	605527	2-Deoxy-D-galactose 2	370	1949-89-9		<a href=http://pubchem.ncbi.nlm.nih.gov/summary/summary.cgi?cid=225612">225612</a>"	607287	2-Deoxy-D-galactose 1	353	1949-89-9		<a href=http://pubchem.ncbi.nlm.nih.gov/summary/summary.cgi?cid=225612">225612</a>"	606002	2-deoxy-D-glucose 1	341	154-17-6		<a href=http://pubchem.ncbi.nlm.nih.gov/summary/summary.cgi?cid=108223">108223</a>"	604918	S-carboxymethylcysteine 1	312	186537-58-6		<a href=http://pubchem.ncbi.nlm.nih.gov/summary/summary.cgi?cid=1080">1080</a>"	600720
Methoxamedrine 1	209	17.0875	343	22704	61-16-5	<a href=http://www.genome.jp/dbget-bin/www_bget?cpd+C07513">C07513</a>"	<a href=http://pubchem.ncbi.nlm.nih.gov/summary/summary.cgi?cid=6082">6082</a>"	605981	606369	Methoxamedrine 1	343	61-16-5	<a href=http://www.genome.jp/dbget-bin/www_bget?cpd+C07513">C07513</a>"	<a href=http://pubchem.ncbi.nlm.nih.gov/summary/summary.cgi?cid=6082">6082</a>"	606369
3,6-Anhydro-D-galactose 4	217	17.115	439	6846.1	14122-18-0	<a href=http://www.genome.jp/dbget-bin/www_bget?cpd+C06474">C06474</a>"	<a href=http://pubchem.ncbi.nlm.nih.gov/summary/summary.cgi?cid=441040">441040</a>"	607094	603149	3,6-Anhydro-D-galactose 4	439	14122-18-0	<a href=http://www.genome.jp/dbget-bin/www_bget?cpd+C06474">C06474</a>"	<a href=http://pubchem.ncbi.nlm.nih.gov/summary/summary.cgi?cid=441040">441040</a>"	603149	2-Deoxy-D-galactose 2	313	1949-89-9		<a href=http://pubchem.ncbi.nlm.nih.gov/summary/summary.cgi?cid=225612">225612</a>"	607287
shikimic acid	263	17.1708	206	10913	138-59-0	<a href=http://www.genome.jp/dbget-bin/www_bget?cpd+C00493">C00493</a>"	<a href=http://pubchem.ncbi.nlm.nih.gov/summary/summary.cgi?cid=1094">1094</a>"	609355	612089	shikimic acid	206	138-59-0	<a href=http://www.genome.jp/dbget-bin/www_bget?cpd+C00493">C00493</a>"	<a href=http://pubchem.ncbi.nlm.nih.gov/summary/summary.cgi?cid=1094">1094</a>"	612089	2-Deoxy-D-galactose 2	173	1949-89-9		<a href=http://pubchem.ncbi.nlm.nih.gov/summary/summary.cgi?cid=225612">225612</a>"	607287	2-deoxy-D-glucose 2	171	154-17-6		<a href=http://pubchem.ncbi.nlm.nih.gov/summary/summary.cgi?cid=108223">108223</a>"	605527
terephthalic acid	297	17.1933	797	16049	100-21-0	<a href=http://www.genome.jp/dbget-bin/www_bget?cpd+C06337">C06337</a>"	<a href=http://pubchem.ncbi.nlm.nih.gov/summary/summary.cgi?cid=7489">7489</a>"	610266	611795	terephthalic acid	797	100-21-0	<a href=http://www.genome.jp/dbget-bin/www_bget?cpd+C06337">C06337</a>"	<a href=http://pubchem.ncbi.nlm.nih.gov/summary/summary.cgi?cid=7489">7489</a>"	611795	2-Deoxy-D-galactose 1	248	1949-89-9		<a href=http://pubchem.ncbi.nlm.nih.gov/summary/summary.cgi?cid=225612">225612</a>"	606002	2-Deoxy-D-galactose 2	226	1949-89-9		<a href=http://pubchem.ncbi.nlm.nih.gov/summary/summary.cgi?cid=225612">225612</a>"	607287	2-deoxy-D-glucose 2	222	154-17-6		<a href=http://pubchem.ncbi.nlm.nih.gov/summary/summary.cgi?cid=108223">108223</a>"	605527
terephthalic acid	237	17.2008	531	10447	100-21-0	<a href=http://www.genome.jp/dbget-bin/www_bget?cpd+C06337">C06337</a>"	<a href=http://pubchem.ncbi.nlm.nih.gov/summary/summary.cgi?cid=7489">7489</a>"	610570	611795	terephthalic acid	531	100-21-0	<a href=http://www.genome.jp/dbget-bin/www_bget?cpd+C06337">C06337</a>"	<a href=http://pubchem.ncbi.nlm.nih.gov/summary/summary.cgi?cid=7489">7489</a>"	611795	Methoxamedrine 1	316	61-16-5	<a href=http://www.genome.jp/dbget-bin/www_bget?cpd+C07513">C07513</a>"	<a href=http://pubchem.ncbi.nlm.nih.gov/summary/summary.cgi?cid=6082">6082</a>"	606369	5-Aminoimidazole-4-carboxamide 2	306	360-97-4	<a href=http://www.genome.jp/dbget-bin/www_bget?cpd+C04051">C04051</a>"	<a href=http://pubchem.ncbi.nlm.nih.gov/summary/summary.cgi?cid=9679">9679</a>"	605836	Dehydroshikimic acid 2	302	2922-42-1		<a href=http://pubchem.ncbi.nlm.nih.gov/summary/summary.cgi?cid=4635868">4635868</a>"	609196	5-Aminoimidazole-4-carboxamide	300	360-97-4	<a href=http://www.genome.jp/dbget-bin/www_bget?cpd+C04051">C04051</a>"	<a href=http://pubchem.ncbi.nlm.nih.gov/summary/summary.cgi?cid=9679">9679</a>"	613239
Unknown 295	432	17.215		12081				611143
Adipamide 5	167	17.2192	270	14456	628-94-4		<a href=http://pubchem.ncbi.nlm.nih.gov/summary/summary.cgi?cid=12364">12364</a>"	611312	615335	Adipamide 5	270	628-94-4		<a href=http://pubchem.ncbi.nlm.nih.gov/summary/summary.cgi?cid=12364">12364</a>"	615335
azelaic acid	55	17.2342	942	1025455	123-99-9	<a href=http://www.genome.jp/dbget-bin/www_bget?cpd+C08261">C08261</a>"	<a href=http://pubchem.ncbi.nlm.nih.gov/summary/summary.cgi?cid=2266">2266</a>"	611919	610000	azelaic acid	942	123-99-9	<a href=http://www.genome.jp/dbget-bin/www_bget?cpd+C08261">C08261</a>"	<a href=http://pubchem.ncbi.nlm.nih.gov/summary/summary.cgi?cid=2266">2266</a>"	610000	10-Hydroxydecanoic acid	688	1679-53-4	<a href=http://www.genome.jp/dbget-bin/www_bget?cpd+C02774">C02774</a>"	<a href=http://pubchem.ncbi.nlm.nih.gov/summary/summary.cgi?cid=74300">74300</a>"	616357	9-Fluorenone 2	469	486-25-9	<a href=http://www.genome.jp/dbget-bin/www_bget?cpd+C06712">C06712</a>"	<a href=http://pubchem.ncbi.nlm.nih.gov/summary/summary.cgi?cid=10241">10241</a>"	611167	2-Deoxy-D-galactose 2	453	1949-89-9		<a href=http://pubchem.ncbi.nlm.nih.gov/summary/summary.cgi?cid=225612">225612</a>"	607287
3-phosphoglycerate	292	17.2592	364	9006.6	820-11-1	<a href=http://www.genome.jp/dbget-bin/www_bget?cpd+C00597">C00597</a>"	<a href=http://pubchem.ncbi.nlm.nih.gov/summary/summary.cgi?cid=724">724</a>"	612931	612515	3-phosphoglycerate	364	820-11-1	<a href=http://www.genome.jp/dbget-bin/www_bget?cpd+C00597">C00597</a>"	<a href=http://pubchem.ncbi.nlm.nih.gov/summary/summary.cgi?cid=724">724</a>"	612515
9-Fluorenone 2	231	17.3283	355	17927	486-25-9	<a href=http://www.genome.jp/dbget-bin/www_bget?cpd+C06712">C06712</a>"	<a href=http://pubchem.ncbi.nlm.nih.gov/summary/summary.cgi?cid=10241">10241</a>"	615732	611167	9-Fluorenone 2	355	486-25-9	<a href=http://www.genome.jp/dbget-bin/www_bget?cpd+C06712">C06712</a>"	<a href=http://pubchem.ncbi.nlm.nih.gov/summary/summary.cgi?cid=10241">10241</a>"	611167
hypoxanthine 1	266	17.3683	774	113931	68-94-0	<a href=http://www.genome.jp/dbget-bin/www_bget?cpd+C00262">C00262</a>"	<a href=http://pubchem.ncbi.nlm.nih.gov/summary/summary.cgi?cid=790">790</a>"	617351	620090	hypoxanthine 1	774	68-94-0	<a href=http://www.genome.jp/dbget-bin/www_bget?cpd+C00262">C00262</a>"	<a href=http://pubchem.ncbi.nlm.nih.gov/summary/summary.cgi?cid=790">790</a>"	620090	L-4-Hydroxyphenylglycine 2	307	32462-30-9	<a href=http://www.genome.jp/dbget-bin/www_bget?cpd+C12323">C12323</a>"	<a href=http://pubchem.ncbi.nlm.nih.gov/summary/summary.cgi?cid=36143">36143</a>"	621041	2-Amino-3-methoxybenzoic acid 1	228	3177-80-8	<a href=http://www.genome.jp/dbget-bin/www_bget?cpd+C05831">C05831</a>"	<a href=http://pubchem.ncbi.nlm.nih.gov/summary/summary.cgi?cid=255720">255720</a>"	621744	Hippuric acid 1	209	495-69-2	<a href=http://www.genome.jp/dbget-bin/www_bget?cpd+C01586">C01586</a>"	<a href=http://pubchem.ncbi.nlm.nih.gov/summary/summary.cgi?cid=464">464</a>"	617614
hypoxanthine 1	174	17.3708	460	28671	68-94-0	<a href=http://www.genome.jp/dbget-bin/www_bget?cpd+C00262">C00262</a>"	<a href=http://pubchem.ncbi.nlm.nih.gov/summary/summary.cgi?cid=790">790</a>"	617452	620090	hypoxanthine 1	460	68-94-0	<a href=http://www.genome.jp/dbget-bin/www_bget?cpd+C00262">C00262</a>"	<a href=http://pubchem.ncbi.nlm.nih.gov/summary/summary.cgi?cid=790">790</a>"	620090	ornithine 1	456	70-26-8	<a href=http://www.genome.jp/dbget-bin/www_bget?cpd+C00077">C00077</a>"	<a href=http://pubchem.ncbi.nlm.nih.gov/summary/summary.cgi?cid=6262">6262</a>"	619743	O-phosphonothreonine 3	338	1114-81-4		<a href=http://pubchem.ncbi.nlm.nih.gov/summary/summary.cgi?cid=1016">1016</a>"	614302	Cysteinylglycine 3	337	19246-18-5		<a href=http://pubchem.ncbi.nlm.nih.gov/summary/summary.cgi?cid=65270">65270</a>"	619538
alpha-D-glucosamine 1-phosphate	355	17.3975	248	6127.8	2152-75-2	<a href=http://www.genome.jp/dbget-bin/www_bget?cpd+C06156">C06156</a>"	<a href=http://pubchem.ncbi.nlm.nih.gov/summary/summary.cgi?cid=740">740</a>"	618532	618347	alpha-D-glucosamine 1-phosphate	248	2152-75-2	<a href=http://www.genome.jp/dbget-bin/www_bget?cpd+C06156">C06156</a>"	<a href=http://pubchem.ncbi.nlm.nih.gov/summary/summary.cgi?cid=740">740</a>"	618347
3,4-dihydroxybenzoic acid	137	17.4242	379	56256	99-50-3	<a href=http://www.genome.jp/dbget-bin/www_bget?cpd+C00230">C00230</a>"	<a href=http://pubchem.ncbi.nlm.nih.gov/summary/summary.cgi?cid=72">72</a>"	619612	621745	3,4-dihydroxybenzoic acid	379	99-50-3	<a href=http://www.genome.jp/dbget-bin/www_bget?cpd+C00230">C00230</a>"	<a href=http://pubchem.ncbi.nlm.nih.gov/summary/summary.cgi?cid=72">72</a>"	621745	L-4-Hydroxyphenylglycine 2	306	32462-30-9	<a href=http://www.genome.jp/dbget-bin/www_bget?cpd+C12323">C12323</a>"	<a href=http://pubchem.ncbi.nlm.nih.gov/summary/summary.cgi?cid=36143">36143</a>"	621041	citric acid	301	5949-29-1	<a href=http://www.genome.jp/dbget-bin/www_bget?cpd+C00158">C00158</a>"	<a href=http://pubchem.ncbi.nlm.nih.gov/summary/summary.cgi?cid=311">311</a>"	617832	Farnesal 6	286	19317-11-4		<a href=http://pubchem.ncbi.nlm.nih.gov/summary/summary.cgi?cid=68150">68150</a>"	624167	hypoxanthine 1	285	68-94-0	<a href=http://www.genome.jp/dbget-bin/www_bget?cpd+C00262">C00262</a>"	<a href=http://pubchem.ncbi.nlm.nih.gov/summary/summary.cgi?cid=790">790</a>"	620090
10-Hydroxydecanoic acid	117	17.4292	265	107969	1679-53-4	<a href=http://www.genome.jp/dbget-bin/www_bget?cpd+C02774">C02774</a>"	<a href=http://pubchem.ncbi.nlm.nih.gov/summary/summary.cgi?cid=74300">74300</a>"	619814	616357	10-Hydroxydecanoic acid	265	1679-53-4	<a href=http://www.genome.jp/dbget-bin/www_bget?cpd+C02774">C02774</a>"	<a href=http://pubchem.ncbi.nlm.nih.gov/summary/summary.cgi?cid=74300">74300</a>"	616357
ornithine 1	142	17.4375	802	224693	70-26-8	<a href=http://www.genome.jp/dbget-bin/www_bget?cpd+C00077">C00077</a>"	<a href=http://pubchem.ncbi.nlm.nih.gov/summary/summary.cgi?cid=6262">6262</a>"	620152	619743	ornithine 1	802	70-26-8	<a href=http://www.genome.jp/dbget-bin/www_bget?cpd+C00077">C00077</a>"	<a href=http://pubchem.ncbi.nlm.nih.gov/summary/summary.cgi?cid=6262">6262</a>"	619743	citrulline 1	431	372-75-8	<a href=http://www.genome.jp/dbget-bin/www_bget?cpd+C00327">C00327</a>"	<a href=http://pubchem.ncbi.nlm.nih.gov/summary/summary.cgi?cid=833">833</a>"	621977	alpha-D-glucosamine 1-phosphate	425	2152-75-2	<a href=http://www.genome.jp/dbget-bin/www_bget?cpd+C06156">C06156</a>"	<a href=http://pubchem.ncbi.nlm.nih.gov/summary/summary.cgi?cid=740">740</a>"	618347	Cysteinylglycine 3	339	19246-18-5		<a href=http://pubchem.ncbi.nlm.nih.gov/summary/summary.cgi?cid=65270">65270</a>"	619538
3,4-dihydroxybenzoic acid	370	17.4717	338	7261.0	99-50-3	<a href=http://www.genome.jp/dbget-bin/www_bget?cpd+C00230">C00230</a>"	<a href=http://pubchem.ncbi.nlm.nih.gov/summary/summary.cgi?cid=72">72</a>"	621535	621745	3,4-dihydroxybenzoic acid	338	99-50-3	<a href=http://www.genome.jp/dbget-bin/www_bget?cpd+C00230">C00230</a>"	<a href=http://pubchem.ncbi.nlm.nih.gov/summary/summary.cgi?cid=72">72</a>"	621745	O-phosphonothreonine 2	296	1114-81-4		<a href=http://pubchem.ncbi.nlm.nih.gov/summary/summary.cgi?cid=1016">1016</a>"	619653
2,8-Dihydroxyquinoline	290	17.4942	764	567688	15450-76-7	<a href=http://www.genome.jp/dbget-bin/www_bget?cpd+C06342">C06342</a>"	<a href=http://pubchem.ncbi.nlm.nih.gov/summary/summary.cgi?cid=97250">97250</a>"	622446	627420	2,8-Dihydroxyquinoline	764	15450-76-7	<a href=http://www.genome.jp/dbget-bin/www_bget?cpd+C06342">C06342</a>"	<a href=http://pubchem.ncbi.nlm.nih.gov/summary/summary.cgi?cid=97250">97250</a>"	627420	N-(2-hydroxyethyl)-iminodiacetic acid 2	425	93-62-9		<a href=http://pubchem.ncbi.nlm.nih.gov/summary/summary.cgi?cid=7152">7152</a>"	619849
alpha-D-glucosamine 1-phosphate	115	17.4967	371	44755	2152-75-2	<a href=http://www.genome.jp/dbget-bin/www_bget?cpd+C06156">C06156</a>"	<a href=http://pubchem.ncbi.nlm.nih.gov/summary/summary.cgi?cid=740">740</a>"	622547	618347	alpha-D-glucosamine 1-phosphate	371	2152-75-2	<a href=http://www.genome.jp/dbget-bin/www_bget?cpd+C06156">C06156</a>"	<a href=http://pubchem.ncbi.nlm.nih.gov/summary/summary.cgi?cid=740">740</a>"	618347	2,8-Dihydroxyquinoline	370	15450-76-7	<a href=http://www.genome.jp/dbget-bin/www_bget?cpd+C06342">C06342</a>"	<a href=http://pubchem.ncbi.nlm.nih.gov/summary/summary.cgi?cid=97250">97250</a>"	627420
citrulline 1	157	17.5117	711	86094	372-75-8	<a href=http://www.genome.jp/dbget-bin/www_bget?cpd+C00327">C00327</a>"	<a href=http://pubchem.ncbi.nlm.nih.gov/summary/summary.cgi?cid=833">833</a>"	623154	621977	citrulline 1	711	372-75-8	<a href=http://www.genome.jp/dbget-bin/www_bget?cpd+C00327">C00327</a>"	<a href=http://pubchem.ncbi.nlm.nih.gov/summary/summary.cgi?cid=833">833</a>"	621977	N-Carbamylglutamate 2	271	1188-38-1	<a href=http://www.genome.jp/dbget-bin/www_bget?cpd+C05829">C05829</a>"	<a href=http://pubchem.ncbi.nlm.nih.gov/summary/summary.cgi?cid=121396">121396</a>"	627025	Atrazine-2-hydroxy 2	240	2163-68-0	<a href=http://www.genome.jp/dbget-bin/www_bget?cpd+C06552">C06552</a>"	<a href=http://pubchem.ncbi.nlm.nih.gov/summary/summary.cgi?cid=16553">16553</a>"	621201
Unknown 296	160	17.55		15858				624706
Unknown 297	217	17.5525		53929				624808
Synephrine 1	116	17.565	350	23679	94-07-5	<a href=http://www.genome.jp/dbget-bin/www_bget?cpd+C04548">C04548</a>"	<a href=http://pubchem.ncbi.nlm.nih.gov/summary/summary.cgi?cid=7172">7172</a>"	625314	622157	Synephrine 1	350	94-07-5	<a href=http://www.genome.jp/dbget-bin/www_bget?cpd+C04548">C04548</a>"	<a href=http://pubchem.ncbi.nlm.nih.gov/summary/summary.cgi?cid=7172">7172</a>"	622157	5,6-Dimethylbenzimidazole 2	232	582-60-5	<a href=http://www.genome.jp/dbget-bin/www_bget?cpd+C03114">C03114</a>"	<a href=http://pubchem.ncbi.nlm.nih.gov/summary/summary.cgi?cid=675">675</a>"	629157
glycocyamine 3	157	17.59	355	7234.3	352-97-6	<a href=http://www.genome.jp/dbget-bin/www_bget?cpd+C00581">C00581</a>"	<a href=http://pubchem.ncbi.nlm.nih.gov/summary/summary.cgi?cid=763">763</a>"	626326	630369	glycocyamine 3	355	352-97-6	<a href=http://www.genome.jp/dbget-bin/www_bget?cpd+C00581">C00581</a>"	<a href=http://pubchem.ncbi.nlm.nih.gov/summary/summary.cgi?cid=763">763</a>"	630369	citrulline 1	262	372-75-8	<a href=http://www.genome.jp/dbget-bin/www_bget?cpd+C00327">C00327</a>"	<a href=http://pubchem.ncbi.nlm.nih.gov/summary/summary.cgi?cid=833">833</a>"	621977
glycocyamine 3	89	17.5958	414	12338	352-97-6	<a href=http://www.genome.jp/dbget-bin/www_bget?cpd+C00581">C00581</a>"	<a href=http://pubchem.ncbi.nlm.nih.gov/summary/summary.cgi?cid=763">763</a>"	626562	630369	glycocyamine 3	414	352-97-6	<a href=http://www.genome.jp/dbget-bin/www_bget?cpd+C00581">C00581</a>"	<a href=http://pubchem.ncbi.nlm.nih.gov/summary/summary.cgi?cid=763">763</a>"	630369
glycocyamine 3	267	17.6492	469	11513	352-97-6	<a href=http://www.genome.jp/dbget-bin/www_bget?cpd+C00581">C00581</a>"	<a href=http://pubchem.ncbi.nlm.nih.gov/summary/summary.cgi?cid=763">763</a>"	628721	630369	glycocyamine 3	469	352-97-6	<a href=http://www.genome.jp/dbget-bin/www_bget?cpd+C00581">C00581</a>"	<a href=http://pubchem.ncbi.nlm.nih.gov/summary/summary.cgi?cid=763">763</a>"	630369	Homogentisic acid	335	451-13-8	<a href=http://www.genome.jp/dbget-bin/www_bget?cpd+C00544">C00544</a>"	<a href=http://pubchem.ncbi.nlm.nih.gov/summary/summary.cgi?cid=780">780</a>"	627762	Atrazine-2-hydroxy 1	330	2163-68-0	<a href=http://www.genome.jp/dbget-bin/www_bget?cpd+C06552">C06552</a>"	<a href=http://pubchem.ncbi.nlm.nih.gov/summary/summary.cgi?cid=16553">16553</a>"	631896	O-Phosphoserine 1	319	407-41-0	<a href=http://www.genome.jp/dbget-bin/www_bget?cpd+C01005">C01005</a>"	<a href=http://pubchem.ncbi.nlm.nih.gov/summary/summary.cgi?cid=68841">68841</a>"	625397	4-aminobenzoic acid	293	150-13-0	<a href=http://www.genome.jp/dbget-bin/www_bget?cpd+C00568">C00568</a>"	<a href=http://pubchem.ncbi.nlm.nih.gov/summary/summary.cgi?cid=978">978</a>"	631230
N(alpha),N(alpha)-dimethyl-L-histidine	174	17.6742	422	1330812	24940-57-6	<a href=http://www.genome.jp/dbget-bin/www_bget?cpd+C04259">C04259</a>"	<a href=http://pubchem.ncbi.nlm.nih.gov/summary/summary.cgi?cid=440274">440274</a>"	629734	625533	N(alpha),N(alpha)-dimethyl-L-histidine	422	24940-57-6	<a href=http://www.genome.jp/dbget-bin/www_bget?cpd+C04259">C04259</a>"	<a href=http://pubchem.ncbi.nlm.nih.gov/summary/summary.cgi?cid=440274">440274</a>"	625533	phenanthrene	144	85-01-8	<a href=http://www.genome.jp/dbget-bin/www_bget?cpd+C11422">C11422</a>"	<a href=http://pubchem.ncbi.nlm.nih.gov/summary/summary.cgi?cid=995">995</a>"	632219
glycocyamine 3	157	17.69	389	8168.6	352-97-6	<a href=http://www.genome.jp/dbget-bin/www_bget?cpd+C00581">C00581</a>"	<a href=http://pubchem.ncbi.nlm.nih.gov/summary/summary.cgi?cid=763">763</a>"	630375	630369	glycocyamine 3	389	352-97-6	<a href=http://www.genome.jp/dbget-bin/www_bget?cpd+C00581">C00581</a>"	<a href=http://pubchem.ncbi.nlm.nih.gov/summary/summary.cgi?cid=763">763</a>"	630369	O-phosphonothreonine 4	271	1114-81-4		<a href=http://pubchem.ncbi.nlm.nih.gov/summary/summary.cgi?cid=1016">1016</a>"	634624
Tagatose 1	217	17.7267	607	4317.3	87-81-0		<a href=http://pubchem.ncbi.nlm.nih.gov/summary/summary.cgi?cid=92092">92092</a>"	631859	630199	Tagatose 1	607	87-81-0		<a href=http://pubchem.ncbi.nlm.nih.gov/summary/summary.cgi?cid=92092">92092</a>"	630199	Methyl-beta-D-galactopyranoside	290	1824-94-8		<a href=http://pubchem.ncbi.nlm.nih.gov/summary/summary.cgi?cid=17751029">17751029</a>"	631868
Unknown 298	68	17.7317		22597				632062
Tagatose 1	221	17.755	361	66743	87-81-0		<a href=http://pubchem.ncbi.nlm.nih.gov/summary/summary.cgi?cid=92092">92092</a>"	633006	630199	Tagatose 1	361	87-81-0		<a href=http://pubchem.ncbi.nlm.nih.gov/summary/summary.cgi?cid=92092">92092</a>"	630199
Methyl-beta-D-galactopyranoside	204	17.78	214	11613	1824-94-8		<a href=http://pubchem.ncbi.nlm.nih.gov/summary/summary.cgi?cid=17751029">17751029</a>"	634018	631868	Methyl-beta-D-galactopyranoside	214	1824-94-8		<a href=http://pubchem.ncbi.nlm.nih.gov/summary/summary.cgi?cid=17751029">17751029</a>"	631868	beta-Mannosylglycerate 2	177	164324-35-0		<a href=http://pubchem.ncbi.nlm.nih.gov/summary/summary.cgi?cid=5460194">5460194</a>"	633066	4-hydroxyphenylpyruvate 2	153	156-39-8	<a href=http://www.genome.jp/dbget-bin/www_bget?cpd+C01179">C01179</a>"	<a href=http://pubchem.ncbi.nlm.nih.gov/summary/summary.cgi?cid=979">979</a>"	635073
Tagatose 2	217	17.7908	254	5682.0	87-81-0		<a href=http://pubchem.ncbi.nlm.nih.gov/summary/summary.cgi?cid=92092">92092</a>"	634457	638444	Tagatose 2	254	87-81-0		<a href=http://pubchem.ncbi.nlm.nih.gov/summary/summary.cgi?cid=92092">92092</a>"	638444	Tagatose 1	239	87-81-0		<a href=http://pubchem.ncbi.nlm.nih.gov/summary/summary.cgi?cid=92092">92092</a>"	630199	1,5-Anhydroglucitol	233	154-58-5	<a href=http://www.genome.jp/dbget-bin/www_bget?cpd+C07326">C07326</a>"	<a href=http://pubchem.ncbi.nlm.nih.gov/summary/summary.cgi?cid=64960">64960</a>"	633471	beta-Mannosylglycerate 2	231	164324-35-0		<a href=http://pubchem.ncbi.nlm.nih.gov/summary/summary.cgi?cid=5460194">5460194</a>"	633066	sorbose 1	230	3615-56-3		<a href=http://pubchem.ncbi.nlm.nih.gov/summary/summary.cgi?cid=6904">6904</a>"	639323
Atrazine-2-hydroxy 4	140	17.8108	298	18210	2163-68-0	<a href=http://www.genome.jp/dbget-bin/www_bget?cpd+C06552">C06552</a>"	<a href=http://pubchem.ncbi.nlm.nih.gov/summary/summary.cgi?cid=16553">16553</a>"	635267	637311	Atrazine-2-hydroxy 4	298	2163-68-0	<a href=http://www.genome.jp/dbget-bin/www_bget?cpd+C06552">C06552</a>"	<a href=http://pubchem.ncbi.nlm.nih.gov/summary/summary.cgi?cid=16553">16553</a>"	637311	Atrazine-2-hydroxy 3	289	2163-68-0	<a href=http://www.genome.jp/dbget-bin/www_bget?cpd+C06552">C06552</a>"	<a href=http://pubchem.ncbi.nlm.nih.gov/summary/summary.cgi?cid=16553">16553</a>"	632234	Myristic Acid	250	544-63-8	<a href=http://www.genome.jp/dbget-bin/www_bget?cpd+ C06424"> C06424</a>"	<a href=http://pubchem.ncbi.nlm.nih.gov/summary/summary.cgi?cid=11005">11005</a>"	635876
Myristic Acid	117	17.8142	942	429354	544-63-8	<a href=http://www.genome.jp/dbget-bin/www_bget?cpd+ C06424"> C06424</a>"	<a href=http://pubchem.ncbi.nlm.nih.gov/summary/summary.cgi?cid=11005">11005</a>"	635402	635876	Myristic Acid	942	544-63-8	<a href=http://www.genome.jp/dbget-bin/www_bget?cpd+ C06424"> C06424</a>"	<a href=http://pubchem.ncbi.nlm.nih.gov/summary/summary.cgi?cid=11005">11005</a>"	635876
Unknown 299	174	17.84		57926				636448
quinic acid	167	17.8525	326	13052	77-95-2	<a href=http://www.genome.jp/dbget-bin/www_bget?cpd+C00296">C00296</a>"	<a href=http://pubchem.ncbi.nlm.nih.gov/summary/summary.cgi?cid=1064">1064</a>"	636954	635606	quinic acid	326	77-95-2	<a href=http://www.genome.jp/dbget-bin/www_bget?cpd+C00296">C00296</a>"	<a href=http://pubchem.ncbi.nlm.nih.gov/summary/summary.cgi?cid=1064">1064</a>"	635606	1,5-Anhydroglucitol	310	154-58-5	<a href=http://www.genome.jp/dbget-bin/www_bget?cpd+C07326">C07326</a>"	<a href=http://pubchem.ncbi.nlm.nih.gov/summary/summary.cgi?cid=64960">64960</a>"	633471
sorbose 2	147	17.9008	488	63017	3615-56-3		<a href=http://pubchem.ncbi.nlm.nih.gov/summary/summary.cgi?cid=6904">6904</a>"	638911	641418	sorbose 2	488	3615-56-3		<a href=http://pubchem.ncbi.nlm.nih.gov/summary/summary.cgi?cid=6904">6904</a>"	641418	fructose 2	477	57-48-7	<a href=http://www.genome.jp/dbget-bin/www_bget?cpd+C10906">C10906</a>"	<a href=http://pubchem.ncbi.nlm.nih.gov/summary/summary.cgi?cid=5984">5984</a>"	643817	fructose 1	464	57-48-7	<a href=http://www.genome.jp/dbget-bin/www_bget?cpd+C10906">C10906</a>"	<a href=http://pubchem.ncbi.nlm.nih.gov/summary/summary.cgi?cid=5984">5984</a>"	639953	Tagatose 2	462	87-81-0		<a href=http://pubchem.ncbi.nlm.nih.gov/summary/summary.cgi?cid=92092">92092</a>"	638444	3-Hydroxyanthranilic acid	454	548-93-6	<a href=http://www.genome.jp/dbget-bin/www_bget?cpd+C00632">C00632</a>"	<a href=http://pubchem.ncbi.nlm.nih.gov/summary/summary.cgi?cid=86">86</a>"	642075
O-phosphonothreonine 4	260	17.9025	385	14783	1114-81-4		<a href=http://pubchem.ncbi.nlm.nih.gov/summary/summary.cgi?cid=1016">1016</a>"	638978	634624	O-phosphonothreonine 4	385	1114-81-4		<a href=http://pubchem.ncbi.nlm.nih.gov/summary/summary.cgi?cid=1016">1016</a>"	634624
sorbose 2	202	17.9242	257	31386	3615-56-3		<a href=http://pubchem.ncbi.nlm.nih.gov/summary/summary.cgi?cid=6904">6904</a>"	639855	641418	sorbose 2	257	3615-56-3		<a href=http://pubchem.ncbi.nlm.nih.gov/summary/summary.cgi?cid=6904">6904</a>"	641418
Unknown 300	285	17.9567	189	7006.8	487-21-8	<a href=http://www.genome.jp/dbget-bin/www_bget?cpd+C03212">C03212</a>"	<a href=http://pubchem.ncbi.nlm.nih.gov/summary/summary.cgi?cid=10250">10250</a>"	641171	640859	Lumazine	189	487-21-8	<a href=http://www.genome.jp/dbget-bin/www_bget?cpd+C03212">C03212</a>"	<a href=http://pubchem.ncbi.nlm.nih.gov/summary/summary.cgi?cid=10250">10250</a>"	640859	Atrazine-2-hydroxy 4	170	2163-68-0	<a href=http://www.genome.jp/dbget-bin/www_bget?cpd+C06552">C06552</a>"	<a href=http://pubchem.ncbi.nlm.nih.gov/summary/summary.cgi?cid=16553">16553</a>"	637311
fructose 1	103	17.9683	967	695321	57-48-7	<a href=http://www.genome.jp/dbget-bin/www_bget?cpd+C10906">C10906</a>"	<a href=http://pubchem.ncbi.nlm.nih.gov/summary/summary.cgi?cid=5984">5984</a>"	641644	639953	fructose 1	967	57-48-7	<a href=http://www.genome.jp/dbget-bin/www_bget?cpd+C10906">C10906</a>"	<a href=http://pubchem.ncbi.nlm.nih.gov/summary/summary.cgi?cid=5984">5984</a>"	639953	sorbose 1	965	3615-56-3		<a href=http://pubchem.ncbi.nlm.nih.gov/summary/summary.cgi?cid=6904">6904</a>"	639323	sorbose 2	925	3615-56-3		<a href=http://pubchem.ncbi.nlm.nih.gov/summary/summary.cgi?cid=6904">6904</a>"	641418	fructose 2	913	57-48-7	<a href=http://www.genome.jp/dbget-bin/www_bget?cpd+C10906">C10906</a>"	<a href=http://pubchem.ncbi.nlm.nih.gov/summary/summary.cgi?cid=5984">5984</a>"	643817	Tagatose 2	897	87-81-0		<a href=http://pubchem.ncbi.nlm.nih.gov/summary/summary.cgi?cid=92092">92092</a>"	638444	mannose 1	627	3458-28-4	<a href=http://www.genome.jp/dbget-bin/www_bget?cpd+C01662">C01662</a>"	<a href=http://pubchem.ncbi.nlm.nih.gov/summary/summary.cgi?cid=24749">24749</a>"	646178
Lumazine	84	17.9725	298	61712	487-21-8	<a href=http://www.genome.jp/dbget-bin/www_bget?cpd+C03212">C03212</a>"	<a href=http://pubchem.ncbi.nlm.nih.gov/summary/summary.cgi?cid=10250">10250</a>"	641812	640859	Lumazine	298	487-21-8	<a href=http://www.genome.jp/dbget-bin/www_bget?cpd+C03212">C03212</a>"	<a href=http://pubchem.ncbi.nlm.nih.gov/summary/summary.cgi?cid=10250">10250</a>"	640859
sorbose 2	296	17.9783	331	5114.2	3615-56-3		<a href=http://pubchem.ncbi.nlm.nih.gov/summary/summary.cgi?cid=6904">6904</a>"	642048	641418	sorbose 2	331	3615-56-3		<a href=http://pubchem.ncbi.nlm.nih.gov/summary/summary.cgi?cid=6904">6904</a>"	641418	Lumazine	312	487-21-8	<a href=http://www.genome.jp/dbget-bin/www_bget?cpd+C03212">C03212</a>"	<a href=http://pubchem.ncbi.nlm.nih.gov/summary/summary.cgi?cid=10250">10250</a>"	640859	mannose 1	302	3458-28-4	<a href=http://www.genome.jp/dbget-bin/www_bget?cpd+C01662">C01662</a>"	<a href=http://pubchem.ncbi.nlm.nih.gov/summary/summary.cgi?cid=24749">24749</a>"	646178	fructose 2	300	57-48-7	<a href=http://www.genome.jp/dbget-bin/www_bget?cpd+C10906">C10906</a>"	<a href=http://pubchem.ncbi.nlm.nih.gov/summary/summary.cgi?cid=5984">5984</a>"	643817	Tagatose 2	292	87-81-0		<a href=http://pubchem.ncbi.nlm.nih.gov/summary/summary.cgi?cid=92092">92092</a>"	638444	sorbose 1	289	3615-56-3		<a href=http://pubchem.ncbi.nlm.nih.gov/summary/summary.cgi?cid=6904">6904</a>"	639323
adenine	264	18.0167	629	89300	73-24-5	<a href=http://www.genome.jp/dbget-bin/www_bget?cpd+C00147">C00147</a>"	<a href=http://pubchem.ncbi.nlm.nih.gov/summary/summary.cgi?cid=190">190</a>"	643600	647936	adenine	629	73-24-5	<a href=http://www.genome.jp/dbget-bin/www_bget?cpd+C00147">C00147</a>"	<a href=http://pubchem.ncbi.nlm.nih.gov/summary/summary.cgi?cid=190">190</a>"	647936	3-Hydroxyanthranilic acid	286	548-93-6	<a href=http://www.genome.jp/dbget-bin/www_bget?cpd+C00632">C00632</a>"	<a href=http://pubchem.ncbi.nlm.nih.gov/summary/summary.cgi?cid=86">86</a>"	642075
Unknown 301	149	18.02		3659458				643735
3-Hydroxyanthranilic acid	144	18.0375	239	11183	548-93-6	<a href=http://www.genome.jp/dbget-bin/www_bget?cpd+C00632">C00632</a>"	<a href=http://pubchem.ncbi.nlm.nih.gov/summary/summary.cgi?cid=86">86</a>"	644444	642075	3-Hydroxyanthranilic acid	239	548-93-6	<a href=http://www.genome.jp/dbget-bin/www_bget?cpd+C00632">C00632</a>"	<a href=http://pubchem.ncbi.nlm.nih.gov/summary/summary.cgi?cid=86">86</a>"	642075	Nicotinoylglycine 1	169	583-08-4	<a href=http://www.genome.jp/dbget-bin/www_bget?cpd+C05380">C05380</a>"	<a href=http://pubchem.ncbi.nlm.nih.gov/summary/summary.cgi?cid=68499">68499</a>"	644228	3,4-Dihydroxyphenylglycol	161	28822-73-3	<a href=http://www.genome.jp/dbget-bin/www_bget?cpd+C05576">C05576</a>"	<a href=http://pubchem.ncbi.nlm.nih.gov/summary/summary.cgi?cid=91528">91528</a>"	642009	2-amino-3-(4-hydroxyphenyl)propanoic acid 2	120	556-03-6	<a href=http://www.genome.jp/dbget-bin/www_bget?cpd+C01536">C01536</a>"	<a href=http://pubchem.ncbi.nlm.nih.gov/summary/summary.cgi?cid=1153">1153</a>"	645095
galactose 1	157	18.055	341	74726	59-23-4	<a href=http://www.genome.jp/dbget-bin/www_bget?cpd+C00124">C00124</a>"	<a href=http://pubchem.ncbi.nlm.nih.gov/summary/summary.cgi?cid=6036">6036</a>"	645152	648681	galactose 1	341	59-23-4	<a href=http://www.genome.jp/dbget-bin/www_bget?cpd+C00124">C00124</a>"	<a href=http://pubchem.ncbi.nlm.nih.gov/summary/summary.cgi?cid=6036">6036</a>"	648681	mannose 1	331	3458-28-4	<a href=http://www.genome.jp/dbget-bin/www_bget?cpd+C01662">C01662</a>"	<a href=http://pubchem.ncbi.nlm.nih.gov/summary/summary.cgi?cid=24749">24749</a>"	646178	D-Talose 1	319	2595-98-4		<a href=http://pubchem.ncbi.nlm.nih.gov/summary/summary.cgi?cid=99459">99459</a>"	648920	Dehydroascorbic Acid 2	305	490-83-5	<a href=http://www.genome.jp/dbget-bin/www_bget?cpd+C05422">C05422</a>"	<a href=http://pubchem.ncbi.nlm.nih.gov/summary/summary.cgi?cid=440667">440667</a>"	645569	Gluconic lactone 1	229	90-80-2		<a href=http://pubchem.ncbi.nlm.nih.gov/summary/summary.cgi?cid=736">736</a>"	647005
sorbose 2	158	18.0583	497	21618	3615-56-3		<a href=http://pubchem.ncbi.nlm.nih.gov/summary/summary.cgi?cid=6904">6904</a>"	645287	641418	sorbose 2	497	3615-56-3		<a href=http://pubchem.ncbi.nlm.nih.gov/summary/summary.cgi?cid=6904">6904</a>"	641418	fructose 2	493	57-48-7	<a href=http://www.genome.jp/dbget-bin/www_bget?cpd+C10906">C10906</a>"	<a href=http://pubchem.ncbi.nlm.nih.gov/summary/summary.cgi?cid=5984">5984</a>"	643817	2-Keto-L-gulonic acid	478	342385-52-8		<a href=http://pubchem.ncbi.nlm.nih.gov/summary/summary.cgi?cid=102424">102424</a>"	648583	galactose 1	428	59-23-4	<a href=http://www.genome.jp/dbget-bin/www_bget?cpd+C00124">C00124</a>"	<a href=http://pubchem.ncbi.nlm.nih.gov/summary/summary.cgi?cid=6036">6036</a>"	648681	D-Talose 1	417	2595-98-4		<a href=http://pubchem.ncbi.nlm.nih.gov/summary/summary.cgi?cid=99459">99459</a>"	648920	mannose 1	412	3458-28-4	<a href=http://www.genome.jp/dbget-bin/www_bget?cpd+C01662">C01662</a>"	<a href=http://pubchem.ncbi.nlm.nih.gov/summary/summary.cgi?cid=24749">24749</a>"	646178	Dehydroascorbic Acid 2	393	490-83-5	<a href=http://www.genome.jp/dbget-bin/www_bget?cpd+C05422">C05422</a>"
fructose 2	103	18.0658	896	517354	57-48-7	<a href=http://www.genome.jp/dbget-bin/www_bget?cpd+C10906">C10906</a>"	<a href=http://pubchem.ncbi.nlm.nih.gov/summary/summary.cgi?cid=5984">5984</a>"	645591	643817	fructose 2	896	57-48-7	<a href=http://www.genome.jp/dbget-bin/www_bget?cpd+C10906">C10906</a>"	<a href=http://pubchem.ncbi.nlm.nih.gov/summary/summary.cgi?cid=5984">5984</a>"	643817	sorbose 2	894	3615-56-3		<a href=http://pubchem.ncbi.nlm.nih.gov/summary/summary.cgi?cid=6904">6904</a>"	641418	2-Keto-L-gulonic acid	702	342385-52-8		<a href=http://pubchem.ncbi.nlm.nih.gov/summary/summary.cgi?cid=102424">102424</a>"	648583	galactose 1	632	59-23-4	<a href=http://www.genome.jp/dbget-bin/www_bget?cpd+C00124">C00124</a>"	<a href=http://pubchem.ncbi.nlm.nih.gov/summary/summary.cgi?cid=6036">6036</a>"	648681	mannose 1	617	3458-28-4	<a href=http://www.genome.jp/dbget-bin/www_bget?cpd+C01662">C01662</a>"	<a href=http://pubchem.ncbi.nlm.nih.gov/summary/summary.cgi?cid=24749">24749</a>"	646178	D-Talose 1	573	2595-98-4		<a href=http://pubchem.ncbi.nlm.nih.gov/summary/summary.cgi?cid=99459">99459</a>"	648920
sorbose 2	86	18.07	508	42666	3615-56-3		<a href=http://pubchem.ncbi.nlm.nih.gov/summary/summary.cgi?cid=6904">6904</a>"	645760	641418	sorbose 2	508	3615-56-3		<a href=http://pubchem.ncbi.nlm.nih.gov/summary/summary.cgi?cid=6904">6904</a>"	641418	fructose 2	477	57-48-7	<a href=http://www.genome.jp/dbget-bin/www_bget?cpd+C10906">C10906</a>"	<a href=http://pubchem.ncbi.nlm.nih.gov/summary/summary.cgi?cid=5984">5984</a>"	643817	2-Keto-L-gulonic acid	474	342385-52-8		<a href=http://pubchem.ncbi.nlm.nih.gov/summary/summary.cgi?cid=102424">102424</a>"	648583	galactose 1	414	59-23-4	<a href=http://www.genome.jp/dbget-bin/www_bget?cpd+C00124">C00124</a>"	<a href=http://pubchem.ncbi.nlm.nih.gov/summary/summary.cgi?cid=6036">6036</a>"	648681	D-Talose 1	413	2595-98-4		<a href=http://pubchem.ncbi.nlm.nih.gov/summary/summary.cgi?cid=99459">99459</a>"	648920
galactose 1	129	18.1208	900	165971	59-23-4	<a href=http://www.genome.jp/dbget-bin/www_bget?cpd+C00124">C00124</a>"	<a href=http://pubchem.ncbi.nlm.nih.gov/summary/summary.cgi?cid=6036">6036</a>"	647818	648681	galactose 1	900	59-23-4	<a href=http://www.genome.jp/dbget-bin/www_bget?cpd+C00124">C00124</a>"	<a href=http://pubchem.ncbi.nlm.nih.gov/summary/summary.cgi?cid=6036">6036</a>"	648681	mannose 1	890	3458-28-4	<a href=http://www.genome.jp/dbget-bin/www_bget?cpd+C01662">C01662</a>"	<a href=http://pubchem.ncbi.nlm.nih.gov/summary/summary.cgi?cid=24749">24749</a>"	646178	glucose 1	887	50-99-7	<a href=http://www.genome.jp/dbget-bin/www_bget?cpd+C01662">C01662</a>"	<a href=http://pubchem.ncbi.nlm.nih.gov/summary/summary.cgi?cid=24749">24749</a>"	650947	D-Talose 1	863	2595-98-4		<a href=http://pubchem.ncbi.nlm.nih.gov/summary/summary.cgi?cid=99459">99459</a>"	648920	D-Altrose 1	833	1990-29-0		<a href=http://pubchem.ncbi.nlm.nih.gov/summary/summary.cgi?cid=94780">94780</a>"	651250	Gluconic lactone 1	830	90-80-2		<a href=http://pubchem.ncbi.nlm.nih.gov/summary/summary.cgi?cid=736">736</a>"	647005	Gluconic lactone 2	706	90-80-2
D-Altrose 1	322	18.1658	512	6037.4	1990-29-0		<a href=http://pubchem.ncbi.nlm.nih.gov/summary/summary.cgi?cid=94780">94780</a>"	649640	651250	D-Altrose 1	512	1990-29-0		<a href=http://pubchem.ncbi.nlm.nih.gov/summary/summary.cgi?cid=94780">94780</a>"	651250	mannose 2	490	3458-28-4	<a href=http://www.genome.jp/dbget-bin/www_bget?cpd+C01662">C01662</a>"	<a href=http://pubchem.ncbi.nlm.nih.gov/summary/summary.cgi?cid=24749">24749</a>"	654030	Gluconic lactone 1	489	90-80-2		<a href=http://pubchem.ncbi.nlm.nih.gov/summary/summary.cgi?cid=736">736</a>"	647005	galactose 1	480	59-23-4	<a href=http://www.genome.jp/dbget-bin/www_bget?cpd+C00124">C00124</a>"	<a href=http://pubchem.ncbi.nlm.nih.gov/summary/summary.cgi?cid=6036">6036</a>"	648681	glucose 1	471	50-99-7	<a href=http://www.genome.jp/dbget-bin/www_bget?cpd+C01662">C01662</a>"	<a href=http://pubchem.ncbi.nlm.nih.gov/summary/summary.cgi?cid=24749">24749</a>"	650947	2-Keto-L-gulonic acid	458	342385-52-8		<a href=http://pubchem.ncbi.nlm.nih.gov/summary/summary.cgi?cid=102424">102424</a>"	648583	allose 2	438	2595-97-3
glucose 1	319	18.1725	931	110010	50-99-7	<a href=http://www.genome.jp/dbget-bin/www_bget?cpd+C01662">C01662</a>"	<a href=http://pubchem.ncbi.nlm.nih.gov/summary/summary.cgi?cid=24749">24749</a>"	649910	650947	glucose 1	931	50-99-7	<a href=http://www.genome.jp/dbget-bin/www_bget?cpd+C01662">C01662</a>"	<a href=http://pubchem.ncbi.nlm.nih.gov/summary/summary.cgi?cid=24749">24749</a>"	650947	mannose 2	924	3458-28-4	<a href=http://www.genome.jp/dbget-bin/www_bget?cpd+C01662">C01662</a>"	<a href=http://pubchem.ncbi.nlm.nih.gov/summary/summary.cgi?cid=24749">24749</a>"	654030	galactose 1	924	59-23-4	<a href=http://www.genome.jp/dbget-bin/www_bget?cpd+C00124">C00124</a>"	<a href=http://pubchem.ncbi.nlm.nih.gov/summary/summary.cgi?cid=6036">6036</a>"	648681	mannose 1	923	3458-28-4	<a href=http://www.genome.jp/dbget-bin/www_bget?cpd+C01662">C01662</a>"	<a href=http://pubchem.ncbi.nlm.nih.gov/summary/summary.cgi?cid=24749">24749</a>"	646178	D-Talose 1	920	2595-98-4		<a href=http://pubchem.ncbi.nlm.nih.gov/summary/summary.cgi?cid=99459">99459</a>"	648920	D-Altrose 2	907	1990-29-0		<a href=http://pubchem.ncbi.nlm.nih.gov/summary/summary.cgi?cid=94780">94780</a>"	654699	allose 2	905	2595-97-3
D-Altrose 1	81	18.1842	507	9216.8	1990-29-0		<a href=http://pubchem.ncbi.nlm.nih.gov/summary/summary.cgi?cid=94780">94780</a>"	650382	651250	D-Altrose 1	507	1990-29-0		<a href=http://pubchem.ncbi.nlm.nih.gov/summary/summary.cgi?cid=94780">94780</a>"	651250	mannose 2	470	3458-28-4	<a href=http://www.genome.jp/dbget-bin/www_bget?cpd+C01662">C01662</a>"	<a href=http://pubchem.ncbi.nlm.nih.gov/summary/summary.cgi?cid=24749">24749</a>"	654030	glucose 1	451	50-99-7	<a href=http://www.genome.jp/dbget-bin/www_bget?cpd+C01662">C01662</a>"	<a href=http://pubchem.ncbi.nlm.nih.gov/summary/summary.cgi?cid=24749">24749</a>"	650947	allose 2	449	2595-97-3		<a href=http://pubchem.ncbi.nlm.nih.gov/summary/summary.cgi?cid=102288">102288</a>"	654496	D-Altrose 2	448	1990-29-0		<a href=http://pubchem.ncbi.nlm.nih.gov/summary/summary.cgi?cid=94780">94780</a>"	654699	galactose 1	441	59-23-4	<a href=http://www.genome.jp/dbget-bin/www_bget?cpd+C00124">C00124</a>"	<a href=http://pubchem.ncbi.nlm.nih.gov/summary/summary.cgi?cid=6036">6036</a>"	648681	mannose 1	436	3458-28-4	<a href=http://www.genome.jp/dbget-bin/www_bget?cpd+C01662">C01662</a>"
D-Altrose 1	30	18.2475	833	1345113	1990-29-0		<a href=http://pubchem.ncbi.nlm.nih.gov/summary/summary.cgi?cid=94780">94780</a>"	652946	651250	D-Altrose 1	833	1990-29-0		<a href=http://pubchem.ncbi.nlm.nih.gov/summary/summary.cgi?cid=94780">94780</a>"	651250	galactose 1	793	59-23-4	<a href=http://www.genome.jp/dbget-bin/www_bget?cpd+C00124">C00124</a>"	<a href=http://pubchem.ncbi.nlm.nih.gov/summary/summary.cgi?cid=6036">6036</a>"	648681	glucose 1	792	50-99-7	<a href=http://www.genome.jp/dbget-bin/www_bget?cpd+C01662">C01662</a>"	<a href=http://pubchem.ncbi.nlm.nih.gov/summary/summary.cgi?cid=24749">24749</a>"	650947	mannose 2	782	3458-28-4	<a href=http://www.genome.jp/dbget-bin/www_bget?cpd+C01662">C01662</a>"	<a href=http://pubchem.ncbi.nlm.nih.gov/summary/summary.cgi?cid=24749">24749</a>"	654030	allose 2	779	2595-97-3		<a href=http://pubchem.ncbi.nlm.nih.gov/summary/summary.cgi?cid=102288">102288</a>"	654496	D-Altrose 2	771	1990-29-0		<a href=http://pubchem.ncbi.nlm.nih.gov/summary/summary.cgi?cid=94780">94780</a>"	654699	D-Talose 2	760	2595-98-4
D-Talose 1	319	18.25	776	13089344	2595-98-4		<a href=http://pubchem.ncbi.nlm.nih.gov/summary/summary.cgi?cid=99459">99459</a>"	653047	648920	D-Talose 1	776	2595-98-4		<a href=http://pubchem.ncbi.nlm.nih.gov/summary/summary.cgi?cid=99459">99459</a>"	648920	glucose 1	700	50-99-7	<a href=http://www.genome.jp/dbget-bin/www_bget?cpd+C01662">C01662</a>"	<a href=http://pubchem.ncbi.nlm.nih.gov/summary/summary.cgi?cid=24749">24749</a>"	650947	D-Talose 2	691	2595-98-4		<a href=http://pubchem.ncbi.nlm.nih.gov/summary/summary.cgi?cid=99459">99459</a>"	657503	galactose 1	683	59-23-4	<a href=http://www.genome.jp/dbget-bin/www_bget?cpd+C00124">C00124</a>"	<a href=http://pubchem.ncbi.nlm.nih.gov/summary/summary.cgi?cid=6036">6036</a>"	648681	D-Altrose 2	658	1990-29-0		<a href=http://pubchem.ncbi.nlm.nih.gov/summary/summary.cgi?cid=94780">94780</a>"	654699	allose 2	654	2595-97-3		<a href=http://pubchem.ncbi.nlm.nih.gov/summary/summary.cgi?cid=102288">102288</a>"	654496	mannose 2	649	3458-28-4	<a href=http://www.genome.jp/dbget-bin/www_bget?cpd+C01662">C01662</a>"
D-Altrose 1	331	18.2525	798	124819	1990-29-0		<a href=http://pubchem.ncbi.nlm.nih.gov/summary/summary.cgi?cid=94780">94780</a>"	653149	651250	D-Altrose 1	798	1990-29-0		<a href=http://pubchem.ncbi.nlm.nih.gov/summary/summary.cgi?cid=94780">94780</a>"	651250	glucose 1	754	50-99-7	<a href=http://www.genome.jp/dbget-bin/www_bget?cpd+C01662">C01662</a>"	<a href=http://pubchem.ncbi.nlm.nih.gov/summary/summary.cgi?cid=24749">24749</a>"	650947	mannose 2	753	3458-28-4	<a href=http://www.genome.jp/dbget-bin/www_bget?cpd+C01662">C01662</a>"	<a href=http://pubchem.ncbi.nlm.nih.gov/summary/summary.cgi?cid=24749">24749</a>"	654030	galactose 1	747	59-23-4	<a href=http://www.genome.jp/dbget-bin/www_bget?cpd+C00124">C00124</a>"	<a href=http://pubchem.ncbi.nlm.nih.gov/summary/summary.cgi?cid=6036">6036</a>"	648681	allose 2	744	2595-97-3		<a href=http://pubchem.ncbi.nlm.nih.gov/summary/summary.cgi?cid=102288">102288</a>"	654496	D-Altrose 2	736	1990-29-0		<a href=http://pubchem.ncbi.nlm.nih.gov/summary/summary.cgi?cid=94780">94780</a>"	654699	D-Talose 2	725	2595-98-4
Unknown 302	93	18.2633		46447				653587
D-Altrose 1	202	18.2908	745	45330	1990-29-0		<a href=http://pubchem.ncbi.nlm.nih.gov/summary/summary.cgi?cid=94780">94780</a>"	654701	651250	D-Altrose 1	745	1990-29-0		<a href=http://pubchem.ncbi.nlm.nih.gov/summary/summary.cgi?cid=94780">94780</a>"	651250	mannose 2	691	3458-28-4	<a href=http://www.genome.jp/dbget-bin/www_bget?cpd+C01662">C01662</a>"	<a href=http://pubchem.ncbi.nlm.nih.gov/summary/summary.cgi?cid=24749">24749</a>"	654030	galactose 2	687	59-23-4	<a href=http://www.genome.jp/dbget-bin/www_bget?cpd+C00124">C00124</a>"	<a href=http://pubchem.ncbi.nlm.nih.gov/summary/summary.cgi?cid=6036">6036</a>"	658715	glucose 1	679	50-99-7	<a href=http://www.genome.jp/dbget-bin/www_bget?cpd+C01662">C01662</a>"	<a href=http://pubchem.ncbi.nlm.nih.gov/summary/summary.cgi?cid=24749">24749</a>"	650947	allose 2	664	2595-97-3		<a href=http://pubchem.ncbi.nlm.nih.gov/summary/summary.cgi?cid=102288">102288</a>"	654496	D-Altrose 2	663	1990-29-0		<a href=http://pubchem.ncbi.nlm.nih.gov/summary/summary.cgi?cid=94780">94780</a>"	654699	D-Talose 2	657	2595-98-4
glucose 2	205	18.3092	707	276700	50-99-7	<a href=http://www.genome.jp/dbget-bin/www_bget?cpd+C01662">C01662</a>"	<a href=http://pubchem.ncbi.nlm.nih.gov/summary/summary.cgi?cid=24749">24749</a>"	655443	659936	glucose 2	707	50-99-7	<a href=http://www.genome.jp/dbget-bin/www_bget?cpd+C01662">C01662</a>"	<a href=http://pubchem.ncbi.nlm.nih.gov/summary/summary.cgi?cid=24749">24749</a>"	659936	D-Altrose 1	705	1990-29-0		<a href=http://pubchem.ncbi.nlm.nih.gov/summary/summary.cgi?cid=94780">94780</a>"	651250	mannose 2	697	3458-28-4	<a href=http://www.genome.jp/dbget-bin/www_bget?cpd+C01662">C01662</a>"	<a href=http://pubchem.ncbi.nlm.nih.gov/summary/summary.cgi?cid=24749">24749</a>"	654030	galactose 2	690	59-23-4	<a href=http://www.genome.jp/dbget-bin/www_bget?cpd+C00124">C00124</a>"	<a href=http://pubchem.ncbi.nlm.nih.gov/summary/summary.cgi?cid=6036">6036</a>"	658715	glucose 1	680	50-99-7	<a href=http://www.genome.jp/dbget-bin/www_bget?cpd+C01662">C01662</a>"	<a href=http://pubchem.ncbi.nlm.nih.gov/summary/summary.cgi?cid=24749">24749</a>"	650947	D-Talose 2	673	2595-98-4		<a href=http://pubchem.ncbi.nlm.nih.gov/summary/summary.cgi?cid=99459">99459</a>"	657503	allose 2	671	2595-97-3
2-amino-3-(4-hydroxyphenyl)propanoic acid 1	102	18.3375	405	32795	556-03-6	<a href=http://www.genome.jp/dbget-bin/www_bget?cpd+C01536">C01536</a>"	<a href=http://pubchem.ncbi.nlm.nih.gov/summary/summary.cgi?cid=1153">1153</a>"	656590	657482	2-amino-3-(4-hydroxyphenyl)propanoic acid 1	405	556-03-6	<a href=http://www.genome.jp/dbget-bin/www_bget?cpd+C01536">C01536</a>"	<a href=http://pubchem.ncbi.nlm.nih.gov/summary/summary.cgi?cid=1153">1153</a>"	657482
Unknown 303	183	18.39		10157				658716
galactose 2	273	18.4108	633	61006	59-23-4	<a href=http://www.genome.jp/dbget-bin/www_bget?cpd+C00124">C00124</a>"	<a href=http://pubchem.ncbi.nlm.nih.gov/summary/summary.cgi?cid=6036">6036</a>"	659559	658715	galactose 2	633	59-23-4	<a href=http://www.genome.jp/dbget-bin/www_bget?cpd+C00124">C00124</a>"	<a href=http://pubchem.ncbi.nlm.nih.gov/summary/summary.cgi?cid=6036">6036</a>"	658715	glucose 2	630	50-99-7	<a href=http://www.genome.jp/dbget-bin/www_bget?cpd+C01662">C01662</a>"	<a href=http://pubchem.ncbi.nlm.nih.gov/summary/summary.cgi?cid=24749">24749</a>"	659936	D-Altrose 2	628	1990-29-0		<a href=http://pubchem.ncbi.nlm.nih.gov/summary/summary.cgi?cid=94780">94780</a>"	654699	D-Talose 2	622	2595-98-4		<a href=http://pubchem.ncbi.nlm.nih.gov/summary/summary.cgi?cid=99459">99459</a>"	657503	Gluconic lactone 3	511	90-80-2		<a href=http://pubchem.ncbi.nlm.nih.gov/summary/summary.cgi?cid=736">736</a>"	662967	gluconic acid 2	501	526-95-4		<a href=http://pubchem.ncbi.nlm.nih.gov/summary/summary.cgi?cid=10690">10690</a>"	663635	L-Gulonolactone	494	1128-23-0	<a href=http://www.genome.jp/dbget-bin/www_bget?cpd+C05410">C05410</a>"
D-Talose 2	319	18.4433	961	2177439	2595-98-4		<a href=http://pubchem.ncbi.nlm.nih.gov/summary/summary.cgi?cid=99459">99459</a>"	660875	657503	D-Talose 2	961	2595-98-4		<a href=http://pubchem.ncbi.nlm.nih.gov/summary/summary.cgi?cid=99459">99459</a>"	657503	glucose 2	952	50-99-7	<a href=http://www.genome.jp/dbget-bin/www_bget?cpd+C01662">C01662</a>"	<a href=http://pubchem.ncbi.nlm.nih.gov/summary/summary.cgi?cid=24749">24749</a>"	659936	galactose 2	950	59-23-4	<a href=http://www.genome.jp/dbget-bin/www_bget?cpd+C00124">C00124</a>"	<a href=http://pubchem.ncbi.nlm.nih.gov/summary/summary.cgi?cid=6036">6036</a>"	658715	mannitol	832	87-78-5	<a href=http://www.genome.jp/dbget-bin/www_bget?cpd+D00062">D00062</a>"	<a href=http://pubchem.ncbi.nlm.nih.gov/summary/summary.cgi?cid=6251">6251</a>"	665262	Gluconic lactone 3	633	90-80-2		<a href=http://pubchem.ncbi.nlm.nih.gov/summary/summary.cgi?cid=736">736</a>"	662967	gluconic acid 2	628	526-95-4		<a href=http://pubchem.ncbi.nlm.nih.gov/summary/summary.cgi?cid=10690">10690</a>"	663635	L-Gulonolactone	624	1128-23-0	<a href=http://www.genome.jp/dbget-bin/www_bget?cpd+C05410">C05410</a>"
Unknown 304	132	18.4467		196714				661010
tyramine	174	18.4808	909	1624522	51-67-2	<a href=http://www.genome.jp/dbget-bin/www_bget?cpd+C00483">C00483</a>"	<a href=http://pubchem.ncbi.nlm.nih.gov/summary/summary.cgi?cid=5610">5610</a>"	662393	664464	tyramine	909	51-67-2	<a href=http://www.genome.jp/dbget-bin/www_bget?cpd+C00483">C00483</a>"	<a href=http://pubchem.ncbi.nlm.nih.gov/summary/summary.cgi?cid=5610">5610</a>"	664464	8-Aminocaprylic acid	793	1002-57-9		<a href=http://pubchem.ncbi.nlm.nih.gov/summary/summary.cgi?cid=66085">66085</a>"	666332	lysine	477	56-87-1	<a href=http://www.genome.jp/dbget-bin/www_bget?cpd+C00047">C00047</a>"	<a href=http://pubchem.ncbi.nlm.nih.gov/summary/summary.cgi?cid=5962">5962</a>"	663425
lysine	156	18.53	891	456846	56-87-1	<a href=http://www.genome.jp/dbget-bin/www_bget?cpd+C00047">C00047</a>"	<a href=http://pubchem.ncbi.nlm.nih.gov/summary/summary.cgi?cid=5962">5962</a>"	664384	663425	lysine	891	56-87-1	<a href=http://www.genome.jp/dbget-bin/www_bget?cpd+C00047">C00047</a>"	<a href=http://pubchem.ncbi.nlm.nih.gov/summary/summary.cgi?cid=5962">5962</a>"	663425	8-Aminocaprylic acid	538	1002-57-9		<a href=http://pubchem.ncbi.nlm.nih.gov/summary/summary.cgi?cid=66085">66085</a>"	666332	tyramine	426	51-67-2	<a href=http://www.genome.jp/dbget-bin/www_bget?cpd+C00483">C00483</a>"	<a href=http://pubchem.ncbi.nlm.nih.gov/summary/summary.cgi?cid=5610">5610</a>"	664464
Unknown 305	132	18.5333		220681				664519
Unknown 306	281	18.55		14864				665194
Unknown 307	31	18.5617		180112				665666
sorbitol	304	18.5717	526	7474.1	50-70-4	<a href=http://www.genome.jp/dbget-bin/www_bget?cpd+D00096">D00096</a>"	<a href=http://pubchem.ncbi.nlm.nih.gov/summary/summary.cgi?cid=5780">5780</a>"	666071	668181	sorbitol	526	50-70-4	<a href=http://www.genome.jp/dbget-bin/www_bget?cpd+D00096">D00096</a>"	<a href=http://pubchem.ncbi.nlm.nih.gov/summary/summary.cgi?cid=5780">5780</a>"	668181	mannitol	513	87-78-5	<a href=http://www.genome.jp/dbget-bin/www_bget?cpd+D00062">D00062</a>"	<a href=http://pubchem.ncbi.nlm.nih.gov/summary/summary.cgi?cid=6251">6251</a>"	665262	L-Gulonolactone	510	1128-23-0	<a href=http://www.genome.jp/dbget-bin/www_bget?cpd+C05410">C05410</a>"	<a href=http://pubchem.ncbi.nlm.nih.gov/summary/summary.cgi?cid=439373">439373</a>"	663165	gluconic acid 2	504	526-95-4		<a href=http://pubchem.ncbi.nlm.nih.gov/summary/summary.cgi?cid=10690">10690</a>"	663635	conduritol b epoxide 1	459	6090-95-5		<a href=http://pubchem.ncbi.nlm.nih.gov/summary/summary.cgi?cid=2859">2859</a>"	668450	Sedoheptulose	436	3019-74-7		<a href=http://pubchem.ncbi.nlm.nih.gov/summary/summary.cgi?cid=5459879">5459879</a>"	668383
mannitol	217	18.58	866	54179	87-78-5	<a href=http://www.genome.jp/dbget-bin/www_bget?cpd+D00062">D00062</a>"	<a href=http://pubchem.ncbi.nlm.nih.gov/summary/summary.cgi?cid=6251">6251</a>"	666408	665262	mannitol	866	87-78-5	<a href=http://www.genome.jp/dbget-bin/www_bget?cpd+D00062">D00062</a>"	<a href=http://pubchem.ncbi.nlm.nih.gov/summary/summary.cgi?cid=6251">6251</a>"	665262	sorbitol	844	50-70-4	<a href=http://www.genome.jp/dbget-bin/www_bget?cpd+D00096">D00096</a>"	<a href=http://pubchem.ncbi.nlm.nih.gov/summary/summary.cgi?cid=5780">5780</a>"	668181	gluconic acid 2	621	526-95-4		<a href=http://pubchem.ncbi.nlm.nih.gov/summary/summary.cgi?cid=10690">10690</a>"	663635	Gluconic lactone 3	619	90-80-2		<a href=http://pubchem.ncbi.nlm.nih.gov/summary/summary.cgi?cid=736">736</a>"	662967	L-Gulonolactone	618	1128-23-0	<a href=http://www.genome.jp/dbget-bin/www_bget?cpd+C05410">C05410</a>"	<a href=http://pubchem.ncbi.nlm.nih.gov/summary/summary.cgi?cid=439373">439373</a>"	663165	Sedoheptulose	575	3019-74-7		<a href=http://pubchem.ncbi.nlm.nih.gov/summary/summary.cgi?cid=5459879">5459879</a>"	668383
Hydantoin, 5-(4-hydroxybutyl)- 1	144	18.6117	278	15072	5458-06-0		<a href=http://pubchem.ncbi.nlm.nih.gov/summary/summary.cgi?cid=95514">95514</a>"	667690	666466	Hydantoin, 5-(4-hydroxybutyl)- 1	278	5458-06-0		<a href=http://pubchem.ncbi.nlm.nih.gov/summary/summary.cgi?cid=95514">95514</a>"	666466	Atrazine-2-hydroxy 6	265	2163-68-0	<a href=http://www.genome.jp/dbget-bin/www_bget?cpd+C06552">C06552</a>"	<a href=http://pubchem.ncbi.nlm.nih.gov/summary/summary.cgi?cid=16553">16553</a>"	670825	carbamoyl-aspartic acid 1	240	923-37-5	<a href=http://www.genome.jp/dbget-bin/www_bget?cpd+C00438">C00438</a>"	<a href=http://pubchem.ncbi.nlm.nih.gov/summary/summary.cgi?cid=279">279</a>"	668109	8-Aminocaprylic acid	230	1002-57-9		<a href=http://pubchem.ncbi.nlm.nih.gov/summary/summary.cgi?cid=66085">66085</a>"	666332	arginine	228	74-79-3	<a href=http://www.genome.jp/dbget-bin/www_bget?cpd+C00062">C00062</a>"	<a href=http://pubchem.ncbi.nlm.nih.gov/summary/summary.cgi?cid=6322">6322</a>"	663436
D-galacturonic acid 1	159	18.625	311	53788	685-73-4		<a href=http://pubchem.ncbi.nlm.nih.gov/summary/summary.cgi?cid=152867">152867</a>"	668230	669370	D-galacturonic acid 1	311	685-73-4		<a href=http://pubchem.ncbi.nlm.nih.gov/summary/summary.cgi?cid=152867">152867</a>"	669370	carbamoyl-aspartic acid 1	309	923-37-5	<a href=http://www.genome.jp/dbget-bin/www_bget?cpd+C00438">C00438</a>"	<a href=http://pubchem.ncbi.nlm.nih.gov/summary/summary.cgi?cid=279">279</a>"	668109	tyramine	301	51-67-2	<a href=http://www.genome.jp/dbget-bin/www_bget?cpd+C00483">C00483</a>"	<a href=http://pubchem.ncbi.nlm.nih.gov/summary/summary.cgi?cid=5610">5610</a>"	664464	glucuronic acid 2	293	6556-12-3	<a href=http://www.genome.jp/dbget-bin/www_bget?cpd+C00191">C00191</a>"	<a href=http://pubchem.ncbi.nlm.nih.gov/summary/summary.cgi?cid=94715">94715</a>"	667638	mannitol	291	87-78-5	<a href=http://www.genome.jp/dbget-bin/www_bget?cpd+D00062">D00062</a>"	<a href=http://pubchem.ncbi.nlm.nih.gov/summary/summary.cgi?cid=6251">6251</a>"	665262	sorbitol	285	50-70-4	<a href=http://www.genome.jp/dbget-bin/www_bget?cpd+D00096">D00096</a>"	<a href=http://pubchem.ncbi.nlm.nih.gov/summary/summary.cgi?cid=5780">5780</a>"	668181	panthenol 2	283	16485-10-2	<a href=http://www.genome.jp/dbget-bin/www_bget?cpd+D03727">D03727</a>"
glucuronic acid 2	170	18.6342	477	16154	6556-12-3	<a href=http://www.genome.jp/dbget-bin/www_bget?cpd+C00191">C00191</a>"	<a href=http://pubchem.ncbi.nlm.nih.gov/summary/summary.cgi?cid=94715">94715</a>"	668601	667638	glucuronic acid 2	477	6556-12-3	<a href=http://www.genome.jp/dbget-bin/www_bget?cpd+C00191">C00191</a>"	<a href=http://pubchem.ncbi.nlm.nih.gov/summary/summary.cgi?cid=94715">94715</a>"	667638	D-galacturonic acid 1	442	685-73-4		<a href=http://pubchem.ncbi.nlm.nih.gov/summary/summary.cgi?cid=152867">152867</a>"	669370	gluconic acid 2	439	526-95-4		<a href=http://pubchem.ncbi.nlm.nih.gov/summary/summary.cgi?cid=10690">10690</a>"	663635	conduritol b epoxide 1	426	6090-95-5		<a href=http://pubchem.ncbi.nlm.nih.gov/summary/summary.cgi?cid=2859">2859</a>"	668450
conduritol b epoxide 1	180	18.64	378	33942	6090-95-5		<a href=http://pubchem.ncbi.nlm.nih.gov/summary/summary.cgi?cid=2859">2859</a>"	668837	668450	conduritol b epoxide 1	378	6090-95-5		<a href=http://pubchem.ncbi.nlm.nih.gov/summary/summary.cgi?cid=2859">2859</a>"	668450	D-galacturonic acid 1	369	685-73-4		<a href=http://pubchem.ncbi.nlm.nih.gov/summary/summary.cgi?cid=152867">152867</a>"	669370	glucuronic acid 2	361	6556-12-3	<a href=http://www.genome.jp/dbget-bin/www_bget?cpd+C00191">C00191</a>"	<a href=http://pubchem.ncbi.nlm.nih.gov/summary/summary.cgi?cid=94715">94715</a>"	667638
methyl hexadecanoate	87	18.67	363	86914	112-39-0		<a href=http://pubchem.ncbi.nlm.nih.gov/summary/summary.cgi?cid=8181">8181</a>"	670052	668720	methyl hexadecanoate	363	112-39-0		<a href=http://pubchem.ncbi.nlm.nih.gov/summary/summary.cgi?cid=8181">8181</a>"	668720	N-Carbamylglutamate 3	287	1188-38-1	<a href=http://www.genome.jp/dbget-bin/www_bget?cpd+C05829">C05829</a>"	<a href=http://pubchem.ncbi.nlm.nih.gov/summary/summary.cgi?cid=121396">121396</a>"	668787	Sedoheptulose	158	3019-74-7		<a href=http://pubchem.ncbi.nlm.nih.gov/summary/summary.cgi?cid=5459879">5459879</a>"	668383
sorbitol	159	18.6917	741	273036	50-70-4	<a href=http://www.genome.jp/dbget-bin/www_bget?cpd+D00096">D00096</a>"	<a href=http://pubchem.ncbi.nlm.nih.gov/summary/summary.cgi?cid=5780">5780</a>"	670930	668181	sorbitol	741	50-70-4	<a href=http://www.genome.jp/dbget-bin/www_bget?cpd+D00096">D00096</a>"	<a href=http://pubchem.ncbi.nlm.nih.gov/summary/summary.cgi?cid=5780">5780</a>"	668181	glucuronic acid 2	597	6556-12-3	<a href=http://www.genome.jp/dbget-bin/www_bget?cpd+C00191">C00191</a>"	<a href=http://pubchem.ncbi.nlm.nih.gov/summary/summary.cgi?cid=94715">94715</a>"	667638	ascorbate	546	50-81-7	<a href=http://www.genome.jp/dbget-bin/www_bget?cpd+C00072">C00072</a>"	<a href=http://pubchem.ncbi.nlm.nih.gov/summary/summary.cgi?cid=235">235</a>"	673715
tyrosine 1	218	18.7042	826	446808	60-18-4	<a href=http://www.genome.jp/dbget-bin/www_bget?cpd+C01536">C01536</a>"	<a href=http://pubchem.ncbi.nlm.nih.gov/summary/summary.cgi?cid=1153">1153</a>"	671436	671841	tyrosine 1	826	60-18-4	<a href=http://www.genome.jp/dbget-bin/www_bget?cpd+C01536">C01536</a>"	<a href=http://pubchem.ncbi.nlm.nih.gov/summary/summary.cgi?cid=1153">1153</a>"	671841	glucuronic acid 2	451	6556-12-3	<a href=http://www.genome.jp/dbget-bin/www_bget?cpd+C00191">C00191</a>"	<a href=http://pubchem.ncbi.nlm.nih.gov/summary/summary.cgi?cid=94715">94715</a>"	667638	conduritol b epoxide 2	405	6090-95-5		<a href=http://pubchem.ncbi.nlm.nih.gov/summary/summary.cgi?cid=2859">2859</a>"	674206	conduritol b epoxide 1	391	6090-95-5		<a href=http://pubchem.ncbi.nlm.nih.gov/summary/summary.cgi?cid=2859">2859</a>"	668450
4-Pyridoxic acid	266	18.7192	240	9753.2	82-82-6	<a href=http://www.genome.jp/dbget-bin/www_bget?cpd+C00847">C00847</a>"	<a href=http://pubchem.ncbi.nlm.nih.gov/summary/summary.cgi?cid=6723">6723</a>"	672044	673487	4-Pyridoxic acid	240	82-82-6	<a href=http://www.genome.jp/dbget-bin/www_bget?cpd+C00847">C00847</a>"	<a href=http://pubchem.ncbi.nlm.nih.gov/summary/summary.cgi?cid=6723">6723</a>"	673487	tyrosine 1	237	60-18-4	<a href=http://www.genome.jp/dbget-bin/www_bget?cpd+C01536">C01536</a>"	<a href=http://pubchem.ncbi.nlm.nih.gov/summary/summary.cgi?cid=1153">1153</a>"	671841	Gallic acid	196	149-91-7	<a href=http://www.genome.jp/dbget-bin/www_bget?cpd+C01424">C01424</a>"	<a href=http://pubchem.ncbi.nlm.nih.gov/summary/summary.cgi?cid=370">370</a>"	675522	4-hydroxycinnamic acid	132	501-98-4	<a href=http://www.genome.jp/dbget-bin/www_bget?cpd+C00811">C00811</a>"	<a href=http://pubchem.ncbi.nlm.nih.gov/summary/summary.cgi?cid=637542">637542</a>"	675005
o-Hydroxyhippuric acid 1	194	18.7367	326	79087	487-54-7	<a href=http://www.genome.jp/dbget-bin/www_bget?cpd+C07588">C07588</a>"	<a href=http://pubchem.ncbi.nlm.nih.gov/summary/summary.cgi?cid=10253">10253</a>"	672752	676856	o-Hydroxyhippuric acid 1	326	487-54-7	<a href=http://www.genome.jp/dbget-bin/www_bget?cpd+C07588">C07588</a>"	<a href=http://pubchem.ncbi.nlm.nih.gov/summary/summary.cgi?cid=10253">10253</a>"	676856	Sinapyl alcohol 2	271	537-33-7	<a href=http://www.genome.jp/dbget-bin/www_bget?cpd+C02325">C02325</a>"	<a href=http://pubchem.ncbi.nlm.nih.gov/summary/summary.cgi?cid=5280507">5280507</a>"	677572	Atrazine-2-hydroxy 6	244	2163-68-0	<a href=http://www.genome.jp/dbget-bin/www_bget?cpd+C06552">C06552</a>"	<a href=http://pubchem.ncbi.nlm.nih.gov/summary/summary.cgi?cid=16553">16553</a>"	670825	octanal 3	239	124-13-0	<a href=http://www.genome.jp/dbget-bin/www_bget?cpd+C01545">C01545</a>"	<a href=http://pubchem.ncbi.nlm.nih.gov/summary/summary.cgi?cid=454">454</a>"	670558	4-Pyridoxic acid	233	82-82-6	<a href=http://www.genome.jp/dbget-bin/www_bget?cpd+C00847">C00847</a>"	<a href=http://pubchem.ncbi.nlm.nih.gov/summary/summary.cgi?cid=6723">6723</a>"	673487
coniferyl alcohol	174	18.745	421	7778.3	458-35-5	<a href=http://www.genome.jp/dbget-bin/www_bget?cpd+C00590">C00590</a>"	<a href=http://pubchem.ncbi.nlm.nih.gov/summary/summary.cgi?cid=1549095">1549095</a>"	673090	673826	coniferyl alcohol	421	458-35-5	<a href=http://www.genome.jp/dbget-bin/www_bget?cpd+C00590">C00590</a>"	<a href=http://pubchem.ncbi.nlm.nih.gov/summary/summary.cgi?cid=1549095">1549095</a>"	673826	Sinapyl alcohol 2	336	537-33-7	<a href=http://www.genome.jp/dbget-bin/www_bget?cpd+C02325">C02325</a>"	<a href=http://pubchem.ncbi.nlm.nih.gov/summary/summary.cgi?cid=5280507">5280507</a>"	677572
4-hydroxycinnamic acid	267	18.7625	269	9455.9	501-98-4	<a href=http://www.genome.jp/dbget-bin/www_bget?cpd+C00811">C00811</a>"	<a href=http://pubchem.ncbi.nlm.nih.gov/summary/summary.cgi?cid=637542">637542</a>"	673798	675005	4-hydroxycinnamic acid	269	501-98-4	<a href=http://www.genome.jp/dbget-bin/www_bget?cpd+C00811">C00811</a>"	<a href=http://pubchem.ncbi.nlm.nih.gov/summary/summary.cgi?cid=637542">637542</a>"	675005	paraoxone	260	311-45-5	<a href=http://www.genome.jp/dbget-bin/www_bget?cpd+C06606">C06606</a>"	<a href=http://pubchem.ncbi.nlm.nih.gov/summary/summary.cgi?cid=9395">9395</a>"	675121	o-Hydroxyhippuric acid 1	259	487-54-7	<a href=http://www.genome.jp/dbget-bin/www_bget?cpd+C07588">C07588</a>"	<a href=http://pubchem.ncbi.nlm.nih.gov/summary/summary.cgi?cid=10253">10253</a>"	676856	Gallic acid	208	149-91-7	<a href=http://www.genome.jp/dbget-bin/www_bget?cpd+C01424">C01424</a>"	<a href=http://pubchem.ncbi.nlm.nih.gov/summary/summary.cgi?cid=370">370</a>"	675522	tyrosine 1	204	60-18-4	<a href=http://www.genome.jp/dbget-bin/www_bget?cpd+C01536">C01536</a>"	<a href=http://pubchem.ncbi.nlm.nih.gov/summary/summary.cgi?cid=1153">1153</a>"	671841
4-hydroxycinnamic acid	219	18.7658	691	25919	501-98-4	<a href=http://www.genome.jp/dbget-bin/www_bget?cpd+C00811">C00811</a>"	<a href=http://pubchem.ncbi.nlm.nih.gov/summary/summary.cgi?cid=637542">637542</a>"	673933	675005	4-hydroxycinnamic acid	691	501-98-4	<a href=http://www.genome.jp/dbget-bin/www_bget?cpd+C00811">C00811</a>"	<a href=http://pubchem.ncbi.nlm.nih.gov/summary/summary.cgi?cid=637542">637542</a>"	675005	coniferyl alcohol	375	458-35-5	<a href=http://www.genome.jp/dbget-bin/www_bget?cpd+C00590">C00590</a>"	<a href=http://pubchem.ncbi.nlm.nih.gov/summary/summary.cgi?cid=1549095">1549095</a>"	673826	conduritol b epoxide 2	316	6090-95-5		<a href=http://pubchem.ncbi.nlm.nih.gov/summary/summary.cgi?cid=2859">2859</a>"	674206	D-galacturonic acid 2	304	685-73-4		<a href=http://pubchem.ncbi.nlm.nih.gov/summary/summary.cgi?cid=152867">152867</a>"	678932	D-galacturonic acid 1	292	685-73-4		<a href=http://pubchem.ncbi.nlm.nih.gov/summary/summary.cgi?cid=152867">152867</a>"	669370
pentadecanoic acid	117	18.82	775	624970	1002-84-2		<a href=http://pubchem.ncbi.nlm.nih.gov/summary/summary.cgi?cid=13849">13849</a>"	676127	675352	pentadecanoic acid	775	1002-84-2		<a href=http://pubchem.ncbi.nlm.nih.gov/summary/summary.cgi?cid=13849">13849</a>"	675352	N-Acetylisatin 7	392	574-17-4	<a href=http://www.genome.jp/dbget-bin/www_bget?cpd+C02172">C02172</a>"	<a href=http://pubchem.ncbi.nlm.nih.gov/summary/summary.cgi?cid=11321">11321</a>"	674925
ascorbate	175	18.8242	380	9317.5	50-81-7	<a href=http://www.genome.jp/dbget-bin/www_bget?cpd+C00072">C00072</a>"	<a href=http://pubchem.ncbi.nlm.nih.gov/summary/summary.cgi?cid=235">235</a>"	676296	673715	ascorbate	380	50-81-7	<a href=http://www.genome.jp/dbget-bin/www_bget?cpd+C00072">C00072</a>"	<a href=http://pubchem.ncbi.nlm.nih.gov/summary/summary.cgi?cid=235">235</a>"	673715
conduritol b epoxide 2	318	18.8417	625	26176	6090-95-5		<a href=http://pubchem.ncbi.nlm.nih.gov/summary/summary.cgi?cid=2859">2859</a>"	677005	674206	conduritol b epoxide 2	625	6090-95-5		<a href=http://pubchem.ncbi.nlm.nih.gov/summary/summary.cgi?cid=2859">2859</a>"	674206
conduritol b epoxide 2	217	18.8467	722	106157	6090-95-5		<a href=http://pubchem.ncbi.nlm.nih.gov/summary/summary.cgi?cid=2859">2859</a>"	677207	674206	conduritol b epoxide 2	722	6090-95-5		<a href=http://pubchem.ncbi.nlm.nih.gov/summary/summary.cgi?cid=2859">2859</a>"	674206
Unknown 308	266	18.8792	180	3794.6	146255-66-5		<a href=http://pubchem.ncbi.nlm.nih.gov/summary/summary.cgi?cid=108001">108001</a>"	678523	679293	3,5-Dihydroxyphenylglycine 2	180	146255-66-5		<a href=http://pubchem.ncbi.nlm.nih.gov/summary/summary.cgi?cid=108001">108001</a>"	679293
1-Hexadecanol	299	18.9467	827	28458	36653-82-4	<a href=http://www.genome.jp/dbget-bin/www_bget?cpd+C00823">C00823</a>"	<a href=http://pubchem.ncbi.nlm.nih.gov/summary/summary.cgi?cid=2682">2682</a>"	681257	680078	1-Hexadecanol	827	36653-82-4	<a href=http://www.genome.jp/dbget-bin/www_bget?cpd+C00823">C00823</a>"	<a href=http://pubchem.ncbi.nlm.nih.gov/summary/summary.cgi?cid=2682">2682</a>"	680078
indole-3-acetic acid	202	18.9758	907	194879	87-51-4	<a href=http://www.genome.jp/dbget-bin/www_bget?cpd+C00954">C00954</a>"	<a href=http://pubchem.ncbi.nlm.nih.gov/summary/summary.cgi?cid=802">802</a>"	682438	686867	indole-3-acetic acid	907	87-51-4	<a href=http://www.genome.jp/dbget-bin/www_bget?cpd+C00954">C00954</a>"	<a href=http://pubchem.ncbi.nlm.nih.gov/summary/summary.cgi?cid=802">802</a>"	686867	N-alpha-Acetyl-L-ornithine 1	293	6205-08-9	<a href=http://www.genome.jp/dbget-bin/www_bget?cpd+C00437">C00437</a>"	<a href=http://pubchem.ncbi.nlm.nih.gov/summary/summary.cgi?cid=907">907</a>"	684414
Unknown 309	179	18.9958		19748				683248
3,5-Dihydroxyphenylglycine 1	281	19.0133	319	15091	146255-66-5		<a href=http://pubchem.ncbi.nlm.nih.gov/summary/summary.cgi?cid=108001">108001</a>"	683957	683922	3,5-Dihydroxyphenylglycine 1	319	146255-66-5		<a href=http://pubchem.ncbi.nlm.nih.gov/summary/summary.cgi?cid=108001">108001</a>"	683922	3,5-Dihydroxyphenylglycine 2	290	146255-66-5		<a href=http://pubchem.ncbi.nlm.nih.gov/summary/summary.cgi?cid=108001">108001</a>"	679293
adrenaline 1	199	19.0242	246	12654	51-43-4		<a href=http://pubchem.ncbi.nlm.nih.gov/summary/summary.cgi?cid=838">838</a>"	684395	680341	adrenaline 1	246	51-43-4		<a href=http://pubchem.ncbi.nlm.nih.gov/summary/summary.cgi?cid=838">838</a>"	680341	3,5-Dihydroxyphenylglycine 1	196	146255-66-5		<a href=http://pubchem.ncbi.nlm.nih.gov/summary/summary.cgi?cid=108001">108001</a>"	683922
Unknown 310	204	19.035		57370				684834
Unknown 311	221	19.0417		7465.8				685104
indole-3-acetamide 2	215	19.0525	227	20074	879-37-8	<a href=http://www.genome.jp/dbget-bin/www_bget?cpd+C02693">C02693</a>"	<a href=http://pubchem.ncbi.nlm.nih.gov/summary/summary.cgi?cid=397">397</a>"	685543	683935	indole-3-acetamide 2	227	879-37-8	<a href=http://www.genome.jp/dbget-bin/www_bget?cpd+C02693">C02693</a>"	<a href=http://pubchem.ncbi.nlm.nih.gov/summary/summary.cgi?cid=397">397</a>"	683935	indole-3-acetic acid	211	87-51-4	<a href=http://www.genome.jp/dbget-bin/www_bget?cpd+C00954">C00954</a>"	<a href=http://pubchem.ncbi.nlm.nih.gov/summary/summary.cgi?cid=802">802</a>"	686867
Unknown 312	187	19.145		10218				689289
2,6-Diaminopimelic acid 1	272	19.1667	598	16233	583-93-7	<a href=http://www.genome.jp/dbget-bin/www_bget?cpd+C00680">C00680</a>"	<a href=http://pubchem.ncbi.nlm.nih.gov/summary/summary.cgi?cid=865">865</a>"	690166	687900	2,6-Diaminopimelic acid 1	598	583-93-7	<a href=http://www.genome.jp/dbget-bin/www_bget?cpd+C00680">C00680</a>"	<a href=http://pubchem.ncbi.nlm.nih.gov/summary/summary.cgi?cid=865">865</a>"	687900
Unknown 313	164	19.1767		8381.2				690571
pantothenic acid	103	19.215	805	215229	79-83-4	<a href=http://www.genome.jp/dbget-bin/www_bget?cpd+C00864">C00864</a>"	<a href=http://pubchem.ncbi.nlm.nih.gov/summary/summary.cgi?cid=6613">6613</a>"	692124	692108	pantothenic acid	805	79-83-4	<a href=http://www.genome.jp/dbget-bin/www_bget?cpd+C00864">C00864</a>"	<a href=http://pubchem.ncbi.nlm.nih.gov/summary/summary.cgi?cid=6613">6613</a>"	692108
pantothenic acid	129	19.2208	505	76504	79-83-4	<a href=http://www.genome.jp/dbget-bin/www_bget?cpd+C00864">C00864</a>"	<a href=http://pubchem.ncbi.nlm.nih.gov/summary/summary.cgi?cid=6613">6613</a>"	692360	692108	pantothenic acid	505	79-83-4	<a href=http://www.genome.jp/dbget-bin/www_bget?cpd+C00864">C00864</a>"	<a href=http://pubchem.ncbi.nlm.nih.gov/summary/summary.cgi?cid=6613">6613</a>"	692108	Galactonic acid	477	576-36-3		<a href=http://pubchem.ncbi.nlm.nih.gov/summary/summary.cgi?cid=128869">128869</a>"	692039	gluconic acid 1	469	526-95-4		<a href=http://pubchem.ncbi.nlm.nih.gov/summary/summary.cgi?cid=10690">10690</a>"	694407	3-Hydroxypropionic acid 4	459	503-66-2	<a href=http://www.genome.jp/dbget-bin/www_bget?cpd+C01013">C01013</a>"	<a href=http://pubchem.ncbi.nlm.nih.gov/summary/summary.cgi?cid=68152">68152</a>"	697244
Unknown 314	319	19.23		4426.8				692731
gluconic acid 1	221	19.2417	389	60126	526-95-4		<a href=http://pubchem.ncbi.nlm.nih.gov/summary/summary.cgi?cid=10690">10690</a>"	693204	694407	gluconic acid 1	389	526-95-4		<a href=http://pubchem.ncbi.nlm.nih.gov/summary/summary.cgi?cid=10690">10690</a>"	694407	Galactonic acid	371	576-36-3		<a href=http://pubchem.ncbi.nlm.nih.gov/summary/summary.cgi?cid=128869">128869</a>"	692039
Galactonic acid	317	19.2725	322	9179.7	576-36-3		<a href=http://pubchem.ncbi.nlm.nih.gov/summary/summary.cgi?cid=128869">128869</a>"	694453	692039	Galactonic acid	322	576-36-3		<a href=http://pubchem.ncbi.nlm.nih.gov/summary/summary.cgi?cid=128869">128869</a>"	692039	gluconic acid 1	317	526-95-4		<a href=http://pubchem.ncbi.nlm.nih.gov/summary/summary.cgi?cid=10690">10690</a>"	694407
3-Hydroxypropionic acid 4	103	19.2733	267	12832	503-66-2	<a href=http://www.genome.jp/dbget-bin/www_bget?cpd+C01013">C01013</a>"	<a href=http://pubchem.ncbi.nlm.nih.gov/summary/summary.cgi?cid=68152">68152</a>"	694486	697244	3-Hydroxypropionic acid 4	267	503-66-2	<a href=http://www.genome.jp/dbget-bin/www_bget?cpd+C01013">C01013</a>"	<a href=http://pubchem.ncbi.nlm.nih.gov/summary/summary.cgi?cid=68152">68152</a>"	697244	pantothenic acid	238	79-83-4	<a href=http://www.genome.jp/dbget-bin/www_bget?cpd+C00864">C00864</a>"	<a href=http://pubchem.ncbi.nlm.nih.gov/summary/summary.cgi?cid=6613">6613</a>"	692108
Unknown 315	170	19.3383		17640				697119
Unknown 316	205	19.3892		5828.4				699177
Unknown 317	116	19.4242		15003				700595
Unknown 318	132	19.4308		35253				700865
Unknown 319	205	19.4458		18576				701472
Unknown 320	160	19.4542		24974				701810
xanthine	56	19.465	394	7400.4	69-89-6	<a href=http://www.genome.jp/dbget-bin/www_bget?cpd+C00385">C00385</a>"	<a href=http://pubchem.ncbi.nlm.nih.gov/summary/summary.cgi?cid=1188">1188</a>"	702248	703020	xanthine	394	69-89-6	<a href=http://www.genome.jp/dbget-bin/www_bget?cpd+C00385">C00385</a>"	<a href=http://pubchem.ncbi.nlm.nih.gov/summary/summary.cgi?cid=1188">1188</a>"	703020	guanine 2	327	73-40-5	<a href=http://www.genome.jp/dbget-bin/www_bget?cpd+C00242">C00242</a>"	<a href=http://pubchem.ncbi.nlm.nih.gov/summary/summary.cgi?cid=764">764</a>"	701233	trans-3,5-Dimethoxy-4-hydroxycinnamaldehyde 2	289	4206-58-0	<a href=http://www.genome.jp/dbget-bin/www_bget?cpd+C05610">C05610</a>"	<a href=http://pubchem.ncbi.nlm.nih.gov/summary/summary.cgi?cid=5280802">5280802</a>"	703955
xanthine	353	19.4758	634	42719	69-89-6	<a href=http://www.genome.jp/dbget-bin/www_bget?cpd+C00385">C00385</a>"	<a href=http://pubchem.ncbi.nlm.nih.gov/summary/summary.cgi?cid=1188">1188</a>"	702687	703020	xanthine	634	69-89-6	<a href=http://www.genome.jp/dbget-bin/www_bget?cpd+C00385">C00385</a>"	<a href=http://pubchem.ncbi.nlm.nih.gov/summary/summary.cgi?cid=1188">1188</a>"	703020	cytidine-monophosphate 1	261	63-37-6	<a href=http://www.genome.jp/dbget-bin/www_bget?cpd+C00055">C00055</a>"	<a href=http://pubchem.ncbi.nlm.nih.gov/summary/summary.cgi?cid=314">314</a>"	701378	beta-Hydroxymyristic acid	253	1961-72-4		<a href=http://pubchem.ncbi.nlm.nih.gov/summary/summary.cgi?cid=16064">16064</a>"	705394
xanthine	194	19.4783	477	8572.9	69-89-6	<a href=http://www.genome.jp/dbget-bin/www_bget?cpd+C00385">C00385</a>"	<a href=http://pubchem.ncbi.nlm.nih.gov/summary/summary.cgi?cid=1188">1188</a>"	702788	703020	xanthine	477	69-89-6	<a href=http://www.genome.jp/dbget-bin/www_bget?cpd+C00385">C00385</a>"	<a href=http://pubchem.ncbi.nlm.nih.gov/summary/summary.cgi?cid=1188">1188</a>"	703020	guanine 2	311	73-40-5	<a href=http://www.genome.jp/dbget-bin/www_bget?cpd+C00242">C00242</a>"	<a href=http://pubchem.ncbi.nlm.nih.gov/summary/summary.cgi?cid=764">764</a>"	701233
trans-3,5-Dimethoxy-4-hydroxycinnamaldehyde 2	174	19.5183	308	7508.3	4206-58-0	<a href=http://www.genome.jp/dbget-bin/www_bget?cpd+C05610">C05610</a>"	<a href=http://pubchem.ncbi.nlm.nih.gov/summary/summary.cgi?cid=5280802">5280802</a>"	704408	703955	trans-3,5-Dimethoxy-4-hydroxycinnamaldehyde 2	308	4206-58-0	<a href=http://www.genome.jp/dbget-bin/www_bget?cpd+C05610">C05610</a>"	<a href=http://pubchem.ncbi.nlm.nih.gov/summary/summary.cgi?cid=5280802">5280802</a>"	703955
Unknown 321	204	19.5317		16755				704948
beta-Hydroxymyristic acid	117	19.5717	405	98048	1961-72-4		<a href=http://pubchem.ncbi.nlm.nih.gov/summary/summary.cgi?cid=16064">16064</a>"	706568	705394	beta-Hydroxymyristic acid	405	1961-72-4		<a href=http://pubchem.ncbi.nlm.nih.gov/summary/summary.cgi?cid=16064">16064</a>"	705394
beta-Hydroxymyristic acid	117	19.6175	441	103453	1961-72-4		<a href=http://pubchem.ncbi.nlm.nih.gov/summary/summary.cgi?cid=16064">16064</a>"	708424	705394	beta-Hydroxymyristic acid	441	1961-72-4		<a href=http://pubchem.ncbi.nlm.nih.gov/summary/summary.cgi?cid=16064">16064</a>"	705394
Unknown 322	183	19.645	24	15814	1188-38-1	<a href=http://www.genome.jp/dbget-bin/www_bget?cpd+C05829">C05829</a>"	<a href=http://pubchem.ncbi.nlm.nih.gov/summary/summary.cgi?cid=121396">121396</a>"	709538	711132	N-Carbamylglutamate 4	24	1188-38-1	<a href=http://www.genome.jp/dbget-bin/www_bget?cpd+C05829">C05829</a>"	<a href=http://pubchem.ncbi.nlm.nih.gov/summary/summary.cgi?cid=121396">121396</a>"	711132
palmitic acid	119	19.6725	446	10762	57-10-3	<a href=http://www.genome.jp/dbget-bin/www_bget?cpd+C00249">C00249</a>"	<a href=http://pubchem.ncbi.nlm.nih.gov/summary/summary.cgi?cid=985">985</a>"	710652	714610	palmitic acid	446	57-10-3	<a href=http://www.genome.jp/dbget-bin/www_bget?cpd+C00249">C00249</a>"	<a href=http://pubchem.ncbi.nlm.nih.gov/summary/summary.cgi?cid=985">985</a>"	714610
Unknown 323	218	19.6842	184	9857.7	3646-68-2		<a href=http://pubchem.ncbi.nlm.nih.gov/summary/summary.cgi?cid=73563">73563</a>"	711124	710000	Glucosaminic acid	184	3646-68-2		<a href=http://pubchem.ncbi.nlm.nih.gov/summary/summary.cgi?cid=73563">73563</a>"	710000	Glucoheptonic acid 2	175	23351-51-1		<a href=http://pubchem.ncbi.nlm.nih.gov/summary/summary.cgi?cid=25588">25588</a>"	716104
Glucoheptonic acid 2	335	19.7642	250	4790.1	23351-51-1		<a href=http://pubchem.ncbi.nlm.nih.gov/summary/summary.cgi?cid=25588">25588</a>"	714364	716104	Glucoheptonic acid 2	250	23351-51-1		<a href=http://pubchem.ncbi.nlm.nih.gov/summary/summary.cgi?cid=25588">25588</a>"	716104	Glucosaminic acid	244	3646-68-2		<a href=http://pubchem.ncbi.nlm.nih.gov/summary/summary.cgi?cid=73563">73563</a>"	710000
Unknown 324	317	19.7833	58	10581	57-10-3	<a href=http://www.genome.jp/dbget-bin/www_bget?cpd+C00249">C00249</a>"	<a href=http://pubchem.ncbi.nlm.nih.gov/summary/summary.cgi?cid=985">985</a>"	715140	714610	palmitic acid	58	57-10-3	<a href=http://www.genome.jp/dbget-bin/www_bget?cpd+C00249">C00249</a>"	<a href=http://pubchem.ncbi.nlm.nih.gov/summary/summary.cgi?cid=985">985</a>"	714610
palmitic acid	117	19.79	964	19044937	57-10-3	<a href=http://www.genome.jp/dbget-bin/www_bget?cpd+C00249">C00249</a>"	<a href=http://pubchem.ncbi.nlm.nih.gov/summary/summary.cgi?cid=985">985</a>"	715410	714610	palmitic acid	964	57-10-3	<a href=http://www.genome.jp/dbget-bin/www_bget?cpd+C00249">C00249</a>"	<a href=http://pubchem.ncbi.nlm.nih.gov/summary/summary.cgi?cid=985">985</a>"	714610
Unknown 325	169	19.7925		22241				715512
L-dopa 1	93	19.8775	234	13136	59-92-7	<a href=http://www.genome.jp/dbget-bin/www_bget?cpd+C00355">C00355</a>"	<a href=http://pubchem.ncbi.nlm.nih.gov/summary/summary.cgi?cid=6047">6047</a>"	718954	722570	L-dopa 1	234	59-92-7	<a href=http://www.genome.jp/dbget-bin/www_bget?cpd+C00355">C00355</a>"	<a href=http://pubchem.ncbi.nlm.nih.gov/summary/summary.cgi?cid=6047">6047</a>"	722570
N-Acetyl-beta-D-mannosamine 1	225	19.88	413	18317	7772-94-3		<a href=http://pubchem.ncbi.nlm.nih.gov/summary/summary.cgi?cid=3084028">3084028</a>"	719055	723226	N-Acetyl-beta-D-mannosamine 1	413	7772-94-3		<a href=http://pubchem.ncbi.nlm.nih.gov/summary/summary.cgi?cid=3084028">3084028</a>"	723226
N-Acetyl-beta-D-mannosamine 1	103	19.8867	345	15631	7772-94-3		<a href=http://pubchem.ncbi.nlm.nih.gov/summary/summary.cgi?cid=3084028">3084028</a>"	719325	723226	N-Acetyl-beta-D-mannosamine 1	345	7772-94-3		<a href=http://pubchem.ncbi.nlm.nih.gov/summary/summary.cgi?cid=3084028">3084028</a>"	723226	N-Acetyl-D-galactosamine 2	330	14215-68-0	<a href=http://www.genome.jp/dbget-bin/www_bget?cpd+C01132">C01132</a>"	<a href=http://pubchem.ncbi.nlm.nih.gov/summary/summary.cgi?cid=35717">35717</a>"	722747	Glucoheptonic acid 2	326	23351-51-1		<a href=http://pubchem.ncbi.nlm.nih.gov/summary/summary.cgi?cid=25588">25588</a>"	716104	Isopropyl-beta-D-thiogalactopyranoside	310	367-93-1		<a href=http://pubchem.ncbi.nlm.nih.gov/summary/summary.cgi?cid=552632">552632</a>"	722857
N-Acetyl-beta-D-mannosamine 1	87	20.0308	843	130323	7772-94-3		<a href=http://pubchem.ncbi.nlm.nih.gov/summary/summary.cgi?cid=3084028">3084028</a>"	725164	723226	N-Acetyl-beta-D-mannosamine 1	843	7772-94-3		<a href=http://pubchem.ncbi.nlm.nih.gov/summary/summary.cgi?cid=3084028">3084028</a>"	723226	N-Acetyl-D-galactosamine 1	835	14215-68-0	<a href=http://www.genome.jp/dbget-bin/www_bget?cpd+C01132">C01132</a>"	<a href=http://pubchem.ncbi.nlm.nih.gov/summary/summary.cgi?cid=35717">35717</a>"	726136	N-Acetyl-D-galactosamine 2	728	14215-68-0	<a href=http://www.genome.jp/dbget-bin/www_bget?cpd+C01132">C01132</a>"	<a href=http://pubchem.ncbi.nlm.nih.gov/summary/summary.cgi?cid=35717">35717</a>"	722747	N-Acetyl-D-galactosamine 3	720	14215-68-0	<a href=http://www.genome.jp/dbget-bin/www_bget?cpd+C01132">C01132</a>"	<a href=http://pubchem.ncbi.nlm.nih.gov/summary/summary.cgi?cid=35717">35717</a>"	728102	N-Acetyl-beta-D-mannosamine 2	716	7772-94-3		<a href=http://pubchem.ncbi.nlm.nih.gov/summary/summary.cgi?cid=3084028">3084028</a>"	727711
N-Acetyl-D-galactosamine 1	30	20.0333	486	42153	14215-68-0	<a href=http://www.genome.jp/dbget-bin/www_bget?cpd+C01132">C01132</a>"	<a href=http://pubchem.ncbi.nlm.nih.gov/summary/summary.cgi?cid=35717">35717</a>"	725265	726136	N-Acetyl-D-galactosamine 1	486	14215-68-0	<a href=http://www.genome.jp/dbget-bin/www_bget?cpd+C01132">C01132</a>"	<a href=http://pubchem.ncbi.nlm.nih.gov/summary/summary.cgi?cid=35717">35717</a>"	726136	N-Acetyl-beta-D-mannosamine 1	461	7772-94-3		<a href=http://pubchem.ncbi.nlm.nih.gov/summary/summary.cgi?cid=3084028">3084028</a>"	723226	N-Acetyl-D-galactosamine 3	427	14215-68-0	<a href=http://www.genome.jp/dbget-bin/www_bget?cpd+C01132">C01132</a>"	<a href=http://pubchem.ncbi.nlm.nih.gov/summary/summary.cgi?cid=35717">35717</a>"	728102	N-Acetyl-D-galactosamine 2	423	14215-68-0	<a href=http://www.genome.jp/dbget-bin/www_bget?cpd+C01132">C01132</a>"	<a href=http://pubchem.ncbi.nlm.nih.gov/summary/summary.cgi?cid=35717">35717</a>"	722747	N-Acetyl-beta-D-mannosamine 2	421	7772-94-3		<a href=http://pubchem.ncbi.nlm.nih.gov/summary/summary.cgi?cid=3084028">3084028</a>"	727711
Guanidinosuccinic acid 4	267	20.1083	278	5525.9	6133-30-8		<a href=http://pubchem.ncbi.nlm.nih.gov/summary/summary.cgi?cid=97856">97856</a>"	728302	725907	Guanidinosuccinic acid 4	278	6133-30-8		<a href=http://pubchem.ncbi.nlm.nih.gov/summary/summary.cgi?cid=97856">97856</a>"	725907	uric acid	259	66-22-8	<a href=http://www.genome.jp/dbget-bin/www_bget?cpd+C00366">C00366</a>"	<a href=http://pubchem.ncbi.nlm.nih.gov/summary/summary.cgi?cid=1175">1175</a>"	731691
Unknown 326	290	20.1425	109	32349	492-27-3	<a href=http://www.genome.jp/dbget-bin/www_bget?cpd+C01717">C01717</a>"	<a href=http://pubchem.ncbi.nlm.nih.gov/summary/summary.cgi?cid=3845">3845</a>"	729686	728655	4-oxo-1H-quinoline-2-carboxylic acid	109	492-27-3	<a href=http://www.genome.jp/dbget-bin/www_bget?cpd+C01717">C01717</a>"	<a href=http://pubchem.ncbi.nlm.nih.gov/summary/summary.cgi?cid=3845">3845</a>"	728655	myo-inositol	21	87-89-8	<a href=http://www.genome.jp/dbget-bin/www_bget?cpd+C06153">C06153</a>"	<a href=http://pubchem.ncbi.nlm.nih.gov/summary/summary.cgi?cid=892">892</a>"	729867
Unknown 327	202	20.1483		47617				729922
myo-inositol	203	20.1617	386	21990	87-89-8	<a href=http://www.genome.jp/dbget-bin/www_bget?cpd+C06153">C06153</a>"	<a href=http://pubchem.ncbi.nlm.nih.gov/summary/summary.cgi?cid=892">892</a>"	730462	729867	myo-inositol	386	87-89-8	<a href=http://www.genome.jp/dbget-bin/www_bget?cpd+C06153">C06153</a>"	<a href=http://pubchem.ncbi.nlm.nih.gov/summary/summary.cgi?cid=892">892</a>"	729867	N-Acetyl-beta-D-mannosamine 2	363	7772-94-3		<a href=http://pubchem.ncbi.nlm.nih.gov/summary/summary.cgi?cid=3084028">3084028</a>"	727711	N-Acetyl-D-galactosamine 3	360	14215-68-0	<a href=http://www.genome.jp/dbget-bin/www_bget?cpd+C01132">C01132</a>"	<a href=http://pubchem.ncbi.nlm.nih.gov/summary/summary.cgi?cid=35717">35717</a>"	728102	N-Acetyl-D-galactosamine 1	346	14215-68-0	<a href=http://www.genome.jp/dbget-bin/www_bget?cpd+C01132">C01132</a>"	<a href=http://pubchem.ncbi.nlm.nih.gov/summary/summary.cgi?cid=35717">35717</a>"	726136	N-Acetyl-beta-D-mannosamine 3	344	7772-94-3		<a href=http://pubchem.ncbi.nlm.nih.gov/summary/summary.cgi?cid=3084028">3084028</a>"	730497	N-Acetyl-beta-D-mannosamine 4	343	7772-94-3		<a href=http://pubchem.ncbi.nlm.nih.gov/summary/summary.cgi?cid=3084028">3084028</a>"	734847
myo-inositol	217	20.1658	864	287825	87-89-8	<a href=http://www.genome.jp/dbget-bin/www_bget?cpd+C06153">C06153</a>"	<a href=http://pubchem.ncbi.nlm.nih.gov/summary/summary.cgi?cid=892">892</a>"	730631	729867	myo-inositol	864	87-89-8	<a href=http://www.genome.jp/dbget-bin/www_bget?cpd+C06153">C06153</a>"	<a href=http://pubchem.ncbi.nlm.nih.gov/summary/summary.cgi?cid=892">892</a>"	729867	N-Acetyl-D-galactosamine 3	586	14215-68-0	<a href=http://www.genome.jp/dbget-bin/www_bget?cpd+C01132">C01132</a>"	<a href=http://pubchem.ncbi.nlm.nih.gov/summary/summary.cgi?cid=35717">35717</a>"	728102	N-Acetyl-beta-D-mannosamine 3	556	7772-94-3		<a href=http://pubchem.ncbi.nlm.nih.gov/summary/summary.cgi?cid=3084028">3084028</a>"	730497
N-Acetyl-beta-D-mannosamine 3	205	20.2267	636	9083.7	7772-94-3		<a href=http://pubchem.ncbi.nlm.nih.gov/summary/summary.cgi?cid=3084028">3084028</a>"	733094	730497	N-Acetyl-beta-D-mannosamine 3	636	7772-94-3		<a href=http://pubchem.ncbi.nlm.nih.gov/summary/summary.cgi?cid=3084028">3084028</a>"	730497	N-Acetyl-beta-D-mannosamine 4	584	7772-94-3		<a href=http://pubchem.ncbi.nlm.nih.gov/summary/summary.cgi?cid=3084028">3084028</a>"	734847	N-Acetyl-D-galactosamine 3	575	14215-68-0	<a href=http://www.genome.jp/dbget-bin/www_bget?cpd+C01132">C01132</a>"	<a href=http://pubchem.ncbi.nlm.nih.gov/summary/summary.cgi?cid=35717">35717</a>"	728102	myo-inositol	400	87-89-8	<a href=http://www.genome.jp/dbget-bin/www_bget?cpd+C06153">C06153</a>"	<a href=http://pubchem.ncbi.nlm.nih.gov/summary/summary.cgi?cid=892">892</a>"	729867
uric acid	180	20.28	362	11816	66-22-8	<a href=http://www.genome.jp/dbget-bin/www_bget?cpd+C00366">C00366</a>"	<a href=http://pubchem.ncbi.nlm.nih.gov/summary/summary.cgi?cid=1175">1175</a>"	735254	731691	uric acid	362	66-22-8	<a href=http://www.genome.jp/dbget-bin/www_bget?cpd+C00366">C00366</a>"	<a href=http://pubchem.ncbi.nlm.nih.gov/summary/summary.cgi?cid=1175">1175</a>"	731691	N-Acetyl-beta-D-mannosamine 4	325	7772-94-3		<a href=http://pubchem.ncbi.nlm.nih.gov/summary/summary.cgi?cid=3084028">3084028</a>"	734847
uric acid	194	20.295	259	7470.1	66-22-8	<a href=http://www.genome.jp/dbget-bin/www_bget?cpd+C00366">C00366</a>"	<a href=http://pubchem.ncbi.nlm.nih.gov/summary/summary.cgi?cid=1175">1175</a>"	735862	731691	uric acid	259	66-22-8	<a href=http://www.genome.jp/dbget-bin/www_bget?cpd+C00366">C00366</a>"	<a href=http://pubchem.ncbi.nlm.nih.gov/summary/summary.cgi?cid=1175">1175</a>"	731691
N-Acetyl-beta-D-mannosamine 4	319	20.3142	380	4474.6	7772-94-3		<a href=http://pubchem.ncbi.nlm.nih.gov/summary/summary.cgi?cid=3084028">3084028</a>"	736638	734847	N-Acetyl-beta-D-mannosamine 4	380	7772-94-3		<a href=http://pubchem.ncbi.nlm.nih.gov/summary/summary.cgi?cid=3084028">3084028</a>"	734847
N-Acetyl-beta-D-mannosamine 4	117	20.3708	557	110362	7772-94-3		<a href=http://pubchem.ncbi.nlm.nih.gov/summary/summary.cgi?cid=3084028">3084028</a>"	738933	734847	N-Acetyl-beta-D-mannosamine 4	557	7772-94-3		<a href=http://pubchem.ncbi.nlm.nih.gov/summary/summary.cgi?cid=3084028">3084028</a>"	734847	ribose-5-phosphate 2	517	4151-19-3		<a href=http://pubchem.ncbi.nlm.nih.gov/summary/summary.cgi?cid=77982">77982</a>"	735370
d-Glucoheptose 1	213	20.405	360	3800.4	62475-58-5		<a href=http://pubchem.ncbi.nlm.nih.gov/summary/summary.cgi?cid=219662">219662</a>"	740317	743234	d-Glucoheptose 1	360	62475-58-5		<a href=http://pubchem.ncbi.nlm.nih.gov/summary/summary.cgi?cid=219662">219662</a>"	743234
Unknown 328	254	20.4117	97	165443	122-78-1	<a href=http://www.genome.jp/dbget-bin/www_bget?cpd+C00601">C00601</a>"	<a href=http://pubchem.ncbi.nlm.nih.gov/summary/summary.cgi?cid=998">998</a>"	740587	737958	phenylacetaldehyde 1	97	122-78-1	<a href=http://www.genome.jp/dbget-bin/www_bget?cpd+C00601">C00601</a>"	<a href=http://pubchem.ncbi.nlm.nih.gov/summary/summary.cgi?cid=998">998</a>"	737958
5-Methoxypsoralen	117	20.4533	254	98674	484-20-8	<a href=http://www.genome.jp/dbget-bin/www_bget?cpd+C01557">C01557</a>"	<a href=http://pubchem.ncbi.nlm.nih.gov/summary/summary.cgi?cid=2355">2355</a>"	742274	741012	5-Methoxypsoralen	254	484-20-8	<a href=http://www.genome.jp/dbget-bin/www_bget?cpd+C01557">C01557</a>"	<a href=http://pubchem.ncbi.nlm.nih.gov/summary/summary.cgi?cid=2355">2355</a>"	741012
Unknown 329	194	20.4633	185	4168.7	122-78-1	<a href=http://www.genome.jp/dbget-bin/www_bget?cpd+C00601">C00601</a>"	<a href=http://pubchem.ncbi.nlm.nih.gov/summary/summary.cgi?cid=998">998</a>"	742679	739728	phenylacetaldehyde 2	185	122-78-1	<a href=http://www.genome.jp/dbget-bin/www_bget?cpd+C00601">C00601</a>"	<a href=http://pubchem.ncbi.nlm.nih.gov/summary/summary.cgi?cid=998">998</a>"	739728
cis-Phytol	57	20.4792	301	121885	7541-49-3		<a href=http://pubchem.ncbi.nlm.nih.gov/summary/summary.cgi?cid=6430833">6430833</a>"	743320	747761	cis-Phytol	301	7541-49-3		<a href=http://pubchem.ncbi.nlm.nih.gov/summary/summary.cgi?cid=6430833">6430833</a>"	747761
cis-Phytol	96	20.4858	289	12065	7541-49-3		<a href=http://pubchem.ncbi.nlm.nih.gov/summary/summary.cgi?cid=6430833">6430833</a>"	743590	747761	cis-Phytol	289	7541-49-3		<a href=http://pubchem.ncbi.nlm.nih.gov/summary/summary.cgi?cid=6430833">6430833</a>"	747761	methyl octadecanoate	281	112-61-8		<a href=http://pubchem.ncbi.nlm.nih.gov/summary/summary.cgi?cid=8201">8201</a>"	747420
guanine 1	353	20.5108	374	9514.8	73-40-5	<a href=http://www.genome.jp/dbget-bin/www_bget?cpd+C00242">C00242</a>"	<a href=http://pubchem.ncbi.nlm.nih.gov/summary/summary.cgi?cid=764">764</a>"	744603	744767	guanine 1	374	73-40-5	<a href=http://www.genome.jp/dbget-bin/www_bget?cpd+C00242">C00242</a>"	<a href=http://pubchem.ncbi.nlm.nih.gov/summary/summary.cgi?cid=764">764</a>"	744767
d-Glucoheptose 1	319	20.535	672	47148	62475-58-5		<a href=http://pubchem.ncbi.nlm.nih.gov/summary/summary.cgi?cid=219662">219662</a>"	745581	743234	d-Glucoheptose 1	672	62475-58-5		<a href=http://pubchem.ncbi.nlm.nih.gov/summary/summary.cgi?cid=219662">219662</a>"	743234	Glucoheptonic acid 3	653	23351-51-1		<a href=http://pubchem.ncbi.nlm.nih.gov/summary/summary.cgi?cid=25588">25588</a>"	743422
d-Glucoheptose 1	205	20.5925	426	87186	62475-58-5		<a href=http://pubchem.ncbi.nlm.nih.gov/summary/summary.cgi?cid=219662">219662</a>"	747911	743234	d-Glucoheptose 1	426	62475-58-5		<a href=http://pubchem.ncbi.nlm.nih.gov/summary/summary.cgi?cid=219662">219662</a>"	743234	Glucoheptonic acid 3	366	23351-51-1		<a href=http://pubchem.ncbi.nlm.nih.gov/summary/summary.cgi?cid=25588">25588</a>"	743422
d-Glucoheptose 1	147	20.5967	616	177194	62475-58-5		<a href=http://pubchem.ncbi.nlm.nih.gov/summary/summary.cgi?cid=219662">219662</a>"	748080	743234	d-Glucoheptose 1	616	62475-58-5		<a href=http://pubchem.ncbi.nlm.nih.gov/summary/summary.cgi?cid=219662">219662</a>"	743234	Glucoheptonic acid 3	572	23351-51-1		<a href=http://pubchem.ncbi.nlm.nih.gov/summary/summary.cgi?cid=25588">25588</a>"	743422
Flavanone 1	221	20.6058	236	58429	487-26-3	<a href=http://www.genome.jp/dbget-bin/www_bget?cpd+C00766">C00766</a>"	<a href=http://pubchem.ncbi.nlm.nih.gov/summary/summary.cgi?cid=10251">10251</a>"	748452	748844	Flavanone 1	236	487-26-3	<a href=http://www.genome.jp/dbget-bin/www_bget?cpd+C00766">C00766</a>"	<a href=http://pubchem.ncbi.nlm.nih.gov/summary/summary.cgi?cid=10251">10251</a>"	748844	Flavanone 2	216	487-26-3	<a href=http://www.genome.jp/dbget-bin/www_bget?cpd+C00766">C00766</a>"	<a href=http://pubchem.ncbi.nlm.nih.gov/summary/summary.cgi?cid=10251">10251</a>"	743690	caffeic acid	195	331-39-5	<a href=http://www.genome.jp/dbget-bin/www_bget?cpd+C01197">C01197</a>"	<a href=http://pubchem.ncbi.nlm.nih.gov/summary/summary.cgi?cid=689043">689043</a>"	749457	3,4-dihydroxycinnamic acid	192	331-39-5	<a href=http://www.genome.jp/dbget-bin/www_bget?cpd+C01197">C01197</a>"	<a href=http://pubchem.ncbi.nlm.nih.gov/summary/summary.cgi?cid=2518">2518</a>"	749342
caffeic acid	219	20.625	507	39117	331-39-5	<a href=http://www.genome.jp/dbget-bin/www_bget?cpd+C01197">C01197</a>"	<a href=http://pubchem.ncbi.nlm.nih.gov/summary/summary.cgi?cid=689043">689043</a>"	749230	749457	caffeic acid	507	331-39-5	<a href=http://www.genome.jp/dbget-bin/www_bget?cpd+C01197">C01197</a>"	<a href=http://pubchem.ncbi.nlm.nih.gov/summary/summary.cgi?cid=689043">689043</a>"	749457	3,4-dihydroxycinnamic acid	496	331-39-5	<a href=http://www.genome.jp/dbget-bin/www_bget?cpd+C01197">C01197</a>"	<a href=http://pubchem.ncbi.nlm.nih.gov/summary/summary.cgi?cid=2518">2518</a>"	749342	Isoxanthopterin	301	529-69-1	<a href=http://www.genome.jp/dbget-bin/www_bget?cpd+C03975">C03975</a>"	<a href=http://pubchem.ncbi.nlm.nih.gov/summary/summary.cgi?cid=10729">10729</a>"	749348	methyl octadecanoate	239	112-61-8		<a href=http://pubchem.ncbi.nlm.nih.gov/summary/summary.cgi?cid=8201">8201</a>"	747420
Isoxanthopterin	276	20.6508	269	6536.2	529-69-1	<a href=http://www.genome.jp/dbget-bin/www_bget?cpd+C03975">C03975</a>"	<a href=http://pubchem.ncbi.nlm.nih.gov/summary/summary.cgi?cid=10729">10729</a>"	750278	749348	Isoxanthopterin	269	529-69-1	<a href=http://www.genome.jp/dbget-bin/www_bget?cpd+C03975">C03975</a>"	<a href=http://pubchem.ncbi.nlm.nih.gov/summary/summary.cgi?cid=10729">10729</a>"	749348
Unknown 330	394	20.67	88	10753	529-69-1	<a href=http://www.genome.jp/dbget-bin/www_bget?cpd+C03975">C03975</a>"	<a href=http://pubchem.ncbi.nlm.nih.gov/summary/summary.cgi?cid=10729">10729</a>"	751055	749348	Isoxanthopterin	88	529-69-1	<a href=http://www.genome.jp/dbget-bin/www_bget?cpd+C03975">C03975</a>"	<a href=http://pubchem.ncbi.nlm.nih.gov/summary/summary.cgi?cid=10729">10729</a>"	749348	d-Glucoheptose 2	12	62475-58-5		<a href=http://pubchem.ncbi.nlm.nih.gov/summary/summary.cgi?cid=219662">219662</a>"	755108	Octadecanol	12	112-92-5	<a href=http://www.genome.jp/dbget-bin/www_bget?cpd+D01924">D01924</a>"	<a href=http://pubchem.ncbi.nlm.nih.gov/summary/summary.cgi?cid=8221">8221</a>"	755073	Flavanone 1	10	487-26-3	<a href=http://www.genome.jp/dbget-bin/www_bget?cpd+C00766">C00766</a>"	<a href=http://pubchem.ncbi.nlm.nih.gov/summary/summary.cgi?cid=10251">10251</a>"	748844
heptadecanoic acid	117	20.705	906	305447	506-12-7		<a href=http://pubchem.ncbi.nlm.nih.gov/summary/summary.cgi?cid=10465">10465</a>"	752475	751387	heptadecanoic acid	906	506-12-7		<a href=http://pubchem.ncbi.nlm.nih.gov/summary/summary.cgi?cid=10465">10465</a>"	751387
Octadecanol	83	20.815	739	36518	112-92-5	<a href=http://www.genome.jp/dbget-bin/www_bget?cpd+D01924">D01924</a>"	<a href=http://pubchem.ncbi.nlm.nih.gov/summary/summary.cgi?cid=8221">8221</a>"	756938	755073	Octadecanol	739	112-92-5	<a href=http://www.genome.jp/dbget-bin/www_bget?cpd+D01924">D01924</a>"	<a href=http://pubchem.ncbi.nlm.nih.gov/summary/summary.cgi?cid=8221">8221</a>"	755073	6-hydroxy caproic acid dimer	430	1191-25-9	<a href=http://www.genome.jp/dbget-bin/www_bget?cpd+C06103">C06103</a>"	<a href=http://pubchem.ncbi.nlm.nih.gov/summary/summary.cgi?cid=14490">14490</a>"	758453	d-Glucoheptose 2	380	62475-58-5		<a href=http://pubchem.ncbi.nlm.nih.gov/summary/summary.cgi?cid=219662">219662</a>"	755108
Octadecanol	67	20.8217	347	10945	112-92-5	<a href=http://www.genome.jp/dbget-bin/www_bget?cpd+D01924">D01924</a>"	<a href=http://pubchem.ncbi.nlm.nih.gov/summary/summary.cgi?cid=8221">8221</a>"	757209	755073	Octadecanol	347	112-92-5	<a href=http://www.genome.jp/dbget-bin/www_bget?cpd+D01924">D01924</a>"	<a href=http://pubchem.ncbi.nlm.nih.gov/summary/summary.cgi?cid=8221">8221</a>"	755073	6-hydroxy caproic acid dimer	293	1191-25-9	<a href=http://www.genome.jp/dbget-bin/www_bget?cpd+C06103">C06103</a>"	<a href=http://pubchem.ncbi.nlm.nih.gov/summary/summary.cgi?cid=14490">14490</a>"	758453
5-Hydroxyindole-2-carboxylic acid 2	268	20.8275	269	8926.1	21598-06-1		<a href=http://pubchem.ncbi.nlm.nih.gov/summary/summary.cgi?cid=88958">88958</a>"	757446	754945	5-Hydroxyindole-2-carboxylic acid 2	269	21598-06-1		<a href=http://pubchem.ncbi.nlm.nih.gov/summary/summary.cgi?cid=88958">88958</a>"	754945
Unknown 331	159	20.8467		12533				758223
noradrenaline	159	20.9175	220	5466.7	51-41-2		<a href=http://pubchem.ncbi.nlm.nih.gov/summary/summary.cgi?cid=951">951</a>"	761097	756118	noradrenaline	220	51-41-2		<a href=http://pubchem.ncbi.nlm.nih.gov/summary/summary.cgi?cid=951">951</a>"	756118
Phytol	143	20.9642	689	272925	150-86-7		<a href=http://pubchem.ncbi.nlm.nih.gov/summary/summary.cgi?cid=5320547">5320547</a>"	762991	762621	Phytol	689	150-86-7		<a href=http://pubchem.ncbi.nlm.nih.gov/summary/summary.cgi?cid=5320547">5320547</a>"	762621	Indolelactate 2	246	1821-52-9	<a href=http://www.genome.jp/dbget-bin/www_bget?cpd+C02044">C02044</a>"	<a href=http://pubchem.ncbi.nlm.nih.gov/summary/summary.cgi?cid=92904">92904</a>"	766086	5-Methoxyindole-3-acetic acid	244	3471-31-6	<a href=http://www.genome.jp/dbget-bin/www_bget?cpd+C05660">C05660</a>"	<a href=http://pubchem.ncbi.nlm.nih.gov/summary/summary.cgi?cid=18986">18986</a>"	764653
Unknown 332	147	20.9733		44631				763363
Indolelactate 2	200	21.0017	221	10840	1821-52-9	<a href=http://www.genome.jp/dbget-bin/www_bget?cpd+C02044">C02044</a>"	<a href=http://pubchem.ncbi.nlm.nih.gov/summary/summary.cgi?cid=92904">92904</a>"	764512	766086	Indolelactate 2	221	1821-52-9	<a href=http://www.genome.jp/dbget-bin/www_bget?cpd+C02044">C02044</a>"	<a href=http://pubchem.ncbi.nlm.nih.gov/summary/summary.cgi?cid=92904">92904</a>"	766086	Fructose 2,6-biphosphate degr prod 1	215	79082-92-1	<a href=http://www.genome.jp/dbget-bin/www_bget?cpd+C00665">C00665</a>"	<a href=http://pubchem.ncbi.nlm.nih.gov/summary/summary.cgi?cid=105021">105021</a>"	765677
5-Methoxyindole-3-acetic acid	160	21.0417	273	8396.3	3471-31-6	<a href=http://www.genome.jp/dbget-bin/www_bget?cpd+C05660">C05660</a>"	<a href=http://pubchem.ncbi.nlm.nih.gov/summary/summary.cgi?cid=18986">18986</a>"	766135	764653	5-Methoxyindole-3-acetic acid	273	3471-31-6	<a href=http://www.genome.jp/dbget-bin/www_bget?cpd+C05660">C05660</a>"	<a href=http://pubchem.ncbi.nlm.nih.gov/summary/summary.cgi?cid=18986">18986</a>"	764653	Phytol	258	150-86-7		<a href=http://pubchem.ncbi.nlm.nih.gov/summary/summary.cgi?cid=5320547">5320547</a>"	762621	Thioctamide 1	229	3206-73-3	<a href=http://www.genome.jp/dbget-bin/www_bget?cpd+C00248">C00248</a>"	<a href=http://pubchem.ncbi.nlm.nih.gov/summary/summary.cgi?cid=863">863</a>"	768672	Indolelactate 2	226	1821-52-9	<a href=http://www.genome.jp/dbget-bin/www_bget?cpd+C02044">C02044</a>"	<a href=http://pubchem.ncbi.nlm.nih.gov/summary/summary.cgi?cid=92904">92904</a>"	766086	glutathione 1	225	70-18-8	<a href=http://www.genome.jp/dbget-bin/www_bget?cpd+C00051">C00051</a>"	<a href=http://pubchem.ncbi.nlm.nih.gov/summary/summary.cgi?cid=124886">124886</a>"	762594	L-kynurenine 2	218	2922-83-0	<a href=http://www.genome.jp/dbget-bin/www_bget?cpd+C00328">C00328</a>"	<a href=http://pubchem.ncbi.nlm.nih.gov/summary/summary.cgi?cid=161166">161166</a>"	762256
Phytol	143	21.06	506	59385	150-86-7		<a href=http://pubchem.ncbi.nlm.nih.gov/summary/summary.cgi?cid=5320547">5320547</a>"	766879	762621	Phytol	506	150-86-7		<a href=http://pubchem.ncbi.nlm.nih.gov/summary/summary.cgi?cid=5320547">5320547</a>"	762621	Phytanic acid	373	14721-66-5		<a href=http://pubchem.ncbi.nlm.nih.gov/summary/summary.cgi?cid=468706">468706</a>"	771072	Fructose 2,6-biphosphate degr prod 1	329	79082-92-1	<a href=http://www.genome.jp/dbget-bin/www_bget?cpd+C00665">C00665</a>"	<a href=http://pubchem.ncbi.nlm.nih.gov/summary/summary.cgi?cid=105021">105021</a>"	765677
Unknown 333	73	21.07		512568				767285
Unknown 334	101	21.0758		18755				767521
Unknown 335	204	21.09		16745				768096
Unknown 336	163	21.1025		7539.5				768603
Unknown 337	243	21.1242		40243				769482
Phytanic acid	159	21.1767	941	344826	14721-66-5		<a href=http://pubchem.ncbi.nlm.nih.gov/summary/summary.cgi?cid=468706">468706</a>"	771612	771072	Phytanic acid	941	14721-66-5		<a href=http://pubchem.ncbi.nlm.nih.gov/summary/summary.cgi?cid=468706">468706</a>"	771072
Unknown 338	39	21.1842		29127				771917
3-Hydroxypalmitic acid	299	21.19	494	6752.3	928-17-6		<a href=http://pubchem.ncbi.nlm.nih.gov/summary/summary.cgi?cid=92836">92836</a>"	772153	775597	3-Hydroxypalmitic acid	494	928-17-6		<a href=http://pubchem.ncbi.nlm.nih.gov/summary/summary.cgi?cid=92836">92836</a>"	775597
beta-Mannosylglycerate 1	322	21.2408	231	8942.1	164324-35-0		<a href=http://pubchem.ncbi.nlm.nih.gov/summary/summary.cgi?cid=5460194">5460194</a>"	774216	775162	beta-Mannosylglycerate 1	231	164324-35-0		<a href=http://pubchem.ncbi.nlm.nih.gov/summary/summary.cgi?cid=5460194">5460194</a>"	775162
Fructose 2,6-biphosphate degr prod 2	211	21.2617	613	38628	79082-92-1	<a href=http://www.genome.jp/dbget-bin/www_bget?cpd+C00665">C00665</a>"	<a href=http://pubchem.ncbi.nlm.nih.gov/summary/summary.cgi?cid=105021">105021</a>"	775061	774354	Fructose 2,6-biphosphate degr prod 2	613	79082-92-1	<a href=http://www.genome.jp/dbget-bin/www_bget?cpd+C00665">C00665</a>"	<a href=http://pubchem.ncbi.nlm.nih.gov/summary/summary.cgi?cid=105021">105021</a>"	774354	beta-Mannosylglycerate 1	406	164324-35-0		<a href=http://pubchem.ncbi.nlm.nih.gov/summary/summary.cgi?cid=5460194">5460194</a>"	775162
linoleic acid	51	21.3117	681	24557	60-33-3		<a href=http://pubchem.ncbi.nlm.nih.gov/summary/summary.cgi?cid=3931">3931</a>"	777090	777515	linoleic acid	681	60-33-3		<a href=http://pubchem.ncbi.nlm.nih.gov/summary/summary.cgi?cid=3931">3931</a>"	777515	oleic acid	634	112-80-1	<a href=http://www.genome.jp/dbget-bin/www_bget?cpd+C00712">C00712</a>"	<a href=http://pubchem.ncbi.nlm.nih.gov/summary/summary.cgi?cid=965">965</a>"	780313	Elaidic acid	631	112-79-8	<a href=http://www.genome.jp/dbget-bin/www_bget?cpd+C01712">C01712</a>"	<a href=http://pubchem.ncbi.nlm.nih.gov/summary/summary.cgi?cid=637517">637517</a>"	781663	linolenic acid	610	463-40-1	<a href=http://www.genome.jp/dbget-bin/www_bget?cpd+C06427">C06427</a>"	<a href=http://pubchem.ncbi.nlm.nih.gov/summary/summary.cgi?cid=5280934">5280934</a>"	780147
linoleic acid	163	21.3167	900	35906	60-33-3		<a href=http://pubchem.ncbi.nlm.nih.gov/summary/summary.cgi?cid=3931">3931</a>"	777293	777515	linoleic acid	900	60-33-3		<a href=http://pubchem.ncbi.nlm.nih.gov/summary/summary.cgi?cid=3931">3931</a>"	777515	linolenic acid	714	463-40-1	<a href=http://www.genome.jp/dbget-bin/www_bget?cpd+C06427">C06427</a>"	<a href=http://pubchem.ncbi.nlm.nih.gov/summary/summary.cgi?cid=5280934">5280934</a>"	780147	Elaidic acid	657	112-79-8	<a href=http://www.genome.jp/dbget-bin/www_bget?cpd+C01712">C01712</a>"	<a href=http://pubchem.ncbi.nlm.nih.gov/summary/summary.cgi?cid=637517">637517</a>"	781663	oleic acid	616	112-80-1	<a href=http://www.genome.jp/dbget-bin/www_bget?cpd+C00712">C00712</a>"	<a href=http://pubchem.ncbi.nlm.nih.gov/summary/summary.cgi?cid=965">965</a>"	780313
tryptophan 1	202	21.3317	711	104561	73-22-3	<a href=http://www.genome.jp/dbget-bin/www_bget?cpd+C00806">C00806</a>"	<a href=http://pubchem.ncbi.nlm.nih.gov/summary/summary.cgi?cid=1148">1148</a>"	777901	781484	tryptophan 1	711	73-22-3	<a href=http://www.genome.jp/dbget-bin/www_bget?cpd+C00806">C00806</a>"	<a href=http://pubchem.ncbi.nlm.nih.gov/summary/summary.cgi?cid=1148">1148</a>"	781484	3-Indolepyruvic acid	373	392-12-1	<a href=http://www.genome.jp/dbget-bin/www_bget?cpd+C00331">C00331</a>"	<a href=http://pubchem.ncbi.nlm.nih.gov/summary/summary.cgi?cid=803">803</a>"	773568	5-Hydroxyindole-3-acetic acid 1	343	54-16-0	<a href=http://www.genome.jp/dbget-bin/www_bget?cpd+C05635">C05635</a>"	<a href=http://pubchem.ncbi.nlm.nih.gov/summary/summary.cgi?cid=1826">1826</a>"	778683	5-Hydroxyindole-3-acetic acid 2	263	54-16-0	<a href=http://www.genome.jp/dbget-bin/www_bget?cpd+C05635">C05635</a>"	<a href=http://pubchem.ncbi.nlm.nih.gov/summary/summary.cgi?cid=1826">1826</a>"	780696	6-Aminopenicillanic acid 2	247	551-16-6	<a href=http://www.genome.jp/dbget-bin/www_bget?cpd+C02954">C02954</a>"	<a href=http://pubchem.ncbi.nlm.nih.gov/summary/summary.cgi?cid=11082">11082</a>"	781988	6-Aminopenicillanic acid 1	245	551-16-6	<a href=http://www.genome.jp/dbget-bin/www_bget?cpd+C02954">C02954</a>"	<a href=http://pubchem.ncbi.nlm.nih.gov/summary/summary.cgi?cid=11082">11082</a>"	775795	tryptophan 2	228	73-22-3	<a href=http://www.genome.jp/dbget-bin/www_bget?cpd+C00806">C00806</a>"
oleic acid	194	21.355	592	117258	112-80-1	<a href=http://www.genome.jp/dbget-bin/www_bget?cpd+C00712">C00712</a>"	<a href=http://pubchem.ncbi.nlm.nih.gov/summary/summary.cgi?cid=965">965</a>"	778848	780313	oleic acid	592	112-80-1	<a href=http://www.genome.jp/dbget-bin/www_bget?cpd+C00712">C00712</a>"	<a href=http://pubchem.ncbi.nlm.nih.gov/summary/summary.cgi?cid=965">965</a>"	780313	Elaidic acid	586	112-79-8	<a href=http://www.genome.jp/dbget-bin/www_bget?cpd+C01712">C01712</a>"	<a href=http://pubchem.ncbi.nlm.nih.gov/summary/summary.cgi?cid=637517">637517</a>"	781663	linoleic acid	440	60-33-3		<a href=http://pubchem.ncbi.nlm.nih.gov/summary/summary.cgi?cid=3931">3931</a>"	777515	linolenic acid	371	463-40-1	<a href=http://www.genome.jp/dbget-bin/www_bget?cpd+C06427">C06427</a>"	<a href=http://pubchem.ncbi.nlm.nih.gov/summary/summary.cgi?cid=5280934">5280934</a>"	780147	3-Hydroxypalmitic acid	328	928-17-6		<a href=http://pubchem.ncbi.nlm.nih.gov/summary/summary.cgi?cid=92836">92836</a>"	775597
oleic acid	132	21.3683	968	172686	112-80-1	<a href=http://www.genome.jp/dbget-bin/www_bget?cpd+C00712">C00712</a>"	<a href=http://pubchem.ncbi.nlm.nih.gov/summary/summary.cgi?cid=965">965</a>"	779389	780313	oleic acid	968	112-80-1	<a href=http://www.genome.jp/dbget-bin/www_bget?cpd+C00712">C00712</a>"	<a href=http://pubchem.ncbi.nlm.nih.gov/summary/summary.cgi?cid=965">965</a>"	780313	Elaidic acid	960	112-79-8	<a href=http://www.genome.jp/dbget-bin/www_bget?cpd+C01712">C01712</a>"	<a href=http://pubchem.ncbi.nlm.nih.gov/summary/summary.cgi?cid=637517">637517</a>"	781663	linoleic acid	671	60-33-3		<a href=http://pubchem.ncbi.nlm.nih.gov/summary/summary.cgi?cid=3931">3931</a>"	777515	linolenic acid	617	463-40-1	<a href=http://www.genome.jp/dbget-bin/www_bget?cpd+C06427">C06427</a>"	<a href=http://pubchem.ncbi.nlm.nih.gov/summary/summary.cgi?cid=5280934">5280934</a>"	780147
linoleic acid	328	21.3917	248	23895	60-33-3		<a href=http://pubchem.ncbi.nlm.nih.gov/summary/summary.cgi?cid=3931">3931</a>"	780336	777515	linoleic acid	248	60-33-3		<a href=http://pubchem.ncbi.nlm.nih.gov/summary/summary.cgi?cid=3931">3931</a>"	777515
oleic acid	174	21.4317	900	80688	112-80-1	<a href=http://www.genome.jp/dbget-bin/www_bget?cpd+C00712">C00712</a>"	<a href=http://pubchem.ncbi.nlm.nih.gov/summary/summary.cgi?cid=965">965</a>"	781959	780313	oleic acid	900	112-80-1	<a href=http://www.genome.jp/dbget-bin/www_bget?cpd+C00712">C00712</a>"	<a href=http://pubchem.ncbi.nlm.nih.gov/summary/summary.cgi?cid=965">965</a>"	780313	Elaidic acid	882	112-79-8	<a href=http://www.genome.jp/dbget-bin/www_bget?cpd+C01712">C01712</a>"	<a href=http://pubchem.ncbi.nlm.nih.gov/summary/summary.cgi?cid=637517">637517</a>"	781663	linoleic acid	666	60-33-3		<a href=http://pubchem.ncbi.nlm.nih.gov/summary/summary.cgi?cid=3931">3931</a>"	777515	linolenic acid	614	463-40-1	<a href=http://www.genome.jp/dbget-bin/www_bget?cpd+C06427">C06427</a>"	<a href=http://pubchem.ncbi.nlm.nih.gov/summary/summary.cgi?cid=5280934">5280934</a>"	780147
oleic acid	134	21.4608	489	110178	112-80-1	<a href=http://www.genome.jp/dbget-bin/www_bget?cpd+C00712">C00712</a>"	<a href=http://pubchem.ncbi.nlm.nih.gov/summary/summary.cgi?cid=965">965</a>"	783142	780313	oleic acid	489	112-80-1	<a href=http://www.genome.jp/dbget-bin/www_bget?cpd+C00712">C00712</a>"	<a href=http://pubchem.ncbi.nlm.nih.gov/summary/summary.cgi?cid=965">965</a>"	780313	linolenic acid	408	463-40-1	<a href=http://www.genome.jp/dbget-bin/www_bget?cpd+C06427">C06427</a>"	<a href=http://pubchem.ncbi.nlm.nih.gov/summary/summary.cgi?cid=5280934">5280934</a>"	780147	Elaidic acid	388	112-79-8	<a href=http://www.genome.jp/dbget-bin/www_bget?cpd+C01712">C01712</a>"	<a href=http://pubchem.ncbi.nlm.nih.gov/summary/summary.cgi?cid=637517">637517</a>"	781663
Elaidic acid	125	21.4683	893	142722	112-79-8	<a href=http://www.genome.jp/dbget-bin/www_bget?cpd+C01712">C01712</a>"	<a href=http://pubchem.ncbi.nlm.nih.gov/summary/summary.cgi?cid=637517">637517</a>"	783446	781663	Elaidic acid	893	112-79-8	<a href=http://www.genome.jp/dbget-bin/www_bget?cpd+C01712">C01712</a>"	<a href=http://pubchem.ncbi.nlm.nih.gov/summary/summary.cgi?cid=637517">637517</a>"	781663	oleic acid	888	112-80-1	<a href=http://www.genome.jp/dbget-bin/www_bget?cpd+C00712">C00712</a>"	<a href=http://pubchem.ncbi.nlm.nih.gov/summary/summary.cgi?cid=965">965</a>"	780313	stearic acid	671	57-11-4	<a href=http://www.genome.jp/dbget-bin/www_bget?cpd+C01530">C01530</a>"	<a href=http://pubchem.ncbi.nlm.nih.gov/summary/summary.cgi?cid=5281">5281</a>"	787954	linolenic acid	533	463-40-1	<a href=http://www.genome.jp/dbget-bin/www_bget?cpd+C06427">C06427</a>"	<a href=http://pubchem.ncbi.nlm.nih.gov/summary/summary.cgi?cid=5280934">5280934</a>"	780147
Unknown 339	217	21.4792		18380				783886
trans-sinapinic acid	458	21.6092	359	151990	530-59-6	<a href=http://www.genome.jp/dbget-bin/www_bget?cpd+C00482">C00482</a>"	<a href=http://pubchem.ncbi.nlm.nih.gov/summary/summary.cgi?cid=637775">637775</a>"	789160	790017	trans-sinapinic acid	359	530-59-6	<a href=http://www.genome.jp/dbget-bin/www_bget?cpd+C00482">C00482</a>"	<a href=http://pubchem.ncbi.nlm.nih.gov/summary/summary.cgi?cid=637775">637775</a>"	790017
stearic acid	131	21.6133	949	6260235	57-11-4	<a href=http://www.genome.jp/dbget-bin/www_bget?cpd+C01530">C01530</a>"	<a href=http://pubchem.ncbi.nlm.nih.gov/summary/summary.cgi?cid=5281">5281</a>"	789329	787954	stearic acid	949	57-11-4	<a href=http://www.genome.jp/dbget-bin/www_bget?cpd+C01530">C01530</a>"	<a href=http://pubchem.ncbi.nlm.nih.gov/summary/summary.cgi?cid=5281">5281</a>"	787954
stearic acid	50	21.6208	690	61270	57-11-4	<a href=http://www.genome.jp/dbget-bin/www_bget?cpd+C01530">C01530</a>"	<a href=http://pubchem.ncbi.nlm.nih.gov/summary/summary.cgi?cid=5281">5281</a>"	789634	787954	stearic acid	690	57-11-4	<a href=http://www.genome.jp/dbget-bin/www_bget?cpd+C01530">C01530</a>"	<a href=http://pubchem.ncbi.nlm.nih.gov/summary/summary.cgi?cid=5281">5281</a>"	787954
Unknown 340	339	21.6325	182	50874	530-59-6	<a href=http://www.genome.jp/dbget-bin/www_bget?cpd+C00482">C00482</a>"	<a href=http://pubchem.ncbi.nlm.nih.gov/summary/summary.cgi?cid=637775">637775</a>"	790107	790017	trans-sinapinic acid	182	530-59-6	<a href=http://www.genome.jp/dbget-bin/www_bget?cpd+C00482">C00482</a>"	<a href=http://pubchem.ncbi.nlm.nih.gov/summary/summary.cgi?cid=637775">637775</a>"	790017	N-2-Fluorenylacetamide 1	162	53-96-3	<a href=http://www.genome.jp/dbget-bin/www_bget?cpd+C02778">C02778</a>"	<a href=http://pubchem.ncbi.nlm.nih.gov/summary/summary.cgi?cid=5897">5897</a>"	794034
xanthurenic acid	407	21.7708	542	13267	59-00-7	<a href=http://www.genome.jp/dbget-bin/www_bget?cpd+C02470">C02470</a>"	<a href=http://pubchem.ncbi.nlm.nih.gov/summary/summary.cgi?cid=5699">5699</a>"	795720	796143	xanthurenic acid	542	59-00-7	<a href=http://www.genome.jp/dbget-bin/www_bget?cpd+C02470">C02470</a>"	<a href=http://pubchem.ncbi.nlm.nih.gov/summary/summary.cgi?cid=5699">5699</a>"	796143	cystine	5	56-89-3	<a href=http://www.genome.jp/dbget-bin/www_bget?cpd+C00491">C00491</a>"	<a href=http://pubchem.ncbi.nlm.nih.gov/summary/summary.cgi?cid=67678">67678</a>"	796888
Unknown 341	221	21.8725		46930				799845
cystine	224	21.9075	255	9988.1	56-89-3	<a href=http://www.genome.jp/dbget-bin/www_bget?cpd+C00491">C00491</a>"	<a href=http://pubchem.ncbi.nlm.nih.gov/summary/summary.cgi?cid=67678">67678</a>"	801265	796888	cystine	255	56-89-3	<a href=http://www.genome.jp/dbget-bin/www_bget?cpd+C00491">C00491</a>"	<a href=http://pubchem.ncbi.nlm.nih.gov/summary/summary.cgi?cid=67678">67678</a>"	796888
Unknown 342	204	21.9992		18146				804984
Phenyl beta-D-glucopyranoside	233	22.0783	216	18436	1464-44-4	<a href=http://www.genome.jp/dbget-bin/www_bget?cpd+C11611">C11611</a>"	<a href=http://pubchem.ncbi.nlm.nih.gov/summary/summary.cgi?cid=65080">65080</a>"	808196	808004	Phenyl beta-D-glucopyranoside	216	1464-44-4	<a href=http://www.genome.jp/dbget-bin/www_bget?cpd+C11611">C11611</a>"	<a href=http://pubchem.ncbi.nlm.nih.gov/summary/summary.cgi?cid=65080">65080</a>"	808004
Unknown 343	204	22.1225		15794				809988
Unknown 344	496	22.1433		8788.4				810833
Unknown 345	67	22.1592	199	42660	56-73-5	<a href=http://www.genome.jp/dbget-bin/www_bget?cpd+C03251">C03251</a>"	<a href=http://pubchem.ncbi.nlm.nih.gov/summary/summary.cgi?cid=439958">439958</a>"	811476	810280	glucose-6-phosphate 1	199	56-73-5	<a href=http://www.genome.jp/dbget-bin/www_bget?cpd+C03251">C03251</a>"	<a href=http://pubchem.ncbi.nlm.nih.gov/summary/summary.cgi?cid=439958">439958</a>"	810280
Unknown 346	129	22.31		121785				817595
Unknown 347	370	22.4058		5861.4				821471
glucose-6-phosphate 2	315	22.4133	415	9209.5	56-73-5	<a href=http://www.genome.jp/dbget-bin/www_bget?cpd+C03251">C03251</a>"	<a href=http://pubchem.ncbi.nlm.nih.gov/summary/summary.cgi?cid=439958">439958</a>"	821774	817575	glucose-6-phosphate 2	415	56-73-5	<a href=http://www.genome.jp/dbget-bin/www_bget?cpd+C03251">C03251</a>"	<a href=http://pubchem.ncbi.nlm.nih.gov/summary/summary.cgi?cid=439958">439958</a>"	817575
Unknown 348	117	22.4592		21164				823621
Unknown 349	204	22.465		4623.0				823856
Unknown 350	215	22.5525		17830				827383
Unknown 351	237	22.6167		455027				829969
Unknown 352	267	22.7117		47377				833798
Unknown 353	194	22.7342		602298				834705
Unknown 354	179	22.8842		38075				840751
Unknown 355	73	22.9692		118954				844177
6-phosphogluconic acid	331	23.0017	322	4564.3	53411-70-4	<a href=http://www.genome.jp/dbget-bin/www_bget?cpd+C00345">C00345</a>"	<a href=http://pubchem.ncbi.nlm.nih.gov/summary/summary.cgi?cid=422">422</a>"	845487	847565	6-phosphogluconic acid	322	53411-70-4	<a href=http://www.genome.jp/dbget-bin/www_bget?cpd+C00345">C00345</a>"	<a href=http://pubchem.ncbi.nlm.nih.gov/summary/summary.cgi?cid=422">422</a>"	847565
1-Hydroxyanthraquinone 2	207	23.04	296	15053	129-43-1	<a href=http://www.genome.jp/dbget-bin/www_bget?cpd+C02980">C02980</a>"	<a href=http://pubchem.ncbi.nlm.nih.gov/summary/summary.cgi?cid=8512">8512</a>"	847032	847952	1-Hydroxyanthraquinone 2	296	129-43-1	<a href=http://www.genome.jp/dbget-bin/www_bget?cpd+C02980">C02980</a>"	<a href=http://pubchem.ncbi.nlm.nih.gov/summary/summary.cgi?cid=8512">8512</a>"	847952
thymidine 3	67	23.0917	410	45540	50-89-5	<a href=http://www.genome.jp/dbget-bin/www_bget?cpd+C00214">C00214</a>"	<a href=http://pubchem.ncbi.nlm.nih.gov/summary/summary.cgi?cid=5789">5789</a>"	849114	846069	thymidine 3	410	50-89-5	<a href=http://www.genome.jp/dbget-bin/www_bget?cpd+C00214">C00214</a>"	<a href=http://pubchem.ncbi.nlm.nih.gov/summary/summary.cgi?cid=5789">5789</a>"	846069
Unknown 356	194	23.1008		289307				849484
thymidine 3	201	23.1292	468	22452	50-89-5	<a href=http://www.genome.jp/dbget-bin/www_bget?cpd+C00214">C00214</a>"	<a href=http://pubchem.ncbi.nlm.nih.gov/summary/summary.cgi?cid=5789">5789</a>"	850626	846069	thymidine 3	468	50-89-5	<a href=http://www.genome.jp/dbget-bin/www_bget?cpd+C00214">C00214</a>"	<a href=http://pubchem.ncbi.nlm.nih.gov/summary/summary.cgi?cid=5789">5789</a>"	846069	cis-gondoic acid	435	5561-99-9		<a href=http://pubchem.ncbi.nlm.nih.gov/summary/summary.cgi?cid=5282768">5282768</a>"	848217
Unknown 357	187	23.1675		24446				852171
Unknown 358	112	23.22		5217.3				854287
Unknown 359	173	23.2267		123077				854556
5-hydroxytryptophan	291	23.2525	297	18481	56-69-9	<a href=http://www.genome.jp/dbget-bin/www_bget?cpd+C01017">C01017</a>"	<a href=http://pubchem.ncbi.nlm.nih.gov/summary/summary.cgi?cid=144">144</a>"	855597	852490	5-hydroxytryptophan	297	56-69-9	<a href=http://www.genome.jp/dbget-bin/www_bget?cpd+C01017">C01017</a>"	<a href=http://pubchem.ncbi.nlm.nih.gov/summary/summary.cgi?cid=144">144</a>"	852490
Arachidic acid	132	23.2775	909	72327	506-30-9	<a href=http://www.genome.jp/dbget-bin/www_bget?cpd+C06425">C06425</a>"	<a href=http://pubchem.ncbi.nlm.nih.gov/summary/summary.cgi?cid=10467">10467</a>"	856604	855981	Arachidic acid	909	506-30-9	<a href=http://www.genome.jp/dbget-bin/www_bget?cpd+C06425">C06425</a>"	<a href=http://pubchem.ncbi.nlm.nih.gov/summary/summary.cgi?cid=10467">10467</a>"	855981
Unknown 360	179	23.3325		13090				858821
Unknown 361	147	23.36		14454				859930
Unknown 362	194	23.4117		162118				862012
uridine 1	103	23.4383	400	4725.2	58-96-8	<a href=http://www.genome.jp/dbget-bin/www_bget?cpd+C00299">C00299</a>"	<a href=http://pubchem.ncbi.nlm.nih.gov/summary/summary.cgi?cid=6029">6029</a>"	863087	861566	uridine 1	400	58-96-8	<a href=http://www.genome.jp/dbget-bin/www_bget?cpd+C00299">C00299</a>"	<a href=http://pubchem.ncbi.nlm.nih.gov/summary/summary.cgi?cid=6029">6029</a>"	861566	cytidine-monophosphate degr prod	395	63-37-6	<a href=http://www.genome.jp/dbget-bin/www_bget?cpd+C00055">C00055</a>"	<a href=http://pubchem.ncbi.nlm.nih.gov/summary/summary.cgi?cid=314">314</a>"	860978
Unknown 363	145	23.45		8126.4				863557
DL-dihydrosphingosine 4	132	23.5108	384	6769.0	13552-09-5		<a href=http://pubchem.ncbi.nlm.nih.gov/summary/summary.cgi?cid=3126">3126</a>"	866009	864011	DL-dihydrosphingosine 4	384	13552-09-5		<a href=http://pubchem.ncbi.nlm.nih.gov/summary/summary.cgi?cid=3126">3126</a>"	864011	DL-dihydrosphingosine 3	304	13552-09-5		<a href=http://pubchem.ncbi.nlm.nih.gov/summary/summary.cgi?cid=3126">3126</a>"	862299
Unknown 364	101	23.5625		9818.5				868092
salicin	215	23.6142	316	21299	138-52-3		<a href=http://pubchem.ncbi.nlm.nih.gov/summary/summary.cgi?cid=5145">5145</a>"	870174	874720	salicin	316	138-52-3		<a href=http://pubchem.ncbi.nlm.nih.gov/summary/summary.cgi?cid=5145">5145</a>"	874720	biotin	291	58-85-5	<a href=http://www.genome.jp/dbget-bin/www_bget?cpd+C00120">C00120</a>"	<a href=http://pubchem.ncbi.nlm.nih.gov/summary/summary.cgi?cid=253">253</a>"	871085
salicin	361	23.6508	775	36502	138-52-3		<a href=http://pubchem.ncbi.nlm.nih.gov/summary/summary.cgi?cid=5145">5145</a>"	871652	874720	salicin	775	138-52-3		<a href=http://pubchem.ncbi.nlm.nih.gov/summary/summary.cgi?cid=5145">5145</a>"	874720	Neohesperidin	613	13241-33-3		<a href=http://pubchem.ncbi.nlm.nih.gov/summary/summary.cgi?cid=232990">232990</a>"	870466
Neohesperidin	131	23.7017	545	119427	13241-33-3		<a href=http://pubchem.ncbi.nlm.nih.gov/summary/summary.cgi?cid=232990">232990</a>"	873701	870466	Neohesperidin	545	13241-33-3		<a href=http://pubchem.ncbi.nlm.nih.gov/summary/summary.cgi?cid=232990">232990</a>"	870466	salicin	544	138-52-3		<a href=http://pubchem.ncbi.nlm.nih.gov/summary/summary.cgi?cid=5145">5145</a>"	874720
N-Acetyl-5-hydroxytryptamine 2	335	23.7258	325	10832	1210-83-9	<a href=http://www.genome.jp/dbget-bin/www_bget?cpd+C00978">C00978</a>"	<a href=http://pubchem.ncbi.nlm.nih.gov/summary/summary.cgi?cid=903">903</a>"	874675	872797	N-Acetyl-5-hydroxytryptamine 2	325	1210-83-9	<a href=http://www.genome.jp/dbget-bin/www_bget?cpd+C00978">C00978</a>"	<a href=http://pubchem.ncbi.nlm.nih.gov/summary/summary.cgi?cid=903">903</a>"	872797	Homocystine 2	216	462-10-2		<a href=http://pubchem.ncbi.nlm.nih.gov/summary/summary.cgi?cid=69382">69382</a>"	873891
Unknown 365	73	23.7775		30174				876757
salicin	205	23.8083	402	7729.5	138-52-3		<a href=http://pubchem.ncbi.nlm.nih.gov/summary/summary.cgi?cid=5145">5145</a>"	878000	874720	salicin	402	138-52-3		<a href=http://pubchem.ncbi.nlm.nih.gov/summary/summary.cgi?cid=5145">5145</a>"	874720
Unknown 366	268	23.8267		4008.4				878739
piceatannol 2	117	23.9208	344	4648.0	10083-24-6		<a href=http://pubchem.ncbi.nlm.nih.gov/summary/summary.cgi?cid=4813">4813</a>"	882534	882809	piceatannol 2	344	10083-24-6		<a href=http://pubchem.ncbi.nlm.nih.gov/summary/summary.cgi?cid=4813">4813</a>"	882809
Unknown 367	317	23.9483		4885.2				883643
Unknown 368	143	23.9917		13811				885389
Unknown 369	445	24.1208		7068.7				890601
2-Monopalmitin	221	24.1375	597	36613	23470-00-0		<a href=http://pubchem.ncbi.nlm.nih.gov/summary/summary.cgi?cid=123409">123409</a>"	891274	889141	2-Monopalmitin	597	23470-00-0		<a href=http://pubchem.ncbi.nlm.nih.gov/summary/summary.cgi?cid=123409">123409</a>"	889141	arbutin	481	497-76-7		<a href=http://pubchem.ncbi.nlm.nih.gov/summary/summary.cgi?cid=346">346</a>"	893257
Unknown 370	393	24.1875		7092.3				893292
inosine	217	24.2658	932	253262	58-63-9	<a href=http://www.genome.jp/dbget-bin/www_bget?cpd+C00294">C00294</a>"	<a href=http://pubchem.ncbi.nlm.nih.gov/summary/summary.cgi?cid=804">804</a>"	896454	896905	inosine	932	58-63-9	<a href=http://www.genome.jp/dbget-bin/www_bget?cpd+C00294">C00294</a>"	<a href=http://pubchem.ncbi.nlm.nih.gov/summary/summary.cgi?cid=804">804</a>"	896905	arbutin	548	497-76-7		<a href=http://pubchem.ncbi.nlm.nih.gov/summary/summary.cgi?cid=346">346</a>"	893257
androsterone 1	80	24.3158	274	7772.3	53-41-8		<a href=http://pubchem.ncbi.nlm.nih.gov/summary/summary.cgi?cid=225">225</a>"	898472	897637	androsterone 1	274	53-41-8		<a href=http://pubchem.ncbi.nlm.nih.gov/summary/summary.cgi?cid=225">225</a>"	897637
Unknown 371	180	24.3558		63630				900087
1-Monopalmitin	371	24.4067	922	28518	542-44-9		<a href=http://pubchem.ncbi.nlm.nih.gov/summary/summary.cgi?cid=14900">14900</a>"	902138	901207	1-Monopalmitin	922	542-44-9		<a href=http://pubchem.ncbi.nlm.nih.gov/summary/summary.cgi?cid=14900">14900</a>"	901207
1-Monopalmitin	194	24.4358	633	3248.0	542-44-9		<a href=http://pubchem.ncbi.nlm.nih.gov/summary/summary.cgi?cid=14900">14900</a>"	903316	901207	1-Monopalmitin	633	542-44-9		<a href=http://pubchem.ncbi.nlm.nih.gov/summary/summary.cgi?cid=14900">14900</a>"	901207
Unknown 372	103	24.4842		90092				905267
glutathione - H2O	190	24.495	324	5297.8	70-18-8	<a href=http://www.genome.jp/dbget-bin/www_bget?cpd+C00051">C00051</a>"	<a href=http://pubchem.ncbi.nlm.nih.gov/summary/summary.cgi?cid=124886">124886</a>"	905704	908197	glutathione - H2O	324	70-18-8	<a href=http://www.genome.jp/dbget-bin/www_bget?cpd+C00051">C00051</a>"	<a href=http://pubchem.ncbi.nlm.nih.gov/summary/summary.cgi?cid=124886">124886</a>"	908197
Unknown 373	178	24.5117		60833				906377
phytosphingosine 2	73	24.5958	509	34801	554-62-1	<a href=http://www.genome.jp/dbget-bin/www_bget?cpd+C12144">C12144</a>"	<a href=http://pubchem.ncbi.nlm.nih.gov/summary/summary.cgi?cid=122121">122121</a>"	909774	911553	phytosphingosine 2	509	554-62-1	<a href=http://www.genome.jp/dbget-bin/www_bget?cpd+C12144">C12144</a>"	<a href=http://pubchem.ncbi.nlm.nih.gov/summary/summary.cgi?cid=122121">122121</a>"	911553
Unknown 374	257	24.6775		6117.7				913070
sucrose	361	24.74	624	4218.6	57-50-1	<a href=http://www.genome.jp/dbget-bin/www_bget?cpd+C00089">C00089</a>"	<a href=http://pubchem.ncbi.nlm.nih.gov/summary/summary.cgi?cid=5988">5988</a>"	915593	914209	sucrose	624	57-50-1	<a href=http://www.genome.jp/dbget-bin/www_bget?cpd+C00089">C00089</a>"	<a href=http://pubchem.ncbi.nlm.nih.gov/summary/summary.cgi?cid=5988">5988</a>"	914209
Unknown 375	73	24.78		53295				917207
Behenic acid	97	24.8025	477	3886.6	112-85-6	<a href=http://www.genome.jp/dbget-bin/www_bget?cpd+C08281">C08281</a>"	<a href=http://pubchem.ncbi.nlm.nih.gov/summary/summary.cgi?cid=8215">8215</a>"	918116	919216	Behenic acid	477	112-85-6	<a href=http://www.genome.jp/dbget-bin/www_bget?cpd+C08281">C08281</a>"	<a href=http://pubchem.ncbi.nlm.nih.gov/summary/summary.cgi?cid=8215">8215</a>"	919216
2'-deoxyadenosine	73	24.83	371	104778	958-09-8	<a href=http://www.genome.jp/dbget-bin/www_bget?cpd+C00559">C00559</a>"	<a href=http://pubchem.ncbi.nlm.nih.gov/summary/summary.cgi?cid=636">636</a>"	919226	916450	2'-deoxyadenosine	371	958-09-8	<a href=http://www.genome.jp/dbget-bin/www_bget?cpd+C00559">C00559</a>"	<a href=http://pubchem.ncbi.nlm.nih.gov/summary/summary.cgi?cid=636">636</a>"	916450
prostaglandin A2 1	133	24.8333	453	8516.4	13345-50-1		<a href=http://pubchem.ncbi.nlm.nih.gov/summary/summary.cgi?cid=4953">4953</a>"	919360	921555	prostaglandin A2 1	453	13345-50-1		<a href=http://pubchem.ncbi.nlm.nih.gov/summary/summary.cgi?cid=4953">4953</a>"	921555	Behenic acid	418	112-85-6	<a href=http://www.genome.jp/dbget-bin/www_bget?cpd+C08281">C08281</a>"	<a href=http://pubchem.ncbi.nlm.nih.gov/summary/summary.cgi?cid=8215">8215</a>"	919216
Unknown 376	129	24.8925		27393				921748
prostaglandin A2 1	194	24.9017	338	85724	13345-50-1		<a href=http://pubchem.ncbi.nlm.nih.gov/summary/summary.cgi?cid=4953">4953</a>"	922118	921555	prostaglandin A2 1	338	13345-50-1		<a href=http://pubchem.ncbi.nlm.nih.gov/summary/summary.cgi?cid=4953">4953</a>"	921555	adenosine	324	58-61-7	<a href=http://www.genome.jp/dbget-bin/www_bget?cpd+C00212">C00212</a>"	<a href=http://pubchem.ncbi.nlm.nih.gov/summary/summary.cgi?cid=191">191</a>"	917309
Unknown 377	194	24.9267		71482				923127
prostaglandin A2 1	362	24.9458	399	4576.3	13345-50-1		<a href=http://pubchem.ncbi.nlm.nih.gov/summary/summary.cgi?cid=4953">4953</a>"	923901	921555	prostaglandin A2 1	399	13345-50-1		<a href=http://pubchem.ncbi.nlm.nih.gov/summary/summary.cgi?cid=4953">4953</a>"	921555
Unknown 378	145	24.95		34183				924069
lactose 2	217	25.0275	330	5505.6	63-42-3		<a href=http://pubchem.ncbi.nlm.nih.gov/summary/summary.cgi?cid=493593">493593</a>"	927197	931089	lactose 2	330	63-42-3		<a href=http://pubchem.ncbi.nlm.nih.gov/summary/summary.cgi?cid=493593">493593</a>"	931089
lactulose 2	205	25.0792	757	15556	4618-18-2	<a href=http://www.genome.jp/dbget-bin/www_bget?cpd+C07064">C07064</a>"	<a href=http://pubchem.ncbi.nlm.nih.gov/summary/summary.cgi?cid=11333">11333</a>"	929283	933817	lactulose 2	757	4618-18-2	<a href=http://www.genome.jp/dbget-bin/www_bget?cpd+C07064">C07064</a>"	<a href=http://pubchem.ncbi.nlm.nih.gov/summary/summary.cgi?cid=11333">11333</a>"	933817	cellobiose 1	737	528-50-7	<a href=http://www.genome.jp/dbget-bin/www_bget?cpd+C06422">C06422</a>"	<a href=http://pubchem.ncbi.nlm.nih.gov/summary/summary.cgi?cid=10712">10712</a>"	933726	lactose 2	731	63-42-3		<a href=http://pubchem.ncbi.nlm.nih.gov/summary/summary.cgi?cid=493593">493593</a>"	931089	lactulose 1	729	4618-18-2	<a href=http://www.genome.jp/dbget-bin/www_bget?cpd+C07064">C07064</a>"	<a href=http://pubchem.ncbi.nlm.nih.gov/summary/summary.cgi?cid=11333">11333</a>"	932385
lactulose 2	361	25.1175	334	7935.5	4618-18-2	<a href=http://www.genome.jp/dbget-bin/www_bget?cpd+C07064">C07064</a>"	<a href=http://pubchem.ncbi.nlm.nih.gov/summary/summary.cgi?cid=11333">11333</a>"	930830	933817	lactulose 2	334	4618-18-2	<a href=http://www.genome.jp/dbget-bin/www_bget?cpd+C07064">C07064</a>"	<a href=http://pubchem.ncbi.nlm.nih.gov/summary/summary.cgi?cid=11333">11333</a>"	933817	prostaglandin A2 3	327	13345-50-1		<a href=http://pubchem.ncbi.nlm.nih.gov/summary/summary.cgi?cid=4953">4953</a>"	933406	lactulose 1	314	4618-18-2	<a href=http://www.genome.jp/dbget-bin/www_bget?cpd+C07064">C07064</a>"	<a href=http://pubchem.ncbi.nlm.nih.gov/summary/summary.cgi?cid=11333">11333</a>"	932385	cellobiose 1	301	528-50-7	<a href=http://www.genome.jp/dbget-bin/www_bget?cpd+C06422">C06422</a>"	<a href=http://pubchem.ncbi.nlm.nih.gov/summary/summary.cgi?cid=10712">10712</a>"	933726	dihydrotestosterone	271	521-18-6	<a href=http://www.genome.jp/dbget-bin/www_bget?cpd+C03917">C03917</a>"	<a href=http://pubchem.ncbi.nlm.nih.gov/summary/summary.cgi?cid=10635">10635</a>"	933566	lactose 2	252	63-42-3		<a href=http://pubchem.ncbi.nlm.nih.gov/summary/summary.cgi?cid=493593">493593</a>"	931089
lactose 2	129	25.1267	699	64159	63-42-3		<a href=http://pubchem.ncbi.nlm.nih.gov/summary/summary.cgi?cid=493593">493593</a>"	931200	931089	lactose 2	699	63-42-3		<a href=http://pubchem.ncbi.nlm.nih.gov/summary/summary.cgi?cid=493593">493593</a>"	931089	lactulose 1	698	4618-18-2	<a href=http://www.genome.jp/dbget-bin/www_bget?cpd+C07064">C07064</a>"	<a href=http://pubchem.ncbi.nlm.nih.gov/summary/summary.cgi?cid=11333">11333</a>"	932385	cellobiose 1	687	528-50-7	<a href=http://www.genome.jp/dbget-bin/www_bget?cpd+C06422">C06422</a>"	<a href=http://pubchem.ncbi.nlm.nih.gov/summary/summary.cgi?cid=10712">10712</a>"	933726	lactulose 2	666	4618-18-2	<a href=http://www.genome.jp/dbget-bin/www_bget?cpd+C07064">C07064</a>"	<a href=http://pubchem.ncbi.nlm.nih.gov/summary/summary.cgi?cid=11333">11333</a>"	933817
Unknown 379	221	25.1633		30800				932680
cellobiose 1	361	25.2358	892	116905	528-50-7	<a href=http://www.genome.jp/dbget-bin/www_bget?cpd+C06422">C06422</a>"	<a href=http://pubchem.ncbi.nlm.nih.gov/summary/summary.cgi?cid=10712">10712</a>"	935606	933726	cellobiose 1	892	528-50-7	<a href=http://www.genome.jp/dbget-bin/www_bget?cpd+C06422">C06422</a>"	<a href=http://pubchem.ncbi.nlm.nih.gov/summary/summary.cgi?cid=10712">10712</a>"	933726	lactose 2	872	63-42-3		<a href=http://pubchem.ncbi.nlm.nih.gov/summary/summary.cgi?cid=493593">493593</a>"	931089	lactose 1	856	63-42-3		<a href=http://pubchem.ncbi.nlm.nih.gov/summary/summary.cgi?cid=493593">493593</a>"	936954	lactulose 1	855	4618-18-2	<a href=http://www.genome.jp/dbget-bin/www_bget?cpd+C07064">C07064</a>"	<a href=http://pubchem.ncbi.nlm.nih.gov/summary/summary.cgi?cid=11333">11333</a>"	932385	lactulose 2	810	4618-18-2	<a href=http://www.genome.jp/dbget-bin/www_bget?cpd+C07064">C07064</a>"	<a href=http://pubchem.ncbi.nlm.nih.gov/summary/summary.cgi?cid=11333">11333</a>"	933817
lactose 1	280	25.2842	432	13868	63-42-3		<a href=http://pubchem.ncbi.nlm.nih.gov/summary/summary.cgi?cid=493593">493593</a>"	937557	936954	lactose 1	432	63-42-3		<a href=http://pubchem.ncbi.nlm.nih.gov/summary/summary.cgi?cid=493593">493593</a>"	936954	lactulose 2	407	4618-18-2	<a href=http://www.genome.jp/dbget-bin/www_bget?cpd+C07064">C07064</a>"	<a href=http://pubchem.ncbi.nlm.nih.gov/summary/summary.cgi?cid=11333">11333</a>"	933817	cellobiose 1	386	528-50-7	<a href=http://www.genome.jp/dbget-bin/www_bget?cpd+C06422">C06422</a>"	<a href=http://pubchem.ncbi.nlm.nih.gov/summary/summary.cgi?cid=10712">10712</a>"	933726
Unknown 380	412	25.2892		4316.1				937759
lactose 1	232	25.3033	336	3988.9	63-42-3		<a href=http://pubchem.ncbi.nlm.nih.gov/summary/summary.cgi?cid=493593">493593</a>"	938331	936954	lactose 1	336	63-42-3		<a href=http://pubchem.ncbi.nlm.nih.gov/summary/summary.cgi?cid=493593">493593</a>"	936954	lactulose 2	319	4618-18-2	<a href=http://www.genome.jp/dbget-bin/www_bget?cpd+C07064">C07064</a>"	<a href=http://pubchem.ncbi.nlm.nih.gov/summary/summary.cgi?cid=11333">11333</a>"	933817	dihydrotestosterone	312	521-18-6	<a href=http://www.genome.jp/dbget-bin/www_bget?cpd+C03917">C03917</a>"	<a href=http://pubchem.ncbi.nlm.nih.gov/summary/summary.cgi?cid=10635">10635</a>"	933566	cellobiose 1	310	528-50-7	<a href=http://www.genome.jp/dbget-bin/www_bget?cpd+C06422">C06422</a>"	<a href=http://pubchem.ncbi.nlm.nih.gov/summary/summary.cgi?cid=10712">10712</a>"	933726	cytidine 1	297	65-46-3	<a href=http://www.genome.jp/dbget-bin/www_bget?cpd+C00475">C00475</a>"	<a href=http://pubchem.ncbi.nlm.nih.gov/summary/summary.cgi?cid=596">596</a>"	936955
lactose 1	289	25.3042	722	44991	63-42-3		<a href=http://pubchem.ncbi.nlm.nih.gov/summary/summary.cgi?cid=493593">493593</a>"	938365	936954	lactose 1	722	63-42-3		<a href=http://pubchem.ncbi.nlm.nih.gov/summary/summary.cgi?cid=493593">493593</a>"	936954	lactulose 2	697	4618-18-2	<a href=http://www.genome.jp/dbget-bin/www_bget?cpd+C07064">C07064</a>"	<a href=http://pubchem.ncbi.nlm.nih.gov/summary/summary.cgi?cid=11333">11333</a>"	933817	cellobiose 1	688	528-50-7	<a href=http://www.genome.jp/dbget-bin/www_bget?cpd+C06422">C06422</a>"	<a href=http://pubchem.ncbi.nlm.nih.gov/summary/summary.cgi?cid=10712">10712</a>"	933726
lactose 1	361	25.335	852	180379	63-42-3		<a href=http://pubchem.ncbi.nlm.nih.gov/summary/summary.cgi?cid=493593">493593</a>"	939609	936954	lactose 1	852	63-42-3		<a href=http://pubchem.ncbi.nlm.nih.gov/summary/summary.cgi?cid=493593">493593</a>"	936954	cellobiose 2	849	528-50-7	<a href=http://www.genome.jp/dbget-bin/www_bget?cpd+C06422">C06422</a>"	<a href=http://pubchem.ncbi.nlm.nih.gov/summary/summary.cgi?cid=10712">10712</a>"	943410
cellobiose 2	204	25.4442	705	48828	528-50-7	<a href=http://www.genome.jp/dbget-bin/www_bget?cpd+C06422">C06422</a>"	<a href=http://pubchem.ncbi.nlm.nih.gov/summary/summary.cgi?cid=10712">10712</a>"	944015	943410	cellobiose 2	705	528-50-7	<a href=http://www.genome.jp/dbget-bin/www_bget?cpd+C06422">C06422</a>"	<a href=http://pubchem.ncbi.nlm.nih.gov/summary/summary.cgi?cid=10712">10712</a>"	943410	maltose	626	69-79-4	<a href=http://www.genome.jp/dbget-bin/www_bget?cpd+C01971">C01971</a>"	<a href=http://pubchem.ncbi.nlm.nih.gov/summary/summary.cgi?cid=6255">6255</a>"	946639	Turanose 1	539	547-25-1		<a href=http://pubchem.ncbi.nlm.nih.gov/summary/summary.cgi?cid=5460935">5460935</a>"	948412	trehalose	526	99-20-7	<a href=http://www.genome.jp/dbget-bin/www_bget?cpd+C01083">C01083</a>"	<a href=http://pubchem.ncbi.nlm.nih.gov/summary/summary.cgi?cid=7427">7427</a>"	947579
11-beta-prostaglandin-F-2-alpha 1	526	25.5208	469	11522	38432-87-0	<a href=http://www.genome.jp/dbget-bin/www_bget?cpd+C05959">C05959</a>"	<a href=http://pubchem.ncbi.nlm.nih.gov/summary/summary.cgi?cid=5280886">5280886</a>"	947110	944647	11-beta-prostaglandin-F-2-alpha 1	469	38432-87-0	<a href=http://www.genome.jp/dbget-bin/www_bget?cpd+C05959">C05959</a>"	<a href=http://pubchem.ncbi.nlm.nih.gov/summary/summary.cgi?cid=5280886">5280886</a>"	944647	1-Methyladenosine 1	461	15763-06-1	<a href=http://www.genome.jp/dbget-bin/www_bget?cpd+C02494">C02494</a>"	<a href=http://pubchem.ncbi.nlm.nih.gov/summary/summary.cgi?cid=27476">27476</a>"	952004	11-beta-prostaglandin-F-2-alpha 2	449	38432-87-0	<a href=http://www.genome.jp/dbget-bin/www_bget?cpd+C05959">C05959</a>"	<a href=http://pubchem.ncbi.nlm.nih.gov/summary/summary.cgi?cid=5280886">5280886</a>"	947863	maltose	415	69-79-4	<a href=http://www.genome.jp/dbget-bin/www_bget?cpd+C01971">C01971</a>"	<a href=http://pubchem.ncbi.nlm.nih.gov/summary/summary.cgi?cid=6255">6255</a>"	946639	Turanose 1	410	547-25-1		<a href=http://pubchem.ncbi.nlm.nih.gov/summary/summary.cgi?cid=5460935">5460935</a>"	948412	Lactobionic Acid 3	393	96-82-2		<a href=http://pubchem.ncbi.nlm.nih.gov/summary/summary.cgi?cid=7314">7314</a>"	951742
maltose	47	25.5325	880	1921558	69-79-4	<a href=http://www.genome.jp/dbget-bin/www_bget?cpd+C01971">C01971</a>"	<a href=http://pubchem.ncbi.nlm.nih.gov/summary/summary.cgi?cid=6255">6255</a>"	947581	946639	maltose	880	69-79-4	<a href=http://www.genome.jp/dbget-bin/www_bget?cpd+C01971">C01971</a>"	<a href=http://pubchem.ncbi.nlm.nih.gov/summary/summary.cgi?cid=6255">6255</a>"	946639	cellobiose 2	873	528-50-7	<a href=http://www.genome.jp/dbget-bin/www_bget?cpd+C06422">C06422</a>"	<a href=http://pubchem.ncbi.nlm.nih.gov/summary/summary.cgi?cid=10712">10712</a>"	943410	trehalose	813	99-20-7	<a href=http://www.genome.jp/dbget-bin/www_bget?cpd+C01083">C01083</a>"	<a href=http://pubchem.ncbi.nlm.nih.gov/summary/summary.cgi?cid=7427">7427</a>"	947579	Lactobionic Acid 3	765	96-82-2		<a href=http://pubchem.ncbi.nlm.nih.gov/summary/summary.cgi?cid=7314">7314</a>"	951742	Turanose 1	718	547-25-1		<a href=http://pubchem.ncbi.nlm.nih.gov/summary/summary.cgi?cid=5460935">5460935</a>"	948412	Digalacturonic acid 3	618	5894-59-7	<a href=http://www.genome.jp/dbget-bin/www_bget?cpd+C02273">C02273</a>"	<a href=http://pubchem.ncbi.nlm.nih.gov/summary/summary.cgi?cid=439694">439694</a>"	950974
maltose	363	25.5333	932	2712276	69-79-4	<a href=http://www.genome.jp/dbget-bin/www_bget?cpd+C01971">C01971</a>"	<a href=http://pubchem.ncbi.nlm.nih.gov/summary/summary.cgi?cid=6255">6255</a>"	947614	946639	maltose	932	69-79-4	<a href=http://www.genome.jp/dbget-bin/www_bget?cpd+C01971">C01971</a>"	<a href=http://pubchem.ncbi.nlm.nih.gov/summary/summary.cgi?cid=6255">6255</a>"	946639	cellobiose 2	893	528-50-7	<a href=http://www.genome.jp/dbget-bin/www_bget?cpd+C06422">C06422</a>"	<a href=http://pubchem.ncbi.nlm.nih.gov/summary/summary.cgi?cid=10712">10712</a>"	943410	trehalose	846	99-20-7	<a href=http://www.genome.jp/dbget-bin/www_bget?cpd+C01083">C01083</a>"	<a href=http://pubchem.ncbi.nlm.nih.gov/summary/summary.cgi?cid=7427">7427</a>"	947579	Lactobionic Acid 3	750	96-82-2		<a href=http://pubchem.ncbi.nlm.nih.gov/summary/summary.cgi?cid=7314">7314</a>"	951742	Turanose 1	732	547-25-1		<a href=http://pubchem.ncbi.nlm.nih.gov/summary/summary.cgi?cid=5460935">5460935</a>"	948412	Digalacturonic acid 3	612	5894-59-7	<a href=http://www.genome.jp/dbget-bin/www_bget?cpd+C02273">C02273</a>"	<a href=http://pubchem.ncbi.nlm.nih.gov/summary/summary.cgi?cid=439694">439694</a>"	950974
Lactobionic Acid 1	204	25.6142	841	147570	96-82-2		<a href=http://pubchem.ncbi.nlm.nih.gov/summary/summary.cgi?cid=7314">7314</a>"	950877	953631	Lactobionic Acid 1	841	96-82-2		<a href=http://pubchem.ncbi.nlm.nih.gov/summary/summary.cgi?cid=7314">7314</a>"	953631	lactitol	733	585-86-4		<a href=http://pubchem.ncbi.nlm.nih.gov/summary/summary.cgi?cid=91476">91476</a>"	955160	Lactobionic Acid 3	725	96-82-2		<a href=http://pubchem.ncbi.nlm.nih.gov/summary/summary.cgi?cid=7314">7314</a>"	951742	maltose	667	69-79-4	<a href=http://www.genome.jp/dbget-bin/www_bget?cpd+C01971">C01971</a>"	<a href=http://pubchem.ncbi.nlm.nih.gov/summary/summary.cgi?cid=6255">6255</a>"	955335	maltose	659	69-79-4	<a href=http://www.genome.jp/dbget-bin/www_bget?cpd+C01971">C01971</a>"	<a href=http://pubchem.ncbi.nlm.nih.gov/summary/summary.cgi?cid=6255">6255</a>"	946639	Turanose 1	650	547-25-1		<a href=http://pubchem.ncbi.nlm.nih.gov/summary/summary.cgi?cid=5460935">5460935</a>"	948412	Digalacturonic acid 4	636	5894-59-7	<a href=http://www.genome.jp/dbget-bin/www_bget?cpd+C02273">C02273</a>"
Unknown 381	268	25.6225	84	7847.8	53-16-7	<a href=http://www.genome.jp/dbget-bin/www_bget?cpd+C00468">C00468</a>"	<a href=http://pubchem.ncbi.nlm.nih.gov/summary/summary.cgi?cid=5870">5870</a>"	951214	950990	estrone 2	84	53-16-7	<a href=http://www.genome.jp/dbget-bin/www_bget?cpd+C00468">C00468</a>"	<a href=http://pubchem.ncbi.nlm.nih.gov/summary/summary.cgi?cid=5870">5870</a>"	950990
Lactobionic Acid 1	67	25.6583	730	25183	96-82-2		<a href=http://pubchem.ncbi.nlm.nih.gov/summary/summary.cgi?cid=7314">7314</a>"	952660	953631	Lactobionic Acid 1	730	96-82-2		<a href=http://pubchem.ncbi.nlm.nih.gov/summary/summary.cgi?cid=7314">7314</a>"	953631	Monoolein	712	111-03-5		<a href=http://pubchem.ncbi.nlm.nih.gov/summary/summary.cgi?cid=5283468">5283468</a>"	952492	Lactobionic Acid 3	707	96-82-2		<a href=http://pubchem.ncbi.nlm.nih.gov/summary/summary.cgi?cid=7314">7314</a>"	951742	lactitol	700	585-86-4		<a href=http://pubchem.ncbi.nlm.nih.gov/summary/summary.cgi?cid=91476">91476</a>"	955160	Leucrose 1	699	7158-70-5		<a href=http://pubchem.ncbi.nlm.nih.gov/summary/summary.cgi?cid=165577">165577</a>"	957028	maltose	699	69-79-4	<a href=http://www.genome.jp/dbget-bin/www_bget?cpd+C01971">C01971</a>"	<a href=http://pubchem.ncbi.nlm.nih.gov/summary/summary.cgi?cid=6255">6255</a>"	955335	Sophorose 1	696	534-46-3
maltose	361	25.7208	948	2445535	69-79-4	<a href=http://www.genome.jp/dbget-bin/www_bget?cpd+C01971">C01971</a>"	<a href=http://pubchem.ncbi.nlm.nih.gov/summary/summary.cgi?cid=6255">6255</a>"	955183	955335	maltose	948	69-79-4	<a href=http://www.genome.jp/dbget-bin/www_bget?cpd+C01971">C01971</a>"	<a href=http://pubchem.ncbi.nlm.nih.gov/summary/summary.cgi?cid=6255">6255</a>"	955335	Cellobiotol	826	535-94-4		<a href=http://pubchem.ncbi.nlm.nih.gov/summary/summary.cgi?cid=160514">160514</a>"	956412	lactitol	819	585-86-4		<a href=http://pubchem.ncbi.nlm.nih.gov/summary/summary.cgi?cid=91476">91476</a>"	955160	Sophorose 1	804	534-46-3		<a href=http://pubchem.ncbi.nlm.nih.gov/summary/summary.cgi?cid=92797">92797</a>"	954609	Lactobionic Acid 1	797	96-82-2		<a href=http://pubchem.ncbi.nlm.nih.gov/summary/summary.cgi?cid=7314">7314</a>"	953631	Lactobionic Acid 3	788	96-82-2		<a href=http://pubchem.ncbi.nlm.nih.gov/summary/summary.cgi?cid=7314">7314</a>"	951742	Turanose 2	757	547-25-1
guanosine	324	25.7508	365	22375	118-00-3	<a href=http://www.genome.jp/dbget-bin/www_bget?cpd+C00387">C00387</a>"	<a href=http://pubchem.ncbi.nlm.nih.gov/summary/summary.cgi?cid=765">765</a>"	956394	956262	guanosine	365	118-00-3	<a href=http://www.genome.jp/dbget-bin/www_bget?cpd+C00387">C00387</a>"	<a href=http://pubchem.ncbi.nlm.nih.gov/summary/summary.cgi?cid=765">765</a>"	956262	Monostearin	93	123-94-4	<a href=http://www.genome.jp/dbget-bin/www_bget?cpd+D01947">D01947</a>"	<a href=http://pubchem.ncbi.nlm.nih.gov/summary/summary.cgi?cid=24699">24699</a>"	959625	Prostaglandin E2 2	41	363-24-6		<a href=http://pubchem.ncbi.nlm.nih.gov/summary/summary.cgi?cid=158">158</a>"	954382	7-Hydroxy-4-androstene-3,17-dione 1	7	62-84-0	<a href=http://www.genome.jp/dbget-bin/www_bget?cpd+C05296">C05296</a>"	<a href=http://pubchem.ncbi.nlm.nih.gov/summary/summary.cgi?cid=65542">65542</a>"	959153
Turanose 2	166	25.8133	496	29775	547-25-1		<a href=http://pubchem.ncbi.nlm.nih.gov/summary/summary.cgi?cid=5460935">5460935</a>"	958916	956453	Turanose 2	496	547-25-1		<a href=http://pubchem.ncbi.nlm.nih.gov/summary/summary.cgi?cid=5460935">5460935</a>"	956453	Leucrose 1	488	7158-70-5		<a href=http://pubchem.ncbi.nlm.nih.gov/summary/summary.cgi?cid=165577">165577</a>"	957028	maltose	482	69-79-4	<a href=http://www.genome.jp/dbget-bin/www_bget?cpd+C01971">C01971</a>"	<a href=http://pubchem.ncbi.nlm.nih.gov/summary/summary.cgi?cid=6255">6255</a>"	955335	Sophorose 1	481	534-46-3		<a href=http://pubchem.ncbi.nlm.nih.gov/summary/summary.cgi?cid=92797">92797</a>"	954609	Cellobiotol	471	535-94-4		<a href=http://pubchem.ncbi.nlm.nih.gov/summary/summary.cgi?cid=160514">160514</a>"	956412	lactitol	466	585-86-4		<a href=http://pubchem.ncbi.nlm.nih.gov/summary/summary.cgi?cid=91476">91476</a>"	955160
Sophorose 1	142	25.8158	732	6200.4	534-46-3		<a href=http://pubchem.ncbi.nlm.nih.gov/summary/summary.cgi?cid=92797">92797</a>"	959017	954609	Sophorose 1	732	534-46-3		<a href=http://pubchem.ncbi.nlm.nih.gov/summary/summary.cgi?cid=92797">92797</a>"	954609	maltose	659	69-79-4	<a href=http://www.genome.jp/dbget-bin/www_bget?cpd+C01971">C01971</a>"	<a href=http://pubchem.ncbi.nlm.nih.gov/summary/summary.cgi?cid=6255">6255</a>"	955335	Cellobiotol	654	535-94-4		<a href=http://pubchem.ncbi.nlm.nih.gov/summary/summary.cgi?cid=160514">160514</a>"	956412	Digalacturonic acid 4	649	5894-59-7	<a href=http://www.genome.jp/dbget-bin/www_bget?cpd+C02273">C02273</a>"	<a href=http://pubchem.ncbi.nlm.nih.gov/summary/summary.cgi?cid=439694">439694</a>"	955079	Leucrose 1	648	7158-70-5		<a href=http://pubchem.ncbi.nlm.nih.gov/summary/summary.cgi?cid=165577">165577</a>"	957028	Turanose 2	644	547-25-1		<a href=http://pubchem.ncbi.nlm.nih.gov/summary/summary.cgi?cid=5460935">5460935</a>"	956453	lactitol	641	585-86-4
Monostearin	57	25.85	669	12379	123-94-4	<a href=http://www.genome.jp/dbget-bin/www_bget?cpd+D01947">D01947</a>"	<a href=http://pubchem.ncbi.nlm.nih.gov/summary/summary.cgi?cid=24699">24699</a>"	960396	959625	Monostearin	669	123-94-4	<a href=http://www.genome.jp/dbget-bin/www_bget?cpd+D01947">D01947</a>"	<a href=http://pubchem.ncbi.nlm.nih.gov/summary/summary.cgi?cid=24699">24699</a>"	959625	2'-deoxyguanosine 1	595	961-07-9	<a href=http://www.genome.jp/dbget-bin/www_bget?cpd+C00330">C00330</a>"	<a href=http://pubchem.ncbi.nlm.nih.gov/summary/summary.cgi?cid=638">638</a>"	961695	Leucrose 1	593	7158-70-5		<a href=http://pubchem.ncbi.nlm.nih.gov/summary/summary.cgi?cid=165577">165577</a>"	957028	Cellobiotol	517	535-94-4		<a href=http://pubchem.ncbi.nlm.nih.gov/summary/summary.cgi?cid=160514">160514</a>"	956412
Sophorose 2	73	25.9533	581	74226	534-46-3		<a href=http://pubchem.ncbi.nlm.nih.gov/summary/summary.cgi?cid=92797">92797</a>"	964567	964906	Sophorose 2	581	534-46-3		<a href=http://pubchem.ncbi.nlm.nih.gov/summary/summary.cgi?cid=92797">92797</a>"	964906	Gentiobiose 1	559	554-91-6		<a href=http://pubchem.ncbi.nlm.nih.gov/summary/summary.cgi?cid=92807">92807</a>"	967297
Sophorose 2	103	26.0317	593	90986	534-46-3		<a href=http://pubchem.ncbi.nlm.nih.gov/summary/summary.cgi?cid=92797">92797</a>"	967729	964906	Sophorose 2	593	534-46-3		<a href=http://pubchem.ncbi.nlm.nih.gov/summary/summary.cgi?cid=92797">92797</a>"	964906
Gentiobiose 2	361	26.0992	662	5531.6	554-91-6		<a href=http://pubchem.ncbi.nlm.nih.gov/summary/summary.cgi?cid=92807">92807</a>"	970453	975145	Gentiobiose 2	662	554-91-6		<a href=http://pubchem.ncbi.nlm.nih.gov/summary/summary.cgi?cid=92807">92807</a>"	975145	Gentiobiose 1	654	554-91-6		<a href=http://pubchem.ncbi.nlm.nih.gov/summary/summary.cgi?cid=92807">92807</a>"	967297	Lactobionic Acid 2	624	96-82-2		<a href=http://pubchem.ncbi.nlm.nih.gov/summary/summary.cgi?cid=7314">7314</a>"	973328
4',7-dihyroxyflavanone 1	246	26.1175	349	6317.4	578-86-9		<a href=http://pubchem.ncbi.nlm.nih.gov/summary/summary.cgi?cid=1889">1889</a>"	971193	967410	4',7-dihyroxyflavanone 1	349	578-86-9		<a href=http://pubchem.ncbi.nlm.nih.gov/summary/summary.cgi?cid=1889">1889</a>"	967410	Prostaglandin E2 1	320	363-24-6		<a href=http://pubchem.ncbi.nlm.nih.gov/summary/summary.cgi?cid=158">158</a>"	966935	N-Oleoyldopamine 1	265	105955-11-1	<a href=http://www.genome.jp/dbget-bin/www_bget?cpd+C12272">C12272</a>"	<a href=http://pubchem.ncbi.nlm.nih.gov/summary/summary.cgi?cid=5282106">5282106</a>"	971460
Unknown 382	381	26.12		10093				971294
kyotorphin 1	221	26.1308	217	31424	70904-56-2	<a href=http://www.genome.jp/dbget-bin/www_bget?cpd+C02993">C02993</a>"	<a href=http://pubchem.ncbi.nlm.nih.gov/summary/summary.cgi?cid=123804">123804</a>"	971732	972472	kyotorphin 1	217	70904-56-2	<a href=http://www.genome.jp/dbget-bin/www_bget?cpd+C02993">C02993</a>"	<a href=http://pubchem.ncbi.nlm.nih.gov/summary/summary.cgi?cid=123804">123804</a>"	972472	5'-methylthioadenosine 1	207	2457-80-9	<a href=http://www.genome.jp/dbget-bin/www_bget?cpd+C00170">C00170</a>"	<a href=http://pubchem.ncbi.nlm.nih.gov/summary/summary.cgi?cid=439176">439176</a>"	968338
maltitol	204	26.2725	661	22716	585-88-6		<a href=http://pubchem.ncbi.nlm.nih.gov/summary/summary.cgi?cid=3871">3871</a>"	977450	976308	maltitol	661	585-88-6		<a href=http://pubchem.ncbi.nlm.nih.gov/summary/summary.cgi?cid=3871">3871</a>"	976308	Gentiobiose 2	659	554-91-6		<a href=http://pubchem.ncbi.nlm.nih.gov/summary/summary.cgi?cid=92807">92807</a>"	975145	Leucrose 2	654	7158-70-5		<a href=http://pubchem.ncbi.nlm.nih.gov/summary/summary.cgi?cid=165577">165577</a>"	976995	Palatinose	654	15132-06-6	<a href=http://www.genome.jp/dbget-bin/www_bget?cpd+C01742">C01742</a>"	<a href=http://pubchem.ncbi.nlm.nih.gov/summary/summary.cgi?cid=439559">439559</a>"	977051	melibiose 1	644	66009-10-7	<a href=http://www.genome.jp/dbget-bin/www_bget?cpd+C05402">C05402</a>"	<a href=http://pubchem.ncbi.nlm.nih.gov/summary/summary.cgi?cid=440658">440658</a>"	981697	Lactobionic Acid 2	635	96-82-2		<a href=http://pubchem.ncbi.nlm.nih.gov/summary/summary.cgi?cid=7314">7314</a>"	973328	prunin degr. Prod. 1	534	529-55-5	<a href=http://www.genome.jp/dbget-bin/www_bget?cpd+C09099">C09099</a>"
Lignoceric acid	129	26.2917	429	14232	557-59-5	<a href=http://www.genome.jp/dbget-bin/www_bget?cpd+C08320">C08320</a>"	<a href=http://pubchem.ncbi.nlm.nih.gov/summary/summary.cgi?cid=11197">11197</a>"	978223	977654	Lignoceric acid	429	557-59-5	<a href=http://www.genome.jp/dbget-bin/www_bget?cpd+C08320">C08320</a>"	<a href=http://pubchem.ncbi.nlm.nih.gov/summary/summary.cgi?cid=11197">11197</a>"	977654	Palatinose	342	15132-06-6	<a href=http://www.genome.jp/dbget-bin/www_bget?cpd+C01742">C01742</a>"	<a href=http://pubchem.ncbi.nlm.nih.gov/summary/summary.cgi?cid=439559">439559</a>"	977051	maltitol	319	585-88-6		<a href=http://pubchem.ncbi.nlm.nih.gov/summary/summary.cgi?cid=3871">3871</a>"	976308
Lignoceric acid	73	26.3142	595	39342	557-59-5	<a href=http://www.genome.jp/dbget-bin/www_bget?cpd+C08320">C08320</a>"	<a href=http://pubchem.ncbi.nlm.nih.gov/summary/summary.cgi?cid=11197">11197</a>"	979132	977654	Lignoceric acid	595	557-59-5	<a href=http://www.genome.jp/dbget-bin/www_bget?cpd+C08320">C08320</a>"	<a href=http://pubchem.ncbi.nlm.nih.gov/summary/summary.cgi?cid=11197">11197</a>"	977654
naringenin 2	180	26.3892	587	28180	93602-28-9	<a href=http://www.genome.jp/dbget-bin/www_bget?cpd+C00509">C00509</a>"	<a href=http://pubchem.ncbi.nlm.nih.gov/summary/summary.cgi?cid=439246">439246</a>"	982159	981265	naringenin 2	587	93602-28-9	<a href=http://www.genome.jp/dbget-bin/www_bget?cpd+C00509">C00509</a>"	<a href=http://pubchem.ncbi.nlm.nih.gov/summary/summary.cgi?cid=439246">439246</a>"	981265	piceatannol 1	540	10083-24-6		<a href=http://pubchem.ncbi.nlm.nih.gov/summary/summary.cgi?cid=4813">4813</a>"	986251
melibiose 1	204	26.4092	442	6931.5	66009-10-7	<a href=http://www.genome.jp/dbget-bin/www_bget?cpd+C05402">C05402</a>"	<a href=http://pubchem.ncbi.nlm.nih.gov/summary/summary.cgi?cid=440658">440658</a>"	982966	981697	melibiose 1	442	66009-10-7	<a href=http://www.genome.jp/dbget-bin/www_bget?cpd+C05402">C05402</a>"	<a href=http://pubchem.ncbi.nlm.nih.gov/summary/summary.cgi?cid=440658">440658</a>"	981697	Isomaltose 1	437	499-40-1		<a href=http://pubchem.ncbi.nlm.nih.gov/summary/summary.cgi?cid=5460022">5460022</a>"	984060	Digalacturonic acid 1	416	5894-59-7	<a href=http://www.genome.jp/dbget-bin/www_bget?cpd+C02273">C02273</a>"	<a href=http://pubchem.ncbi.nlm.nih.gov/summary/summary.cgi?cid=439694">439694</a>"	980384
Isomaltose 1	204	26.475	835	15360	499-40-1		<a href=http://pubchem.ncbi.nlm.nih.gov/summary/summary.cgi?cid=5460022">5460022</a>"	985623	984060	Isomaltose 1	835	499-40-1		<a href=http://pubchem.ncbi.nlm.nih.gov/summary/summary.cgi?cid=5460022">5460022</a>"	984060	melibiose 1	819	66009-10-7	<a href=http://www.genome.jp/dbget-bin/www_bget?cpd+C05402">C05402</a>"	<a href=http://pubchem.ncbi.nlm.nih.gov/summary/summary.cgi?cid=440658">440658</a>"	981697	Digalacturonic acid 2	661	5894-59-7	<a href=http://www.genome.jp/dbget-bin/www_bget?cpd+C02273">C02273</a>"	<a href=http://pubchem.ncbi.nlm.nih.gov/summary/summary.cgi?cid=439694">439694</a>"	989469
Unknown 383	73	26.5742		642405				989626
piceatannol 1	194	26.5975	242	47482	10083-24-6		<a href=http://pubchem.ncbi.nlm.nih.gov/summary/summary.cgi?cid=4813">4813</a>"	990568	986251	piceatannol 1	242	10083-24-6		<a href=http://pubchem.ncbi.nlm.nih.gov/summary/summary.cgi?cid=4813">4813</a>"	986251	(+)-catechin	229	154-23-4	<a href=http://www.genome.jp/dbget-bin/www_bget?cpd+C06562">C06562</a>"	<a href=http://pubchem.ncbi.nlm.nih.gov/summary/summary.cgi?cid=9064">9064</a>"	985835	Anandamide 2	183	94421-68-8	<a href=http://www.genome.jp/dbget-bin/www_bget?cpd+C11695">C11695</a>"	<a href=http://pubchem.ncbi.nlm.nih.gov/summary/summary.cgi?cid=5281968">5281968</a>"	990273
Unknown 384	73	26.665		106205				993292
Epigallocatechin	73	26.7067	360	37457	970-74-1	<a href=http://www.genome.jp/dbget-bin/www_bget?cpd+C12136">C12136</a>"	<a href=http://pubchem.ncbi.nlm.nih.gov/summary/summary.cgi?cid=72277">72277</a>"	994974	999872	Epigallocatechin	360	970-74-1	<a href=http://www.genome.jp/dbget-bin/www_bget?cpd+C12136">C12136</a>"	<a href=http://pubchem.ncbi.nlm.nih.gov/summary/summary.cgi?cid=72277">72277</a>"	999872	melibiose 2	346	66009-10-7	<a href=http://www.genome.jp/dbget-bin/www_bget?cpd+C05402">C05402</a>"	<a href=http://pubchem.ncbi.nlm.nih.gov/summary/summary.cgi?cid=440658">440658</a>"	991006	Isomaltose 2	342	499-40-1		<a href=http://pubchem.ncbi.nlm.nih.gov/summary/summary.cgi?cid=5460022">5460022</a>"	993954	palatinitol 1	324	64519-82-0		<a href=http://pubchem.ncbi.nlm.nih.gov/summary/summary.cgi?cid=3034828">3034828</a>"	995702	4,2',4'-trihydroxychalcone	320	961-29-5		<a href=http://pubchem.ncbi.nlm.nih.gov/summary/summary.cgi?cid=425">425</a>"	998069	palatinitol 2	318	64519-82-0		<a href=http://pubchem.ncbi.nlm.nih.gov/summary/summary.cgi?cid=3034828">3034828</a>"	998738	Galactinol 2	303	3687-64-7	<a href=http://www.genome.jp/dbget-bin/www_bget?cpd+C01236">C01236</a>"
Epigallocatechin	73	26.7475	205	37768	970-74-1	<a href=http://www.genome.jp/dbget-bin/www_bget?cpd+C12136">C12136</a>"	<a href=http://pubchem.ncbi.nlm.nih.gov/summary/summary.cgi?cid=72277">72277</a>"	996622	999872	Epigallocatechin	205	970-74-1	<a href=http://www.genome.jp/dbget-bin/www_bget?cpd+C12136">C12136</a>"	<a href=http://pubchem.ncbi.nlm.nih.gov/summary/summary.cgi?cid=72277">72277</a>"	999872	naringenin 1	201	93602-28-9	<a href=http://www.genome.jp/dbget-bin/www_bget?cpd+C00509">C00509</a>"	<a href=http://pubchem.ncbi.nlm.nih.gov/summary/summary.cgi?cid=439246">439246</a>"	992193	Galactinol 3	178	3687-64-7	<a href=http://www.genome.jp/dbget-bin/www_bget?cpd+C01236">C01236</a>"	<a href=http://pubchem.ncbi.nlm.nih.gov/summary/summary.cgi?cid=439451">439451</a>"	1000843	3,7,12-Trihydroxycoprostane 2	175	547-96-6	<a href=http://www.genome.jp/dbget-bin/www_bget?cpd+C05454">C05454</a>"	<a href=http://pubchem.ncbi.nlm.nih.gov/summary/summary.cgi?cid=160520">160520</a>"	999000	Galactinol 2	173	3687-64-7	<a href=http://www.genome.jp/dbget-bin/www_bget?cpd+C01236">C01236</a>"	<a href=http://pubchem.ncbi.nlm.nih.gov/summary/summary.cgi?cid=439451">439451</a>"	993776
Unknown 385	194	26.935		75126				1004191
Hesperitin 3	179	26.9992	239	6692.0	41001-90-5		<a href=http://pubchem.ncbi.nlm.nih.gov/summary/summary.cgi?cid=3593">3593</a>"	1006780	1006070	Hesperitin 3	239	41001-90-5		<a href=http://pubchem.ncbi.nlm.nih.gov/summary/summary.cgi?cid=3593">3593</a>"	1006070	5-alpha-Dihydroprogesterone 1	183	566-65-4	<a href=http://www.genome.jp/dbget-bin/www_bget?cpd+C03681">C03681</a>"	<a href=http://pubchem.ncbi.nlm.nih.gov/summary/summary.cgi?cid=92810">92810</a>"	1011040	(+/-)-Taxifolin	169	480-18-2	<a href=http://www.genome.jp/dbget-bin/www_bget?cpd+C01617">C01617</a>"	<a href=http://pubchem.ncbi.nlm.nih.gov/summary/summary.cgi?cid=471">471</a>"	1009859	Methyl Hexacosanoate	156	5802-82-4		<a href=http://pubchem.ncbi.nlm.nih.gov/summary/summary.cgi?cid=22048">22048</a>"	1006900
Unknown 386	268	27.0333	15	11235	480-18-2	<a href=http://www.genome.jp/dbget-bin/www_bget?cpd+C01617">C01617</a>"	<a href=http://pubchem.ncbi.nlm.nih.gov/summary/summary.cgi?cid=471">471</a>"	1008160	1009859	(+/-)-Taxifolin	15	480-18-2	<a href=http://www.genome.jp/dbget-bin/www_bget?cpd+C01617">C01617</a>"	<a href=http://pubchem.ncbi.nlm.nih.gov/summary/summary.cgi?cid=471">471</a>"	1009859
Hesperitin 1	221	27.06	468	25403	41001-90-5		<a href=http://pubchem.ncbi.nlm.nih.gov/summary/summary.cgi?cid=3593">3593</a>"	1009236	1013694	Hesperitin 1	468	41001-90-5		<a href=http://pubchem.ncbi.nlm.nih.gov/summary/summary.cgi?cid=3593">3593</a>"	1013694	(+/-)-Taxifolin	428	480-18-2	<a href=http://www.genome.jp/dbget-bin/www_bget?cpd+C01617">C01617</a>"	<a href=http://pubchem.ncbi.nlm.nih.gov/summary/summary.cgi?cid=471">471</a>"	1009859
Unknown 387	73	27.15		21999				1012869
Galactinol 1	73	27.3467	367	32993	3687-64-7	<a href=http://www.genome.jp/dbget-bin/www_bget?cpd+C01236">C01236</a>"	<a href=http://pubchem.ncbi.nlm.nih.gov/summary/summary.cgi?cid=439451">439451</a>"	1020807	1018446	Galactinol 1	367	3687-64-7	<a href=http://www.genome.jp/dbget-bin/www_bget?cpd+C01236">C01236</a>"	<a href=http://pubchem.ncbi.nlm.nih.gov/summary/summary.cgi?cid=439451">439451</a>"	1018446
Unknown 388	223	27.4142		35363				1023531
2'-deoxyadenosine 5'-monophosphate	221	27.94	365	23715	653-63-4	<a href=http://www.genome.jp/dbget-bin/www_bget?cpd+C00360">C00360</a>"	<a href=http://pubchem.ncbi.nlm.nih.gov/summary/summary.cgi?cid=621">621</a>"	1044756	1046910	2'-deoxyadenosine 5'-monophosphate	365	653-63-4	<a href=http://www.genome.jp/dbget-bin/www_bget?cpd+C00360">C00360</a>"	<a href=http://pubchem.ncbi.nlm.nih.gov/summary/summary.cgi?cid=621">621</a>"	1046910
Unknown 389	81	28.0242		9025.4				1048153
Unknown 390	73	28.0308		33843				1048422
Unknown 391	73	28.1417		44057				1052896
Octacosanoic acid methyl ester	81	28.3017	253	25381	55682-92-3		<a href=http://pubchem.ncbi.nlm.nih.gov/summary/summary.cgi?cid=41518">41518</a>"	1059354	1061700	Octacosanoic acid methyl ester	253	55682-92-3		<a href=http://pubchem.ncbi.nlm.nih.gov/summary/summary.cgi?cid=41518">41518</a>"	1061700
Unknown 392	236	28.3892		22155				1062886
3,7,12-Trihydroxycoprostane 1	107	28.5042	530	10720	547-96-6	<a href=http://www.genome.jp/dbget-bin/www_bget?cpd+C05454">C05454</a>"	<a href=http://pubchem.ncbi.nlm.nih.gov/summary/summary.cgi?cid=160520">160520</a>"	1067527	1067443	3,7,12-Trihydroxycoprostane 1	530	547-96-6	<a href=http://www.genome.jp/dbget-bin/www_bget?cpd+C05454">C05454</a>"	<a href=http://pubchem.ncbi.nlm.nih.gov/summary/summary.cgi?cid=160520">160520</a>"	1067443	Cortexolone 4	528	152-58-9		<a href=http://pubchem.ncbi.nlm.nih.gov/summary/summary.cgi?cid=9050">9050</a>"	1069837	5-Dihydrocortisol 2	528	516-41-6		<a href=http://pubchem.ncbi.nlm.nih.gov/summary/summary.cgi?cid=10592">10592</a>"	1067994	5-Dihydrocortisol 3	506	516-41-6		<a href=http://pubchem.ncbi.nlm.nih.gov/summary/summary.cgi?cid=10592">10592</a>"	1071368	Cortexolone 3	476	152-58-9		<a href=http://pubchem.ncbi.nlm.nih.gov/summary/summary.cgi?cid=9050">9050</a>"	1067537
Cortexolone 4	107	28.5975	432	14297	152-58-9		<a href=http://pubchem.ncbi.nlm.nih.gov/summary/summary.cgi?cid=9050">9050</a>"	1071295	1069837	Cortexolone 4	432	152-58-9		<a href=http://pubchem.ncbi.nlm.nih.gov/summary/summary.cgi?cid=9050">9050</a>"	1069837	3,7,12-Trihydroxycoprostane 1	427	547-96-6	<a href=http://www.genome.jp/dbget-bin/www_bget?cpd+C05454">C05454</a>"	<a href=http://pubchem.ncbi.nlm.nih.gov/summary/summary.cgi?cid=160520">160520</a>"	1067443	5-Dihydrocortisol 2	416	516-41-6		<a href=http://pubchem.ncbi.nlm.nih.gov/summary/summary.cgi?cid=10592">10592</a>"	1067994	5-Dihydrocortisol 3	401	516-41-6		<a href=http://pubchem.ncbi.nlm.nih.gov/summary/summary.cgi?cid=10592">10592</a>"	1071368	Cortexolone 3	377	152-58-9		<a href=http://pubchem.ncbi.nlm.nih.gov/summary/summary.cgi?cid=9050">9050</a>"	1067537
Cholesterol-2,2,3,4,4,6-d6	43	28.7075	340	33444	92543-08-3		<a href=http://pubchem.ncbi.nlm.nih.gov/summary/summary.cgi?cid=16213400">16213400</a>"	1075735	1077800	Cholesterol-2,2,3,4,4,6-d6	340	92543-08-3		<a href=http://pubchem.ncbi.nlm.nih.gov/summary/summary.cgi?cid=16213400">16213400</a>"	1077800	21-hydroxypregnenolone 1	320	1164-98-3	<a href=http://www.genome.jp/dbget-bin/www_bget?cpd+C05485">C05485</a>"	<a href=http://pubchem.ncbi.nlm.nih.gov/summary/summary.cgi?cid=440705">440705</a>"	1077389	5-Dihydrocortisol 3	316	516-41-6		<a href=http://pubchem.ncbi.nlm.nih.gov/summary/summary.cgi?cid=10592">10592</a>"	1071368	cholesterol	312	57-88-5	<a href=http://www.genome.jp/dbget-bin/www_bget?cpd+C00187">C00187</a>"	<a href=http://pubchem.ncbi.nlm.nih.gov/summary/summary.cgi?cid=5997">5997</a>"	1078944
Cholesterol-2,2,3,4,4,6-d6	161	28.7167	454	8199.8	92543-08-3		<a href=http://pubchem.ncbi.nlm.nih.gov/summary/summary.cgi?cid=16213400">16213400</a>"	1076105	1077800	Cholesterol-2,2,3,4,4,6-d6	454	92543-08-3		<a href=http://pubchem.ncbi.nlm.nih.gov/summary/summary.cgi?cid=16213400">16213400</a>"	1077800	21-hydroxypregnenolone 1	434	1164-98-3	<a href=http://www.genome.jp/dbget-bin/www_bget?cpd+C05485">C05485</a>"	<a href=http://pubchem.ncbi.nlm.nih.gov/summary/summary.cgi?cid=440705">440705</a>"	1077389	5-Dihydrocortisol 3	395	516-41-6		<a href=http://pubchem.ncbi.nlm.nih.gov/summary/summary.cgi?cid=10592">10592</a>"	1071368
Cholestan-3beta-ol	83	28.7775	443	4552.4	80-97-7		<a href=http://pubchem.ncbi.nlm.nih.gov/summary/summary.cgi?cid=6665">6665</a>"	1078560	1082034	Cholestan-3beta-ol	443	80-97-7		<a href=http://pubchem.ncbi.nlm.nih.gov/summary/summary.cgi?cid=6665">6665</a>"	1082034	Cholesterol-2,2,3,4,4,6-d6	405	92543-08-3		<a href=http://pubchem.ncbi.nlm.nih.gov/summary/summary.cgi?cid=16213400">16213400</a>"	1077800	cholesterol	352	57-88-5	<a href=http://www.genome.jp/dbget-bin/www_bget?cpd+C00187">C00187</a>"	<a href=http://pubchem.ncbi.nlm.nih.gov/summary/summary.cgi?cid=5997">5997</a>"	1078944	tocopherol acetate	251	52225-20-4		<a href=http://pubchem.ncbi.nlm.nih.gov/summary/summary.cgi?cid=2117">2117</a>"	1081060
Zymosterol 2	81	28.9375	477	18303	128-33-6	<a href=http://www.genome.jp/dbget-bin/www_bget?cpd+C05437">C05437</a>"	<a href=http://pubchem.ncbi.nlm.nih.gov/summary/summary.cgi?cid=92746">92746</a>"	1085018	1086732	Zymosterol 2	477	128-33-6	<a href=http://www.genome.jp/dbget-bin/www_bget?cpd+C05437">C05437</a>"	<a href=http://pubchem.ncbi.nlm.nih.gov/summary/summary.cgi?cid=92746">92746</a>"	1086732	Cholestan-3beta-ol	469	80-97-7		<a href=http://pubchem.ncbi.nlm.nih.gov/summary/summary.cgi?cid=6665">6665</a>"	1082034	Zymosterol 1	448	128-33-6	<a href=http://www.genome.jp/dbget-bin/www_bget?cpd+C05437">C05437</a>"	<a href=http://pubchem.ncbi.nlm.nih.gov/summary/summary.cgi?cid=92746">92746</a>"	1088764	Coprostan-3-one	405	601-53-6		<a href=http://pubchem.ncbi.nlm.nih.gov/summary/summary.cgi?cid=85881">85881</a>"	1086647
5-alpha-Cholestan-3-one 1	81	29.2217	454	31867	566-88-1	<a href=http://www.genome.jp/dbget-bin/www_bget?cpd+C03238">C03238</a>"	<a href=http://pubchem.ncbi.nlm.nih.gov/summary/summary.cgi?cid=92128">92128</a>"	1096488	1097865	5-alpha-Cholestan-3-one 1	454	566-88-1	<a href=http://www.genome.jp/dbget-bin/www_bget?cpd+C03238">C03238</a>"	<a href=http://pubchem.ncbi.nlm.nih.gov/summary/summary.cgi?cid=92128">92128</a>"	1097865	4-Cholesten-3-one 3	394	601-57-0		<a href=http://pubchem.ncbi.nlm.nih.gov/summary/summary.cgi?cid=440">440</a>"	1095704
Unknown 393	129	29.2925	182	12794	57-87-4	<a href=http://www.genome.jp/dbget-bin/www_bget?cpd+C01694">C01694</a>"	<a href=http://pubchem.ncbi.nlm.nih.gov/summary/summary.cgi?cid=444679">444679</a>"	1099347	1098922	Ergosterol	182	57-87-4	<a href=http://www.genome.jp/dbget-bin/www_bget?cpd+C01694">C01694</a>"	<a href=http://pubchem.ncbi.nlm.nih.gov/summary/summary.cgi?cid=444679">444679</a>"	1098922
5-alpha-Cholestan-3-one 1	215	29.3408	528	37997	566-88-1	<a href=http://www.genome.jp/dbget-bin/www_bget?cpd+C03238">C03238</a>"	<a href=http://pubchem.ncbi.nlm.nih.gov/summary/summary.cgi?cid=92128">92128</a>"	1101298	1097865	5-alpha-Cholestan-3-one 1	528	566-88-1	<a href=http://www.genome.jp/dbget-bin/www_bget?cpd+C03238">C03238</a>"	<a href=http://pubchem.ncbi.nlm.nih.gov/summary/summary.cgi?cid=92128">92128</a>"	1097865	5-alpha-Cholestan-3-one 2	528	566-88-1	<a href=http://www.genome.jp/dbget-bin/www_bget?cpd+C03238">C03238</a>"	<a href=http://pubchem.ncbi.nlm.nih.gov/summary/summary.cgi?cid=92128">92128</a>"	1101505	6-methylprevitamin D	439	0-00-0		<a href=http://pubchem.ncbi.nlm.nih.gov/summary/summary.cgi?cid=5283772">5283772</a>"	1102986
Unknown 394	73	29.4367		87638				1105166
Stigmasterol	81	29.4933	396	8550.6	83-48-7		<a href=http://pubchem.ncbi.nlm.nih.gov/summary/summary.cgi?cid=5356634">5356634</a>"	1107454	1109675	Stigmasterol	396	83-48-7		<a href=http://pubchem.ncbi.nlm.nih.gov/summary/summary.cgi?cid=5356634">5356634</a>"	1109675	22-Ketocholesterol	369	19243-30-2		<a href=http://pubchem.ncbi.nlm.nih.gov/summary/summary.cgi?cid=101465">101465</a>"	1109378	4-Cholesten-3-one 1	364	601-57-0		<a href=http://pubchem.ncbi.nlm.nih.gov/summary/summary.cgi?cid=440">440</a>"	1110223	cholic acid	351	81-25-4		<a href=http://pubchem.ncbi.nlm.nih.gov/summary/summary.cgi?cid=303">303</a>"	1109674	4-Cholesten-3-one 2	340	601-57-0		<a href=http://pubchem.ncbi.nlm.nih.gov/summary/summary.cgi?cid=440">440</a>"	1111324	6-methylprevitamin D	322	0-00-0		<a href=http://pubchem.ncbi.nlm.nih.gov/summary/summary.cgi?cid=5283772">5283772</a>"	1102986
�-Sitosterol	73	30.0067	688	217280	83-46-5		<a href=http://pubchem.ncbi.nlm.nih.gov/summary/summary.cgi?cid=6432744">6432744</a>"	1128173	1127553	�-Sitosterol	688	83-46-5		<a href=http://pubchem.ncbi.nlm.nih.gov/summary/summary.cgi?cid=6432744">6432744</a>"	1127553	lanosterol	551	79-63-0	<a href=http://www.genome.jp/dbget-bin/www_bget?cpd+C01724">C01724</a>"	<a href=http://pubchem.ncbi.nlm.nih.gov/summary/summary.cgi?cid=246983">246983</a>"	1127634	Cholestane-3,5,6-triol, (3�,5�,6�)-	480	1253-84-5		<a href=http://pubchem.ncbi.nlm.nih.gov/summary/summary.cgi?cid=537036">537036</a>"	1129781
�-Sitosterol	75	30.1	689	188991	83-46-5		<a href=http://pubchem.ncbi.nlm.nih.gov/summary/summary.cgi?cid=6432744">6432744</a>"	1131941	1127553	�-Sitosterol	689	83-46-5		<a href=http://pubchem.ncbi.nlm.nih.gov/summary/summary.cgi?cid=6432744">6432744</a>"	1127553	lanosterol	665	79-63-0	<a href=http://www.genome.jp/dbget-bin/www_bget?cpd+C01724">C01724</a>"	<a href=http://pubchem.ncbi.nlm.nih.gov/summary/summary.cgi?cid=246983">246983</a>"	1127634	Cholestane-3,5,6-triol, (3�,5�,6�)-	647	1253-84-5		<a href=http://pubchem.ncbi.nlm.nih.gov/summary/summary.cgi?cid=537036">537036</a>"	1129781
Unknown 395	204	30.2783		571178				1139139
Unknown 396	291	30.6192		33097				1152896
Unknown 397	73	30.63		350828				1153333
Unknown 398	204	30.885		13646				1163626
Unknown 399	203	31.0458		81993				1170118
Unknown 400	217	31.8717		56327				1203451
Unknown 401	291	31.9308		71223				1205839
Unknown 402	177	32.1442		12228				1214450
Unknown 403	232	32.1458		72317				1214517
Unknown 404	129	32.29		13872				1220337
[truncated: 20 more columns]
