# Supplementary material for: GC–MS analysis of the ruminal metabolome response to thiamine supplementation during high grain feeding in dairy cows
Source: Metabolomics. 2018 May 8;14(5):67. doi: 10.1007/s11306-018-1362-8 (PMC5940720; doi:10.1007/s11306-018-1362-8)
Supplement: Supplementary file 1 — Supplementary material 1 (ZIP 5089 KB) [file 11306_2018_1362_MOESM1_ESM.zip › supplementary informations/raw data/single/SAID1.csv]

Name	UniqueMass	R.T. (minutes)	Similarity	Area	CAS	KEGG	PubChem	Retention Index	Fiehn RI	Hit 1 Name	Hit 1 Similarity	Hit 1 CAS	Hit 1 KEGG	Hit 1 PubChem	Hit 1 Fiehn RI	Hit 2 Name	Hit 2 Similarity	Hit 2 CAS	Hit 2 KEGG	Hit 2 PubChem	Hit 2 Fiehn RI	Hit 3 Name	Hit 3 Similarity	Hit 3 CAS	Hit 3 KEGG	Hit 3 PubChem	Hit 3 Fiehn RI	Hit 4 Name	Hit 4 Similarity	Hit 4 CAS	Hit 4 KEGG	Hit 4 PubChem	Hit 4 Fiehn RI	Hit 5 Name	Hit 5 Similarity	Hit 5 CAS	Hit 5 KEGG	Hit 5 PubChem	Hit 5 Fiehn RI	Hit 6 Name	Hit 6 Similarity	Hit 6 CAS	Hit 6 KEGG	Hit 6 PubChem	Hit 6 Fiehn RI	Hit 7 Name	Hit 7 Similarity	Hit 7 CAS	Hit 7 KEGG
Unknown 1	233	6.13833		5317.4				157308
Unknown 2	51	6.15333		233344				157933
Unknown 3	122	6.16667		16167				158488
Unknown 4	100	6.17333		12503637				158766
Unknown 5	52	6.19167		168757				159529
Unknown 6	146	6.20333		2568570				160015
Unknown 7	142	6.215		229724				160501
Unknown 8	163	6.225		574259				160917
Unknown 9	151	6.22917		20146				161091
Unknown 10	171	6.24167		8987607				161611
Unknown 11	120	6.25		77628				161958
Unknown 12	52	6.25417		149866				162132
Unknown 13	144	6.26417		427025				162548
Unknown 14	98	6.2725		82273				162895
Unknown 15	123	6.28667		5239.8				163485
Unknown 16	155	6.29667		537440				163902
Unknown 17	91	6.3025		60673				164145
Unknown 18	89	6.34667		36118				165984
Unknown 19	57	6.355		44668				166331
Unknown 20	58	6.3775		18912				167268
Unknown 21	146	6.3975		204314				168101
Unknown 22	205	6.40167		71875				168274
Unknown 23	149	6.41		81403				168621
Unknown 24	289	6.42167		16617				169107
Unknown 25	204	6.42667		33134				169315
Unknown 26	86	6.43583		64068				169697
Unknown 27	158	6.44833		25106				170218
Unknown 28	220	6.46333		51486				170842
Unknown 29	32	6.46583		1680167				170946
Unknown 30	281	6.49667		1957915				172231
Unknown 31	159	6.50333		50933821				172508
Unknown 32	51	6.51083		394047				172820
Unknown 33	221	6.5275		1863327				173515
Unknown 34	211	6.54		23877				174035
Unknown 35	130	6.55667		50139				174729
Unknown 36	155	6.58833		471217				176048
Unknown 37	160	6.6		148925				176534
Unknown 38	240	6.61167		38990				177020
Unknown 39	132	6.665		21227				179241
Unknown 40	267	6.6775		7798.5				179761
Unknown 41	148	6.715		8769.0				181323
Unknown 42	143	6.74		24559				182364
Unknown 43	117	6.75		165111				182780
Unknown 44	121	6.7775		2139919				183925
Unknown 45	155	6.78417		218522				184203
Unknown 46	132	6.8375		8156.2				186424
Unknown 47	281	6.84083		549156				186563
Unknown 48	56	6.86917		93802				187743
Unknown 49	189	6.9		5349.2				189027
Unknown 50	248	6.90333		72166				189166
Unknown 51	82	6.91583		22791				189686
Unknown 52	157	6.92333		146658				189999
Unknown 53	57	6.93083		7566.7				190311
Unknown 54	207	6.95583		114981				191352
Unknown 55	160	6.96833		510516				191873
Unknown 56	204	6.97167		18145				192011
Unknown 57	207	6.98167		132446				192428
Unknown 58	158	7.00583		35085				193434
Unknown 59	75	7.01833		84988				193955
Unknown 60	145	7.0325		10099				194545
Unknown 61	211	7.08417		6296.7				196696
Unknown 62	248	7.10417		401924				197529
Unknown 63	114	7.10917		81803				197737
Unknown 64	89	7.13417		80054				198778
Unknown 65	147	7.13833		2968499				198952
Unknown 66	136	7.17167		45024				200340
Unknown 67	102	7.20167		764395				201589
Unknown 68	117	7.20667		8034943				201798
Unknown 69	79	7.22667		39537				202631
Unknown 70	157	7.2475		9495.4				203498
Unknown 71	207	7.2575		5846526				203915
Unknown 72	173	7.26167		6445.3				204088
2-hydroxypyridine	203	7.31083	348	4155.0	142-08-5	<a href=http://www.genome.jp/dbget-bin/www_bget?cpd+C02502">C02502</a>"	<a href=http://pubchem.ncbi.nlm.nih.gov/summary/summary.cgi?cid=8871">8871</a>"	206136	206636	2-hydroxypyridine	348	142-08-5	<a href=http://www.genome.jp/dbget-bin/www_bget?cpd+C02502">C02502</a>"	<a href=http://pubchem.ncbi.nlm.nih.gov/summary/summary.cgi?cid=8871">8871</a>"	206636
2-hydroxypyridine	152	7.31583	895	5522682	142-08-5	<a href=http://www.genome.jp/dbget-bin/www_bget?cpd+C02502">C02502</a>"	<a href=http://pubchem.ncbi.nlm.nih.gov/summary/summary.cgi?cid=8871">8871</a>"	206344	206636	2-hydroxypyridine	895	142-08-5	<a href=http://www.genome.jp/dbget-bin/www_bget?cpd+C02502">C02502</a>"	<a href=http://pubchem.ncbi.nlm.nih.gov/summary/summary.cgi?cid=8871">8871</a>"	206636
Unknown 73	318	7.34083		167272				207385
Unknown 74	117	7.34917		2748687				207732
Unknown 75	173	7.35417		48101				207940
Unknown 76	221	7.3725		51728				208704
Unknown 77	229	7.37917		10619				208981
Unknown 78	147	7.415		31148				210473
Pyruvic acid	174	7.4675	776	161030	127-17-3	<a href=http://www.genome.jp/dbget-bin/www_bget?cpd+C00022">C00022</a>"	<a href=http://pubchem.ncbi.nlm.nih.gov/summary/summary.cgi?cid=1060">1060</a>"	212660	210436	Pyruvic acid	776	127-17-3	<a href=http://www.genome.jp/dbget-bin/www_bget?cpd+C00022">C00022</a>"	<a href=http://pubchem.ncbi.nlm.nih.gov/summary/summary.cgi?cid=1060">1060</a>"	210436
lactic acid	102	7.47667	256	376557	50-21-5	<a href=http://www.genome.jp/dbget-bin/www_bget?cpd+C01432">C01432</a>"	<a href=http://pubchem.ncbi.nlm.nih.gov/summary/summary.cgi?cid=612">612</a>"	213041	216758	lactic acid	256	50-21-5	<a href=http://www.genome.jp/dbget-bin/www_bget?cpd+C01432">C01432</a>"	<a href=http://pubchem.ncbi.nlm.nih.gov/summary/summary.cgi?cid=612">612</a>"	216758
Unknown 79	79	7.5125		583369				214534
Unknown 80	176	7.5175		1165321				214742
lactic acid	296	7.53167	381	5434941	50-21-5	<a href=http://www.genome.jp/dbget-bin/www_bget?cpd+C01432">C01432</a>"	<a href=http://pubchem.ncbi.nlm.nih.gov/summary/summary.cgi?cid=612">612</a>"	215332	216758	lactic acid	381	50-21-5	<a href=http://www.genome.jp/dbget-bin/www_bget?cpd+C01432">C01432</a>"	<a href=http://pubchem.ncbi.nlm.nih.gov/summary/summary.cgi?cid=612">612</a>"	216758
Unknown 81	53	7.5425		24681				215783
Unknown 82	50	7.55583		509909				216338
lactic acid	130	7.57833	467	1913367	50-21-5	<a href=http://www.genome.jp/dbget-bin/www_bget?cpd+C01432">C01432</a>"	<a href=http://pubchem.ncbi.nlm.nih.gov/summary/summary.cgi?cid=612">612</a>"	217275	216758	lactic acid	467	50-21-5	<a href=http://www.genome.jp/dbget-bin/www_bget?cpd+C01432">C01432</a>"	<a href=http://pubchem.ncbi.nlm.nih.gov/summary/summary.cgi?cid=612">612</a>"	216758
Unknown 83	169	7.59417		10268				217935
lactic acid	151	7.60333	290	86365	50-21-5	<a href=http://www.genome.jp/dbget-bin/www_bget?cpd+C01432">C01432</a>"	<a href=http://pubchem.ncbi.nlm.nih.gov/summary/summary.cgi?cid=612">612</a>"	218316	216758	lactic acid	290	50-21-5	<a href=http://www.genome.jp/dbget-bin/www_bget?cpd+C01432">C01432</a>"	<a href=http://pubchem.ncbi.nlm.nih.gov/summary/summary.cgi?cid=612">612</a>"	216758
lactic acid	117	7.61	962	5035087	50-21-5	<a href=http://www.genome.jp/dbget-bin/www_bget?cpd+C01432">C01432</a>"	<a href=http://pubchem.ncbi.nlm.nih.gov/summary/summary.cgi?cid=612">612</a>"	218594	216758	lactic acid	962	50-21-5	<a href=http://www.genome.jp/dbget-bin/www_bget?cpd+C01432">C01432</a>"	<a href=http://pubchem.ncbi.nlm.nih.gov/summary/summary.cgi?cid=612">612</a>"	216758
Unknown 84	146	7.6375		152763				219739
Unknown 85	122	7.64333	124	5420.9	600-18-0	<a href=http://www.genome.jp/dbget-bin/www_bget?cpd+C00109">C00109</a>"	<a href=http://pubchem.ncbi.nlm.nih.gov/summary/summary.cgi?cid=58">58</a>"	219982	224400	2-ketobutyric acid 2	124	600-18-0	<a href=http://www.genome.jp/dbget-bin/www_bget?cpd+C00109">C00109</a>"	<a href=http://pubchem.ncbi.nlm.nih.gov/summary/summary.cgi?cid=58">58</a>"	224400
glycolic acid	131	7.6675	576	75792	79-14-1	<a href=http://www.genome.jp/dbget-bin/www_bget?cpd+C03547">C03547</a>"	<a href=http://pubchem.ncbi.nlm.nih.gov/summary/summary.cgi?cid=757">757</a>"	220988	225852	glycolic acid	576	79-14-1	<a href=http://www.genome.jp/dbget-bin/www_bget?cpd+C03547">C03547</a>"	<a href=http://pubchem.ncbi.nlm.nih.gov/summary/summary.cgi?cid=757">757</a>"	225852	lactic acid	513	50-21-5	<a href=http://www.genome.jp/dbget-bin/www_bget?cpd+C01432">C01432</a>"	<a href=http://pubchem.ncbi.nlm.nih.gov/summary/summary.cgi?cid=612">612</a>"	216758
glycolic acid	100	7.68667	527	149775	79-14-1	<a href=http://www.genome.jp/dbget-bin/www_bget?cpd+C03547">C03547</a>"	<a href=http://pubchem.ncbi.nlm.nih.gov/summary/summary.cgi?cid=757">757</a>"	221787	225852	glycolic acid	527	79-14-1	<a href=http://www.genome.jp/dbget-bin/www_bget?cpd+C03547">C03547</a>"	<a href=http://pubchem.ncbi.nlm.nih.gov/summary/summary.cgi?cid=757">757</a>"	225852
glycolic acid	221	7.71417	376	92937	79-14-1	<a href=http://www.genome.jp/dbget-bin/www_bget?cpd+C03547">C03547</a>"	<a href=http://pubchem.ncbi.nlm.nih.gov/summary/summary.cgi?cid=757">757</a>"	222932	225852	glycolic acid	376	79-14-1	<a href=http://www.genome.jp/dbget-bin/www_bget?cpd+C03547">C03547</a>"	<a href=http://pubchem.ncbi.nlm.nih.gov/summary/summary.cgi?cid=757">757</a>"	225852
Unknown 86	57	7.72417		8126.2				223348
Unknown 87	144	7.74667		27426				224285
Unknown 88	192	7.7875		10947				225986
Unknown 89	225	7.80667		277152				226784
Unknown 90	207	7.81167		57121				226992
Unknown 91	173	7.85		17150072				228588
Unknown 92	170	7.85417		40251				228762
glycolic acid	147	7.85583	449	874617	79-14-1	<a href=http://www.genome.jp/dbget-bin/www_bget?cpd+C03547">C03547</a>"	<a href=http://pubchem.ncbi.nlm.nih.gov/summary/summary.cgi?cid=757">757</a>"	228831	225852	glycolic acid	449	79-14-1	<a href=http://www.genome.jp/dbget-bin/www_bget?cpd+C03547">C03547</a>"	<a href=http://pubchem.ncbi.nlm.nih.gov/summary/summary.cgi?cid=757">757</a>"	225852
Unknown 93	52	7.86833		3491752				229352
Unknown 94	258	7.90917		12611				231052
Unknown 95	116	7.93333		58638				232059
Unknown 96	144	7.93917		24154				232302
Unknown 97	116	7.99		44888				234419
valine	130	8	351	17398	72-18-4	<a href=http://www.genome.jp/dbget-bin/www_bget?cpd+C00183">C00183</a>"	<a href=http://pubchem.ncbi.nlm.nih.gov/summary/summary.cgi?cid=1182">1182</a>"	234835	239669	valine	351	72-18-4	<a href=http://www.genome.jp/dbget-bin/www_bget?cpd+C00183">C00183</a>"	<a href=http://pubchem.ncbi.nlm.nih.gov/summary/summary.cgi?cid=1182">1182</a>"	239669
Unknown 98	89	8.00917		12388				235217
Unknown 99	147	8.03		83855				236084
Unknown 100	221	8.07167		16864				237820
Unknown 101	163	8.08083		32242				238201
Unknown 102	72	8.09083	82	37702	72-18-4	<a href=http://www.genome.jp/dbget-bin/www_bget?cpd+C00183">C00183</a>"	<a href=http://pubchem.ncbi.nlm.nih.gov/summary/summary.cgi?cid=1182">1182</a>"	238618	239669	valine	82	72-18-4	<a href=http://www.genome.jp/dbget-bin/www_bget?cpd+C00183">C00183</a>"	<a href=http://pubchem.ncbi.nlm.nih.gov/summary/summary.cgi?cid=1182">1182</a>"	239669
Unknown 103	131	8.10667		8156.5				239277
Unknown 104	102	8.11917		10424				239798
Unknown 105	101	8.13667		18739				240526
Unknown 106	151	8.17083		27228				241949
Maleimide	154	8.21417	611	46363	541-59-3	<a href=http://www.genome.jp/dbget-bin/www_bget?cpd+C07272">C07272</a>"	<a href=http://pubchem.ncbi.nlm.nih.gov/summary/summary.cgi?cid=10935">10935</a>"	243754	243098	Maleimide	611	541-59-3	<a href=http://www.genome.jp/dbget-bin/www_bget?cpd+C07272">C07272</a>"	<a href=http://pubchem.ncbi.nlm.nih.gov/summary/summary.cgi?cid=10935">10935</a>"	243098
2-ketobutyric acid 1	188	8.2575	269	34061	600-18-0	<a href=http://www.genome.jp/dbget-bin/www_bget?cpd+C00109">C00109</a>"	<a href=http://pubchem.ncbi.nlm.nih.gov/summary/summary.cgi?cid=58">58</a>"	245558	242688	2-ketobutyric acid 1	269	600-18-0	<a href=http://www.genome.jp/dbget-bin/www_bget?cpd+C00109">C00109</a>"	<a href=http://pubchem.ncbi.nlm.nih.gov/summary/summary.cgi?cid=58">58</a>"	242688	alanine 1	256	56-41-7	<a href=http://www.genome.jp/dbget-bin/www_bget?cpd+C01401">C01401</a>"	<a href=http://pubchem.ncbi.nlm.nih.gov/summary/summary.cgi?cid=602">602</a>"	244218
alanine 1	116	8.26167	946	12077686	56-41-7	<a href=http://www.genome.jp/dbget-bin/www_bget?cpd+C01401">C01401</a>"	<a href=http://pubchem.ncbi.nlm.nih.gov/summary/summary.cgi?cid=602">602</a>"	245732	244218	alanine 1	946	56-41-7	<a href=http://www.genome.jp/dbget-bin/www_bget?cpd+C01401">C01401</a>"	<a href=http://pubchem.ncbi.nlm.nih.gov/summary/summary.cgi?cid=602">602</a>"	244218
Unknown 107	131	8.27		1199038				246079
Unknown 108	146	8.2925		82483				247016
Unknown 109	187	8.3125	183	11185	541-59-3	<a href=http://www.genome.jp/dbget-bin/www_bget?cpd+C07272">C07272</a>"	<a href=http://pubchem.ncbi.nlm.nih.gov/summary/summary.cgi?cid=10935">10935</a>"	247849	243098	Maleimide	183	541-59-3	<a href=http://www.genome.jp/dbget-bin/www_bget?cpd+C07272">C07272</a>"	<a href=http://pubchem.ncbi.nlm.nih.gov/summary/summary.cgi?cid=10935">10935</a>"	243098
2-keto-isovaleric acid 1	174	8.33667	336	25143	759-05-7	<a href=http://www.genome.jp/dbget-bin/www_bget?cpd+C00141">C00141</a>"	<a href=http://pubchem.ncbi.nlm.nih.gov/summary/summary.cgi?cid=49">49</a>"	248855	247421	2-keto-isovaleric acid 1	336	759-05-7	<a href=http://www.genome.jp/dbget-bin/www_bget?cpd+C00141">C00141</a>"	<a href=http://pubchem.ncbi.nlm.nih.gov/summary/summary.cgi?cid=49">49</a>"	247421
Unknown 110	89	8.3575		12379				249723
Unknown 111	133	8.3675	179	12467	7803-49-8	<a href=http://www.genome.jp/dbget-bin/www_bget?cpd+C00192">C00192</a>"	<a href=http://pubchem.ncbi.nlm.nih.gov/summary/summary.cgi?cid=787">787</a>"	250139	254023	hydroxylamine	179	7803-49-8	<a href=http://www.genome.jp/dbget-bin/www_bget?cpd+C00192">C00192</a>"	<a href=http://pubchem.ncbi.nlm.nih.gov/summary/summary.cgi?cid=787">787</a>"	254023
Unknown 112	147	8.37667		34375				250521
hydroxylamine	175	8.44083	338	29020	7803-49-8	<a href=http://www.genome.jp/dbget-bin/www_bget?cpd+C00192">C00192</a>"	<a href=http://pubchem.ncbi.nlm.nih.gov/summary/summary.cgi?cid=787">787</a>"	253193	254023	hydroxylamine	338	7803-49-8	<a href=http://www.genome.jp/dbget-bin/www_bget?cpd+C00192">C00192</a>"	<a href=http://pubchem.ncbi.nlm.nih.gov/summary/summary.cgi?cid=787">787</a>"	254023
Unknown 113	131	8.4475		1227522				253471
hydroxylamine	146	8.46833	838	350672	7803-49-8	<a href=http://www.genome.jp/dbget-bin/www_bget?cpd+C00192">C00192</a>"	<a href=http://pubchem.ncbi.nlm.nih.gov/summary/summary.cgi?cid=787">787</a>"	254338	254023	hydroxylamine	838	7803-49-8	<a href=http://www.genome.jp/dbget-bin/www_bget?cpd+C00192">C00192</a>"	<a href=http://pubchem.ncbi.nlm.nih.gov/summary/summary.cgi?cid=787">787</a>"	254023
Unknown 114	116	8.48		3298536				254824
oxalic acid	273	8.50833	346	13542	144-62-7	<a href=http://www.genome.jp/dbget-bin/www_bget?cpd+C00209">C00209</a>"	<a href=http://pubchem.ncbi.nlm.nih.gov/summary/summary.cgi?cid=971">971</a>"	256004	260477	oxalic acid	346	144-62-7	<a href=http://www.genome.jp/dbget-bin/www_bget?cpd+C00209">C00209</a>"	<a href=http://pubchem.ncbi.nlm.nih.gov/summary/summary.cgi?cid=971">971</a>"	260477
Unknown 115	145	8.51417		69062				256247
Unknown 116	238	8.52083	134	61024	124-13-0	<a href=http://www.genome.jp/dbget-bin/www_bget?cpd+C01545">C01545</a>"	<a href=http://pubchem.ncbi.nlm.nih.gov/summary/summary.cgi?cid=454">454</a>"	256525	260618	octanal 1	134	124-13-0	<a href=http://www.genome.jp/dbget-bin/www_bget?cpd+C01545">C01545</a>"	<a href=http://pubchem.ncbi.nlm.nih.gov/summary/summary.cgi?cid=454">454</a>"	260618
glycine 1	102	8.55083	809	1573962	56-40-6	<a href=http://www.genome.jp/dbget-bin/www_bget?cpd+C00037">C00037</a>"	<a href=http://pubchem.ncbi.nlm.nih.gov/summary/summary.cgi?cid=750">750</a>"	257774	256164	glycine 1	809	56-40-6	<a href=http://www.genome.jp/dbget-bin/www_bget?cpd+C00037">C00037</a>"	<a href=http://pubchem.ncbi.nlm.nih.gov/summary/summary.cgi?cid=750">750</a>"	256164	oxalic acid	550	144-62-7	<a href=http://www.genome.jp/dbget-bin/www_bget?cpd+C00209">C00209</a>"	<a href=http://pubchem.ncbi.nlm.nih.gov/summary/summary.cgi?cid=971">971</a>"	260477	hydroxylamine	416	7803-49-8	<a href=http://www.genome.jp/dbget-bin/www_bget?cpd+C00192">C00192</a>"	<a href=http://pubchem.ncbi.nlm.nih.gov/summary/summary.cgi?cid=787">787</a>"	254023	2-hydroxybutanoic acid	403	565-70-8	<a href=http://www.genome.jp/dbget-bin/www_bget?cpd+C05984">C05984</a>"	<a href=http://pubchem.ncbi.nlm.nih.gov/summary/summary.cgi?cid=440864">440864</a>"	258524
Unknown 117	245	8.57083		11837				258607
2-hydroxybutanoic acid	131	8.60167	912	106054	565-70-8	<a href=http://www.genome.jp/dbget-bin/www_bget?cpd+C05984">C05984</a>"	<a href=http://pubchem.ncbi.nlm.nih.gov/summary/summary.cgi?cid=440864">440864</a>"	259891	258524	2-hydroxybutanoic acid	912	565-70-8	<a href=http://www.genome.jp/dbget-bin/www_bget?cpd+C05984">C05984</a>"	<a href=http://pubchem.ncbi.nlm.nih.gov/summary/summary.cgi?cid=440864">440864</a>"	258524	oxalic acid	730	144-62-7	<a href=http://www.genome.jp/dbget-bin/www_bget?cpd+C00209">C00209</a>"	<a href=http://pubchem.ncbi.nlm.nih.gov/summary/summary.cgi?cid=971">971</a>"	260477
Unknown 118	57	8.61083		13310				260273
glycine 1	102	8.61833	481	88320	56-40-6	<a href=http://www.genome.jp/dbget-bin/www_bget?cpd+C00037">C00037</a>"	<a href=http://pubchem.ncbi.nlm.nih.gov/summary/summary.cgi?cid=750">750</a>"	260585	256164	glycine 1	481	56-40-6	<a href=http://www.genome.jp/dbget-bin/www_bget?cpd+C00037">C00037</a>"	<a href=http://pubchem.ncbi.nlm.nih.gov/summary/summary.cgi?cid=750">750</a>"	256164
oxalic acid	206	8.66833	342	21478	144-62-7	<a href=http://www.genome.jp/dbget-bin/www_bget?cpd+C00209">C00209</a>"	<a href=http://pubchem.ncbi.nlm.nih.gov/summary/summary.cgi?cid=971">971</a>"	262667	260477	oxalic acid	342	144-62-7	<a href=http://www.genome.jp/dbget-bin/www_bget?cpd+C00209">C00209</a>"	<a href=http://pubchem.ncbi.nlm.nih.gov/summary/summary.cgi?cid=971">971</a>"	260477
Unknown 119	103	8.67333		32757				262875
Unknown 120	122	8.6925		10943				263673
Unknown 121	168	8.69833		42073				263916
Unknown 122	223	8.70417		15756				264159
Unknown 123	130	8.71417		482561				264576
Lactamide 2	118	8.72	258	7397.7	2043-43-8		<a href=http://pubchem.ncbi.nlm.nih.gov/summary/summary.cgi?cid=94220">94220</a>"	264819	265299	Lactamide 2	258	2043-43-8		<a href=http://pubchem.ncbi.nlm.nih.gov/summary/summary.cgi?cid=94220">94220</a>"	265299	methyl octanoate	225	111-11-5		<a href=http://pubchem.ncbi.nlm.nih.gov/summary/summary.cgi?cid=8091">8091</a>"	262320	sarcosine	219	107-97-1	<a href=http://www.genome.jp/dbget-bin/www_bget?cpd+C00213">C00213</a>"	<a href=http://pubchem.ncbi.nlm.nih.gov/summary/summary.cgi?cid=1088">1088</a>"	265639
Unknown 124	145	8.72917		62172				265200
Unknown 125	267	8.73667		96952				265513
sarcosine	116	8.77667	270	45659	107-97-1	<a href=http://www.genome.jp/dbget-bin/www_bget?cpd+C00213">C00213</a>"	<a href=http://pubchem.ncbi.nlm.nih.gov/summary/summary.cgi?cid=1088">1088</a>"	267178	265639	sarcosine	270	107-97-1	<a href=http://www.genome.jp/dbget-bin/www_bget?cpd+C00213">C00213</a>"	<a href=http://pubchem.ncbi.nlm.nih.gov/summary/summary.cgi?cid=1088">1088</a>"	265639
3-Hydroxypropionic acid 1	147	8.8275	517	29718594	503-66-2	<a href=http://www.genome.jp/dbget-bin/www_bget?cpd+C01013">C01013</a>"	<a href=http://pubchem.ncbi.nlm.nih.gov/summary/summary.cgi?cid=68152">68152</a>"	269295	269050	3-Hydroxypropionic acid 1	517	503-66-2	<a href=http://www.genome.jp/dbget-bin/www_bget?cpd+C01013">C01013</a>"	<a href=http://pubchem.ncbi.nlm.nih.gov/summary/summary.cgi?cid=68152">68152</a>"	269050	Lactamide 2	475	2043-43-8		<a href=http://pubchem.ncbi.nlm.nih.gov/summary/summary.cgi?cid=94220">94220</a>"	265299
Unknown 126	79	8.8375		280088				269712
Unknown 127	32	8.84583		106351				270059
3-Hydroxypropionic acid 1	177	8.88	800	75086	503-66-2	<a href=http://www.genome.jp/dbget-bin/www_bget?cpd+C01013">C01013</a>"	<a href=http://pubchem.ncbi.nlm.nih.gov/summary/summary.cgi?cid=68152">68152</a>"	271482	269050	3-Hydroxypropionic acid 1	800	503-66-2	<a href=http://www.genome.jp/dbget-bin/www_bget?cpd+C01013">C01013</a>"	<a href=http://pubchem.ncbi.nlm.nih.gov/summary/summary.cgi?cid=68152">68152</a>"	269050
3-Hydroxypyridine	267	8.89417	278	91006	109-00-2		<a href=http://pubchem.ncbi.nlm.nih.gov/summary/summary.cgi?cid=7971">7971</a>"	272072	274003	3-Hydroxypyridine	278	109-00-2		<a href=http://pubchem.ncbi.nlm.nih.gov/summary/summary.cgi?cid=7971">7971</a>"	274003
Unknown 128	191	8.905		66185				272523
3-Hydroxypyridine	317	8.90833	492	14022	109-00-2		<a href=http://pubchem.ncbi.nlm.nih.gov/summary/summary.cgi?cid=7971">7971</a>"	272662	274003	3-Hydroxypyridine	492	109-00-2		<a href=http://pubchem.ncbi.nlm.nih.gov/summary/summary.cgi?cid=7971">7971</a>"	274003	5-aminovaleric acid lactam	63	675-20-7	<a href=http://www.genome.jp/dbget-bin/www_bget?cpd+C00431">C00431</a>"	<a href=http://pubchem.ncbi.nlm.nih.gov/summary/summary.cgi?cid=12665">12665</a>"	274288
5-aminovaleric acid lactam	156	8.9275	425	293321	675-20-7	<a href=http://www.genome.jp/dbget-bin/www_bget?cpd+C00431">C00431</a>"	<a href=http://pubchem.ncbi.nlm.nih.gov/summary/summary.cgi?cid=12665">12665</a>"	273460	274288	5-aminovaleric acid lactam	425	675-20-7	<a href=http://www.genome.jp/dbget-bin/www_bget?cpd+C00431">C00431</a>"	<a href=http://pubchem.ncbi.nlm.nih.gov/summary/summary.cgi?cid=12665">12665</a>"	274288
Unknown 129	57	8.93167		67082				273633
2-Ketovaleric acid 2	102	8.93417	297	43545	1821-02-9	<a href=http://www.genome.jp/dbget-bin/www_bget?cpd+C06255">C06255</a>"	<a href=http://pubchem.ncbi.nlm.nih.gov/summary/summary.cgi?cid=74563">74563</a>"	273737	268884	2-Ketovaleric acid 2	297	1821-02-9	<a href=http://www.genome.jp/dbget-bin/www_bget?cpd+C06255">C06255</a>"	<a href=http://pubchem.ncbi.nlm.nih.gov/summary/summary.cgi?cid=74563">74563</a>"	268884
5-aminovaleric acid lactam	155	8.95083	222	38709	675-20-7	<a href=http://www.genome.jp/dbget-bin/www_bget?cpd+C00431">C00431</a>"	<a href=http://pubchem.ncbi.nlm.nih.gov/summary/summary.cgi?cid=12665">12665</a>"	274431	274288	5-aminovaleric acid lactam	222	675-20-7	<a href=http://www.genome.jp/dbget-bin/www_bget?cpd+C00431">C00431</a>"	<a href=http://pubchem.ncbi.nlm.nih.gov/summary/summary.cgi?cid=12665">12665</a>"	274288
5-aminovaleric acid lactam	143	8.96417	305	68841	675-20-7	<a href=http://www.genome.jp/dbget-bin/www_bget?cpd+C00431">C00431</a>"	<a href=http://pubchem.ncbi.nlm.nih.gov/summary/summary.cgi?cid=12665">12665</a>"	274987	274288	5-aminovaleric acid lactam	305	675-20-7	<a href=http://www.genome.jp/dbget-bin/www_bget?cpd+C00431">C00431</a>"	<a href=http://pubchem.ncbi.nlm.nih.gov/summary/summary.cgi?cid=12665">12665</a>"	274288
Unknown 130	206	8.985		13298				275854
Unknown 131	165	8.99583		8706.3				276305
3-hydroxybutyric acid	115	9.02667	395	321217	306-31-0		<a href=http://pubchem.ncbi.nlm.nih.gov/summary/summary.cgi?cid=441">441</a>"	277589	278679	3-hydroxybutyric acid	395	306-31-0		<a href=http://pubchem.ncbi.nlm.nih.gov/summary/summary.cgi?cid=441">441</a>"	278679
Unknown 132	129	9.04333	77	10051	56-12-2	<a href=http://www.genome.jp/dbget-bin/www_bget?cpd+C00334">C00334</a>"	<a href=http://pubchem.ncbi.nlm.nih.gov/summary/summary.cgi?cid=119">119</a>"	278283	282336	4-aminobutyric acid 3	77	56-12-2	<a href=http://www.genome.jp/dbget-bin/www_bget?cpd+C00334">C00334</a>"	<a href=http://pubchem.ncbi.nlm.nih.gov/summary/summary.cgi?cid=119">119</a>"	282336
Unknown 133	242	9.0575		27312				278873
glutaraldehyde 2	69	9.0625	333	7337.1	111-30-8	<a href=http://www.genome.jp/dbget-bin/www_bget?cpd+D01120">D01120</a>"	<a href=http://pubchem.ncbi.nlm.nih.gov/summary/summary.cgi?cid=3485">3485</a>"	279082	276208	glutaraldehyde 2	333	111-30-8	<a href=http://www.genome.jp/dbget-bin/www_bget?cpd+D01120">D01120</a>"	<a href=http://pubchem.ncbi.nlm.nih.gov/summary/summary.cgi?cid=3485">3485</a>"	276208
4-aminobutyric acid 3	174	9.06417	252	110234	56-12-2	<a href=http://www.genome.jp/dbget-bin/www_bget?cpd+C00334">C00334</a>"	<a href=http://pubchem.ncbi.nlm.nih.gov/summary/summary.cgi?cid=119">119</a>"	279151	282336	4-aminobutyric acid 3	252	56-12-2	<a href=http://www.genome.jp/dbget-bin/www_bget?cpd+C00334">C00334</a>"	<a href=http://pubchem.ncbi.nlm.nih.gov/summary/summary.cgi?cid=119">119</a>"	282336
p-cresol	165	9.08	636	102877	106-44-5	<a href=http://www.genome.jp/dbget-bin/www_bget?cpd+C01468">C01468</a>"	<a href=http://pubchem.ncbi.nlm.nih.gov/summary/summary.cgi?cid=2879">2879</a>"	279810	279670	p-cresol	636	106-44-5	<a href=http://www.genome.jp/dbget-bin/www_bget?cpd+C01468">C01468</a>"	<a href=http://pubchem.ncbi.nlm.nih.gov/summary/summary.cgi?cid=2879">2879</a>"	279670	benzyl alcohol	546	100-51-6	<a href=http://www.genome.jp/dbget-bin/www_bget?cpd+C03485">C03485</a>"	<a href=http://pubchem.ncbi.nlm.nih.gov/summary/summary.cgi?cid=244">244</a>"	281496	4-HYDROXYPYRIDINE	263	626-64-2		<a href=http://pubchem.ncbi.nlm.nih.gov/summary/summary.cgi?cid=12290">12290</a>"	281563
Unknown 134	267	9.0925		24538				280331
3-hydroxybutyric acid	117	9.10833	967	855210	306-31-0		<a href=http://pubchem.ncbi.nlm.nih.gov/summary/summary.cgi?cid=441">441</a>"	280990	278679	3-hydroxybutyric acid	967	306-31-0		<a href=http://pubchem.ncbi.nlm.nih.gov/summary/summary.cgi?cid=441">441</a>"	278679	sulfuric acid	575	7664-93-9	<a href=http://www.genome.jp/dbget-bin/www_bget?cpd+C00059">C00059</a>"	<a href=http://pubchem.ncbi.nlm.nih.gov/summary/summary.cgi?cid=1118">1118</a>"	283246	Lactamide 1	574	2043-43-8		<a href=http://pubchem.ncbi.nlm.nih.gov/summary/summary.cgi?cid=94220">94220</a>"	284611
Unknown 135	225	9.135		4706.9				282101
Unknown 136	282	9.14917		4655.4				282691
sulfuric acid	145	9.15583	558	183616	7664-93-9	<a href=http://www.genome.jp/dbget-bin/www_bget?cpd+C00059">C00059</a>"	<a href=http://pubchem.ncbi.nlm.nih.gov/summary/summary.cgi?cid=1118">1118</a>"	282968	283246	sulfuric acid	558	7664-93-9	<a href=http://www.genome.jp/dbget-bin/www_bget?cpd+C00059">C00059</a>"	<a href=http://pubchem.ncbi.nlm.nih.gov/summary/summary.cgi?cid=1118">1118</a>"	283246	3-hydroxybutyric acid	491	306-31-0		<a href=http://pubchem.ncbi.nlm.nih.gov/summary/summary.cgi?cid=441">441</a>"	278679	2-Amino-3-methyl-1-butanol	439	473-75-6		<a href=http://pubchem.ncbi.nlm.nih.gov/summary/summary.cgi?cid=79019">79019</a>"	284132	Lactamide 1	419	2043-43-8		<a href=http://pubchem.ncbi.nlm.nih.gov/summary/summary.cgi?cid=94220">94220</a>"	284611	2-amino-2-methylpropane-1,3-diol 2	399	115-69-5	<a href=http://www.genome.jp/dbget-bin/www_bget?cpd+C11260">C11260</a>"	<a href=http://pubchem.ncbi.nlm.nih.gov/summary/summary.cgi?cid=1531">1531</a>"	286681
Unknown 137	152	9.16667		36699				283420
Unknown 138	201	9.20167		8836.7				284877
sulfuric acid	281	9.205	408	1266569	7664-93-9	<a href=http://www.genome.jp/dbget-bin/www_bget?cpd+C00059">C00059</a>"	<a href=http://pubchem.ncbi.nlm.nih.gov/summary/summary.cgi?cid=1118">1118</a>"	285016	283246	sulfuric acid	408	7664-93-9	<a href=http://www.genome.jp/dbget-bin/www_bget?cpd+C00059">C00059</a>"	<a href=http://pubchem.ncbi.nlm.nih.gov/summary/summary.cgi?cid=1118">1118</a>"	283246
Unknown 139	145	9.21833		32302				285571
4-aminobutyric acid 3	84	9.25167	218	2461540	56-12-2	<a href=http://www.genome.jp/dbget-bin/www_bget?cpd+C00334">C00334</a>"	<a href=http://pubchem.ncbi.nlm.nih.gov/summary/summary.cgi?cid=119">119</a>"	286959	282336	4-aminobutyric acid 3	218	56-12-2	<a href=http://www.genome.jp/dbget-bin/www_bget?cpd+C00334">C00334</a>"	<a href=http://pubchem.ncbi.nlm.nih.gov/summary/summary.cgi?cid=119">119</a>"	282336	sulfuric acid	140	7664-93-9	<a href=http://www.genome.jp/dbget-bin/www_bget?cpd+C00059">C00059</a>"	<a href=http://pubchem.ncbi.nlm.nih.gov/summary/summary.cgi?cid=1118">1118</a>"	283246
Unknown 140	267	9.26		67033				287306
Unknown 141	187	9.27667		826333				288000
N-Methyl-DL-alanine	130	9.28917	887	907024	600-21-5		<a href=http://pubchem.ncbi.nlm.nih.gov/summary/summary.cgi?cid=4377">4377</a>"	288521	286444	N-Methyl-DL-alanine	887	600-21-5		<a href=http://pubchem.ncbi.nlm.nih.gov/summary/summary.cgi?cid=4377">4377</a>"	286444	2-amino-2-methylpropane-1,3-diol 2	579	115-69-5	<a href=http://www.genome.jp/dbget-bin/www_bget?cpd+C11260">C11260</a>"	<a href=http://pubchem.ncbi.nlm.nih.gov/summary/summary.cgi?cid=1531">1531</a>"	286681	O-methylthreonine 2	393	2076-57-5		<a href=http://pubchem.ncbi.nlm.nih.gov/summary/summary.cgi?cid=222906">222906</a>"	289244
Unknown 142	215	9.30667		27529				289250
Unknown 143	79	9.31		22696				289388
Unknown 144	144	9.32667		6705.8				290083
Unknown 145	83	9.33917		17580				290603
Unknown 146	208	9.34167		26859				290707
O-methylthreonine 2	281	9.3575	244	36503	2076-57-5		<a href=http://pubchem.ncbi.nlm.nih.gov/summary/summary.cgi?cid=222906">222906</a>"	291367	289244	O-methylthreonine 2	244	2076-57-5		<a href=http://pubchem.ncbi.nlm.nih.gov/summary/summary.cgi?cid=222906">222906</a>"	289244
Unknown 147	267	9.37583		42964				292130
Unknown 148	293	9.38417	188	7324.7	812-00-0		<a href=http://pubchem.ncbi.nlm.nih.gov/summary/summary.cgi?cid=13130">13130</a>"	292477	290941	Methyl Phosphate	188	812-00-0		<a href=http://pubchem.ncbi.nlm.nih.gov/summary/summary.cgi?cid=13130">13130</a>"	290941
O-methylthreonine 2	163	9.39083	214	9919.2	2076-57-5		<a href=http://pubchem.ncbi.nlm.nih.gov/summary/summary.cgi?cid=222906">222906</a>"	292755	289244	O-methylthreonine 2	214	2076-57-5		<a href=http://pubchem.ncbi.nlm.nih.gov/summary/summary.cgi?cid=222906">222906</a>"	289244
Unknown 149	221	9.4		121756				293136
Unknown 150	145	9.42167		31025				294039
Unknown 151	267	9.43083		43429				294420
Unknown 152	74	9.455		743913				295427
Unknown 153	45	9.45917		317042				295600
Unknown 154	159	9.465		155383				295843
Unknown 155	281	9.4825		37728				296572
Unknown 156	283	9.48583		12995				296711
Unknown 157	284	9.49917		12439				297266
Unknown 158	117	9.52083		27001				298168
Unknown 159	131	9.5325		30515				298654
Unknown 160	132	9.53583	161	142555	627-01-0	<a href=http://www.genome.jp/dbget-bin/www_bget?cpd+C11735">C11735</a>"	<a href=http://pubchem.ncbi.nlm.nih.gov/summary/summary.cgi?cid=316542">316542</a>"	298793	300557	N-Ethylglycine 2	161	627-01-0	<a href=http://www.genome.jp/dbget-bin/www_bget?cpd+C11735">C11735</a>"	<a href=http://pubchem.ncbi.nlm.nih.gov/summary/summary.cgi?cid=316542">316542</a>"	300557
Unknown 161	87	9.5875		27025				300945
beta-Alanine 1	102	9.59167	857	300151	107-95-9	<a href=http://www.genome.jp/dbget-bin/www_bget?cpd+C00099">C00099</a>"	<a href=http://pubchem.ncbi.nlm.nih.gov/summary/summary.cgi?cid=239">239</a>"	301118	300521	beta-Alanine 1	857	107-95-9	<a href=http://www.genome.jp/dbget-bin/www_bget?cpd+C00099">C00099</a>"	<a href=http://pubchem.ncbi.nlm.nih.gov/summary/summary.cgi?cid=239">239</a>"	300521
Unknown 162	392	9.6225		23053				302402
malonic acid 1	221	9.6425	380	78521	141-82-2	<a href=http://www.genome.jp/dbget-bin/www_bget?cpd+C04025">C04025</a>"	<a href=http://pubchem.ncbi.nlm.nih.gov/summary/summary.cgi?cid=867">867</a>"	303235	306589	malonic acid 1	380	141-82-2	<a href=http://www.genome.jp/dbget-bin/www_bget?cpd+C04025">C04025</a>"	<a href=http://pubchem.ncbi.nlm.nih.gov/summary/summary.cgi?cid=867">867</a>"	306589	N-Ethylglycine 2	321	627-01-0	<a href=http://www.genome.jp/dbget-bin/www_bget?cpd+C11735">C11735</a>"	<a href=http://pubchem.ncbi.nlm.nih.gov/summary/summary.cgi?cid=316542">316542</a>"	300557
malonic acid 1	145	9.64583	267	20053	141-82-2	<a href=http://www.genome.jp/dbget-bin/www_bget?cpd+C04025">C04025</a>"	<a href=http://pubchem.ncbi.nlm.nih.gov/summary/summary.cgi?cid=867">867</a>"	303374	306589	malonic acid 1	267	141-82-2	<a href=http://www.genome.jp/dbget-bin/www_bget?cpd+C04025">C04025</a>"	<a href=http://pubchem.ncbi.nlm.nih.gov/summary/summary.cgi?cid=867">867</a>"	306589
Unknown 163	172	9.6525		5485.6				303652
Unknown 164	159	9.66667		9506.5				304241
Unknown 165	226	9.71917	139	12456	62-53-3	<a href=http://www.genome.jp/dbget-bin/www_bget?cpd+C02136">C02136</a>"	<a href=http://pubchem.ncbi.nlm.nih.gov/summary/summary.cgi?cid=6115">6115</a>"	306428	310388	aniline	139	62-53-3	<a href=http://www.genome.jp/dbget-bin/www_bget?cpd+C02136">C02136</a>"	<a href=http://pubchem.ncbi.nlm.nih.gov/summary/summary.cgi?cid=6115">6115</a>"	310388
Methylmalonic acid	73	9.725	374	21850	516-05-2	<a href=http://www.genome.jp/dbget-bin/www_bget?cpd+C02170">C02170</a>"	<a href=http://pubchem.ncbi.nlm.nih.gov/summary/summary.cgi?cid=487">487</a>"	306671	311544	Methylmalonic acid	374	516-05-2	<a href=http://www.genome.jp/dbget-bin/www_bget?cpd+C02170">C02170</a>"	<a href=http://pubchem.ncbi.nlm.nih.gov/summary/summary.cgi?cid=487">487</a>"	311544	malonic acid 1	317	141-82-2	<a href=http://www.genome.jp/dbget-bin/www_bget?cpd+C04025">C04025</a>"	<a href=http://pubchem.ncbi.nlm.nih.gov/summary/summary.cgi?cid=867">867</a>"	306589
Methylmalonic acid	246	9.73167	491	9307.3	516-05-2	<a href=http://www.genome.jp/dbget-bin/www_bget?cpd+C02170">C02170</a>"	<a href=http://pubchem.ncbi.nlm.nih.gov/summary/summary.cgi?cid=487">487</a>"	306948	311544	Methylmalonic acid	491	516-05-2	<a href=http://www.genome.jp/dbget-bin/www_bget?cpd+C02170">C02170</a>"	<a href=http://pubchem.ncbi.nlm.nih.gov/summary/summary.cgi?cid=487">487</a>"	311544	malonic acid 1	468	141-82-2	<a href=http://www.genome.jp/dbget-bin/www_bget?cpd+C04025">C04025</a>"	<a href=http://pubchem.ncbi.nlm.nih.gov/summary/summary.cgi?cid=867">867</a>"	306589	1-Aminocyclopropanecarboxylic acid	365	22059-21-8	<a href=http://www.genome.jp/dbget-bin/www_bget?cpd+C01234">C01234</a>"	<a href=http://pubchem.ncbi.nlm.nih.gov/summary/summary.cgi?cid=535">535</a>"	311449
malonic acid 1	151	9.7675	558	22810	141-82-2	<a href=http://www.genome.jp/dbget-bin/www_bget?cpd+C04025">C04025</a>"	<a href=http://pubchem.ncbi.nlm.nih.gov/summary/summary.cgi?cid=867">867</a>"	308441	306589	malonic acid 1	558	141-82-2	<a href=http://www.genome.jp/dbget-bin/www_bget?cpd+C04025">C04025</a>"	<a href=http://pubchem.ncbi.nlm.nih.gov/summary/summary.cgi?cid=867">867</a>"	306589	Methylmalonic acid	536	516-05-2	<a href=http://www.genome.jp/dbget-bin/www_bget?cpd+C02170">C02170</a>"	<a href=http://pubchem.ncbi.nlm.nih.gov/summary/summary.cgi?cid=487">487</a>"	311544
Methylmalonic acid	281	9.775	432	786422	516-05-2	<a href=http://www.genome.jp/dbget-bin/www_bget?cpd+C02170">C02170</a>"	<a href=http://pubchem.ncbi.nlm.nih.gov/summary/summary.cgi?cid=487">487</a>"	308753	311544	Methylmalonic acid	432	516-05-2	<a href=http://www.genome.jp/dbget-bin/www_bget?cpd+C02170">C02170</a>"	<a href=http://pubchem.ncbi.nlm.nih.gov/summary/summary.cgi?cid=487">487</a>"	311544	malonic acid 1	423	141-82-2	<a href=http://www.genome.jp/dbget-bin/www_bget?cpd+C04025">C04025</a>"	<a href=http://pubchem.ncbi.nlm.nih.gov/summary/summary.cgi?cid=867">867</a>"	306589
Unknown 166	185	9.80167		88589				309863
3-Aminoisobutyric acid 2	95	9.84083	327	11514	144-90-1	<a href=http://www.genome.jp/dbget-bin/www_bget?cpd+C05145">C05145</a>"	<a href=http://pubchem.ncbi.nlm.nih.gov/summary/summary.cgi?cid=64956">64956</a>"	311494	308779	3-Aminoisobutyric acid 2	327	144-90-1	<a href=http://www.genome.jp/dbget-bin/www_bget?cpd+C05145">C05145</a>"	<a href=http://pubchem.ncbi.nlm.nih.gov/summary/summary.cgi?cid=64956">64956</a>"	308779
3-Aminoisobutyric acid 2	102	9.84833	671	88551	144-90-1	<a href=http://www.genome.jp/dbget-bin/www_bget?cpd+C05145">C05145</a>"	<a href=http://pubchem.ncbi.nlm.nih.gov/summary/summary.cgi?cid=64956">64956</a>"	311807	308779	3-Aminoisobutyric acid 2	671	144-90-1	<a href=http://www.genome.jp/dbget-bin/www_bget?cpd+C05145">C05145</a>"	<a href=http://pubchem.ncbi.nlm.nih.gov/summary/summary.cgi?cid=64956">64956</a>"	308779	2-Hydroxyvaleric acid	655	617-31-2		<a href=http://pubchem.ncbi.nlm.nih.gov/summary/summary.cgi?cid=98009">98009</a>"	309568	Methylmalonic acid	533	516-05-2	<a href=http://www.genome.jp/dbget-bin/www_bget?cpd+C02170">C02170</a>"	<a href=http://pubchem.ncbi.nlm.nih.gov/summary/summary.cgi?cid=487">487</a>"	311544	3-Methylamino-1,2-propanediol 1	428	40137-22-2		<a href=http://pubchem.ncbi.nlm.nih.gov/summary/summary.cgi?cid=2734122">2734122</a>"	310381	1-Aminocyclopropanecarboxylic acid	412	22059-21-8	<a href=http://www.genome.jp/dbget-bin/www_bget?cpd+C01234">C01234</a>"	<a href=http://pubchem.ncbi.nlm.nih.gov/summary/summary.cgi?cid=535">535</a>"	311449
Unknown 167	392	9.855		21181				312084
Unknown 168	159	9.91583		9221.1				314618
valine	144	9.92417	958	1662154	72-18-4	<a href=http://www.genome.jp/dbget-bin/www_bget?cpd+C00183">C00183</a>"	<a href=http://pubchem.ncbi.nlm.nih.gov/summary/summary.cgi?cid=1182">1182</a>"	314965	314036	valine	958	72-18-4	<a href=http://www.genome.jp/dbget-bin/www_bget?cpd+C00183">C00183</a>"	<a href=http://pubchem.ncbi.nlm.nih.gov/summary/summary.cgi?cid=1182">1182</a>"	314036	Methylmalonic acid	416	516-05-2	<a href=http://www.genome.jp/dbget-bin/www_bget?cpd+C02170">C02170</a>"	<a href=http://pubchem.ncbi.nlm.nih.gov/summary/summary.cgi?cid=487">487</a>"	311544
Unknown 169	130	9.96667		55189				316735
Unknown 170	70	9.97833		72662				317220
Unknown 171	221	9.98833		108640				317637
Unknown 172	227	10.0225		21358				319060
Unknown 173	281	10.035		18372334				319580
Unknown 174	345	10.0383		8760.8				319719
Unknown 175	156	10.0475		57648				320101
4-hydroxybutyrate	159	10.1742	236	23821	502-85-2		<a href=http://pubchem.ncbi.nlm.nih.gov/summary/summary.cgi?cid=3037032">3037032</a>"	325339	325861	4-hydroxybutyrate	236	502-85-2		<a href=http://pubchem.ncbi.nlm.nih.gov/summary/summary.cgi?cid=3037032">3037032</a>"	325861
Unknown 176	116	10.1808		104694				325612
2-Butyne-1,4-diol	244	10.2033	431	113295	110-65-6	<a href=http://www.genome.jp/dbget-bin/www_bget?cpd+C02497">C02497</a>"	<a href=http://pubchem.ncbi.nlm.nih.gov/summary/summary.cgi?cid=8066">8066</a>"	326534	327727	2-Butyne-1,4-diol	431	110-65-6	<a href=http://www.genome.jp/dbget-bin/www_bget?cpd+C02497">C02497</a>"	<a href=http://pubchem.ncbi.nlm.nih.gov/summary/summary.cgi?cid=8066">8066</a>"	327727
hydroxyurea	73	10.2075	366	1253031	127-07-1	<a href=http://www.genome.jp/dbget-bin/www_bget?cpd+C07044">C07044</a>"	<a href=http://pubchem.ncbi.nlm.nih.gov/summary/summary.cgi?cid=3657">3657</a>"	326704	324837	hydroxyurea	366	127-07-1	<a href=http://www.genome.jp/dbget-bin/www_bget?cpd+C07044">C07044</a>"	<a href=http://pubchem.ncbi.nlm.nih.gov/summary/summary.cgi?cid=3657">3657</a>"	324837
4-hydroxybutyrate	147	10.2275	864	1080025	502-85-2		<a href=http://pubchem.ncbi.nlm.nih.gov/summary/summary.cgi?cid=3037032">3037032</a>"	327524	325861	4-hydroxybutyrate	864	502-85-2		<a href=http://pubchem.ncbi.nlm.nih.gov/summary/summary.cgi?cid=3037032">3037032</a>"	325861	2-Butyne-1,4-diol	659	110-65-6	<a href=http://www.genome.jp/dbget-bin/www_bget?cpd+C02497">C02497</a>"	<a href=http://pubchem.ncbi.nlm.nih.gov/summary/summary.cgi?cid=8066">8066</a>"	327727	hydroxyurea	520	127-07-1	<a href=http://www.genome.jp/dbget-bin/www_bget?cpd+C07044">C07044</a>"	<a href=http://pubchem.ncbi.nlm.nih.gov/summary/summary.cgi?cid=3657">3657</a>"	324837
norvaline	144	10.2683	825	139210	6600-40-4		<a href=http://pubchem.ncbi.nlm.nih.gov/summary/summary.cgi?cid=824">824</a>"	329196	327136	norvaline	825	6600-40-4		<a href=http://pubchem.ncbi.nlm.nih.gov/summary/summary.cgi?cid=824">824</a>"	327136
2-Butyne-1,4-diol	159	10.2733	200	14734	110-65-6	<a href=http://www.genome.jp/dbget-bin/www_bget?cpd+C02497">C02497</a>"	<a href=http://pubchem.ncbi.nlm.nih.gov/summary/summary.cgi?cid=8066">8066</a>"	329401	327727	2-Butyne-1,4-diol	200	110-65-6	<a href=http://www.genome.jp/dbget-bin/www_bget?cpd+C02497">C02497</a>"	<a href=http://pubchem.ncbi.nlm.nih.gov/summary/summary.cgi?cid=8066">8066</a>"	327727	4-hydroxybutyrate	168	502-85-2		<a href=http://pubchem.ncbi.nlm.nih.gov/summary/summary.cgi?cid=3037032">3037032</a>"	325861
Unknown 177	184	10.3042		37459				330664
Unknown 178	281	10.3192		9388.9				331279
Unknown 179	117	10.3358		24460				331962
2-ketoadipate 3	100	10.3858	763	102275	689-31-6	<a href=http://www.genome.jp/dbget-bin/www_bget?cpd+C00322">C00322</a>"	<a href=http://pubchem.ncbi.nlm.nih.gov/summary/summary.cgi?cid=71">71</a>"	334010	332196	2-ketoadipate 3	763	689-31-6	<a href=http://www.genome.jp/dbget-bin/www_bget?cpd+C00322">C00322</a>"	<a href=http://pubchem.ncbi.nlm.nih.gov/summary/summary.cgi?cid=71">71</a>"	332196	Carbobenzyloxy-L-leucine degr1	378	2018-66-8	<a href=http://www.genome.jp/dbget-bin/www_bget?cpd+C04335">C04335</a>"	<a href=http://pubchem.ncbi.nlm.nih.gov/summary/summary.cgi?cid=74840">74840</a>"	335421	Citraconic acid degr1	315	498-23-7		<a href=http://pubchem.ncbi.nlm.nih.gov/summary/summary.cgi?cid=874">874</a>"	329296	Dihydroxyacetone	265	62147-49-3	<a href=http://www.genome.jp/dbget-bin/www_bget?cpd+C00184">C00184</a>"	<a href=http://pubchem.ncbi.nlm.nih.gov/summary/summary.cgi?cid=670">670</a>"	333585
serine 2	116	10.3908	360	161019	56-45-1	<a href=http://www.genome.jp/dbget-bin/www_bget?cpd+C00716">C00716</a>"	<a href=http://pubchem.ncbi.nlm.nih.gov/summary/summary.cgi?cid=617">617</a>"	334215	339071	serine 2	360	56-45-1	<a href=http://www.genome.jp/dbget-bin/www_bget?cpd+C00716">C00716</a>"	<a href=http://pubchem.ncbi.nlm.nih.gov/summary/summary.cgi?cid=617">617</a>"	339071	2-ketoadipate 3	359	689-31-6	<a href=http://www.genome.jp/dbget-bin/www_bget?cpd+C00322">C00322</a>"	<a href=http://pubchem.ncbi.nlm.nih.gov/summary/summary.cgi?cid=71">71</a>"	332196	Carbobenzyloxy-L-leucine degr1	265	2018-66-8	<a href=http://www.genome.jp/dbget-bin/www_bget?cpd+C04335">C04335</a>"	<a href=http://pubchem.ncbi.nlm.nih.gov/summary/summary.cgi?cid=74840">74840</a>"	335421
oxamic acid	147	10.41	499	93029	471-47-6	<a href=http://www.genome.jp/dbget-bin/www_bget?cpd+C01444">C01444</a>"	<a href=http://pubchem.ncbi.nlm.nih.gov/summary/summary.cgi?cid=974">974</a>"	335000	339041	oxamic acid	499	471-47-6	<a href=http://www.genome.jp/dbget-bin/www_bget?cpd+C01444">C01444</a>"	<a href=http://pubchem.ncbi.nlm.nih.gov/summary/summary.cgi?cid=974">974</a>"	339041
Unknown 180	265	10.43		5084.6				335819
benzoic acid	179	10.4675	983	1414664	65-85-0	<a href=http://www.genome.jp/dbget-bin/www_bget?cpd+C03096">C03096</a>"	<a href=http://pubchem.ncbi.nlm.nih.gov/summary/summary.cgi?cid=243">243</a>"	337355	339866	benzoic acid	983	65-85-0	<a href=http://www.genome.jp/dbget-bin/www_bget?cpd+C03096">C03096</a>"	<a href=http://pubchem.ncbi.nlm.nih.gov/summary/summary.cgi?cid=243">243</a>"	339866	3-Methylbenzyl Alcohol	482	587-03-1	<a href=http://www.genome.jp/dbget-bin/www_bget?cpd+C07216">C07216</a>"	<a href=http://pubchem.ncbi.nlm.nih.gov/summary/summary.cgi?cid=11476">11476</a>"	334753	4-Methylbenzyl alcohol	405	589-18-4	<a href=http://www.genome.jp/dbget-bin/www_bget?cpd+C06757">C06757</a>"	<a href=http://pubchem.ncbi.nlm.nih.gov/summary/summary.cgi?cid=11505">11505</a>"	341403
Unknown 181	143	10.4892		7332.2				338243
Unknown 182	220	10.515		5918.5				339301
serine 2	116	10.5425	525	24318	56-45-1	<a href=http://www.genome.jp/dbget-bin/www_bget?cpd+C00716">C00716</a>"	<a href=http://pubchem.ncbi.nlm.nih.gov/summary/summary.cgi?cid=617">617</a>"	340428	339071	serine 2	525	56-45-1	<a href=http://www.genome.jp/dbget-bin/www_bget?cpd+C00716">C00716</a>"	<a href=http://pubchem.ncbi.nlm.nih.gov/summary/summary.cgi?cid=617">617</a>"	339071	caprylic acid	338	124-07-2	<a href=http://www.genome.jp/dbget-bin/www_bget?cpd+C06423">C06423</a>"	<a href=http://pubchem.ncbi.nlm.nih.gov/summary/summary.cgi?cid=379">379</a>"	344264	oxamic acid	279	471-47-6	<a href=http://www.genome.jp/dbget-bin/www_bget?cpd+C01444">C01444</a>"	<a href=http://pubchem.ncbi.nlm.nih.gov/summary/summary.cgi?cid=974">974</a>"	339041
caprylic acid	117	10.5542	446	108628	124-07-2	<a href=http://www.genome.jp/dbget-bin/www_bget?cpd+C06423">C06423</a>"	<a href=http://pubchem.ncbi.nlm.nih.gov/summary/summary.cgi?cid=379">379</a>"	340906	344264	caprylic acid	446	124-07-2	<a href=http://www.genome.jp/dbget-bin/www_bget?cpd+C06423">C06423</a>"	<a href=http://pubchem.ncbi.nlm.nih.gov/summary/summary.cgi?cid=379">379</a>"	344264	glycerol	404	56-81-5	<a href=http://www.genome.jp/dbget-bin/www_bget?cpd+C00116">C00116</a>"	<a href=http://pubchem.ncbi.nlm.nih.gov/summary/summary.cgi?cid=753">753</a>"	345180
Unknown 183	191	10.5608		19640				341179
oxamic acid	147	10.5708	634	216833	471-47-6	<a href=http://www.genome.jp/dbget-bin/www_bget?cpd+C01444">C01444</a>"	<a href=http://pubchem.ncbi.nlm.nih.gov/summary/summary.cgi?cid=974">974</a>"	341588	339041	oxamic acid	634	471-47-6	<a href=http://www.genome.jp/dbget-bin/www_bget?cpd+C01444">C01444</a>"	<a href=http://pubchem.ncbi.nlm.nih.gov/summary/summary.cgi?cid=974">974</a>"	339041	cyclohexane-1,2-diol	501	931-17-9		<a href=http://pubchem.ncbi.nlm.nih.gov/summary/summary.cgi?cid=13601">13601</a>"	345040	glycerol	456	56-81-5	<a href=http://www.genome.jp/dbget-bin/www_bget?cpd+C00116">C00116</a>"	<a href=http://pubchem.ncbi.nlm.nih.gov/summary/summary.cgi?cid=753">753</a>"	345180
Unknown 184	98	10.6042		1794451				342954
Unknown 185	53	10.61		9113.3				343193
Ethanolamine	227	10.6167	344	6789.4	141-43-5	<a href=http://www.genome.jp/dbget-bin/www_bget?cpd+C00189">C00189</a>"	<a href=http://pubchem.ncbi.nlm.nih.gov/summary/summary.cgi?cid=700">700</a>"	343466	344667	Ethanolamine	344	141-43-5	<a href=http://www.genome.jp/dbget-bin/www_bget?cpd+C00189">C00189</a>"	<a href=http://pubchem.ncbi.nlm.nih.gov/summary/summary.cgi?cid=700">700</a>"	344667	oxamic acid	272	471-47-6	<a href=http://www.genome.jp/dbget-bin/www_bget?cpd+C01444">C01444</a>"	<a href=http://pubchem.ncbi.nlm.nih.gov/summary/summary.cgi?cid=974">974</a>"	339041	leucine	225	61-90-5	<a href=http://www.genome.jp/dbget-bin/www_bget?cpd+C00123">C00123</a>"	<a href=http://pubchem.ncbi.nlm.nih.gov/summary/summary.cgi?cid=857">857</a>"	346389
2-Deoxyuridine	155	10.6358	503	21919	951-78-0	<a href=http://www.genome.jp/dbget-bin/www_bget?cpd+C00526">C00526</a>"	<a href=http://pubchem.ncbi.nlm.nih.gov/summary/summary.cgi?cid=640">640</a>"	344251	349115	2-Deoxyuridine	503	951-78-0	<a href=http://www.genome.jp/dbget-bin/www_bget?cpd+C00526">C00526</a>"	<a href=http://pubchem.ncbi.nlm.nih.gov/summary/summary.cgi?cid=640">640</a>"	349115	cyclohexane-1,2-diol	416	931-17-9		<a href=http://pubchem.ncbi.nlm.nih.gov/summary/summary.cgi?cid=13601">13601</a>"	345040	glycerol	362	56-81-5	<a href=http://www.genome.jp/dbget-bin/www_bget?cpd+C00116">C00116</a>"	<a href=http://pubchem.ncbi.nlm.nih.gov/summary/summary.cgi?cid=753">753</a>"	345180	leucine	351	61-90-5	<a href=http://www.genome.jp/dbget-bin/www_bget?cpd+C00123">C00123</a>"	<a href=http://pubchem.ncbi.nlm.nih.gov/summary/summary.cgi?cid=857">857</a>"	346389
caprylic acid	143	10.6567	599	42706	124-07-2	<a href=http://www.genome.jp/dbget-bin/www_bget?cpd+C06423">C06423</a>"	<a href=http://pubchem.ncbi.nlm.nih.gov/summary/summary.cgi?cid=379">379</a>"	345105	344264	caprylic acid	599	124-07-2	<a href=http://www.genome.jp/dbget-bin/www_bget?cpd+C06423">C06423</a>"	<a href=http://pubchem.ncbi.nlm.nih.gov/summary/summary.cgi?cid=379">379</a>"	344264	glycerol	443	56-81-5	<a href=http://www.genome.jp/dbget-bin/www_bget?cpd+C00116">C00116</a>"	<a href=http://pubchem.ncbi.nlm.nih.gov/summary/summary.cgi?cid=753">753</a>"	345180
Ethanolamine	174	10.6633	703	337985	141-43-5	<a href=http://www.genome.jp/dbget-bin/www_bget?cpd+C00189">C00189</a>"	<a href=http://pubchem.ncbi.nlm.nih.gov/summary/summary.cgi?cid=700">700</a>"	345378	344667	Ethanolamine	703	141-43-5	<a href=http://www.genome.jp/dbget-bin/www_bget?cpd+C00189">C00189</a>"	<a href=http://pubchem.ncbi.nlm.nih.gov/summary/summary.cgi?cid=700">700</a>"	344667	caprylic acid	545	124-07-2	<a href=http://www.genome.jp/dbget-bin/www_bget?cpd+C06423">C06423</a>"	<a href=http://pubchem.ncbi.nlm.nih.gov/summary/summary.cgi?cid=379">379</a>"	344264
phosphate	299	10.7058	912	1408813	7664-38-2	<a href=http://www.genome.jp/dbget-bin/www_bget?cpd+C00009">C00009</a>"	<a href=http://pubchem.ncbi.nlm.nih.gov/summary/summary.cgi?cid=1004">1004</a>"	347119	345791	phosphate	912	7664-38-2	<a href=http://www.genome.jp/dbget-bin/www_bget?cpd+C00009">C00009</a>"	<a href=http://pubchem.ncbi.nlm.nih.gov/summary/summary.cgi?cid=1004">1004</a>"	345791
leucine	158	10.7233	782	1051736	61-90-5	<a href=http://www.genome.jp/dbget-bin/www_bget?cpd+C00123">C00123</a>"	<a href=http://pubchem.ncbi.nlm.nih.gov/summary/summary.cgi?cid=857">857</a>"	347836	346389	leucine	782	61-90-5	<a href=http://www.genome.jp/dbget-bin/www_bget?cpd+C00123">C00123</a>"	<a href=http://pubchem.ncbi.nlm.nih.gov/summary/summary.cgi?cid=857">857</a>"	346389	glycerol	303	56-81-5	<a href=http://www.genome.jp/dbget-bin/www_bget?cpd+C00116">C00116</a>"	<a href=http://pubchem.ncbi.nlm.nih.gov/summary/summary.cgi?cid=753">753</a>"	345180	Ethanolamine	292	141-43-5	<a href=http://www.genome.jp/dbget-bin/www_bget?cpd+C00189">C00189</a>"	<a href=http://pubchem.ncbi.nlm.nih.gov/summary/summary.cgi?cid=700">700</a>"	344667
glycerol	205	10.735	949	4094828	56-81-5	<a href=http://www.genome.jp/dbget-bin/www_bget?cpd+C00116">C00116</a>"	<a href=http://pubchem.ncbi.nlm.nih.gov/summary/summary.cgi?cid=753">753</a>"	348314	345180	glycerol	949	56-81-5	<a href=http://www.genome.jp/dbget-bin/www_bget?cpd+C00116">C00116</a>"	<a href=http://pubchem.ncbi.nlm.nih.gov/summary/summary.cgi?cid=753">753</a>"	345180
butyraldehyde 2	52	10.7375	381	240674	123-72-8	<a href=http://www.genome.jp/dbget-bin/www_bget?cpd+C01412">C01412</a>"	<a href=http://pubchem.ncbi.nlm.nih.gov/summary/summary.cgi?cid=261">261</a>"	348416	348563	butyraldehyde 2	381	123-72-8	<a href=http://www.genome.jp/dbget-bin/www_bget?cpd+C01412">C01412</a>"	<a href=http://pubchem.ncbi.nlm.nih.gov/summary/summary.cgi?cid=261">261</a>"	348563	butyraldehyde 3	345	123-72-8	<a href=http://www.genome.jp/dbget-bin/www_bget?cpd+C01412">C01412</a>"	<a href=http://pubchem.ncbi.nlm.nih.gov/summary/summary.cgi?cid=261">261</a>"	350901
Unknown 186	341	10.775	198	6600.5	123-72-8	<a href=http://www.genome.jp/dbget-bin/www_bget?cpd+C01412">C01412</a>"	<a href=http://pubchem.ncbi.nlm.nih.gov/summary/summary.cgi?cid=261">261</a>"	349952	350901	butyraldehyde 3	198	123-72-8	<a href=http://www.genome.jp/dbget-bin/www_bget?cpd+C01412">C01412</a>"	<a href=http://pubchem.ncbi.nlm.nih.gov/summary/summary.cgi?cid=261">261</a>"	350901	butyraldehyde 2	188	123-72-8	<a href=http://www.genome.jp/dbget-bin/www_bget?cpd+C01412">C01412</a>"	<a href=http://pubchem.ncbi.nlm.nih.gov/summary/summary.cgi?cid=261">261</a>"	348563
phosphate	182	10.7808	206	5508.2	7664-38-2	<a href=http://www.genome.jp/dbget-bin/www_bget?cpd+C00009">C00009</a>"	<a href=http://pubchem.ncbi.nlm.nih.gov/summary/summary.cgi?cid=1004">1004</a>"	350191	345791	phosphate	206	7664-38-2	<a href=http://www.genome.jp/dbget-bin/www_bget?cpd+C00009">C00009</a>"	<a href=http://pubchem.ncbi.nlm.nih.gov/summary/summary.cgi?cid=1004">1004</a>"	345791
thymidine 1	171	10.7908	571	6645.4	50-89-5	<a href=http://www.genome.jp/dbget-bin/www_bget?cpd+C00214">C00214</a>"	<a href=http://pubchem.ncbi.nlm.nih.gov/summary/summary.cgi?cid=5789">5789</a>"	350601	349526	thymidine 1	571	50-89-5	<a href=http://www.genome.jp/dbget-bin/www_bget?cpd+C00214">C00214</a>"	<a href=http://pubchem.ncbi.nlm.nih.gov/summary/summary.cgi?cid=5789">5789</a>"	349526	2-Deoxyuridine	567	951-78-0	<a href=http://www.genome.jp/dbget-bin/www_bget?cpd+C00526">C00526</a>"	<a href=http://pubchem.ncbi.nlm.nih.gov/summary/summary.cgi?cid=640">640</a>"	349115	butyraldehyde 3	238	123-72-8	<a href=http://www.genome.jp/dbget-bin/www_bget?cpd+C01412">C01412</a>"	<a href=http://pubchem.ncbi.nlm.nih.gov/summary/summary.cgi?cid=261">261</a>"	350901
2-Deoxyuridine	170	10.7958	392	34531	951-78-0	<a href=http://www.genome.jp/dbget-bin/www_bget?cpd+C00526">C00526</a>"	<a href=http://pubchem.ncbi.nlm.nih.gov/summary/summary.cgi?cid=640">640</a>"	350806	349115	2-Deoxyuridine	392	951-78-0	<a href=http://www.genome.jp/dbget-bin/www_bget?cpd+C00526">C00526</a>"	<a href=http://pubchem.ncbi.nlm.nih.gov/summary/summary.cgi?cid=640">640</a>"	349115	thymidine 1	388	50-89-5	<a href=http://www.genome.jp/dbget-bin/www_bget?cpd+C00214">C00214</a>"	<a href=http://pubchem.ncbi.nlm.nih.gov/summary/summary.cgi?cid=5789">5789</a>"	349526	acetanilide 3	325	103-84-4	<a href=http://www.genome.jp/dbget-bin/www_bget?cpd+C07565">C07565</a>"	<a href=http://pubchem.ncbi.nlm.nih.gov/summary/summary.cgi?cid=904">904</a>"	352000	glutaraldehyde 4	305	111-30-8	<a href=http://www.genome.jp/dbget-bin/www_bget?cpd+D01120">D01120</a>"	<a href=http://pubchem.ncbi.nlm.nih.gov/summary/summary.cgi?cid=3485">3485</a>"	354061	epsilon-Caprolactam	293	105-60-2	<a href=http://www.genome.jp/dbget-bin/www_bget?cpd+C06593">C06593</a>"	<a href=http://pubchem.ncbi.nlm.nih.gov/summary/summary.cgi?cid=7768">7768</a>"	352787	glutaraldehyde 3	253	111-30-8	<a href=http://www.genome.jp/dbget-bin/www_bget?cpd+D01120">D01120</a>"	<a href=http://pubchem.ncbi.nlm.nih.gov/summary/summary.cgi?cid=3485">3485</a>"	352362
Unknown 187	280	10.8125		11658				351488
butyraldehyde 3	327	10.8517	268	5569.0	123-72-8	<a href=http://www.genome.jp/dbget-bin/www_bget?cpd+C01412">C01412</a>"	<a href=http://pubchem.ncbi.nlm.nih.gov/summary/summary.cgi?cid=261">261</a>"	353093	350901	butyraldehyde 3	268	123-72-8	<a href=http://www.genome.jp/dbget-bin/www_bget?cpd+C01412">C01412</a>"	<a href=http://pubchem.ncbi.nlm.nih.gov/summary/summary.cgi?cid=261">261</a>"	350901
Unknown 188	158	10.8558		7414.9				353263
Unknown 189	172	10.8667		7158.7				353707
Unknown 190	131	10.9075		5881.8				355380
2-Deoxyerythritol	258	10.9133	412	6780.4	3068-00-6		<a href=http://pubchem.ncbi.nlm.nih.gov/summary/summary.cgi?cid=18302">18302</a>"	355619	354604	2-Deoxyerythritol	412	3068-00-6		<a href=http://pubchem.ncbi.nlm.nih.gov/summary/summary.cgi?cid=18302">18302</a>"	354604
Unknown 191	341	10.9492		5692.0				357087
2-Deoxyerythritol	117	10.9633	929	213641	3068-00-6		<a href=http://pubchem.ncbi.nlm.nih.gov/summary/summary.cgi?cid=18302">18302</a>"	357667	354604	2-Deoxyerythritol	929	3068-00-6		<a href=http://pubchem.ncbi.nlm.nih.gov/summary/summary.cgi?cid=18302">18302</a>"	354604	L-Allothreonine 2	517	28954-12-3	<a href=http://www.genome.jp/dbget-bin/www_bget?cpd+C05519">C05519</a>"	<a href=http://pubchem.ncbi.nlm.nih.gov/summary/summary.cgi?cid=99289">99289</a>"	359083
Isoleucine	158	10.9767	412	20317	73-32-5	<a href=http://www.genome.jp/dbget-bin/www_bget?cpd+C00407">C00407</a>"	<a href=http://pubchem.ncbi.nlm.nih.gov/summary/summary.cgi?cid=6306">6306</a>"	358213	359232	Isoleucine	412	73-32-5	<a href=http://www.genome.jp/dbget-bin/www_bget?cpd+C00407">C00407</a>"	<a href=http://pubchem.ncbi.nlm.nih.gov/summary/summary.cgi?cid=6306">6306</a>"	359232	threonine 2	299	72-19-5	<a href=http://www.genome.jp/dbget-bin/www_bget?cpd+C00188">C00188</a>"	<a href=http://pubchem.ncbi.nlm.nih.gov/summary/summary.cgi?cid=205">205</a>"	361557
Unknown 192	204	10.9858		34984				358589
threonine 2	117	11.0183	524	105560	72-19-5	<a href=http://www.genome.jp/dbget-bin/www_bget?cpd+C00188">C00188</a>"	<a href=http://pubchem.ncbi.nlm.nih.gov/summary/summary.cgi?cid=205">205</a>"	359920	361557	threonine 2	524	72-19-5	<a href=http://www.genome.jp/dbget-bin/www_bget?cpd+C00188">C00188</a>"	<a href=http://pubchem.ncbi.nlm.nih.gov/summary/summary.cgi?cid=205">205</a>"	361557	L-Allothreonine 2	516	28954-12-3	<a href=http://www.genome.jp/dbget-bin/www_bget?cpd+C05519">C05519</a>"	<a href=http://pubchem.ncbi.nlm.nih.gov/summary/summary.cgi?cid=99289">99289</a>"	359083
Isoleucine	158	11.0292	894	485595	73-32-5	<a href=http://www.genome.jp/dbget-bin/www_bget?cpd+C00407">C00407</a>"	<a href=http://pubchem.ncbi.nlm.nih.gov/summary/summary.cgi?cid=6306">6306</a>"	360364	359232	Isoleucine	894	73-32-5	<a href=http://www.genome.jp/dbget-bin/www_bget?cpd+C00407">C00407</a>"	<a href=http://pubchem.ncbi.nlm.nih.gov/summary/summary.cgi?cid=6306">6306</a>"	359232	O-methylthreonine 1	515	2076-57-5		<a href=http://pubchem.ncbi.nlm.nih.gov/summary/summary.cgi?cid=222906">222906</a>"	356177	L-Allothreonine 2	369	28954-12-3	<a href=http://www.genome.jp/dbget-bin/www_bget?cpd+C05519">C05519</a>"	<a href=http://pubchem.ncbi.nlm.nih.gov/summary/summary.cgi?cid=99289">99289</a>"	359083
threonine 2	130	11.0325	313	52219	72-19-5	<a href=http://www.genome.jp/dbget-bin/www_bget?cpd+C00188">C00188</a>"	<a href=http://pubchem.ncbi.nlm.nih.gov/summary/summary.cgi?cid=205">205</a>"	360501	361557	threonine 2	313	72-19-5	<a href=http://www.genome.jp/dbget-bin/www_bget?cpd+C00188">C00188</a>"	<a href=http://pubchem.ncbi.nlm.nih.gov/summary/summary.cgi?cid=205">205</a>"	361557	Isoleucine	274	73-32-5	<a href=http://www.genome.jp/dbget-bin/www_bget?cpd+C00407">C00407</a>"	<a href=http://pubchem.ncbi.nlm.nih.gov/summary/summary.cgi?cid=6306">6306</a>"	359232	L-Allothreonine 2	272	28954-12-3	<a href=http://www.genome.jp/dbget-bin/www_bget?cpd+C05519">C05519</a>"	<a href=http://pubchem.ncbi.nlm.nih.gov/summary/summary.cgi?cid=99289">99289</a>"	359083	proline	272	147-85-3	<a href=http://www.genome.jp/dbget-bin/www_bget?cpd+C00148">C00148</a>"	<a href=http://pubchem.ncbi.nlm.nih.gov/summary/summary.cgi?cid=614">614</a>"	363983
proline	341	11.0958	264	11232	147-85-3	<a href=http://www.genome.jp/dbget-bin/www_bget?cpd+C00148">C00148</a>"	<a href=http://pubchem.ncbi.nlm.nih.gov/summary/summary.cgi?cid=614">614</a>"	363095	363983	proline	264	147-85-3	<a href=http://www.genome.jp/dbget-bin/www_bget?cpd+C00148">C00148</a>"	<a href=http://pubchem.ncbi.nlm.nih.gov/summary/summary.cgi?cid=614">614</a>"	363983
proline	142	11.1083	932	724100	147-85-3	<a href=http://www.genome.jp/dbget-bin/www_bget?cpd+C00148">C00148</a>"	<a href=http://pubchem.ncbi.nlm.nih.gov/summary/summary.cgi?cid=614">614</a>"	363607	363983	proline	932	147-85-3	<a href=http://www.genome.jp/dbget-bin/www_bget?cpd+C00148">C00148</a>"	<a href=http://pubchem.ncbi.nlm.nih.gov/summary/summary.cgi?cid=614">614</a>"	363983	4-aminobutyric acid 2	454	56-12-2	<a href=http://www.genome.jp/dbget-bin/www_bget?cpd+C00334">C00334</a>"	<a href=http://pubchem.ncbi.nlm.nih.gov/summary/summary.cgi?cid=119">119</a>"	365880
Unknown 193	102	11.1158		31185				363914
Unknown 194	281	11.1242		11831				364256
Phenylacetic acid	129	11.1542	564	33292	103-82-2	<a href=http://www.genome.jp/dbget-bin/www_bget?cpd+C07086">C07086</a>"	<a href=http://pubchem.ncbi.nlm.nih.gov/summary/summary.cgi?cid=999">999</a>"	365485	367560	Phenylacetic acid	564	103-82-2	<a href=http://www.genome.jp/dbget-bin/www_bget?cpd+C07086">C07086</a>"	<a href=http://pubchem.ncbi.nlm.nih.gov/summary/summary.cgi?cid=999">999</a>"	367560
Phenylacetic acid	164	11.1592	889	6276353	103-82-2	<a href=http://www.genome.jp/dbget-bin/www_bget?cpd+C07086">C07086</a>"	<a href=http://pubchem.ncbi.nlm.nih.gov/summary/summary.cgi?cid=999">999</a>"	365690	367560	Phenylacetic acid	889	103-82-2	<a href=http://www.genome.jp/dbget-bin/www_bget?cpd+C07086">C07086</a>"	<a href=http://pubchem.ncbi.nlm.nih.gov/summary/summary.cgi?cid=999">999</a>"	367560
4-aminobutyric acid 2	102	11.1642	599	66745	56-12-2	<a href=http://www.genome.jp/dbget-bin/www_bget?cpd+C00334">C00334</a>"	<a href=http://pubchem.ncbi.nlm.nih.gov/summary/summary.cgi?cid=119">119</a>"	365894	365880	4-aminobutyric acid 2	599	56-12-2	<a href=http://www.genome.jp/dbget-bin/www_bget?cpd+C00334">C00334</a>"	<a href=http://pubchem.ncbi.nlm.nih.gov/summary/summary.cgi?cid=119">119</a>"	365880	maleic acid	541	110-16-7	<a href=http://www.genome.jp/dbget-bin/www_bget?cpd+C01384">C01384</a>"	<a href=http://pubchem.ncbi.nlm.nih.gov/summary/summary.cgi?cid=444266">444266</a>"	365916	glycine 2	415	56-40-6	<a href=http://www.genome.jp/dbget-bin/www_bget?cpd+C00037">C00037</a>"	<a href=http://pubchem.ncbi.nlm.nih.gov/summary/summary.cgi?cid=750">750</a>"	368260
Phenylacetic acid	180	11.1692	225	886165	103-82-2	<a href=http://www.genome.jp/dbget-bin/www_bget?cpd+C07086">C07086</a>"	<a href=http://pubchem.ncbi.nlm.nih.gov/summary/summary.cgi?cid=999">999</a>"	366099	367560	Phenylacetic acid	225	103-82-2	<a href=http://www.genome.jp/dbget-bin/www_bget?cpd+C07086">C07086</a>"	<a href=http://pubchem.ncbi.nlm.nih.gov/summary/summary.cgi?cid=999">999</a>"	367560
succinic acid	221	11.21	376	50131	110-15-6	<a href=http://www.genome.jp/dbget-bin/www_bget?cpd+C00042">C00042</a>"	<a href=http://pubchem.ncbi.nlm.nih.gov/summary/summary.cgi?cid=1110">1110</a>"	367772	371179	succinic acid	376	110-15-6	<a href=http://www.genome.jp/dbget-bin/www_bget?cpd+C00042">C00042</a>"	<a href=http://pubchem.ncbi.nlm.nih.gov/summary/summary.cgi?cid=1110">1110</a>"	371179
glycine 2	174	11.22	954	1594167	56-40-6	<a href=http://www.genome.jp/dbget-bin/www_bget?cpd+C00037">C00037</a>"	<a href=http://pubchem.ncbi.nlm.nih.gov/summary/summary.cgi?cid=750">750</a>"	368182	368260	glycine 2	954	56-40-6	<a href=http://www.genome.jp/dbget-bin/www_bget?cpd+C00037">C00037</a>"	<a href=http://pubchem.ncbi.nlm.nih.gov/summary/summary.cgi?cid=750">750</a>"	368260	succinic acid	372	110-15-6	<a href=http://www.genome.jp/dbget-bin/www_bget?cpd+C00042">C00042</a>"	<a href=http://pubchem.ncbi.nlm.nih.gov/summary/summary.cgi?cid=1110">1110</a>"	371179
Unknown 195	156	11.2242		17313				368352
Unknown 196	198	11.285		29606				370844
Thymol	156	11.2883	221	11372	89-83-8	<a href=http://www.genome.jp/dbget-bin/www_bget?cpd+C09908">C09908</a>"	<a href=http://pubchem.ncbi.nlm.nih.gov/summary/summary.cgi?cid=6989">6989</a>"	370981	373970	Thymol	221	89-83-8	<a href=http://www.genome.jp/dbget-bin/www_bget?cpd+C09908">C09908</a>"	<a href=http://pubchem.ncbi.nlm.nih.gov/summary/summary.cgi?cid=6989">6989</a>"	373970
succinic acid	341	11.3117	711	3381.4	110-15-6	<a href=http://www.genome.jp/dbget-bin/www_bget?cpd+C00042">C00042</a>"	<a href=http://pubchem.ncbi.nlm.nih.gov/summary/summary.cgi?cid=1110">1110</a>"	371937	371179	succinic acid	711	110-15-6	<a href=http://www.genome.jp/dbget-bin/www_bget?cpd+C00042">C00042</a>"	<a href=http://pubchem.ncbi.nlm.nih.gov/summary/summary.cgi?cid=1110">1110</a>"	371179	2,2-Dimethylsuccinic Acid	574	597-43-3		<a href=http://pubchem.ncbi.nlm.nih.gov/summary/summary.cgi?cid=11701">11701</a>"	376336
succinic acid	141	11.3275	762	6554.2	110-15-6	<a href=http://www.genome.jp/dbget-bin/www_bget?cpd+C00042">C00042</a>"	<a href=http://pubchem.ncbi.nlm.nih.gov/summary/summary.cgi?cid=1110">1110</a>"	372585	371179	succinic acid	762	110-15-6	<a href=http://www.genome.jp/dbget-bin/www_bget?cpd+C00042">C00042</a>"	<a href=http://pubchem.ncbi.nlm.nih.gov/summary/summary.cgi?cid=1110">1110</a>"	371179	2,2-Dimethylsuccinic Acid	583	597-43-3		<a href=http://pubchem.ncbi.nlm.nih.gov/summary/summary.cgi?cid=11701">11701</a>"	376336	D-Glyceric acid	503	6000-40-4	<a href=http://www.genome.jp/dbget-bin/www_bget?cpd+C00258">C00258</a>"	<a href=http://pubchem.ncbi.nlm.nih.gov/summary/summary.cgi?cid=752">752</a>"	377282
succinic acid	240	11.3317	621	56062	110-15-6	<a href=http://www.genome.jp/dbget-bin/www_bget?cpd+C00042">C00042</a>"	<a href=http://pubchem.ncbi.nlm.nih.gov/summary/summary.cgi?cid=1110">1110</a>"	372756	371179	succinic acid	621	110-15-6	<a href=http://www.genome.jp/dbget-bin/www_bget?cpd+C00042">C00042</a>"	<a href=http://pubchem.ncbi.nlm.nih.gov/summary/summary.cgi?cid=1110">1110</a>"	371179	2,3-Dihydroxypyridine	533	16867-04-2		<a href=http://pubchem.ncbi.nlm.nih.gov/summary/summary.cgi?cid=28115">28115</a>"	373533	2,2-Dimethylsuccinic Acid	512	597-43-3		<a href=http://pubchem.ncbi.nlm.nih.gov/summary/summary.cgi?cid=11701">11701</a>"	376336	D-Glyceric acid	401	6000-40-4	<a href=http://www.genome.jp/dbget-bin/www_bget?cpd+C00258">C00258</a>"	<a href=http://pubchem.ncbi.nlm.nih.gov/summary/summary.cgi?cid=752">752</a>"	377282
Unknown 197	174	11.3475		68577				373405
Unknown 198	217	11.3525		5251.7				373609
Unknown 199	219	11.3667	19	7797.8	115-69-5	<a href=http://www.genome.jp/dbget-bin/www_bget?cpd+C11260">C11260</a>"	<a href=http://pubchem.ncbi.nlm.nih.gov/summary/summary.cgi?cid=1531">1531</a>"	374190	370894	2-amino-2-methylpropane-1,3-diol 1	19	115-69-5	<a href=http://www.genome.jp/dbget-bin/www_bget?cpd+C11260">C11260</a>"	<a href=http://pubchem.ncbi.nlm.nih.gov/summary/summary.cgi?cid=1531">1531</a>"	370894
catechol	115	11.3742	463	38553	120-80-9	<a href=http://www.genome.jp/dbget-bin/www_bget?cpd+C01785">C01785</a>"	<a href=http://pubchem.ncbi.nlm.nih.gov/summary/summary.cgi?cid=289">289</a>"	374497	377128	catechol	463	120-80-9	<a href=http://www.genome.jp/dbget-bin/www_bget?cpd+C01785">C01785</a>"	<a href=http://pubchem.ncbi.nlm.nih.gov/summary/summary.cgi?cid=289">289</a>"	377128	Thymol	325	89-83-8	<a href=http://www.genome.jp/dbget-bin/www_bget?cpd+C09908">C09908</a>"	<a href=http://pubchem.ncbi.nlm.nih.gov/summary/summary.cgi?cid=6989">6989</a>"	373970	2,3-Dihydroxypyridine	267	16867-04-2		<a href=http://pubchem.ncbi.nlm.nih.gov/summary/summary.cgi?cid=28115">28115</a>"	373533
catechol	254	11.3808	764	285883	120-80-9	<a href=http://www.genome.jp/dbget-bin/www_bget?cpd+C01785">C01785</a>"	<a href=http://pubchem.ncbi.nlm.nih.gov/summary/summary.cgi?cid=289">289</a>"	374770	377128	catechol	764	120-80-9	<a href=http://www.genome.jp/dbget-bin/www_bget?cpd+C01785">C01785</a>"	<a href=http://pubchem.ncbi.nlm.nih.gov/summary/summary.cgi?cid=289">289</a>"	377128	2,3-Dihydroxypyridine	306	16867-04-2		<a href=http://pubchem.ncbi.nlm.nih.gov/summary/summary.cgi?cid=28115">28115</a>"	373533
Norleucine 1	102	11.3883	390	117681	327-57-1		<a href=http://pubchem.ncbi.nlm.nih.gov/summary/summary.cgi?cid=9475">9475</a>"	375077	373893	Norleucine 1	390	327-57-1		<a href=http://pubchem.ncbi.nlm.nih.gov/summary/summary.cgi?cid=9475">9475</a>"	373893	catechol	320	120-80-9	<a href=http://www.genome.jp/dbget-bin/www_bget?cpd+C01785">C01785</a>"	<a href=http://pubchem.ncbi.nlm.nih.gov/summary/summary.cgi?cid=289">289</a>"	377128	2-amino-2-methylpropane-1,3-diol 1	252	115-69-5	<a href=http://www.genome.jp/dbget-bin/www_bget?cpd+C11260">C11260</a>"	<a href=http://pubchem.ncbi.nlm.nih.gov/summary/summary.cgi?cid=1531">1531</a>"	370894
Thymol	130	11.4075	244	80457	89-83-8	<a href=http://www.genome.jp/dbget-bin/www_bget?cpd+C09908">C09908</a>"	<a href=http://pubchem.ncbi.nlm.nih.gov/summary/summary.cgi?cid=6989">6989</a>"	375863	373970	Thymol	244	89-83-8	<a href=http://www.genome.jp/dbget-bin/www_bget?cpd+C09908">C09908</a>"	<a href=http://pubchem.ncbi.nlm.nih.gov/summary/summary.cgi?cid=6989">6989</a>"	373970
Unknown 200	325	11.4325		4248.3				376887
Unknown 201	117	11.4525		93589				377706
Unknown 202	143	11.4842	179	29609	110-42-9		<a href=http://pubchem.ncbi.nlm.nih.gov/summary/summary.cgi?cid=8050">8050</a>"	379003	381020	methyl decanoate	179	110-42-9		<a href=http://pubchem.ncbi.nlm.nih.gov/summary/summary.cgi?cid=8050">8050</a>"	381020
2,2-Dimethylsuccinic Acid	261	11.4867	624	27127	597-43-3		<a href=http://pubchem.ncbi.nlm.nih.gov/summary/summary.cgi?cid=11701">11701</a>"	379106	376336	2,2-Dimethylsuccinic Acid	624	597-43-3		<a href=http://pubchem.ncbi.nlm.nih.gov/summary/summary.cgi?cid=11701">11701</a>"	376336	D-Glyceric acid	428	6000-40-4	<a href=http://www.genome.jp/dbget-bin/www_bget?cpd+C00258">C00258</a>"	<a href=http://pubchem.ncbi.nlm.nih.gov/summary/summary.cgi?cid=752">752</a>"	377282
Unknown 203	281	11.4917		7189.3				379310
2,2-Dimethylsuccinic Acid	225	11.5033	513	6417.9	597-43-3		<a href=http://pubchem.ncbi.nlm.nih.gov/summary/summary.cgi?cid=11701">11701</a>"	379788	376336	2,2-Dimethylsuccinic Acid	513	597-43-3		<a href=http://pubchem.ncbi.nlm.nih.gov/summary/summary.cgi?cid=11701">11701</a>"	376336	D-Glyceric acid	382	6000-40-4	<a href=http://www.genome.jp/dbget-bin/www_bget?cpd+C00258">C00258</a>"	<a href=http://pubchem.ncbi.nlm.nih.gov/summary/summary.cgi?cid=752">752</a>"	377282
D-Glyceric acid	221	11.51	553	23184	6000-40-4	<a href=http://www.genome.jp/dbget-bin/www_bget?cpd+C00258">C00258</a>"	<a href=http://pubchem.ncbi.nlm.nih.gov/summary/summary.cgi?cid=752">752</a>"	380061	377282	D-Glyceric acid	553	6000-40-4	<a href=http://www.genome.jp/dbget-bin/www_bget?cpd+C00258">C00258</a>"	<a href=http://pubchem.ncbi.nlm.nih.gov/summary/summary.cgi?cid=752">752</a>"	377282
D-Glyceric acid	189	11.5142	939	524337	6000-40-4	<a href=http://www.genome.jp/dbget-bin/www_bget?cpd+C00258">C00258</a>"	<a href=http://pubchem.ncbi.nlm.nih.gov/summary/summary.cgi?cid=752">752</a>"	380232	377282	D-Glyceric acid	939	6000-40-4	<a href=http://www.genome.jp/dbget-bin/www_bget?cpd+C00258">C00258</a>"	<a href=http://pubchem.ncbi.nlm.nih.gov/summary/summary.cgi?cid=752">752</a>"	377282	oxamide	581	471-46-5		<a href=http://pubchem.ncbi.nlm.nih.gov/summary/summary.cgi?cid=10113">10113</a>"	380136
Unknown 204	196	11.5275		69407				380778
Unknown 205	341	11.5483		22337				381624
Allylmalonic acid	215	11.5692	254	6176.9	2583-25-7		<a href=http://pubchem.ncbi.nlm.nih.gov/summary/summary.cgi?cid=75748">75748</a>"	382466	386768	Allylmalonic acid	254	2583-25-7		<a href=http://pubchem.ncbi.nlm.nih.gov/summary/summary.cgi?cid=75748">75748</a>"	386768	Itaconic acid	252	97-65-4	<a href=http://www.genome.jp/dbget-bin/www_bget?cpd+C00490">C00490</a>"	<a href=http://pubchem.ncbi.nlm.nih.gov/summary/summary.cgi?cid=811">811</a>"	387056
Itaconic acid	147	11.5817	579	2638041	97-65-4	<a href=http://www.genome.jp/dbget-bin/www_bget?cpd+C00490">C00490</a>"	<a href=http://pubchem.ncbi.nlm.nih.gov/summary/summary.cgi?cid=811">811</a>"	382971	387056	Itaconic acid	579	97-65-4	<a href=http://www.genome.jp/dbget-bin/www_bget?cpd+C00490">C00490</a>"	<a href=http://pubchem.ncbi.nlm.nih.gov/summary/summary.cgi?cid=811">811</a>"	387056	Allylmalonic acid	576	2583-25-7		<a href=http://pubchem.ncbi.nlm.nih.gov/summary/summary.cgi?cid=75748">75748</a>"	386768
Unknown 206	221	11.615		34398				384319
uracil	99	11.6525	871	517893	66-22-8	<a href=http://www.genome.jp/dbget-bin/www_bget?cpd+C00106">C00106</a>"	<a href=http://pubchem.ncbi.nlm.nih.gov/summary/summary.cgi?cid=1174">1174</a>"	385835	385872	uracil	871	66-22-8	<a href=http://www.genome.jp/dbget-bin/www_bget?cpd+C00106">C00106</a>"	<a href=http://pubchem.ncbi.nlm.nih.gov/summary/summary.cgi?cid=1174">1174</a>"	385872	Allylmalonic acid	445	2583-25-7		<a href=http://pubchem.ncbi.nlm.nih.gov/summary/summary.cgi?cid=75748">75748</a>"	386768
Unknown 207	97	11.655		12861				385936
Unknown 208	341	11.6783	141	6824.6	2583-25-7		<a href=http://pubchem.ncbi.nlm.nih.gov/summary/summary.cgi?cid=75748">75748</a>"	386879	386768	Allylmalonic acid	141	2583-25-7		<a href=http://pubchem.ncbi.nlm.nih.gov/summary/summary.cgi?cid=75748">75748</a>"	386768
4-Acetylbutyric acid 1	89	11.7108	308	31529	3128-06-1	<a href=http://www.genome.jp/dbget-bin/www_bget?cpd+C02129">C02129</a>"	<a href=http://pubchem.ncbi.nlm.nih.gov/summary/summary.cgi?cid=18407">18407</a>"	388193	385939	4-Acetylbutyric acid 1	308	3128-06-1	<a href=http://www.genome.jp/dbget-bin/www_bget?cpd+C02129">C02129</a>"	<a href=http://pubchem.ncbi.nlm.nih.gov/summary/summary.cgi?cid=18407">18407</a>"	385939
Unknown 209	117	11.7275		46958				388867
Unknown 210	152	11.7433		6783.4				389507
Pyrrole-2-Carboxylic Acid	240	11.75	212	13664	634-97-9	<a href=http://www.genome.jp/dbget-bin/www_bget?cpd+C05942">C05942</a>"	<a href=http://pubchem.ncbi.nlm.nih.gov/summary/summary.cgi?cid=12473">12473</a>"	389777	394475	Pyrrole-2-Carboxylic Acid	212	634-97-9	<a href=http://www.genome.jp/dbget-bin/www_bget?cpd+C05942">C05942</a>"	<a href=http://pubchem.ncbi.nlm.nih.gov/summary/summary.cgi?cid=12473">12473</a>"	394475
Unknown 211	131	11.7725		56611				390686
Unknown 212	230	11.79	196	8632.2	672-15-1	<a href=http://www.genome.jp/dbget-bin/www_bget?cpd+C00263">C00263</a>"	<a href=http://pubchem.ncbi.nlm.nih.gov/summary/summary.cgi?cid=12647">12647</a>"	391394	395576	L-homoserine 2	196	672-15-1	<a href=http://www.genome.jp/dbget-bin/www_bget?cpd+C00263">C00263</a>"	<a href=http://pubchem.ncbi.nlm.nih.gov/summary/summary.cgi?cid=12647">12647</a>"	395576
Citraconic acid 4	148	11.8233	512	11124	498-23-7		<a href=http://pubchem.ncbi.nlm.nih.gov/summary/summary.cgi?cid=874">874</a>"	392741	391566	Citraconic acid 4	512	498-23-7		<a href=http://pubchem.ncbi.nlm.nih.gov/summary/summary.cgi?cid=874">874</a>"	391566	2,3-Dimethylsuccinic acid	458	13545-04-5		<a href=http://pubchem.ncbi.nlm.nih.gov/summary/summary.cgi?cid=11848">11848</a>"	396743
2,3-Dimethylsuccinic acid	117	11.8275	467	26838	13545-04-5		<a href=http://pubchem.ncbi.nlm.nih.gov/summary/summary.cgi?cid=11848">11848</a>"	392910	396743	2,3-Dimethylsuccinic acid	467	13545-04-5		<a href=http://pubchem.ncbi.nlm.nih.gov/summary/summary.cgi?cid=11848">11848</a>"	396743
Pyrrole-2-Carboxylic Acid	245	11.8342	296	9108.5	634-97-9	<a href=http://www.genome.jp/dbget-bin/www_bget?cpd+C05942">C05942</a>"	<a href=http://pubchem.ncbi.nlm.nih.gov/summary/summary.cgi?cid=12473">12473</a>"	393179	394475	Pyrrole-2-Carboxylic Acid	296	634-97-9	<a href=http://www.genome.jp/dbget-bin/www_bget?cpd+C05942">C05942</a>"	<a href=http://pubchem.ncbi.nlm.nih.gov/summary/summary.cgi?cid=12473">12473</a>"	394475	fumaric acid	202	110-17-8	<a href=http://www.genome.jp/dbget-bin/www_bget?cpd+C00122">C00122</a>"	<a href=http://pubchem.ncbi.nlm.nih.gov/summary/summary.cgi?cid=444972">444972</a>"	390675
Pyrrole-2-Carboxylic Acid	166	11.8417	444	4029.0	634-97-9	<a href=http://www.genome.jp/dbget-bin/www_bget?cpd+C05942">C05942</a>"	<a href=http://pubchem.ncbi.nlm.nih.gov/summary/summary.cgi?cid=12473">12473</a>"	393483	394475	Pyrrole-2-Carboxylic Acid	444	634-97-9	<a href=http://www.genome.jp/dbget-bin/www_bget?cpd+C05942">C05942</a>"	<a href=http://pubchem.ncbi.nlm.nih.gov/summary/summary.cgi?cid=12473">12473</a>"	394475
2,3-Dimethylsuccinic acid	221	11.8583	375	32849	13545-04-5		<a href=http://pubchem.ncbi.nlm.nih.gov/summary/summary.cgi?cid=11848">11848</a>"	394156	396743	2,3-Dimethylsuccinic acid	375	13545-04-5		<a href=http://pubchem.ncbi.nlm.nih.gov/summary/summary.cgi?cid=11848">11848</a>"	396743
alanine 2	174	11.8833	210	29717	56-41-7	<a href=http://www.genome.jp/dbget-bin/www_bget?cpd+C01401">C01401</a>"	<a href=http://pubchem.ncbi.nlm.nih.gov/summary/summary.cgi?cid=602">602</a>"	395167	398918	alanine 2	210	56-41-7	<a href=http://www.genome.jp/dbget-bin/www_bget?cpd+C01401">C01401</a>"	<a href=http://pubchem.ncbi.nlm.nih.gov/summary/summary.cgi?cid=602">602</a>"	398918
3-Hydroxynorvaline 2	131	11.8958	581	155955	2280-42-4		<a href=http://pubchem.ncbi.nlm.nih.gov/summary/summary.cgi?cid=65097">65097</a>"	395672	399897	3-Hydroxynorvaline 2	581	2280-42-4		<a href=http://pubchem.ncbi.nlm.nih.gov/summary/summary.cgi?cid=65097">65097</a>"	399897
Pelargonic acid	117	11.9008	436	462081	112-05-0	<a href=http://www.genome.jp/dbget-bin/www_bget?cpd+C01601">C01601</a>"	<a href=http://pubchem.ncbi.nlm.nih.gov/summary/summary.cgi?cid=8158">8158</a>"	395875	398493	Pelargonic acid	436	112-05-0	<a href=http://www.genome.jp/dbget-bin/www_bget?cpd+C01601">C01601</a>"	<a href=http://pubchem.ncbi.nlm.nih.gov/summary/summary.cgi?cid=8158">8158</a>"	398493	2,3-Dimethylsuccinic acid	428	13545-04-5		<a href=http://pubchem.ncbi.nlm.nih.gov/summary/summary.cgi?cid=11848">11848</a>"	396743
1-Methylhydantoin 2	169	11.9175	270	8769.0	616-04-6	<a href=http://www.genome.jp/dbget-bin/www_bget?cpd+C02565">C02565</a>"	<a href=http://pubchem.ncbi.nlm.nih.gov/summary/summary.cgi?cid=69217">69217</a>"	396548	400484	1-Methylhydantoin 2	270	616-04-6	<a href=http://www.genome.jp/dbget-bin/www_bget?cpd+C02565">C02565</a>"	<a href=http://pubchem.ncbi.nlm.nih.gov/summary/summary.cgi?cid=69217">69217</a>"	400484
serine 1	204	11.9317	791	688516	56-45-1	<a href=http://www.genome.jp/dbget-bin/www_bget?cpd+C00716">C00716</a>"	<a href=http://pubchem.ncbi.nlm.nih.gov/summary/summary.cgi?cid=617">617</a>"	397121	395017	serine 1	791	56-45-1	<a href=http://www.genome.jp/dbget-bin/www_bget?cpd+C00716">C00716</a>"	<a href=http://pubchem.ncbi.nlm.nih.gov/summary/summary.cgi?cid=617">617</a>"	395017
alanine 2	188	11.9358	421	219812	56-41-7	<a href=http://www.genome.jp/dbget-bin/www_bget?cpd+C01401">C01401</a>"	<a href=http://pubchem.ncbi.nlm.nih.gov/summary/summary.cgi?cid=602">602</a>"	397290	398918	alanine 2	421	56-41-7	<a href=http://www.genome.jp/dbget-bin/www_bget?cpd+C01401">C01401</a>"	<a href=http://pubchem.ncbi.nlm.nih.gov/summary/summary.cgi?cid=602">602</a>"	398918	serine 1	349	56-45-1	<a href=http://www.genome.jp/dbget-bin/www_bget?cpd+C00716">C00716</a>"	<a href=http://pubchem.ncbi.nlm.nih.gov/summary/summary.cgi?cid=617">617</a>"	395017	3-Hydroxynorvaline 2	309	2280-42-4		<a href=http://pubchem.ncbi.nlm.nih.gov/summary/summary.cgi?cid=65097">65097</a>"	399897
2,3-Dimethylsuccinic acid	160	11.9508	520	185569	13545-04-5		<a href=http://pubchem.ncbi.nlm.nih.gov/summary/summary.cgi?cid=11848">11848</a>"	397896	396743	2,3-Dimethylsuccinic acid	520	13545-04-5		<a href=http://pubchem.ncbi.nlm.nih.gov/summary/summary.cgi?cid=11848">11848</a>"	396743	3-Hydroxynorvaline 2	392	2280-42-4		<a href=http://pubchem.ncbi.nlm.nih.gov/summary/summary.cgi?cid=65097">65097</a>"	399897
Unknown 213	103	11.9592		249932				398233
Unknown 214	173	11.985		16946				399277
Pelargonic acid	215	12.0042	905	159720	112-05-0	<a href=http://www.genome.jp/dbget-bin/www_bget?cpd+C01601">C01601</a>"	<a href=http://pubchem.ncbi.nlm.nih.gov/summary/summary.cgi?cid=8158">8158</a>"	400052	398493	Pelargonic acid	905	112-05-0	<a href=http://www.genome.jp/dbget-bin/www_bget?cpd+C01601">C01601</a>"	<a href=http://pubchem.ncbi.nlm.nih.gov/summary/summary.cgi?cid=8158">8158</a>"	398493	N-Acetyl-beta-alanine 1	353	3025-95-4	<a href=http://www.genome.jp/dbget-bin/www_bget?cpd+C01073">C01073</a>"	<a href=http://pubchem.ncbi.nlm.nih.gov/summary/summary.cgi?cid=76406">76406</a>"	400990	3-Hydroxynorvaline 2	315	2280-42-4		<a href=http://pubchem.ncbi.nlm.nih.gov/summary/summary.cgi?cid=65097">65097</a>"	399897
Unknown 215	255	12.0275	160	12539	52-52-8	<a href=http://www.genome.jp/dbget-bin/www_bget?cpd+C03969">C03969</a>"	<a href=http://pubchem.ncbi.nlm.nih.gov/summary/summary.cgi?cid=2901">2901</a>"	400995	404530	cycloleucine 1	160	52-52-8	<a href=http://www.genome.jp/dbget-bin/www_bget?cpd+C03969">C03969</a>"	<a href=http://pubchem.ncbi.nlm.nih.gov/summary/summary.cgi?cid=2901">2901</a>"	404530
Pipecolinic acid	156	12.035	687	54165	535-75-1		<a href=http://pubchem.ncbi.nlm.nih.gov/summary/summary.cgi?cid=849">849</a>"	401299	402862	Pipecolinic acid	687	535-75-1		<a href=http://pubchem.ncbi.nlm.nih.gov/summary/summary.cgi?cid=849">849</a>"	402862	cycloleucine 1	653	52-52-8	<a href=http://www.genome.jp/dbget-bin/www_bget?cpd+C03969">C03969</a>"	<a href=http://pubchem.ncbi.nlm.nih.gov/summary/summary.cgi?cid=2901">2901</a>"	404530	Geraniol	212	106-24-1	<a href=http://www.genome.jp/dbget-bin/www_bget?cpd+C01500">C01500</a>"	<a href=http://pubchem.ncbi.nlm.nih.gov/summary/summary.cgi?cid=637566">637566</a>"	400609
Unknown 216	221	12.0675		217732				402613
Unknown 217	220	12.1258		8104.0				404971
Unknown 218	103	12.13		85976				405139
Unknown 219	213	12.2567		3353.8				410260
threonine 1	57	12.2733	848	757414	72-19-5	<a href=http://www.genome.jp/dbget-bin/www_bget?cpd+C00188">C00188</a>"	<a href=http://pubchem.ncbi.nlm.nih.gov/summary/summary.cgi?cid=205">205</a>"	410934	410252	threonine 1	848	72-19-5	<a href=http://www.genome.jp/dbget-bin/www_bget?cpd+C00188">C00188</a>"	<a href=http://pubchem.ncbi.nlm.nih.gov/summary/summary.cgi?cid=205">205</a>"	410252	L-Allothreonine 1	847	28954-12-3	<a href=http://www.genome.jp/dbget-bin/www_bget?cpd+C05519">C05519</a>"	<a href=http://pubchem.ncbi.nlm.nih.gov/summary/summary.cgi?cid=99289">99289</a>"	412246	O-acetylserine 1	397	5147-00-2	<a href=http://www.genome.jp/dbget-bin/www_bget?cpd+C00979">C00979</a>"	<a href=http://pubchem.ncbi.nlm.nih.gov/summary/summary.cgi?cid=189">189</a>"	415560	N-Acetyl-beta-alanine 2	386	3025-95-4	<a href=http://www.genome.jp/dbget-bin/www_bget?cpd+C01073">C01073</a>"	<a href=http://pubchem.ncbi.nlm.nih.gov/summary/summary.cgi?cid=76406">76406</a>"	414424
resorcinol	240	12.2825	244	96342	108-46-3	<a href=http://www.genome.jp/dbget-bin/www_bget?cpd+C01751">C01751</a>"	<a href=http://pubchem.ncbi.nlm.nih.gov/summary/summary.cgi?cid=5054">5054</a>"	411305	411108	resorcinol	244	108-46-3	<a href=http://www.genome.jp/dbget-bin/www_bget?cpd+C01751">C01751</a>"	<a href=http://pubchem.ncbi.nlm.nih.gov/summary/summary.cgi?cid=5054">5054</a>"	411108	Tartronic acid	200	80-69-3	<a href=http://www.genome.jp/dbget-bin/www_bget?cpd+C02500">C02500</a>"	<a href=http://pubchem.ncbi.nlm.nih.gov/summary/summary.cgi?cid=45">45</a>"	408761
Tartronic acid	60	12.2958	287	76448	80-69-3	<a href=http://www.genome.jp/dbget-bin/www_bget?cpd+C02500">C02500</a>"	<a href=http://pubchem.ncbi.nlm.nih.gov/summary/summary.cgi?cid=45">45</a>"	411844	408761	Tartronic acid	287	80-69-3	<a href=http://www.genome.jp/dbget-bin/www_bget?cpd+C02500">C02500</a>"	<a href=http://pubchem.ncbi.nlm.nih.gov/summary/summary.cgi?cid=45">45</a>"	408761
Tartronic acid	221	12.2983	488	5194771	80-69-3	<a href=http://www.genome.jp/dbget-bin/www_bget?cpd+C02500">C02500</a>"	<a href=http://pubchem.ncbi.nlm.nih.gov/summary/summary.cgi?cid=45">45</a>"	411945	408761	Tartronic acid	488	80-69-3	<a href=http://www.genome.jp/dbget-bin/www_bget?cpd+C02500">C02500</a>"	<a href=http://pubchem.ncbi.nlm.nih.gov/summary/summary.cgi?cid=45">45</a>"	408761
Unknown 220	219	12.3275		24327				413124
Unknown 221	246	12.3608		4398.7				414471
4-Methylcatechol	268	12.3642	795	44206	452-86-8	<a href=http://www.genome.jp/dbget-bin/www_bget?cpd+C06730">C06730</a>"	<a href=http://pubchem.ncbi.nlm.nih.gov/summary/summary.cgi?cid=9958">9958</a>"	414606	416352	4-Methylcatechol	795	452-86-8	<a href=http://www.genome.jp/dbget-bin/www_bget?cpd+C06730">C06730</a>"	<a href=http://pubchem.ncbi.nlm.nih.gov/summary/summary.cgi?cid=9958">9958</a>"	416352
Unknown 222	131	12.3858		43971				415482
Unknown 223	244	12.405		16152				416257
Unknown 224	278	12.4192		6496.1				416830
Unknown 225	143	12.4458	142	7687.0	536-60-7	<a href=http://www.genome.jp/dbget-bin/www_bget?cpd+C06576">C06576</a>"	<a href=http://pubchem.ncbi.nlm.nih.gov/summary/summary.cgi?cid=325">325</a>"	417908	421812	cuminic alcohol	142	536-60-7	<a href=http://www.genome.jp/dbget-bin/www_bget?cpd+C06576">C06576</a>"	<a href=http://pubchem.ncbi.nlm.nih.gov/summary/summary.cgi?cid=325">325</a>"	421812
thymine	102	12.4908	671	186784	65-71-4	<a href=http://www.genome.jp/dbget-bin/www_bget?cpd+C00178">C00178</a>"	<a href=http://pubchem.ncbi.nlm.nih.gov/summary/summary.cgi?cid=1135">1135</a>"	419727	419706	thymine	671	65-71-4	<a href=http://www.genome.jp/dbget-bin/www_bget?cpd+C00178">C00178</a>"	<a href=http://pubchem.ncbi.nlm.nih.gov/summary/summary.cgi?cid=1135">1135</a>"	419706
thymine	184	12.5067	309	24686	65-71-4	<a href=http://www.genome.jp/dbget-bin/www_bget?cpd+C00178">C00178</a>"	<a href=http://pubchem.ncbi.nlm.nih.gov/summary/summary.cgi?cid=1135">1135</a>"	420367	419706	thymine	309	65-71-4	<a href=http://www.genome.jp/dbget-bin/www_bget?cpd+C00178">C00178</a>"	<a href=http://pubchem.ncbi.nlm.nih.gov/summary/summary.cgi?cid=1135">1135</a>"	419706
Unknown 226	145	12.5133		9534.2				420637
3-aminopropionitrile 1	239	12.5433	373	29480	151-18-8	<a href=http://www.genome.jp/dbget-bin/www_bget?cpd+C05670">C05670</a>"	<a href=http://pubchem.ncbi.nlm.nih.gov/summary/summary.cgi?cid=1647">1647</a>"	421849	421500	3-aminopropionitrile 1	373	151-18-8	<a href=http://www.genome.jp/dbget-bin/www_bget?cpd+C05670">C05670</a>"	<a href=http://pubchem.ncbi.nlm.nih.gov/summary/summary.cgi?cid=1647">1647</a>"	421500	DL-Anabasine 1	369	13078-04-1	<a href=http://www.genome.jp/dbget-bin/www_bget?cpd+C06180">C06180</a>"	<a href=http://pubchem.ncbi.nlm.nih.gov/summary/summary.cgi?cid=2181">2181</a>"	421588	hydroquinone	354	123-31-9	<a href=http://www.genome.jp/dbget-bin/www_bget?cpd+C15603">C15603</a>"	<a href=http://pubchem.ncbi.nlm.nih.gov/summary/summary.cgi?cid=785">785</a>"	421819	thymine	274	65-71-4	<a href=http://www.genome.jp/dbget-bin/www_bget?cpd+C00178">C00178</a>"	<a href=http://pubchem.ncbi.nlm.nih.gov/summary/summary.cgi?cid=1135">1135</a>"	419706
Glutaric Acid	147	12.5625	870	401978	110-94-1	<a href=http://www.genome.jp/dbget-bin/www_bget?cpd+C00489">C00489</a>"	<a href=http://pubchem.ncbi.nlm.nih.gov/summary/summary.cgi?cid=743">743</a>"	422624	420308	Glutaric Acid	870	110-94-1	<a href=http://www.genome.jp/dbget-bin/www_bget?cpd+C00489">C00489</a>"	<a href=http://pubchem.ncbi.nlm.nih.gov/summary/summary.cgi?cid=743">743</a>"	420308	2-Methylglutaric Acid	524	617-62-9	<a href=http://www.genome.jp/dbget-bin/www_bget?cpd+C05282">C05282</a>"	<a href=http://pubchem.ncbi.nlm.nih.gov/summary/summary.cgi?cid=12046">12046</a>"	426727
Unknown 227	174	12.57		54542				422928
Unknown 228	373	12.6033		9084.7				424275
Unknown 229	103	12.6208		24836				424983
malonic acid 2	189	12.6658	428	11722	141-82-2	<a href=http://www.genome.jp/dbget-bin/www_bget?cpd+C04025">C04025</a>"	<a href=http://pubchem.ncbi.nlm.nih.gov/summary/summary.cgi?cid=867">867</a>"	426802	430110	malonic acid 2	428	141-82-2	<a href=http://www.genome.jp/dbget-bin/www_bget?cpd+C04025">C04025</a>"	<a href=http://pubchem.ncbi.nlm.nih.gov/summary/summary.cgi?cid=867">867</a>"	430110
malonic acid 2	147	12.7175	437	23521	141-82-2	<a href=http://www.genome.jp/dbget-bin/www_bget?cpd+C04025">C04025</a>"	<a href=http://pubchem.ncbi.nlm.nih.gov/summary/summary.cgi?cid=867">867</a>"	428891	430110	malonic acid 2	437	141-82-2	<a href=http://www.genome.jp/dbget-bin/www_bget?cpd+C04025">C04025</a>"	<a href=http://pubchem.ncbi.nlm.nih.gov/summary/summary.cgi?cid=867">867</a>"	430110	3-Methylglutaric Acid	423	626-51-7		<a href=http://pubchem.ncbi.nlm.nih.gov/summary/summary.cgi?cid=12284">12284</a>"	431825	2-Methylglutaric Acid	361	617-62-9	<a href=http://www.genome.jp/dbget-bin/www_bget?cpd+C05282">C05282</a>"	<a href=http://pubchem.ncbi.nlm.nih.gov/summary/summary.cgi?cid=12046">12046</a>"	426727	6-hydroxy caproic acid	325	1191-25-9	<a href=http://www.genome.jp/dbget-bin/www_bget?cpd+C06103">C06103</a>"	<a href=http://pubchem.ncbi.nlm.nih.gov/summary/summary.cgi?cid=14490">14490</a>"	433168	2-Deoxytetronic acid	309	1518-61-2		<a href=http://pubchem.ncbi.nlm.nih.gov/summary/summary.cgi?cid=150929">150929</a>"	432226
3-hydroxy-L-proline 1	142	12.7475	219	26544	4298-08-2		<a href=http://pubchem.ncbi.nlm.nih.gov/summary/summary.cgi?cid=559314">559314</a>"	430103	434834	3-hydroxy-L-proline 1	219	4298-08-2		<a href=http://pubchem.ncbi.nlm.nih.gov/summary/summary.cgi?cid=559314">559314</a>"	434834	beta-Alanine 2	188	107-95-9	<a href=http://www.genome.jp/dbget-bin/www_bget?cpd+C00099">C00099</a>"	<a href=http://pubchem.ncbi.nlm.nih.gov/summary/summary.cgi?cid=239">239</a>"	434448
1-Indanone 2	100	12.7792	335	54855	83-33-0	<a href=http://www.genome.jp/dbget-bin/www_bget?cpd+C01504">C01504</a>"	<a href=http://pubchem.ncbi.nlm.nih.gov/summary/summary.cgi?cid=6735">6735</a>"	431384	428136	1-Indanone 2	335	83-33-0	<a href=http://www.genome.jp/dbget-bin/www_bget?cpd+C01504">C01504</a>"	<a href=http://pubchem.ncbi.nlm.nih.gov/summary/summary.cgi?cid=6735">6735</a>"	428136	Biuret 3	262	108-19-0	<a href=http://www.genome.jp/dbget-bin/www_bget?cpd+C06555">C06555</a>"	<a href=http://pubchem.ncbi.nlm.nih.gov/summary/summary.cgi?cid=7913">7913</a>"	429344
Unknown 230	160	12.79		28200				431822
hydrocinnamic acid	104	12.8008	918	55307753	501-52-0	<a href=http://www.genome.jp/dbget-bin/www_bget?cpd+C05629">C05629</a>"	<a href=http://pubchem.ncbi.nlm.nih.gov/summary/summary.cgi?cid=107">107</a>"	432260	434598	hydrocinnamic acid	918	501-52-0	<a href=http://www.genome.jp/dbget-bin/www_bget?cpd+C05629">C05629</a>"	<a href=http://pubchem.ncbi.nlm.nih.gov/summary/summary.cgi?cid=107">107</a>"	434598	1-Indanone 2	294	83-33-0	<a href=http://www.genome.jp/dbget-bin/www_bget?cpd+C01504">C01504</a>"	<a href=http://pubchem.ncbi.nlm.nih.gov/summary/summary.cgi?cid=6735">6735</a>"	428136	Erythrose 2	292	583-50-6		<a href=http://pubchem.ncbi.nlm.nih.gov/summary/summary.cgi?cid=94176">94176</a>"	435855
Unknown 231	179	12.8433	58	39082	90-01-7	<a href=http://www.genome.jp/dbget-bin/www_bget?cpd+C02323">C02323</a>"	<a href=http://pubchem.ncbi.nlm.nih.gov/summary/summary.cgi?cid=5146">5146</a>"	433978	438926	salicyl alcohol	58	90-01-7	<a href=http://www.genome.jp/dbget-bin/www_bget?cpd+C02323">C02323</a>"	<a href=http://pubchem.ncbi.nlm.nih.gov/summary/summary.cgi?cid=5146">5146</a>"	438926
beta-Alanine 2	291	12.8575	391	4872.4	107-95-9	<a href=http://www.genome.jp/dbget-bin/www_bget?cpd+C00099">C00099</a>"	<a href=http://pubchem.ncbi.nlm.nih.gov/summary/summary.cgi?cid=239">239</a>"	434551	434448	beta-Alanine 2	391	107-95-9	<a href=http://www.genome.jp/dbget-bin/www_bget?cpd+C00099">C00099</a>"	<a href=http://pubchem.ncbi.nlm.nih.gov/summary/summary.cgi?cid=239">239</a>"	434448	aspartic acid 2	372	56-84-8	<a href=http://www.genome.jp/dbget-bin/www_bget?cpd+C00049">C00049</a>"	<a href=http://pubchem.ncbi.nlm.nih.gov/summary/summary.cgi?cid=424">424</a>"	432795	6-hydroxy caproic acid	366	1191-25-9	<a href=http://www.genome.jp/dbget-bin/www_bget?cpd+C06103">C06103</a>"	<a href=http://pubchem.ncbi.nlm.nih.gov/summary/summary.cgi?cid=14490">14490</a>"	433168	MALONAMIDE 5	349	108-13-4		<a href=http://pubchem.ncbi.nlm.nih.gov/summary/summary.cgi?cid=7911">7911</a>"	437725	N-Acetyl-L-leucine 3	336	1188-21-2	<a href=http://www.genome.jp/dbget-bin/www_bget?cpd+C02710">C02710</a>"	<a href=http://pubchem.ncbi.nlm.nih.gov/summary/summary.cgi?cid=70912">70912</a>"	430475	3-Methylglutaric Acid	334	626-51-7		<a href=http://pubchem.ncbi.nlm.nih.gov/summary/summary.cgi?cid=12284">12284</a>"	431825
beta-Alanine 2	248	12.8617	787	80083	107-95-9	<a href=http://www.genome.jp/dbget-bin/www_bget?cpd+C00099">C00099</a>"	<a href=http://pubchem.ncbi.nlm.nih.gov/summary/summary.cgi?cid=239">239</a>"	434719	434448	beta-Alanine 2	787	107-95-9	<a href=http://www.genome.jp/dbget-bin/www_bget?cpd+C00099">C00099</a>"	<a href=http://pubchem.ncbi.nlm.nih.gov/summary/summary.cgi?cid=239">239</a>"	434448
2-Deoxytetronic acid	233	12.8842	350	23323	1518-61-2		<a href=http://pubchem.ncbi.nlm.nih.gov/summary/summary.cgi?cid=150929">150929</a>"	435629	432226	2-Deoxytetronic acid	350	1518-61-2		<a href=http://pubchem.ncbi.nlm.nih.gov/summary/summary.cgi?cid=150929">150929</a>"	432226
beta-Alanine 2	174	12.9042	470	126167	107-95-9	<a href=http://www.genome.jp/dbget-bin/www_bget?cpd+C00099">C00099</a>"	<a href=http://pubchem.ncbi.nlm.nih.gov/summary/summary.cgi?cid=239">239</a>"	436437	434448	beta-Alanine 2	470	107-95-9	<a href=http://www.genome.jp/dbget-bin/www_bget?cpd+C00099">C00099</a>"	<a href=http://pubchem.ncbi.nlm.nih.gov/summary/summary.cgi?cid=239">239</a>"	434448
salicyl alcohol	253	12.9108	257	10006	90-01-7	<a href=http://www.genome.jp/dbget-bin/www_bget?cpd+C02323">C02323</a>"	<a href=http://pubchem.ncbi.nlm.nih.gov/summary/summary.cgi?cid=5146">5146</a>"	436707	438926	salicyl alcohol	257	90-01-7	<a href=http://www.genome.jp/dbget-bin/www_bget?cpd+C02323">C02323</a>"	<a href=http://pubchem.ncbi.nlm.nih.gov/summary/summary.cgi?cid=5146">5146</a>"	438926	2-aminophenol 1	242	95-55-6	<a href=http://www.genome.jp/dbget-bin/www_bget?cpd+C01987">C01987</a>"	<a href=http://pubchem.ncbi.nlm.nih.gov/summary/summary.cgi?cid=5801">5801</a>"	438733
L-Threose 1	201	12.9333	614	36625	95-44-3		<a href=http://pubchem.ncbi.nlm.nih.gov/summary/summary.cgi?cid=101562">101562</a>"	437616	441422	L-Threose 1	614	95-44-3		<a href=http://pubchem.ncbi.nlm.nih.gov/summary/summary.cgi?cid=101562">101562</a>"	441422	Erythrose 2	599	583-50-6		<a href=http://pubchem.ncbi.nlm.nih.gov/summary/summary.cgi?cid=94176">94176</a>"	435855	D-erythronolactone 1	510	15667-21-7		<a href=http://pubchem.ncbi.nlm.nih.gov/summary/summary.cgi?cid=5325915">5325915</a>"	437216
Unknown 232	243	13.0542		21259				442501
Unknown 233	174	13.0742	183	18388	100-46-9	<a href=http://www.genome.jp/dbget-bin/www_bget?cpd+C15562">C15562</a>"	<a href=http://pubchem.ncbi.nlm.nih.gov/summary/summary.cgi?cid=7504">7504</a>"	443310	443750	Benzylamine	183	100-46-9	<a href=http://www.genome.jp/dbget-bin/www_bget?cpd+C15562">C15562</a>"	<a href=http://pubchem.ncbi.nlm.nih.gov/summary/summary.cgi?cid=7504">7504</a>"	443750
Glutaconic acid	55	13.0858	525	39106	1724-02-3	<a href=http://www.genome.jp/dbget-bin/www_bget?cpd+C02214">C02214</a>"	<a href=http://pubchem.ncbi.nlm.nih.gov/summary/summary.cgi?cid=5280498">5280498</a>"	443782	444657	Glutaconic acid	525	1724-02-3	<a href=http://www.genome.jp/dbget-bin/www_bget?cpd+C02214">C02214</a>"	<a href=http://pubchem.ncbi.nlm.nih.gov/summary/summary.cgi?cid=5280498">5280498</a>"	444657	Maleamate 4	488	557-24-4		<a href=http://pubchem.ncbi.nlm.nih.gov/summary/summary.cgi?cid=11187">11187</a>"	440511	MALONAMIDE 4	435	108-13-4		<a href=http://pubchem.ncbi.nlm.nih.gov/summary/summary.cgi?cid=7911">7911</a>"	443776
5-Methylresorcinol	268	13.1158	348	4839.8	504-15-4	<a href=http://www.genome.jp/dbget-bin/www_bget?cpd+C00727">C00727</a>"	<a href=http://pubchem.ncbi.nlm.nih.gov/summary/summary.cgi?cid=10436">10436</a>"	444994	444755	5-Methylresorcinol	348	504-15-4	<a href=http://www.genome.jp/dbget-bin/www_bget?cpd+C00727">C00727</a>"	<a href=http://pubchem.ncbi.nlm.nih.gov/summary/summary.cgi?cid=10436">10436</a>"	444755	L-homoserine 1	334	672-15-1	<a href=http://www.genome.jp/dbget-bin/www_bget?cpd+C00263">C00263</a>"	<a href=http://pubchem.ncbi.nlm.nih.gov/summary/summary.cgi?cid=12647">12647</a>"	443004	N-Acetyl-L-leucine 2	331	1188-21-2	<a href=http://www.genome.jp/dbget-bin/www_bget?cpd+C02710">C02710</a>"	<a href=http://pubchem.ncbi.nlm.nih.gov/summary/summary.cgi?cid=70912">70912</a>"	441406	2,4-diaminobutyric acid 3	246	305-62-4		<a href=http://pubchem.ncbi.nlm.nih.gov/summary/summary.cgi?cid=470">470</a>"	444406
L-homoserine 1	218	13.1225	897	186393	672-15-1	<a href=http://www.genome.jp/dbget-bin/www_bget?cpd+C00263">C00263</a>"	<a href=http://pubchem.ncbi.nlm.nih.gov/summary/summary.cgi?cid=12647">12647</a>"	445264	443004	L-homoserine 1	897	672-15-1	<a href=http://www.genome.jp/dbget-bin/www_bget?cpd+C00263">C00263</a>"	<a href=http://pubchem.ncbi.nlm.nih.gov/summary/summary.cgi?cid=12647">12647</a>"	443004
L-Threose 2	350	13.1725	482	53004	95-44-3		<a href=http://pubchem.ncbi.nlm.nih.gov/summary/summary.cgi?cid=101562">101562</a>"	447285	445773	L-Threose 2	482	95-44-3		<a href=http://pubchem.ncbi.nlm.nih.gov/summary/summary.cgi?cid=101562">101562</a>"	445773	Erythrose 1	481	583-50-6		<a href=http://pubchem.ncbi.nlm.nih.gov/summary/summary.cgi?cid=94176">94176</a>"	443139
Unknown 234	128	13.2408		34643				450048
3-Aminoisobutyric acid 1	174	13.2642	553	162633	144-90-1	<a href=http://www.genome.jp/dbget-bin/www_bget?cpd+C05145">C05145</a>"	<a href=http://pubchem.ncbi.nlm.nih.gov/summary/summary.cgi?cid=64956">64956</a>"	450991	452229	3-Aminoisobutyric acid 1	553	144-90-1	<a href=http://www.genome.jp/dbget-bin/www_bget?cpd+C05145">C05145</a>"	<a href=http://pubchem.ncbi.nlm.nih.gov/summary/summary.cgi?cid=64956">64956</a>"	452229	Aminomalonic acid	350	1068-84-4	<a href=http://www.genome.jp/dbget-bin/www_bget?cpd+C00872">C00872</a>"	<a href=http://pubchem.ncbi.nlm.nih.gov/summary/summary.cgi?cid=100714">100714</a>"	455886
Unknown 235	143	13.2742		47169				451396
Unknown 236	163	13.2808		5402.7				451665
Capric Acid	117	13.3017	679	43804	334-48-5	<a href=http://www.genome.jp/dbget-bin/www_bget?cpd+C01571">C01571</a>"	<a href=http://pubchem.ncbi.nlm.nih.gov/summary/summary.cgi?cid=2969">2969</a>"	452507	450510	Capric Acid	679	334-48-5	<a href=http://www.genome.jp/dbget-bin/www_bget?cpd+C01571">C01571</a>"	<a href=http://pubchem.ncbi.nlm.nih.gov/summary/summary.cgi?cid=2969">2969</a>"	450510
Unknown 237	68	13.3208	182	16325	765-87-7	<a href=http://www.genome.jp/dbget-bin/www_bget?cpd+C06105">C06105</a>"	<a href=http://pubchem.ncbi.nlm.nih.gov/summary/summary.cgi?cid=13006">13006</a>"	453282	455148	1,2-Cyclohexanedione 2	182	765-87-7	<a href=http://www.genome.jp/dbget-bin/www_bget?cpd+C06105">C06105</a>"	<a href=http://pubchem.ncbi.nlm.nih.gov/summary/summary.cgi?cid=13006">13006</a>"	455148
Aminomalonic acid	281	13.3817	490	19309	1068-84-4	<a href=http://www.genome.jp/dbget-bin/www_bget?cpd+C00872">C00872</a>"	<a href=http://pubchem.ncbi.nlm.nih.gov/summary/summary.cgi?cid=100714">100714</a>"	455742	455886	Aminomalonic acid	490	1068-84-4	<a href=http://www.genome.jp/dbget-bin/www_bget?cpd+C00872">C00872</a>"	<a href=http://pubchem.ncbi.nlm.nih.gov/summary/summary.cgi?cid=100714">100714</a>"	455886	Citramalic acid	450	6263-10-8	<a href=http://www.genome.jp/dbget-bin/www_bget?cpd+C02612">C02612</a>"	<a href=http://pubchem.ncbi.nlm.nih.gov/summary/summary.cgi?cid=439766">439766</a>"	456194
Unknown 238	70	13.39		11142				456078
Unknown 239	156	13.4025	156	52969	6263-10-8	<a href=http://www.genome.jp/dbget-bin/www_bget?cpd+C02612">C02612</a>"	<a href=http://pubchem.ncbi.nlm.nih.gov/summary/summary.cgi?cid=439766">439766</a>"	456584	456194	Citramalic acid	156	6263-10-8	<a href=http://www.genome.jp/dbget-bin/www_bget?cpd+C02612">C02612</a>"	<a href=http://pubchem.ncbi.nlm.nih.gov/summary/summary.cgi?cid=439766">439766</a>"	456194	3-hydroxy-L-proline 2	152	4298-08-2		<a href=http://pubchem.ncbi.nlm.nih.gov/summary/summary.cgi?cid=559314">559314</a>"	455474
N-ethylmaleamic acid 3	61	13.415	324	35856	4166-67-0		<a href=http://pubchem.ncbi.nlm.nih.gov/summary/summary.cgi?cid=5369191">5369191</a>"	457089	460635	N-ethylmaleamic acid 3	324	4166-67-0		<a href=http://pubchem.ncbi.nlm.nih.gov/summary/summary.cgi?cid=5369191">5369191</a>"	460635	Citramalic acid	288	6263-10-8	<a href=http://www.genome.jp/dbget-bin/www_bget?cpd+C02612">C02612</a>"	<a href=http://pubchem.ncbi.nlm.nih.gov/summary/summary.cgi?cid=439766">439766</a>"	456194
3-hydroxy-L-proline 2	233	13.4317	250	6832.2	4298-08-2		<a href=http://pubchem.ncbi.nlm.nih.gov/summary/summary.cgi?cid=559314">559314</a>"	457763	455474	3-hydroxy-L-proline 2	250	4298-08-2		<a href=http://pubchem.ncbi.nlm.nih.gov/summary/summary.cgi?cid=559314">559314</a>"	455474
Unknown 240	221	13.435		6957.7				457898
3-hydroxy-L-proline 2	58	13.4458	248	15614	4298-08-2		<a href=http://pubchem.ncbi.nlm.nih.gov/summary/summary.cgi?cid=559314">559314</a>"	458336	455474	3-hydroxy-L-proline 2	248	4298-08-2		<a href=http://pubchem.ncbi.nlm.nih.gov/summary/summary.cgi?cid=559314">559314</a>"	455474	L-Malic acid	246	97-67-6	<a href=http://www.genome.jp/dbget-bin/www_bget?cpd+C00149">C00149</a>"	<a href=http://pubchem.ncbi.nlm.nih.gov/summary/summary.cgi?cid=222656">222656</a>"	462908
3-hydroxy-L-proline 2	179	13.4667	216	13952	4298-08-2		<a href=http://pubchem.ncbi.nlm.nih.gov/summary/summary.cgi?cid=559314">559314</a>"	459178	455474	3-hydroxy-L-proline 2	216	4298-08-2		<a href=http://pubchem.ncbi.nlm.nih.gov/summary/summary.cgi?cid=559314">559314</a>"	455474	(S)-Mandelic acid	214	17199-29-0	<a href=http://www.genome.jp/dbget-bin/www_bget?cpd+C01984">C01984</a>"	<a href=http://pubchem.ncbi.nlm.nih.gov/summary/summary.cgi?cid=439616">439616</a>"	459974
Unknown 241	157	13.5067		8328.6				460795
Unknown 242	86	13.5233		8387.6				461469
Bis(2-hydroxypropyl)amine 1	42	13.5467	210	10907	110-97-4		<a href=http://pubchem.ncbi.nlm.nih.gov/summary/summary.cgi?cid=8086">8086</a>"	462412	461992	Bis(2-hydroxypropyl)amine 1	210	110-97-4		<a href=http://pubchem.ncbi.nlm.nih.gov/summary/summary.cgi?cid=8086">8086</a>"	461992	Bis(2-hydroxypropyl)amine 2	210	110-97-4		<a href=http://pubchem.ncbi.nlm.nih.gov/summary/summary.cgi?cid=8086">8086</a>"	464976	4-Acetamidobutyric acid 1	118	3025-96-5	<a href=http://www.genome.jp/dbget-bin/www_bget?cpd+C02946">C02946</a>"	<a href=http://pubchem.ncbi.nlm.nih.gov/summary/summary.cgi?cid=18189">18189</a>"	467172	Maleamate 3	90	557-24-4		<a href=http://pubchem.ncbi.nlm.nih.gov/summary/summary.cgi?cid=11187">11187</a>"	465123	4-Hydroxycyclohexanecarboxylic acid	69	3685-22-1	<a href=http://www.genome.jp/dbget-bin/www_bget?cpd+C04404">C04404</a>"	<a href=http://pubchem.ncbi.nlm.nih.gov/summary/summary.cgi?cid=151138">151138</a>"	465258
Unknown 243	221	13.5958		9852.7				464400
Threitol	117	13.6333	344	11790	7493-90-5		<a href=http://pubchem.ncbi.nlm.nih.gov/summary/summary.cgi?cid=169019">169019</a>"	465916	466960	Threitol	344	7493-90-5		<a href=http://pubchem.ncbi.nlm.nih.gov/summary/summary.cgi?cid=169019">169019</a>"	466960	L-Malic acid	343	97-67-6	<a href=http://www.genome.jp/dbget-bin/www_bget?cpd+C00149">C00149</a>"	<a href=http://pubchem.ncbi.nlm.nih.gov/summary/summary.cgi?cid=222656">222656</a>"	462908
Unknown 244	243	13.6592		5757.8				466960
4-Hydroxycyclohexanecarboxylic acid	155	13.6825	304	8113.9	3685-22-1	<a href=http://www.genome.jp/dbget-bin/www_bget?cpd+C04404">C04404</a>"	<a href=http://pubchem.ncbi.nlm.nih.gov/summary/summary.cgi?cid=151138">151138</a>"	467904	465258	4-Hydroxycyclohexanecarboxylic acid	304	3685-22-1	<a href=http://www.genome.jp/dbget-bin/www_bget?cpd+C04404">C04404</a>"	<a href=http://pubchem.ncbi.nlm.nih.gov/summary/summary.cgi?cid=151138">151138</a>"	465258
Threitol	217	13.7417	387	13441	7493-90-5		<a href=http://pubchem.ncbi.nlm.nih.gov/summary/summary.cgi?cid=169019">169019</a>"	470296	466960	Threitol	387	7493-90-5		<a href=http://pubchem.ncbi.nlm.nih.gov/summary/summary.cgi?cid=169019">169019</a>"	466960
Unknown 245	55	13.7442		52289				470397
Unknown 246	157	13.7942		5475.0				472418
Unknown 247	143	13.8225		13804				473563
Unknown 248	73	13.8275		128035				473766
adipic acid	111	13.8733	684	68013	124-04-9	<a href=http://www.genome.jp/dbget-bin/www_bget?cpd+C06104">C06104</a>"	<a href=http://pubchem.ncbi.nlm.nih.gov/summary/summary.cgi?cid=196">196</a>"	475619	474146	adipic acid	684	124-04-9	<a href=http://www.genome.jp/dbget-bin/www_bget?cpd+C06104">C06104</a>"	<a href=http://pubchem.ncbi.nlm.nih.gov/summary/summary.cgi?cid=196">196</a>"	474146	3-Hexenedioic acid	373	4436-74-2		<a href=http://pubchem.ncbi.nlm.nih.gov/summary/summary.cgi?cid=107550">107550</a>"	477227	1,5-Anhydroglucitol	330	154-58-5	<a href=http://www.genome.jp/dbget-bin/www_bget?cpd+C07326">C07326</a>"	<a href=http://pubchem.ncbi.nlm.nih.gov/summary/summary.cgi?cid=64960">64960</a>"	477501
Unknown 249	221	13.9075		100631				477000
salicylic acid	103	13.9192	294	46711	69-72-7	<a href=http://www.genome.jp/dbget-bin/www_bget?cpd+C00805">C00805</a>"	<a href=http://pubchem.ncbi.nlm.nih.gov/summary/summary.cgi?cid=338">338</a>"	477471	479945	salicylic acid	294	69-72-7	<a href=http://www.genome.jp/dbget-bin/www_bget?cpd+C00805">C00805</a>"	<a href=http://pubchem.ncbi.nlm.nih.gov/summary/summary.cgi?cid=338">338</a>"	479945	N-Acetyl-L-leucine 1	285	1188-21-2	<a href=http://www.genome.jp/dbget-bin/www_bget?cpd+C02710">C02710</a>"	<a href=http://pubchem.ncbi.nlm.nih.gov/summary/summary.cgi?cid=70912">70912</a>"	480143	Acetol 1	285	116-09-6	<a href=http://www.genome.jp/dbget-bin/www_bget?cpd+C05235">C05235</a>"	<a href=http://pubchem.ncbi.nlm.nih.gov/summary/summary.cgi?cid=8299">8299</a>"	481164
salicylic acid	267	13.9283	860	298680	69-72-7	<a href=http://www.genome.jp/dbget-bin/www_bget?cpd+C00805">C00805</a>"	<a href=http://pubchem.ncbi.nlm.nih.gov/summary/summary.cgi?cid=338">338</a>"	477842	479945	salicylic acid	860	69-72-7	<a href=http://www.genome.jp/dbget-bin/www_bget?cpd+C00805">C00805</a>"	<a href=http://pubchem.ncbi.nlm.nih.gov/summary/summary.cgi?cid=338">338</a>"	479945	4-Hydroxymandelonitrile 2	264	6851-36-1	<a href=http://www.genome.jp/dbget-bin/www_bget?cpd+C00650">C00650</a>"	<a href=http://pubchem.ncbi.nlm.nih.gov/summary/summary.cgi?cid=166768">166768</a>"	473835	4-hydroxybenzaldehyde 3	263	123-08-0	<a href=http://www.genome.jp/dbget-bin/www_bget?cpd+C00633">C00633</a>"	<a href=http://pubchem.ncbi.nlm.nih.gov/summary/summary.cgi?cid=126">126</a>"	480352	4-hydroxybenzaldehyde 1	260	123-08-0	<a href=http://www.genome.jp/dbget-bin/www_bget?cpd+C00633">C00633</a>"	<a href=http://pubchem.ncbi.nlm.nih.gov/summary/summary.cgi?cid=126">126</a>"	473758	4-hydroxybenzaldehyde 2	258	123-08-0	<a href=http://www.genome.jp/dbget-bin/www_bget?cpd+C00633">C00633</a>"	<a href=http://pubchem.ncbi.nlm.nih.gov/summary/summary.cgi?cid=126">126</a>"	473914
Unknown 250	234	13.9333		4723.6				478044
MALONAMIDE 1	56	13.9475	439	21446	108-13-4		<a href=http://pubchem.ncbi.nlm.nih.gov/summary/summary.cgi?cid=7911">7911</a>"	478617	473623	MALONAMIDE 1	439	108-13-4		<a href=http://pubchem.ncbi.nlm.nih.gov/summary/summary.cgi?cid=7911">7911</a>"	473623	Acetol 1	394	116-09-6	<a href=http://www.genome.jp/dbget-bin/www_bget?cpd+C05235">C05235</a>"	<a href=http://pubchem.ncbi.nlm.nih.gov/summary/summary.cgi?cid=8299">8299</a>"	481164	asparagine 4	392	70-47-3	<a href=http://www.genome.jp/dbget-bin/www_bget?cpd+C00155">C00155</a>"	<a href=http://pubchem.ncbi.nlm.nih.gov/summary/summary.cgi?cid=236">236</a>"	476536	3-Hexenedioic acid	381	4436-74-2		<a href=http://pubchem.ncbi.nlm.nih.gov/summary/summary.cgi?cid=107550">107550</a>"	477227
4-Acetamidobutyric acid 2	174	13.9542	472	344561	3025-96-5	<a href=http://www.genome.jp/dbget-bin/www_bget?cpd+C02946">C02946</a>"	<a href=http://pubchem.ncbi.nlm.nih.gov/summary/summary.cgi?cid=18189">18189</a>"	478886	476219	4-Acetamidobutyric acid 2	472	3025-96-5	<a href=http://www.genome.jp/dbget-bin/www_bget?cpd+C02946">C02946</a>"	<a href=http://pubchem.ncbi.nlm.nih.gov/summary/summary.cgi?cid=18189">18189</a>"	476219	asparagine 4	376	70-47-3	<a href=http://www.genome.jp/dbget-bin/www_bget?cpd+C00155">C00155</a>"	<a href=http://pubchem.ncbi.nlm.nih.gov/summary/summary.cgi?cid=236">236</a>"	476536
aspartic acid 1	232	14.0125	806	163963	56-84-8	<a href=http://www.genome.jp/dbget-bin/www_bget?cpd+C00049">C00049</a>"	<a href=http://pubchem.ncbi.nlm.nih.gov/summary/summary.cgi?cid=424">424</a>"	481245	479202	aspartic acid 1	806	56-84-8	<a href=http://www.genome.jp/dbget-bin/www_bget?cpd+C00049">C00049</a>"	<a href=http://pubchem.ncbi.nlm.nih.gov/summary/summary.cgi?cid=424">424</a>"	479202	iminodiacetic acid	633	142-73-4		<a href=http://pubchem.ncbi.nlm.nih.gov/summary/summary.cgi?cid=8897">8897</a>"	485250	trans-4-hydroxy-L-proline 2	318	51-35-4	<a href=http://www.genome.jp/dbget-bin/www_bget?cpd+C01157">C01157</a>"	<a href=http://pubchem.ncbi.nlm.nih.gov/summary/summary.cgi?cid=5810">5810</a>"	483802	ornithine 3	266	70-26-8	<a href=http://www.genome.jp/dbget-bin/www_bget?cpd+C00077">C00077</a>"	<a href=http://pubchem.ncbi.nlm.nih.gov/summary/summary.cgi?cid=6262">6262</a>"	485033	methionine 1	263	63-68-3	<a href=http://www.genome.jp/dbget-bin/www_bget?cpd+C01733">C01733</a>"	<a href=http://pubchem.ncbi.nlm.nih.gov/summary/summary.cgi?cid=876">876</a>"	482597
3-Hexenedioic acid	73	14.0158	399	696898	4436-74-2		<a href=http://pubchem.ncbi.nlm.nih.gov/summary/summary.cgi?cid=107550">107550</a>"	481380	477227	3-Hexenedioic acid	399	4436-74-2		<a href=http://pubchem.ncbi.nlm.nih.gov/summary/summary.cgi?cid=107550">107550</a>"	477227	Acetol 1	349	116-09-6	<a href=http://www.genome.jp/dbget-bin/www_bget?cpd+C05235">C05235</a>"	<a href=http://pubchem.ncbi.nlm.nih.gov/summary/summary.cgi?cid=8299">8299</a>"	481164	aspartic acid 1	348	56-84-8	<a href=http://www.genome.jp/dbget-bin/www_bget?cpd+C00049">C00049</a>"	<a href=http://pubchem.ncbi.nlm.nih.gov/summary/summary.cgi?cid=424">424</a>"	479202
methionine 1	176	14.0283	792	181044	63-68-3	<a href=http://www.genome.jp/dbget-bin/www_bget?cpd+C01733">C01733</a>"	<a href=http://pubchem.ncbi.nlm.nih.gov/summary/summary.cgi?cid=876">876</a>"	481885	482597	methionine 1	792	63-68-3	<a href=http://www.genome.jp/dbget-bin/www_bget?cpd+C01733">C01733</a>"	<a href=http://pubchem.ncbi.nlm.nih.gov/summary/summary.cgi?cid=876">876</a>"	482597	2-Hydroxyquinoline	272	59-31-4	<a href=http://www.genome.jp/dbget-bin/www_bget?cpd+C06415">C06415</a>"	<a href=http://pubchem.ncbi.nlm.nih.gov/summary/summary.cgi?cid=6038">6038</a>"	478336	4-hydroxybenzaldehyde 3	250	123-08-0	<a href=http://www.genome.jp/dbget-bin/www_bget?cpd+C00633">C00633</a>"	<a href=http://pubchem.ncbi.nlm.nih.gov/summary/summary.cgi?cid=126">126</a>"	480352	Halostachine 2	233	6589-55-5	<a href=http://www.genome.jp/dbget-bin/www_bget?cpd+C03711">C03711</a>"	<a href=http://pubchem.ncbi.nlm.nih.gov/summary/summary.cgi?cid=913">913</a>"	484227
oxoproline	156	14.0733	886	938566	98-79-3	<a href=http://www.genome.jp/dbget-bin/www_bget?cpd+C02238">C02238</a>"	<a href=http://pubchem.ncbi.nlm.nih.gov/summary/summary.cgi?cid=7405">7405</a>"	483704	485159	oxoproline	886	98-79-3	<a href=http://www.genome.jp/dbget-bin/www_bget?cpd+C02238">C02238</a>"	<a href=http://pubchem.ncbi.nlm.nih.gov/summary/summary.cgi?cid=7405">7405</a>"	485159	N-Acetyl-L-leucine 1	265	1188-21-2	<a href=http://www.genome.jp/dbget-bin/www_bget?cpd+C02710">C02710</a>"	<a href=http://pubchem.ncbi.nlm.nih.gov/summary/summary.cgi?cid=70912">70912</a>"	480143	4-aminobutyric acid 1	251	56-12-2	<a href=http://www.genome.jp/dbget-bin/www_bget?cpd+C00334">C00334</a>"	<a href=http://pubchem.ncbi.nlm.nih.gov/summary/summary.cgi?cid=119">119</a>"	487696	L-glutamic acid	245	56-86-0	<a href=http://www.genome.jp/dbget-bin/www_bget?cpd+C00302">C00302</a>"	<a href=http://pubchem.ncbi.nlm.nih.gov/summary/summary.cgi?cid=611">611</a>"	487968
trans-4-hydroxy-L-proline 2	230	14.0875	579	68033	51-35-4	<a href=http://www.genome.jp/dbget-bin/www_bget?cpd+C01157">C01157</a>"	<a href=http://pubchem.ncbi.nlm.nih.gov/summary/summary.cgi?cid=5810">5810</a>"	484277	483802	trans-4-hydroxy-L-proline 2	579	51-35-4	<a href=http://www.genome.jp/dbget-bin/www_bget?cpd+C01157">C01157</a>"	<a href=http://pubchem.ncbi.nlm.nih.gov/summary/summary.cgi?cid=5810">5810</a>"	483802	Halostachine 2	317	6589-55-5	<a href=http://www.genome.jp/dbget-bin/www_bget?cpd+C03711">C03711</a>"	<a href=http://pubchem.ncbi.nlm.nih.gov/summary/summary.cgi?cid=913">913</a>"	484227	oxoproline	309	98-79-3	<a href=http://www.genome.jp/dbget-bin/www_bget?cpd+C02238">C02238</a>"	<a href=http://pubchem.ncbi.nlm.nih.gov/summary/summary.cgi?cid=7405">7405</a>"	485159	Cumic Acid	294	536-66-3	<a href=http://www.genome.jp/dbget-bin/www_bget?cpd+C06578">C06578</a>"	<a href=http://pubchem.ncbi.nlm.nih.gov/summary/summary.cgi?cid=10820">10820</a>"	488439
Cumic Acid	221	14.1008	363	96625	536-66-3	<a href=http://www.genome.jp/dbget-bin/www_bget?cpd+C06578">C06578</a>"	<a href=http://pubchem.ncbi.nlm.nih.gov/summary/summary.cgi?cid=10820">10820</a>"	484816	488439	Cumic Acid	363	536-66-3	<a href=http://www.genome.jp/dbget-bin/www_bget?cpd+C06578">C06578</a>"	<a href=http://pubchem.ncbi.nlm.nih.gov/summary/summary.cgi?cid=10820">10820</a>"	488439	Acetol 1	259	116-09-6	<a href=http://www.genome.jp/dbget-bin/www_bget?cpd+C05235">C05235</a>"	<a href=http://pubchem.ncbi.nlm.nih.gov/summary/summary.cgi?cid=8299">8299</a>"	481164	iminodiacetic acid	210	142-73-4		<a href=http://pubchem.ncbi.nlm.nih.gov/summary/summary.cgi?cid=8897">8897</a>"	485250
Unknown 251	295	14.1058		7398.2				485018
Unknown 252	245	14.1308		6460.7				486029
methionine 2	129	14.1475	302	36517	63-68-3	<a href=http://www.genome.jp/dbget-bin/www_bget?cpd+C01733">C01733</a>"	<a href=http://pubchem.ncbi.nlm.nih.gov/summary/summary.cgi?cid=876">876</a>"	486703	490416	methionine 2	302	63-68-3	<a href=http://www.genome.jp/dbget-bin/www_bget?cpd+C01733">C01733</a>"	<a href=http://pubchem.ncbi.nlm.nih.gov/summary/summary.cgi?cid=876">876</a>"	490416
4-aminobutyric acid 1	174	14.1617	957	490804	56-12-2	<a href=http://www.genome.jp/dbget-bin/www_bget?cpd+C00334">C00334</a>"	<a href=http://pubchem.ncbi.nlm.nih.gov/summary/summary.cgi?cid=119">119</a>"	487275	487696	4-aminobutyric acid 1	957	56-12-2	<a href=http://www.genome.jp/dbget-bin/www_bget?cpd+C00334">C00334</a>"	<a href=http://pubchem.ncbi.nlm.nih.gov/summary/summary.cgi?cid=119">119</a>"	487696	L-glutamic acid	470	56-86-0	<a href=http://www.genome.jp/dbget-bin/www_bget?cpd+C00302">C00302</a>"	<a href=http://pubchem.ncbi.nlm.nih.gov/summary/summary.cgi?cid=611">611</a>"	487968	beta-Glutamic acid 2	401	1948-48-7	<a href=http://www.genome.jp/dbget-bin/www_bget?cpd+C05574">C05574</a>"	<a href=http://pubchem.ncbi.nlm.nih.gov/summary/summary.cgi?cid=73064">73064</a>"	485989
Cumic Acid	117	14.1758	462	155765	536-66-3	<a href=http://www.genome.jp/dbget-bin/www_bget?cpd+C06578">C06578</a>"	<a href=http://pubchem.ncbi.nlm.nih.gov/summary/summary.cgi?cid=10820">10820</a>"	487851	488439	Cumic Acid	462	536-66-3	<a href=http://www.genome.jp/dbget-bin/www_bget?cpd+C06578">C06578</a>"	<a href=http://pubchem.ncbi.nlm.nih.gov/summary/summary.cgi?cid=10820">10820</a>"	488439
Unknown 253	447	14.2133		8917.3				489373
Unknown 254	69	14.235	162	9139.4	56-85-9	<a href=http://www.genome.jp/dbget-bin/www_bget?cpd+C00064">C00064</a>"	<a href=http://pubchem.ncbi.nlm.nih.gov/summary/summary.cgi?cid=5961">5961</a>"	490252	491841	glutamine 3	162	56-85-9	<a href=http://www.genome.jp/dbget-bin/www_bget?cpd+C00064">C00064</a>"	<a href=http://pubchem.ncbi.nlm.nih.gov/summary/summary.cgi?cid=5961">5961</a>"	491841	methyl dodecanoate	79	111-82-0		<a href=http://pubchem.ncbi.nlm.nih.gov/summary/summary.cgi?cid=8139">8139</a>"	487220
Unknown 255	199	14.2425		8090.6				490557
pyrogallol	179	14.2708	298	14661	87-66-1	<a href=http://www.genome.jp/dbget-bin/www_bget?cpd+C01108">C01108</a>"	<a href=http://pubchem.ncbi.nlm.nih.gov/summary/summary.cgi?cid=1057">1057</a>"	491707	494227	pyrogallol	298	87-66-1	<a href=http://www.genome.jp/dbget-bin/www_bget?cpd+C01108">C01108</a>"	<a href=http://pubchem.ncbi.nlm.nih.gov/summary/summary.cgi?cid=1057">1057</a>"	494227	Maleamate 2	271	557-24-4		<a href=http://pubchem.ncbi.nlm.nih.gov/summary/summary.cgi?cid=11187">11187</a>"	489319
Unknown 256	245	14.3		32994				492891
2-aminophenol 2	129	14.305	464	28946	95-55-6	<a href=http://www.genome.jp/dbget-bin/www_bget?cpd+C01987">C01987</a>"	<a href=http://pubchem.ncbi.nlm.nih.gov/summary/summary.cgi?cid=5801">5801</a>"	493094	497358	2-aminophenol 2	464	95-55-6	<a href=http://www.genome.jp/dbget-bin/www_bget?cpd+C01987">C01987</a>"	<a href=http://pubchem.ncbi.nlm.nih.gov/summary/summary.cgi?cid=5801">5801</a>"	497358	4-aminophenol 1	372	123-30-8	<a href=http://www.genome.jp/dbget-bin/www_bget?cpd+C02372">C02372</a>"	<a href=http://pubchem.ncbi.nlm.nih.gov/summary/summary.cgi?cid=403">403</a>"	490567
Cumic Acid	221	14.3125	422	1920818	536-66-3	<a href=http://www.genome.jp/dbget-bin/www_bget?cpd+C06578">C06578</a>"	<a href=http://pubchem.ncbi.nlm.nih.gov/summary/summary.cgi?cid=10820">10820</a>"	493398	488439	Cumic Acid	422	536-66-3	<a href=http://www.genome.jp/dbget-bin/www_bget?cpd+C06578">C06578</a>"	<a href=http://pubchem.ncbi.nlm.nih.gov/summary/summary.cgi?cid=10820">10820</a>"	488439	Maleamate 2	392	557-24-4		<a href=http://pubchem.ncbi.nlm.nih.gov/summary/summary.cgi?cid=11187">11187</a>"	489319	Threonic acid	376	7306-96-9		<a href=http://pubchem.ncbi.nlm.nih.gov/summary/summary.cgi?cid=151152">151152</a>"	497167
Unknown 257	174	14.3575		19165				495225
Unknown 258	219	14.3983		10563				496882
Unknown 259	118	14.4167		311376				497627
phenylalanine 2	91	14.4225	223	7330.0	63-91-2	<a href=http://www.genome.jp/dbget-bin/www_bget?cpd+C02057">C02057</a>"	<a href=http://pubchem.ncbi.nlm.nih.gov/summary/summary.cgi?cid=994">994</a>"	497863	502858	phenylalanine 2	223	63-91-2	<a href=http://www.genome.jp/dbget-bin/www_bget?cpd+C02057">C02057</a>"	<a href=http://pubchem.ncbi.nlm.nih.gov/summary/summary.cgi?cid=994">994</a>"	502858
2-aminophenol 2	143	14.4242	238	8625.9	95-55-6	<a href=http://www.genome.jp/dbget-bin/www_bget?cpd+C01987">C01987</a>"	<a href=http://pubchem.ncbi.nlm.nih.gov/summary/summary.cgi?cid=5801">5801</a>"	497931	497358	2-aminophenol 2	238	95-55-6	<a href=http://www.genome.jp/dbget-bin/www_bget?cpd+C01987">C01987</a>"	<a href=http://pubchem.ncbi.nlm.nih.gov/summary/summary.cgi?cid=5801">5801</a>"	497358	4-Hydroxyquinazoline	236	491-36-1		<a href=http://pubchem.ncbi.nlm.nih.gov/summary/summary.cgi?cid=63112">63112</a>"	495321	N-Methylanthranilic acid	201	119-68-6	<a href=http://www.genome.jp/dbget-bin/www_bget?cpd+C03005">C03005</a>"	<a href=http://pubchem.ncbi.nlm.nih.gov/summary/summary.cgi?cid=67069">67069</a>"	501505
L-cysteine	102	14.4567	378	8137.0	52-90-4	<a href=http://www.genome.jp/dbget-bin/www_bget?cpd+C00097">C00097</a>"	<a href=http://pubchem.ncbi.nlm.nih.gov/summary/summary.cgi?cid=5862">5862</a>"	499250	499305	L-cysteine	378	52-90-4	<a href=http://www.genome.jp/dbget-bin/www_bget?cpd+C00097">C00097</a>"	<a href=http://pubchem.ncbi.nlm.nih.gov/summary/summary.cgi?cid=5862">5862</a>"	499305	2-aminophenol 2	289	95-55-6	<a href=http://www.genome.jp/dbget-bin/www_bget?cpd+C01987">C01987</a>"	<a href=http://pubchem.ncbi.nlm.nih.gov/summary/summary.cgi?cid=5801">5801</a>"	497358	3-(1-Pyrazolyl)-L-alanine	282	2734-48-7	<a href=http://www.genome.jp/dbget-bin/www_bget?cpd+C01162">C01162</a>"	<a href=http://pubchem.ncbi.nlm.nih.gov/summary/summary.cgi?cid=151491">151491</a>"	498778	Cinnamic acid	254	140-10-3		<a href=http://pubchem.ncbi.nlm.nih.gov/summary/summary.cgi?cid=8784">8784</a>"	503167	Threonic acid	237	7306-96-9		<a href=http://pubchem.ncbi.nlm.nih.gov/summary/summary.cgi?cid=151152">151152</a>"	497167	4-Hydroxyquinazoline	225	491-36-1		<a href=http://pubchem.ncbi.nlm.nih.gov/summary/summary.cgi?cid=63112">63112</a>"	495321
Threonic acid	292	14.47	604	5857.9	7306-96-9		<a href=http://pubchem.ncbi.nlm.nih.gov/summary/summary.cgi?cid=151152">151152</a>"	499791	497167	Threonic acid	604	7306-96-9		<a href=http://pubchem.ncbi.nlm.nih.gov/summary/summary.cgi?cid=151152">151152</a>"	497167
Unknown 260	247	14.4825		3910.8				500299
Threonic acid	174	14.4892	232	5310.6	7306-96-9		<a href=http://pubchem.ncbi.nlm.nih.gov/summary/summary.cgi?cid=151152">151152</a>"	500569	497167	Threonic acid	232	7306-96-9		<a href=http://pubchem.ncbi.nlm.nih.gov/summary/summary.cgi?cid=151152">151152</a>"	497167	N-Methyl-L-glutamic acid 2	212	6753-62-4	<a href=http://www.genome.jp/dbget-bin/www_bget?cpd+C01046">C01046</a>"	<a href=http://pubchem.ncbi.nlm.nih.gov/summary/summary.cgi?cid=439377">439377</a>"	503425	creatine	170	57-00-1	<a href=http://www.genome.jp/dbget-bin/www_bget?cpd+C00300">C00300</a>"	<a href=http://pubchem.ncbi.nlm.nih.gov/summary/summary.cgi?cid=586">586</a>"	501819
2-Amino-2-norbornanecarboxylic acid 1	184	14.505	264	10699	20448-79-7		<a href=http://pubchem.ncbi.nlm.nih.gov/summary/summary.cgi?cid=115288">115288</a>"	501212	497581	2-Amino-2-norbornanecarboxylic acid 1	264	20448-79-7		<a href=http://pubchem.ncbi.nlm.nih.gov/summary/summary.cgi?cid=115288">115288</a>"	497581
(2R,3S)-2-hydroxy-3-isopropylbutanedioic acid	144	14.5167	275	6948.4	921-28-8	<a href=http://www.genome.jp/dbget-bin/www_bget?cpd+C04411">C04411</a>"	<a href=http://pubchem.ncbi.nlm.nih.gov/summary/summary.cgi?cid=5462261">5462261</a>"	501686	504206	(2R,3S)-2-hydroxy-3-isopropylbutanedioic acid	275	921-28-8	<a href=http://www.genome.jp/dbget-bin/www_bget?cpd+C04411">C04411</a>"	<a href=http://pubchem.ncbi.nlm.nih.gov/summary/summary.cgi?cid=5462261">5462261</a>"	504206
3-Hydroxypropionic acid 2	117	14.5283	334	10025	503-66-2	<a href=http://www.genome.jp/dbget-bin/www_bget?cpd+C01013">C01013</a>"	<a href=http://pubchem.ncbi.nlm.nih.gov/summary/summary.cgi?cid=68152">68152</a>"	502159	506097	3-Hydroxypropionic acid 2	334	503-66-2	<a href=http://www.genome.jp/dbget-bin/www_bget?cpd+C01013">C01013</a>"	<a href=http://pubchem.ncbi.nlm.nih.gov/summary/summary.cgi?cid=68152">68152</a>"	506097
3-hydroxybenzoic acid	267	14.6375	796	51005	99-06-9	<a href=http://www.genome.jp/dbget-bin/www_bget?cpd+C00587">C00587</a>"	<a href=http://pubchem.ncbi.nlm.nih.gov/summary/summary.cgi?cid=7420">7420</a>"	506591	507006	3-hydroxybenzoic acid	796	99-06-9	<a href=http://www.genome.jp/dbget-bin/www_bget?cpd+C00587">C00587</a>"	<a href=http://pubchem.ncbi.nlm.nih.gov/summary/summary.cgi?cid=7420">7420</a>"	507006	4-Hydroxyphenylethanol	442	501-94-0	<a href=http://www.genome.jp/dbget-bin/www_bget?cpd+C06044">C06044</a>"	<a href=http://pubchem.ncbi.nlm.nih.gov/summary/summary.cgi?cid=10393">10393</a>"	509983	2-hydroxy-2-phenylacetic acid	319	611-71-2		<a href=http://pubchem.ncbi.nlm.nih.gov/summary/summary.cgi?cid=1292">1292</a>"	507921	6-Hydroxynicotinic acid	295	5006-66-6	<a href=http://www.genome.jp/dbget-bin/www_bget?cpd+C01020">C01020</a>"	<a href=http://pubchem.ncbi.nlm.nih.gov/summary/summary.cgi?cid=72924">72924</a>"	510237
(2R,3S)-2-hydroxy-3-isopropylbutanedioic acid	73	14.6483	335	545349	921-28-8	<a href=http://www.genome.jp/dbget-bin/www_bget?cpd+C04411">C04411</a>"	<a href=http://pubchem.ncbi.nlm.nih.gov/summary/summary.cgi?cid=5462261">5462261</a>"	507030	504206	(2R,3S)-2-hydroxy-3-isopropylbutanedioic acid	335	921-28-8	<a href=http://www.genome.jp/dbget-bin/www_bget?cpd+C04411">C04411</a>"	<a href=http://pubchem.ncbi.nlm.nih.gov/summary/summary.cgi?cid=5462261">5462261</a>"	504206
phenylethylamine	174	14.6517	826	155676	64-04-0	<a href=http://www.genome.jp/dbget-bin/www_bget?cpd+C05332">C05332</a>"	<a href=http://pubchem.ncbi.nlm.nih.gov/summary/summary.cgi?cid=1001">1001</a>"	507166	511749	phenylethylamine	826	64-04-0	<a href=http://www.genome.jp/dbget-bin/www_bget?cpd+C05332">C05332</a>"	<a href=http://pubchem.ncbi.nlm.nih.gov/summary/summary.cgi?cid=1001">1001</a>"	511749	3-Methylthiopropylamine	673	4104-45-4	<a href=http://www.genome.jp/dbget-bin/www_bget?cpd+C03354">C03354</a>"	<a href=http://pubchem.ncbi.nlm.nih.gov/summary/summary.cgi?cid=77743">77743</a>"	511749
4-Hydroxyphenylethanol	179	14.7083	866	227253	501-94-0	<a href=http://www.genome.jp/dbget-bin/www_bget?cpd+C06044">C06044</a>"	<a href=http://pubchem.ncbi.nlm.nih.gov/summary/summary.cgi?cid=10393">10393</a>"	509466	509983	4-Hydroxyphenylethanol	866	501-94-0	<a href=http://www.genome.jp/dbget-bin/www_bget?cpd+C06044">C06044</a>"	<a href=http://pubchem.ncbi.nlm.nih.gov/summary/summary.cgi?cid=10393">10393</a>"	509983	3-hydroxybenzoic acid	197	99-06-9	<a href=http://www.genome.jp/dbget-bin/www_bget?cpd+C00587">C00587</a>"	<a href=http://pubchem.ncbi.nlm.nih.gov/summary/summary.cgi?cid=7420">7420</a>"	507006
Unknown 261	149	14.7242		29601				510109
2-hydroxy-3-isopropylbutanedioic acid	117	14.7625	207	10001	16048-89-8	<a href=http://www.genome.jp/dbget-bin/www_bget?cpd+C04411">C04411</a>"	<a href=http://pubchem.ncbi.nlm.nih.gov/summary/summary.cgi?cid=36">36</a>"	511665	509591	2-hydroxy-3-isopropylbutanedioic acid	207	16048-89-8	<a href=http://www.genome.jp/dbget-bin/www_bget?cpd+C04411">C04411</a>"	<a href=http://pubchem.ncbi.nlm.nih.gov/summary/summary.cgi?cid=36">36</a>"	509591	3-Phenyllactic acid	189	828-01-3	<a href=http://www.genome.jp/dbget-bin/www_bget?cpd+C05607">C05607</a>"	<a href=http://pubchem.ncbi.nlm.nih.gov/summary/summary.cgi?cid=3848">3848</a>"	516071
Unknown 262	102	14.7717		16649				512037
Unknown 263	217	14.8325		24411				514506
Unknown 264	268	14.8583		51860				515555
Unknown 265	253	14.8608		10921				515656
1,2,4-Benzenetriol	217	14.9008	270	6546.3	533-73-3	<a href=http://www.genome.jp/dbget-bin/www_bget?cpd+C02814">C02814</a>"	<a href=http://pubchem.ncbi.nlm.nih.gov/summary/summary.cgi?cid=10787">10787</a>"	517280	521644	1,2,4-Benzenetriol	270	533-73-3	<a href=http://www.genome.jp/dbget-bin/www_bget?cpd+C02814">C02814</a>"	<a href=http://pubchem.ncbi.nlm.nih.gov/summary/summary.cgi?cid=10787">10787</a>"	521644
threo-beta-hyrdoxyaspartate 2	360	14.9333	422	27872	7298-99-9		<a href=http://pubchem.ncbi.nlm.nih.gov/summary/summary.cgi?cid=5425">5425</a>"	518599	517232	threo-beta-hyrdoxyaspartate 2	422	7298-99-9		<a href=http://pubchem.ncbi.nlm.nih.gov/summary/summary.cgi?cid=5425">5425</a>"	517232	asparagine 2	375	70-47-3	<a href=http://www.genome.jp/dbget-bin/www_bget?cpd+C00153">C00153</a>"	<a href=http://pubchem.ncbi.nlm.nih.gov/summary/summary.cgi?cid=236">236</a>"	521940
Unknown 266	173	14.9417		5245.5				518937
Unknown 267	85	14.9717		6225.4				520155
Unknown 268	217	14.9875		24920				520798
1,2,4-Benzenetriol	239	15.0083	529	16953	533-73-3	<a href=http://www.genome.jp/dbget-bin/www_bget?cpd+C02814">C02814</a>"	<a href=http://pubchem.ncbi.nlm.nih.gov/summary/summary.cgi?cid=10787">10787</a>"	521644	521644	1,2,4-Benzenetriol	529	533-73-3	<a href=http://www.genome.jp/dbget-bin/www_bget?cpd+C02814">C02814</a>"	<a href=http://pubchem.ncbi.nlm.nih.gov/summary/summary.cgi?cid=10787">10787</a>"	521644	hexadecane	242	544-76-3		<a href=http://pubchem.ncbi.nlm.nih.gov/summary/summary.cgi?cid=11006">11006</a>"	526108
Digitoxose 1	129	15.0658	424	31419	527-52-6		<a href=http://pubchem.ncbi.nlm.nih.gov/summary/summary.cgi?cid=258531">258531</a>"	523978	521871	Digitoxose 1	424	527-52-6		<a href=http://pubchem.ncbi.nlm.nih.gov/summary/summary.cgi?cid=258531">258531</a>"	521871	Digitoxose 2	412	527-52-6		<a href=http://pubchem.ncbi.nlm.nih.gov/summary/summary.cgi?cid=258531">258531</a>"	523635
pimelic acid	155	15.07	297	9164.5	111-16-0	<a href=http://www.genome.jp/dbget-bin/www_bget?cpd+C02656">C02656</a>"	<a href=http://pubchem.ncbi.nlm.nih.gov/summary/summary.cgi?cid=385">385</a>"	524147	522400	pimelic acid	297	111-16-0	<a href=http://www.genome.jp/dbget-bin/www_bget?cpd+C02656">C02656</a>"	<a href=http://pubchem.ncbi.nlm.nih.gov/summary/summary.cgi?cid=385">385</a>"	522400	Digitoxose 2	157	527-52-6		<a href=http://pubchem.ncbi.nlm.nih.gov/summary/summary.cgi?cid=258531">258531</a>"	523635
Unknown 269	173	15.0733	151	6458.7	923-16-0	<a href=http://www.genome.jp/dbget-bin/www_bget?cpd+C00993">C00993</a>"	<a href=http://pubchem.ncbi.nlm.nih.gov/summary/summary.cgi?cid=601">601</a>"	524282	523149	D-alanyl-D-alanine 2	151	923-16-0	<a href=http://www.genome.jp/dbget-bin/www_bget?cpd+C00993">C00993</a>"	<a href=http://pubchem.ncbi.nlm.nih.gov/summary/summary.cgi?cid=601">601</a>"	523149	glutamic acid	142	56-86-0	<a href=http://www.genome.jp/dbget-bin/www_bget?cpd+C00302">C00302</a>"	<a href=http://pubchem.ncbi.nlm.nih.gov/summary/summary.cgi?cid=611">611</a>"	528609	Digitoxose 1	131	527-52-6		<a href=http://pubchem.ncbi.nlm.nih.gov/summary/summary.cgi?cid=258531">258531</a>"	521871	pimelic acid	107	111-16-0	<a href=http://www.genome.jp/dbget-bin/www_bget?cpd+C02656">C02656</a>"	<a href=http://pubchem.ncbi.nlm.nih.gov/summary/summary.cgi?cid=385">385</a>"	522400
Unknown 270	217	15.0925		35988				525060
D-erythronolactone 2	221	15.1233	389	45363	15667-21-7		<a href=http://pubchem.ncbi.nlm.nih.gov/summary/summary.cgi?cid=5325915">5325915</a>"	526312	523641	D-erythronolactone 2	389	15667-21-7		<a href=http://pubchem.ncbi.nlm.nih.gov/summary/summary.cgi?cid=5325915">5325915</a>"	523641
3-hydroxyphenylacetic acid	164	15.1375	879	274050	621-37-4	<a href=http://www.genome.jp/dbget-bin/www_bget?cpd+C05593">C05593</a>"	<a href=http://pubchem.ncbi.nlm.nih.gov/summary/summary.cgi?cid=12122">12122</a>"	526887	528448	3-hydroxyphenylacetic acid	879	621-37-4	<a href=http://www.genome.jp/dbget-bin/www_bget?cpd+C05593">C05593</a>"	<a href=http://pubchem.ncbi.nlm.nih.gov/summary/summary.cgi?cid=12122">12122</a>"	528448
thymidine 2	232	15.1425	352	4980.5	50-89-5	<a href=http://www.genome.jp/dbget-bin/www_bget?cpd+C00214">C00214</a>"	<a href=http://pubchem.ncbi.nlm.nih.gov/summary/summary.cgi?cid=5789">5789</a>"	527090	530912	thymidine 2	352	50-89-5	<a href=http://www.genome.jp/dbget-bin/www_bget?cpd+C00214">C00214</a>"	<a href=http://pubchem.ncbi.nlm.nih.gov/summary/summary.cgi?cid=5789">5789</a>"	530912
ornithine	142	15.1725	636	27319	70-26-8	<a href=http://www.genome.jp/dbget-bin/www_bget?cpd+C00077">C00077</a>"	<a href=http://pubchem.ncbi.nlm.nih.gov/summary/summary.cgi?cid=6262">6262</a>"	528308	526737	ornithine	636	70-26-8	<a href=http://www.genome.jp/dbget-bin/www_bget?cpd+C00077">C00077</a>"	<a href=http://pubchem.ncbi.nlm.nih.gov/summary/summary.cgi?cid=6262">6262</a>"	526737	Digitoxose 2	263	527-52-6		<a href=http://pubchem.ncbi.nlm.nih.gov/summary/summary.cgi?cid=258531">258531</a>"	523635
2,4-diaminobutyric acid 4	174	15.2192	503	113609	305-62-4		<a href=http://pubchem.ncbi.nlm.nih.gov/summary/summary.cgi?cid=470">470</a>"	530202	535170	2,4-diaminobutyric acid 4	503	305-62-4		<a href=http://pubchem.ncbi.nlm.nih.gov/summary/summary.cgi?cid=470">470</a>"	535170
glutamic acid	246	15.2225	761	68675	56-86-0	<a href=http://www.genome.jp/dbget-bin/www_bget?cpd+C00302">C00302</a>"	<a href=http://pubchem.ncbi.nlm.nih.gov/summary/summary.cgi?cid=611">611</a>"	530337	528609	glutamic acid	761	56-86-0	<a href=http://www.genome.jp/dbget-bin/www_bget?cpd+C00302">C00302</a>"	<a href=http://pubchem.ncbi.nlm.nih.gov/summary/summary.cgi?cid=611">611</a>"	528609
Unknown 271	117	15.2358		33851				530878
tartaric acid	69	15.2425	310	55024	133-37-9	<a href=http://www.genome.jp/dbget-bin/www_bget?cpd+C00898">C00898</a>"	<a href=http://pubchem.ncbi.nlm.nih.gov/summary/summary.cgi?cid=875">875</a>"	531149	534818	tartaric acid	310	133-37-9	<a href=http://www.genome.jp/dbget-bin/www_bget?cpd+C00898">C00898</a>"	<a href=http://pubchem.ncbi.nlm.nih.gov/summary/summary.cgi?cid=875">875</a>"	534818
Unknown 272	129	15.2633		50051				531995
tartaric acid	117	15.285	326	5730.5	133-37-9	<a href=http://www.genome.jp/dbget-bin/www_bget?cpd+C00898">C00898</a>"	<a href=http://pubchem.ncbi.nlm.nih.gov/summary/summary.cgi?cid=875">875</a>"	532874	534818	tartaric acid	326	133-37-9	<a href=http://www.genome.jp/dbget-bin/www_bget?cpd+C00898">C00898</a>"	<a href=http://pubchem.ncbi.nlm.nih.gov/summary/summary.cgi?cid=875">875</a>"	534818
phenylalanine 1	218	15.3408	806	192995	63-91-2	<a href=http://www.genome.jp/dbget-bin/www_bget?cpd+C02057">C02057</a>"	<a href=http://pubchem.ncbi.nlm.nih.gov/summary/summary.cgi?cid=994">994</a>"	535141	537401	phenylalanine 1	806	63-91-2	<a href=http://www.genome.jp/dbget-bin/www_bget?cpd+C02057">C02057</a>"	<a href=http://pubchem.ncbi.nlm.nih.gov/summary/summary.cgi?cid=994">994</a>"	537401	asparagine 3	461	70-47-3	<a href=http://www.genome.jp/dbget-bin/www_bget?cpd+C00154">C00154</a>"	<a href=http://pubchem.ncbi.nlm.nih.gov/summary/summary.cgi?cid=236">236</a>"	532315	3-ureidopropionate 1	444	462-88-4	<a href=http://www.genome.jp/dbget-bin/www_bget?cpd+C02642">C02642</a>"	<a href=http://pubchem.ncbi.nlm.nih.gov/summary/summary.cgi?cid=111">111</a>"	539576
5-Aminovaleric acid 1	174	15.3467	958	3218465	660-88-8	<a href=http://www.genome.jp/dbget-bin/www_bget?cpd+C00431">C00431</a>"	<a href=http://pubchem.ncbi.nlm.nih.gov/summary/summary.cgi?cid=138">138</a>"	535377	536482	5-Aminovaleric acid 1	958	660-88-8	<a href=http://www.genome.jp/dbget-bin/www_bget?cpd+C00431">C00431</a>"	<a href=http://pubchem.ncbi.nlm.nih.gov/summary/summary.cgi?cid=138">138</a>"	536482	2,4-diaminobutyric acid 4	651	305-62-4		<a href=http://pubchem.ncbi.nlm.nih.gov/summary/summary.cgi?cid=470">470</a>"	535170	3-ureidopropionate 1	461	462-88-4	<a href=http://www.genome.jp/dbget-bin/www_bget?cpd+C02642">C02642</a>"	<a href=http://pubchem.ncbi.nlm.nih.gov/summary/summary.cgi?cid=111">111</a>"	539576
Unknown 273	355	15.3667		10513				536189
Unknown 274	103	15.3992		7569.6				537508
4-hydroxyphenylacetic acid	219	15.4958	464	5104.8	156-38-7	<a href=http://www.genome.jp/dbget-bin/www_bget?cpd+C00642">C00642</a>"	<a href=http://pubchem.ncbi.nlm.nih.gov/summary/summary.cgi?cid=127">127</a>"	541432	541946	4-hydroxyphenylacetic acid	464	156-38-7	<a href=http://www.genome.jp/dbget-bin/www_bget?cpd+C00642">C00642</a>"	<a href=http://pubchem.ncbi.nlm.nih.gov/summary/summary.cgi?cid=127">127</a>"	541946
4-hydroxyphenylacetic acid	179	15.5108	688	123638	156-38-7	<a href=http://www.genome.jp/dbget-bin/www_bget?cpd+C00642">C00642</a>"	<a href=http://pubchem.ncbi.nlm.nih.gov/summary/summary.cgi?cid=127">127</a>"	542041	541946	4-hydroxyphenylacetic acid	688	156-38-7	<a href=http://www.genome.jp/dbget-bin/www_bget?cpd+C00642">C00642</a>"	<a href=http://pubchem.ncbi.nlm.nih.gov/summary/summary.cgi?cid=127">127</a>"	541946	Lyxose 1	452	1114-34-7		<a href=http://pubchem.ncbi.nlm.nih.gov/summary/summary.cgi?cid=65550">65550</a>"	540619	xylose 2	411	6763-34-4		<a href=http://pubchem.ncbi.nlm.nih.gov/summary/summary.cgi?cid=644160">644160</a>"	542483	xylose 1	397	6763-34-4		<a href=http://pubchem.ncbi.nlm.nih.gov/summary/summary.cgi?cid=644160">644160</a>"	545927	Lyxose 2	383	1114-34-7		<a href=http://pubchem.ncbi.nlm.nih.gov/summary/summary.cgi?cid=65550">65550</a>"	545540	4-Hydroxy-3-methoxybenzyl alcohol	359	498-00-0	<a href=http://www.genome.jp/dbget-bin/www_bget?cpd+C06317">C06317</a>"	<a href=http://pubchem.ncbi.nlm.nih.gov/summary/summary.cgi?cid=62348">62348</a>"	540067
4-hydroxyphenylacetic acid	102	15.5158	430	107927	156-38-7	<a href=http://www.genome.jp/dbget-bin/www_bget?cpd+C00642">C00642</a>"	<a href=http://pubchem.ncbi.nlm.nih.gov/summary/summary.cgi?cid=127">127</a>"	542244	541946	4-hydroxyphenylacetic acid	430	156-38-7	<a href=http://www.genome.jp/dbget-bin/www_bget?cpd+C00642">C00642</a>"	<a href=http://pubchem.ncbi.nlm.nih.gov/summary/summary.cgi?cid=127">127</a>"	541946	4-Hydroxy-3-methoxybenzyl alcohol	315	498-00-0	<a href=http://www.genome.jp/dbget-bin/www_bget?cpd+C06317">C06317</a>"	<a href=http://pubchem.ncbi.nlm.nih.gov/summary/summary.cgi?cid=62348">62348</a>"	540067
Lyxose 2	187	15.545	302	9903.5	1114-34-7		<a href=http://pubchem.ncbi.nlm.nih.gov/summary/summary.cgi?cid=65550">65550</a>"	543428	545540	Lyxose 2	302	1114-34-7		<a href=http://pubchem.ncbi.nlm.nih.gov/summary/summary.cgi?cid=65550">65550</a>"	545540	xylose 1	291	6763-34-4		<a href=http://pubchem.ncbi.nlm.nih.gov/summary/summary.cgi?cid=644160">644160</a>"	545927
1,3-diaminopropane	174	15.5475	695	219605	109-76-2	<a href=http://www.genome.jp/dbget-bin/www_bget?cpd+C00986">C00986</a>"	<a href=http://pubchem.ncbi.nlm.nih.gov/summary/summary.cgi?cid=428">428</a>"	543530	546361	1,3-diaminopropane	695	109-76-2	<a href=http://www.genome.jp/dbget-bin/www_bget?cpd+C00986">C00986</a>"	<a href=http://pubchem.ncbi.nlm.nih.gov/summary/summary.cgi?cid=428">428</a>"	546361	2,4-diaminobutyric acid 2	511	305-62-4		<a href=http://pubchem.ncbi.nlm.nih.gov/summary/summary.cgi?cid=470">470</a>"	545144	allose 1	502	2595-97-3		<a href=http://pubchem.ncbi.nlm.nih.gov/summary/summary.cgi?cid=102288">102288</a>"	543539
Lyxose 1	103	15.5975	927	144518	1114-34-7		<a href=http://pubchem.ncbi.nlm.nih.gov/summary/summary.cgi?cid=65550">65550</a>"	545559	540619	Lyxose 1	927	1114-34-7		<a href=http://pubchem.ncbi.nlm.nih.gov/summary/summary.cgi?cid=65550">65550</a>"	540619	xylose 2	923	6763-34-4		<a href=http://pubchem.ncbi.nlm.nih.gov/summary/summary.cgi?cid=644160">644160</a>"	542483	xylose 1	917	6763-34-4		<a href=http://pubchem.ncbi.nlm.nih.gov/summary/summary.cgi?cid=644160">644160</a>"	545927	Lyxose 2	905	1114-34-7		<a href=http://pubchem.ncbi.nlm.nih.gov/summary/summary.cgi?cid=65550">65550</a>"	545540	allose 1	652	2595-97-3		<a href=http://pubchem.ncbi.nlm.nih.gov/summary/summary.cgi?cid=102288">102288</a>"	543539
4-hydroxyphenylacetic acid	180	15.6225	522	6806.4	156-38-7	<a href=http://www.genome.jp/dbget-bin/www_bget?cpd+C00642">C00642</a>"	<a href=http://pubchem.ncbi.nlm.nih.gov/summary/summary.cgi?cid=127">127</a>"	546574	541946	4-hydroxyphenylacetic acid	522	156-38-7	<a href=http://www.genome.jp/dbget-bin/www_bget?cpd+C00642">C00642</a>"	<a href=http://pubchem.ncbi.nlm.nih.gov/summary/summary.cgi?cid=127">127</a>"	541946
pyrophosphate 3	225	15.6525	296	5035.7	2466-09-3	<a href=http://www.genome.jp/dbget-bin/www_bget?cpd+C00013">C00013</a>"	<a href=http://pubchem.ncbi.nlm.nih.gov/summary/summary.cgi?cid=1023">1023</a>"	547792	547057	pyrophosphate 3	296	2466-09-3	<a href=http://www.genome.jp/dbget-bin/www_bget?cpd+C00013">C00013</a>"	<a href=http://pubchem.ncbi.nlm.nih.gov/summary/summary.cgi?cid=1023">1023</a>"	547057
xylose 1	103	15.6808	905	568338	6763-34-4		<a href=http://pubchem.ncbi.nlm.nih.gov/summary/summary.cgi?cid=644160">644160</a>"	548942	545927	xylose 1	905	6763-34-4		<a href=http://pubchem.ncbi.nlm.nih.gov/summary/summary.cgi?cid=644160">644160</a>"	545927	Lyxose 2	881	1114-34-7		<a href=http://pubchem.ncbi.nlm.nih.gov/summary/summary.cgi?cid=65550">65550</a>"	545540
lauric acid	117	15.6833	573	177080	143-07-7	<a href=http://www.genome.jp/dbget-bin/www_bget?cpd+C02679">C02679</a>"	<a href=http://pubchem.ncbi.nlm.nih.gov/summary/summary.cgi?cid=3893">3893</a>"	549043	547162	lauric acid	573	143-07-7	<a href=http://www.genome.jp/dbget-bin/www_bget?cpd+C02679">C02679</a>"	<a href=http://pubchem.ncbi.nlm.nih.gov/summary/summary.cgi?cid=3893">3893</a>"	547162
Unknown 275	207	15.7425		87726				551445
5-Aminovaleric acid 2	174	15.8042	251	5720.7	660-88-8	<a href=http://www.genome.jp/dbget-bin/www_bget?cpd+C00431">C00431</a>"	<a href=http://pubchem.ncbi.nlm.nih.gov/summary/summary.cgi?cid=138">138</a>"	553948	554938	5-Aminovaleric acid 2	251	660-88-8	<a href=http://www.genome.jp/dbget-bin/www_bget?cpd+C00431">C00431</a>"	<a href=http://pubchem.ncbi.nlm.nih.gov/summary/summary.cgi?cid=138">138</a>"	554938
ribose	103	15.8558	952	7665464	24259-59-4	<a href=http://www.genome.jp/dbget-bin/www_bget?cpd+C00121">C00121</a>"	<a href=http://pubchem.ncbi.nlm.nih.gov/summary/summary.cgi?cid=993">993</a>"	556046	553947	ribose	952	24259-59-4	<a href=http://www.genome.jp/dbget-bin/www_bget?cpd+C00121">C00121</a>"	<a href=http://pubchem.ncbi.nlm.nih.gov/summary/summary.cgi?cid=993">993</a>"	553947
L-homoserine 3	52	15.8592	355	121683	672-15-1	<a href=http://www.genome.jp/dbget-bin/www_bget?cpd+C00263">C00263</a>"	<a href=http://pubchem.ncbi.nlm.nih.gov/summary/summary.cgi?cid=12647">12647</a>"	556181	556207	L-homoserine 3	355	672-15-1	<a href=http://www.genome.jp/dbget-bin/www_bget?cpd+C00263">C00263</a>"	<a href=http://pubchem.ncbi.nlm.nih.gov/summary/summary.cgi?cid=12647">12647</a>"	556207
Unknown 276	222	15.9192		8374.8				558616
Unknown 277	143	15.9242		5596.6				558819
Unknown 278	295	15.9375		9522.5				559361
Unknown 279	157	15.9458		5018.1				559699
Unknown 280	103	15.9667		44355				560545
3-(2-Hydroxyphenyl)propionic acid	192	15.9817	334	12770	495-78-3	<a href=http://www.genome.jp/dbget-bin/www_bget?cpd+C01198">C01198</a>"	<a href=http://pubchem.ncbi.nlm.nih.gov/summary/summary.cgi?cid=873">873</a>"	561153	562854	3-(2-Hydroxyphenyl)propionic acid	334	495-78-3	<a href=http://www.genome.jp/dbget-bin/www_bget?cpd+C01198">C01198</a>"	<a href=http://pubchem.ncbi.nlm.nih.gov/summary/summary.cgi?cid=873">873</a>"	562854	dihydrocoumarin 1	300	119-84-6	<a href=http://www.genome.jp/dbget-bin/www_bget?cpd+C02274">C02274</a>"	<a href=http://pubchem.ncbi.nlm.nih.gov/summary/summary.cgi?cid=660">660</a>"	562454
Unknown 281	160	16.0058		5865.0				562134
Unknown 282	159	16.0117		18824				562371
Unknown 283	97	16.0292		9277.0				563082
3,6-Anhydro-D-galactose 1	130	16.0767	426	8962.9	14122-18-0	<a href=http://www.genome.jp/dbget-bin/www_bget?cpd+C06474">C06474</a>"	<a href=http://pubchem.ncbi.nlm.nih.gov/summary/summary.cgi?cid=441040">441040</a>"	565010	564843	3,6-Anhydro-D-galactose 1	426	14122-18-0	<a href=http://www.genome.jp/dbget-bin/www_bget?cpd+C06474">C06474</a>"	<a href=http://pubchem.ncbi.nlm.nih.gov/summary/summary.cgi?cid=441040">441040</a>"	564843	N-formyl-L-methionine 1	384	4289-98-9		<a href=http://pubchem.ncbi.nlm.nih.gov/summary/summary.cgi?cid=911">911</a>"	566324	xylitol	357	87-99-0		<a href=http://pubchem.ncbi.nlm.nih.gov/summary/summary.cgi?cid=6912">6912</a>"	567625
xylitol	217	16.0825	569	15596	87-99-0		<a href=http://pubchem.ncbi.nlm.nih.gov/summary/summary.cgi?cid=6912">6912</a>"	565246	567625	xylitol	569	87-99-0		<a href=http://pubchem.ncbi.nlm.nih.gov/summary/summary.cgi?cid=6912">6912</a>"	567625	Levoglucosan	359	498-07-7		<a href=http://pubchem.ncbi.nlm.nih.gov/summary/summary.cgi?cid=79029">79029</a>"	570079	3,6-Anhydro-D-galactose 1	358	14122-18-0	<a href=http://www.genome.jp/dbget-bin/www_bget?cpd+C06474">C06474</a>"	<a href=http://pubchem.ncbi.nlm.nih.gov/summary/summary.cgi?cid=441040">441040</a>"	564843
phthalic acid	221	16.12	445	820378	88-99-3	<a href=http://www.genome.jp/dbget-bin/www_bget?cpd+C01606">C01606</a>"	<a href=http://pubchem.ncbi.nlm.nih.gov/summary/summary.cgi?cid=1017">1017</a>"	566769	567166	phthalic acid	445	88-99-3	<a href=http://www.genome.jp/dbget-bin/www_bget?cpd+C01606">C01606</a>"	<a href=http://pubchem.ncbi.nlm.nih.gov/summary/summary.cgi?cid=1017">1017</a>"	567166	xylitol	391	87-99-0		<a href=http://pubchem.ncbi.nlm.nih.gov/summary/summary.cgi?cid=6912">6912</a>"	567625
Unknown 284	430	16.125		9381.2				566972
Unknown 285	141	16.1308		8143.6				567208
Acetol 4	55	16.165	285	31502	116-09-6	<a href=http://www.genome.jp/dbget-bin/www_bget?cpd+C05235">C05235</a>"	<a href=http://pubchem.ncbi.nlm.nih.gov/summary/summary.cgi?cid=8299">8299</a>"	568595	571483	Acetol 4	285	116-09-6	<a href=http://www.genome.jp/dbget-bin/www_bget?cpd+C05235">C05235</a>"	<a href=http://pubchem.ncbi.nlm.nih.gov/summary/summary.cgi?cid=8299">8299</a>"	571483
Levoglucosan	217	16.1783	700	19860	498-07-7		<a href=http://pubchem.ncbi.nlm.nih.gov/summary/summary.cgi?cid=79029">79029</a>"	569137	570079	Levoglucosan	700	498-07-7		<a href=http://pubchem.ncbi.nlm.nih.gov/summary/summary.cgi?cid=79029">79029</a>"	570079	D-Arabitol	616	488-82-4		<a href=http://pubchem.ncbi.nlm.nih.gov/summary/summary.cgi?cid=94154">94154</a>"	574079	xylitol	611	87-99-0		<a href=http://pubchem.ncbi.nlm.nih.gov/summary/summary.cgi?cid=6912">6912</a>"	567625
Unknown 286	255	16.1917		4536.9				569678
2,4-diaminobutyric acid 1	174	16.2333	338	10283	305-62-4		<a href=http://pubchem.ncbi.nlm.nih.gov/summary/summary.cgi?cid=470">470</a>"	571369	571335	2,4-diaminobutyric acid 1	338	305-62-4		<a href=http://pubchem.ncbi.nlm.nih.gov/summary/summary.cgi?cid=470">470</a>"	571335	5-Aminovaleric acid 3	246	660-88-8	<a href=http://www.genome.jp/dbget-bin/www_bget?cpd+C00431">C00431</a>"	<a href=http://pubchem.ncbi.nlm.nih.gov/summary/summary.cgi?cid=138">138</a>"	571833
glutamine 2	84	16.2367	518	117196	56-85-9	<a href=http://www.genome.jp/dbget-bin/www_bget?cpd+C00064">C00064</a>"	<a href=http://pubchem.ncbi.nlm.nih.gov/summary/summary.cgi?cid=5961">5961</a>"	571504	570389	glutamine 2	518	56-85-9	<a href=http://www.genome.jp/dbget-bin/www_bget?cpd+C00064">C00064</a>"	<a href=http://pubchem.ncbi.nlm.nih.gov/summary/summary.cgi?cid=5961">5961</a>"	570389	alpha-Aminoadipic acid	452	542-32-5		<a href=http://pubchem.ncbi.nlm.nih.gov/summary/summary.cgi?cid=469">469</a>"	573167	5-Aminovaleric acid 3	438	660-88-8	<a href=http://www.genome.jp/dbget-bin/www_bget?cpd+C00431">C00431</a>"	<a href=http://pubchem.ncbi.nlm.nih.gov/summary/summary.cgi?cid=138">138</a>"	571833
Unknown 287	102	16.3		24024				574075
fucose 1	117	16.3117	813	193841	2438-80-4		<a href=http://pubchem.ncbi.nlm.nih.gov/summary/summary.cgi?cid=17106">17106</a>"	574549	577729	fucose 1	813	2438-80-4		<a href=http://pubchem.ncbi.nlm.nih.gov/summary/summary.cgi?cid=17106">17106</a>"	577729	6-deoxy-D-glucose 1	772	7568-08-4		<a href=http://pubchem.ncbi.nlm.nih.gov/summary/summary.cgi?cid=93579">93579</a>"	576050
ribitol	184	16.3183	255	8623.2	488-81-3		<a href=http://pubchem.ncbi.nlm.nih.gov/summary/summary.cgi?cid=6912">6912</a>"	574820	576302	ribitol	255	488-81-3		<a href=http://pubchem.ncbi.nlm.nih.gov/summary/summary.cgi?cid=6912">6912</a>"	576302	D-Arabitol	255	488-82-4		<a href=http://pubchem.ncbi.nlm.nih.gov/summary/summary.cgi?cid=94154">94154</a>"	574079
D-Arabitol	217	16.3375	695	68816	488-82-4		<a href=http://pubchem.ncbi.nlm.nih.gov/summary/summary.cgi?cid=94154">94154</a>"	575598	574079	D-Arabitol	695	488-82-4		<a href=http://pubchem.ncbi.nlm.nih.gov/summary/summary.cgi?cid=94154">94154</a>"	574079	ribitol	691	488-81-3		<a href=http://pubchem.ncbi.nlm.nih.gov/summary/summary.cgi?cid=6912">6912</a>"	576302
D-Arabitol	69	16.3442	403	45384	488-82-4		<a href=http://pubchem.ncbi.nlm.nih.gov/summary/summary.cgi?cid=94154">94154</a>"	575868	574079	D-Arabitol	403	488-82-4		<a href=http://pubchem.ncbi.nlm.nih.gov/summary/summary.cgi?cid=94154">94154</a>"	574079	ribitol	385	488-81-3		<a href=http://pubchem.ncbi.nlm.nih.gov/summary/summary.cgi?cid=6912">6912</a>"	576302
Unknown 288	159	16.3558		32668				576342
6-deoxy-D-glucose 1	221	16.3767	345	24773	7568-08-4		<a href=http://pubchem.ncbi.nlm.nih.gov/summary/summary.cgi?cid=93579">93579</a>"	577187	576050	6-deoxy-D-glucose 1	345	7568-08-4		<a href=http://pubchem.ncbi.nlm.nih.gov/summary/summary.cgi?cid=93579">93579</a>"	576050
Unknown 289	154	16.3908		1050633				577762
ribitol	217	16.3983	764	58674	488-81-3		<a href=http://pubchem.ncbi.nlm.nih.gov/summary/summary.cgi?cid=6912">6912</a>"	578067	576302	ribitol	764	488-81-3		<a href=http://pubchem.ncbi.nlm.nih.gov/summary/summary.cgi?cid=6912">6912</a>"	576302	D-Arabitol	759	488-82-4		<a href=http://pubchem.ncbi.nlm.nih.gov/summary/summary.cgi?cid=94154">94154</a>"	574079	Diglycerol 2	655	627-82-7		<a href=http://pubchem.ncbi.nlm.nih.gov/summary/summary.cgi?cid=42953">42953</a>"	582911	6-deoxy-D-glucose 2	577	7568-08-4		<a href=http://pubchem.ncbi.nlm.nih.gov/summary/summary.cgi?cid=93579">93579</a>"	582839
6-deoxy-D-glucose 2	159	16.4083	573	89167	7568-08-4		<a href=http://pubchem.ncbi.nlm.nih.gov/summary/summary.cgi?cid=93579">93579</a>"	578473	582839	6-deoxy-D-glucose 2	573	7568-08-4		<a href=http://pubchem.ncbi.nlm.nih.gov/summary/summary.cgi?cid=93579">93579</a>"	582839	fucose 1	540	2438-80-4		<a href=http://pubchem.ncbi.nlm.nih.gov/summary/summary.cgi?cid=17106">17106</a>"	577729	6-deoxy-D-glucose 1	534	7568-08-4		<a href=http://pubchem.ncbi.nlm.nih.gov/summary/summary.cgi?cid=93579">93579</a>"	576050	Diglycerol 2	378	627-82-7		<a href=http://pubchem.ncbi.nlm.nih.gov/summary/summary.cgi?cid=42953">42953</a>"	582911
glycocyamine 2	174	16.4567	267	6386.2	352-97-6	<a href=http://www.genome.jp/dbget-bin/www_bget?cpd+C00581">C00581</a>"	<a href=http://pubchem.ncbi.nlm.nih.gov/summary/summary.cgi?cid=763">763</a>"	580435	582009	glycocyamine 2	267	352-97-6	<a href=http://www.genome.jp/dbget-bin/www_bget?cpd+C00581">C00581</a>"	<a href=http://pubchem.ncbi.nlm.nih.gov/summary/summary.cgi?cid=763">763</a>"	582009
Unknown 290	103	16.4783		7290.4				581314
(2R)-2-amino-3-phosphonopropanoic acid 1	267	16.4825	273	13057	20263-06-3		<a href=http://pubchem.ncbi.nlm.nih.gov/summary/summary.cgi?cid=177120">177120</a>"	581483	583769	(2R)-2-amino-3-phosphonopropanoic acid 1	273	20263-06-3		<a href=http://pubchem.ncbi.nlm.nih.gov/summary/summary.cgi?cid=177120">177120</a>"	583769	Orotic acid	245	65-86-1	<a href=http://www.genome.jp/dbget-bin/www_bget?cpd+C00295">C00295</a>"	<a href=http://pubchem.ncbi.nlm.nih.gov/summary/summary.cgi?cid=967">967</a>"	586350
Lyxonic acid, 1,4-lactone	147	16.4983	377	146322	15384-34-6		<a href=http://pubchem.ncbi.nlm.nih.gov/summary/summary.cgi?cid=6427169">6427169</a>"	582126	586543	Lyxonic acid, 1,4-lactone	377	15384-34-6		<a href=http://pubchem.ncbi.nlm.nih.gov/summary/summary.cgi?cid=6427169">6427169</a>"	586543	flavin adenine degrad product	369	146-14-5		<a href=http://pubchem.ncbi.nlm.nih.gov/summary/summary.cgi?cid=444188">444188</a>"	585799	quinolinic acid	368	89-00-9	<a href=http://www.genome.jp/dbget-bin/www_bget?cpd+C03722">C03722</a>"	<a href=http://pubchem.ncbi.nlm.nih.gov/summary/summary.cgi?cid=1066">1066</a>"	582684
3-(3-hydroxyphenyl)propionic acid	205	16.5225	846	159084	621-54-5	<a href=http://www.genome.jp/dbget-bin/www_bget?cpd+C11457">C11457</a>"	<a href=http://pubchem.ncbi.nlm.nih.gov/summary/summary.cgi?cid=91">91</a>"	583106	583569	3-(3-hydroxyphenyl)propionic acid	846	621-54-5	<a href=http://www.genome.jp/dbget-bin/www_bget?cpd+C11457">C11457</a>"	<a href=http://pubchem.ncbi.nlm.nih.gov/summary/summary.cgi?cid=91">91</a>"	583569	dihydrocoumarin 2	466	119-84-6	<a href=http://www.genome.jp/dbget-bin/www_bget?cpd+C02274">C02274</a>"	<a href=http://pubchem.ncbi.nlm.nih.gov/summary/summary.cgi?cid=660">660</a>"	585533
3,6-Anhydro-D-galactose 2	123	16.5808	255	5167.3	14122-18-0	<a href=http://www.genome.jp/dbget-bin/www_bget?cpd+C06474">C06474</a>"	<a href=http://pubchem.ncbi.nlm.nih.gov/summary/summary.cgi?cid=441040">441040</a>"	585468	585996	3,6-Anhydro-D-galactose 2	255	14122-18-0	<a href=http://www.genome.jp/dbget-bin/www_bget?cpd+C06474">C06474</a>"	<a href=http://pubchem.ncbi.nlm.nih.gov/summary/summary.cgi?cid=441040">441040</a>"	585996	3,6-Anhydro-D-galactose 3	249	14122-18-0	<a href=http://www.genome.jp/dbget-bin/www_bget?cpd+C06474">C06474</a>"	<a href=http://pubchem.ncbi.nlm.nih.gov/summary/summary.cgi?cid=441040">441040</a>"	587685
glycocyamine 2	139	16.5967	379	6175.5	352-97-6	<a href=http://www.genome.jp/dbget-bin/www_bget?cpd+C00581">C00581</a>"	<a href=http://pubchem.ncbi.nlm.nih.gov/summary/summary.cgi?cid=763">763</a>"	586109	582009	glycocyamine 2	379	352-97-6	<a href=http://www.genome.jp/dbget-bin/www_bget?cpd+C00581">C00581</a>"	<a href=http://pubchem.ncbi.nlm.nih.gov/summary/summary.cgi?cid=763">763</a>"	582009	putrescine 2	342	110-60-1	<a href=http://www.genome.jp/dbget-bin/www_bget?cpd+C02896">C02896</a>"	<a href=http://pubchem.ncbi.nlm.nih.gov/summary/summary.cgi?cid=1045">1045</a>"	588298	2-Amino-1-phenylethanol	298	7568-93-6		<a href=http://pubchem.ncbi.nlm.nih.gov/summary/summary.cgi?cid=643217">643217</a>"	586686	citrulline 2	285	372-75-8	<a href=http://www.genome.jp/dbget-bin/www_bget?cpd+C00327">C00327</a>"	<a href=http://pubchem.ncbi.nlm.nih.gov/summary/summary.cgi?cid=833">833</a>"	588919
putrescine 2	174	16.6008	958	3707756	110-60-1	<a href=http://www.genome.jp/dbget-bin/www_bget?cpd+C02896">C02896</a>"	<a href=http://pubchem.ncbi.nlm.nih.gov/summary/summary.cgi?cid=1045">1045</a>"	586277	588298	putrescine 2	958	110-60-1	<a href=http://www.genome.jp/dbget-bin/www_bget?cpd+C02896">C02896</a>"	<a href=http://pubchem.ncbi.nlm.nih.gov/summary/summary.cgi?cid=1045">1045</a>"	588298	2-Amino-1-phenylethanol	679	7568-93-6		<a href=http://pubchem.ncbi.nlm.nih.gov/summary/summary.cgi?cid=643217">643217</a>"	586686	Ciliatine	424	2041-14-7	<a href=http://www.genome.jp/dbget-bin/www_bget?cpd+C03557">C03557</a>"	<a href=http://pubchem.ncbi.nlm.nih.gov/summary/summary.cgi?cid=339">339</a>"	586911	methionine sulfoxide 3	419	3226-65-1	<a href=http://www.genome.jp/dbget-bin/www_bget?cpd+C02989">C02989</a>"	<a href=http://pubchem.ncbi.nlm.nih.gov/summary/summary.cgi?cid=847">847</a>"	588682
fucose 2	205	16.6692	692	8333.9	2438-80-4		<a href=http://pubchem.ncbi.nlm.nih.gov/summary/summary.cgi?cid=17106">17106</a>"	589044	584581	fucose 2	692	2438-80-4		<a href=http://pubchem.ncbi.nlm.nih.gov/summary/summary.cgi?cid=17106">17106</a>"	584581	flavin adenine degrad product	456	146-14-5		<a href=http://pubchem.ncbi.nlm.nih.gov/summary/summary.cgi?cid=444188">444188</a>"	585799	Lyxonic acid, 1,4-lactone	438	15384-34-6		<a href=http://pubchem.ncbi.nlm.nih.gov/summary/summary.cgi?cid=6427169">6427169</a>"	586543	Diglycerol 1	431	627-82-7		<a href=http://pubchem.ncbi.nlm.nih.gov/summary/summary.cgi?cid=42953">42953</a>"	591718	3,6-Anhydro-D-galactose 3	393	14122-18-0	<a href=http://www.genome.jp/dbget-bin/www_bget?cpd+C06474">C06474</a>"	<a href=http://pubchem.ncbi.nlm.nih.gov/summary/summary.cgi?cid=441040">441040</a>"	587685
flavin adenine degrad product	73	16.71	338	230838	146-14-5		<a href=http://pubchem.ncbi.nlm.nih.gov/summary/summary.cgi?cid=444188">444188</a>"	590697	585799	flavin adenine degrad product	338	146-14-5		<a href=http://pubchem.ncbi.nlm.nih.gov/summary/summary.cgi?cid=444188">444188</a>"	585799	Lyxonic acid, 1,4-lactone	325	15384-34-6		<a href=http://pubchem.ncbi.nlm.nih.gov/summary/summary.cgi?cid=6427169">6427169</a>"	586543	Diglycerol 1	307	627-82-7		<a href=http://pubchem.ncbi.nlm.nih.gov/summary/summary.cgi?cid=42953">42953</a>"	591718
3,6-Anhydro-D-galactose 3	231	16.7167	622	41596	14122-18-0	<a href=http://www.genome.jp/dbget-bin/www_bget?cpd+C06474">C06474</a>"	<a href=http://pubchem.ncbi.nlm.nih.gov/summary/summary.cgi?cid=441040">441040</a>"	590967	587685	3,6-Anhydro-D-galactose 3	622	14122-18-0	<a href=http://www.genome.jp/dbget-bin/www_bget?cpd+C06474">C06474</a>"	<a href=http://pubchem.ncbi.nlm.nih.gov/summary/summary.cgi?cid=441040">441040</a>"	587685	Aconitic Acid	210	4023-65-8	<a href=http://www.genome.jp/dbget-bin/www_bget?cpd+C02341">C02341</a>"	<a href=http://pubchem.ncbi.nlm.nih.gov/summary/summary.cgi?cid=444212">444212</a>"	587501	Lyxonic acid, 1,4-lactone	204	15384-34-6		<a href=http://pubchem.ncbi.nlm.nih.gov/summary/summary.cgi?cid=6427169">6427169</a>"	586543
Aconitic Acid	168	16.7467	287	5623.5	4023-65-8	<a href=http://www.genome.jp/dbget-bin/www_bget?cpd+C02341">C02341</a>"	<a href=http://pubchem.ncbi.nlm.nih.gov/summary/summary.cgi?cid=444212">444212</a>"	592182	587501	Aconitic Acid	287	4023-65-8	<a href=http://www.genome.jp/dbget-bin/www_bget?cpd+C02341">C02341</a>"	<a href=http://pubchem.ncbi.nlm.nih.gov/summary/summary.cgi?cid=444212">444212</a>"	587501
Glucose-1-phosphate	217	16.7775	212	5003.9	59-56-3	<a href=http://www.genome.jp/dbget-bin/www_bget?cpd+C11450">C11450</a>"	<a href=http://pubchem.ncbi.nlm.nih.gov/summary/summary.cgi?cid=65533">65533</a>"	593430	594823	Glucose-1-phosphate	212	59-56-3	<a href=http://www.genome.jp/dbget-bin/www_bget?cpd+C11450">C11450</a>"	<a href=http://pubchem.ncbi.nlm.nih.gov/summary/summary.cgi?cid=65533">65533</a>"	594823
D-(glycerol 1-phosphate)	299	16.8025	441	9964.4	34363-28-5	<a href=http://www.genome.jp/dbget-bin/www_bget?cpd+C00093">C00093</a>"	<a href=http://pubchem.ncbi.nlm.nih.gov/summary/summary.cgi?cid=439162">439162</a>"	594442	591357	D-(glycerol 1-phosphate)	441	34363-28-5	<a href=http://www.genome.jp/dbget-bin/www_bget?cpd+C00093">C00093</a>"	<a href=http://pubchem.ncbi.nlm.nih.gov/summary/summary.cgi?cid=439162">439162</a>"	591357	Diglycerol 1	356	627-82-7		<a href=http://pubchem.ncbi.nlm.nih.gov/summary/summary.cgi?cid=42953">42953</a>"	591718	4-nitrocatechol	315	3316-09-4	<a href=http://www.genome.jp/dbget-bin/www_bget?cpd+C02235">C02235</a>"	<a href=http://pubchem.ncbi.nlm.nih.gov/summary/summary.cgi?cid=3505109">3505109</a>"	596111
Adipamide 4	73	16.8092	232	219465	628-94-4		<a href=http://pubchem.ncbi.nlm.nih.gov/summary/summary.cgi?cid=12364">12364</a>"	594712	591392	Adipamide 4	232	628-94-4		<a href=http://pubchem.ncbi.nlm.nih.gov/summary/summary.cgi?cid=12364">12364</a>"	591392
Glucose-1-phosphate	131	16.8133	307	14268	59-56-3	<a href=http://www.genome.jp/dbget-bin/www_bget?cpd+C11450">C11450</a>"	<a href=http://pubchem.ncbi.nlm.nih.gov/summary/summary.cgi?cid=65533">65533</a>"	594881	594823	Glucose-1-phosphate	307	59-56-3	<a href=http://www.genome.jp/dbget-bin/www_bget?cpd+C11450">C11450</a>"	<a href=http://pubchem.ncbi.nlm.nih.gov/summary/summary.cgi?cid=65533">65533</a>"	594823
Glucose-1-phosphate	217	16.8733	491	89958	59-56-3	<a href=http://www.genome.jp/dbget-bin/www_bget?cpd+C11450">C11450</a>"	<a href=http://pubchem.ncbi.nlm.nih.gov/summary/summary.cgi?cid=65533">65533</a>"	597310	594823	Glucose-1-phosphate	491	59-56-3	<a href=http://www.genome.jp/dbget-bin/www_bget?cpd+C11450">C11450</a>"	<a href=http://pubchem.ncbi.nlm.nih.gov/summary/summary.cgi?cid=65533">65533</a>"	594823
3-(4-hydroxyphenyl)propionic acid	179	16.8883	812	103944	501-97-3	<a href=http://www.genome.jp/dbget-bin/www_bget?cpd+C01744">C01744</a>"	<a href=http://pubchem.ncbi.nlm.nih.gov/summary/summary.cgi?cid=10394">10394</a>"	597917	598085	3-(4-hydroxyphenyl)propionic acid	812	501-97-3	<a href=http://www.genome.jp/dbget-bin/www_bget?cpd+C01744">C01744</a>"	<a href=http://pubchem.ncbi.nlm.nih.gov/summary/summary.cgi?cid=10394">10394</a>"	598085	3-Hydroxyanthranilic acid	348	548-93-6	<a href=http://www.genome.jp/dbget-bin/www_bget?cpd+C00632">C00632</a>"	<a href=http://pubchem.ncbi.nlm.nih.gov/summary/summary.cgi?cid=86">86</a>"	598531	4-Hydroxymandelic acid	282	7198-10-9	<a href=http://www.genome.jp/dbget-bin/www_bget?cpd+C11527">C11527</a>"	<a href=http://pubchem.ncbi.nlm.nih.gov/summary/summary.cgi?cid=328">328</a>"	601913	Homovanillic acid	277	306-08-1	<a href=http://www.genome.jp/dbget-bin/www_bget?cpd+C06045">C06045</a>"	<a href=http://pubchem.ncbi.nlm.nih.gov/summary/summary.cgi?cid=1738">1738</a>"	601180
Homovanillic acid	207	16.9008	260	64263	306-08-1	<a href=http://www.genome.jp/dbget-bin/www_bget?cpd+C06045">C06045</a>"	<a href=http://pubchem.ncbi.nlm.nih.gov/summary/summary.cgi?cid=1738">1738</a>"	598423	601180	Homovanillic acid	260	306-08-1	<a href=http://www.genome.jp/dbget-bin/www_bget?cpd+C06045">C06045</a>"	<a href=http://pubchem.ncbi.nlm.nih.gov/summary/summary.cgi?cid=1738">1738</a>"	601180	pyridine-2,3-dicarboxylic acid	260	339155-13-4	<a href=http://www.genome.jp/dbget-bin/www_bget?cpd+C03722">C03722</a>"	<a href=http://pubchem.ncbi.nlm.nih.gov/summary/summary.cgi?cid=1066">1066</a>"	596677
1,3-diaminopropane	226	16.9333	352	16774914	109-76-2	<a href=http://www.genome.jp/dbget-bin/www_bget?cpd+C00986">C00986</a>"	<a href=http://pubchem.ncbi.nlm.nih.gov/summary/summary.cgi?cid=428">428</a>"	599739	603655	1,3-diaminopropane	352	109-76-2	<a href=http://www.genome.jp/dbget-bin/www_bget?cpd+C00986">C00986</a>"	<a href=http://pubchem.ncbi.nlm.nih.gov/summary/summary.cgi?cid=428">428</a>"	603655
Farnesal 2	79	16.9367	479	438170	19317-11-4		<a href=http://pubchem.ncbi.nlm.nih.gov/summary/summary.cgi?cid=68150">68150</a>"	599874	604726	Farnesal 2	479	19317-11-4		<a href=http://pubchem.ncbi.nlm.nih.gov/summary/summary.cgi?cid=68150">68150</a>"	604726	1,3-diaminopropane	444	109-76-2	<a href=http://www.genome.jp/dbget-bin/www_bget?cpd+C00986">C00986</a>"	<a href=http://pubchem.ncbi.nlm.nih.gov/summary/summary.cgi?cid=428">428</a>"	603655
1,3-diaminopropane	35	16.9425	226	372289	109-76-2	<a href=http://www.genome.jp/dbget-bin/www_bget?cpd+C00986">C00986</a>"	<a href=http://pubchem.ncbi.nlm.nih.gov/summary/summary.cgi?cid=428">428</a>"	600110	603655	1,3-diaminopropane	226	109-76-2	<a href=http://www.genome.jp/dbget-bin/www_bget?cpd+C00986">C00986</a>"	<a href=http://pubchem.ncbi.nlm.nih.gov/summary/summary.cgi?cid=428">428</a>"	603655	2-deoxy-D-glucose 1	176	154-17-6		<a href=http://pubchem.ncbi.nlm.nih.gov/summary/summary.cgi?cid=108223">108223</a>"	604918	O-Phosphorylethanolamine	165	1071-23-4	<a href=http://www.genome.jp/dbget-bin/www_bget?cpd+C00346">C00346</a>"	<a href=http://pubchem.ncbi.nlm.nih.gov/summary/summary.cgi?cid=1015">1015</a>"	604789
gentisic acid	355	16.985	651	55744	490-79-9	<a href=http://www.genome.jp/dbget-bin/www_bget?cpd+C00628">C00628</a>"	<a href=http://pubchem.ncbi.nlm.nih.gov/summary/summary.cgi?cid=3469">3469</a>"	601831	602031	gentisic acid	651	490-79-9	<a href=http://www.genome.jp/dbget-bin/www_bget?cpd+C00628">C00628</a>"	<a href=http://pubchem.ncbi.nlm.nih.gov/summary/summary.cgi?cid=3469">3469</a>"	602031	uracil-5-carboxylic acid	235	23945-44-0	<a href=http://www.genome.jp/dbget-bin/www_bget?cpd+C03030">C03030</a>"	<a href=http://pubchem.ncbi.nlm.nih.gov/summary/summary.cgi?cid=90301">90301</a>"	599351	4-Hydroxymandelic acid	154	7198-10-9	<a href=http://www.genome.jp/dbget-bin/www_bget?cpd+C11527">C11527</a>"	<a href=http://pubchem.ncbi.nlm.nih.gov/summary/summary.cgi?cid=328">328</a>"	601913
uracil-5-carboxylic acid	87	17.0125	262	66453	23945-44-0	<a href=http://www.genome.jp/dbget-bin/www_bget?cpd+C03030">C03030</a>"	<a href=http://pubchem.ncbi.nlm.nih.gov/summary/summary.cgi?cid=90301">90301</a>"	602945	599351	uracil-5-carboxylic acid	262	23945-44-0	<a href=http://www.genome.jp/dbget-bin/www_bget?cpd+C03030">C03030</a>"	<a href=http://pubchem.ncbi.nlm.nih.gov/summary/summary.cgi?cid=90301">90301</a>"	599351	1,3-diaminopropane	258	109-76-2	<a href=http://www.genome.jp/dbget-bin/www_bget?cpd+C00986">C00986</a>"	<a href=http://pubchem.ncbi.nlm.nih.gov/summary/summary.cgi?cid=428">428</a>"	603655	2-deoxy-D-glucose 2	254	154-17-6		<a href=http://pubchem.ncbi.nlm.nih.gov/summary/summary.cgi?cid=108223">108223</a>"	605527	2-Deoxy-D-galactose 2	252	1949-89-9		<a href=http://pubchem.ncbi.nlm.nih.gov/summary/summary.cgi?cid=225612">225612</a>"	607287
2-Deoxy-D-galactose 2	277	17.0617	325	54936	1949-89-9		<a href=http://pubchem.ncbi.nlm.nih.gov/summary/summary.cgi?cid=225612">225612</a>"	604935	607287	2-Deoxy-D-galactose 2	325	1949-89-9		<a href=http://pubchem.ncbi.nlm.nih.gov/summary/summary.cgi?cid=225612">225612</a>"	607287	2-deoxy-D-glucose 2	321	154-17-6		<a href=http://pubchem.ncbi.nlm.nih.gov/summary/summary.cgi?cid=108223">108223</a>"	605527	2-Deoxy-D-galactose 1	309	1949-89-9		<a href=http://pubchem.ncbi.nlm.nih.gov/summary/summary.cgi?cid=225612">225612</a>"	606002	2-deoxy-D-glucose 1	307	154-17-6		<a href=http://pubchem.ncbi.nlm.nih.gov/summary/summary.cgi?cid=108223">108223</a>"	604918	S-carboxymethylcysteine 1	298	186537-58-6		<a href=http://pubchem.ncbi.nlm.nih.gov/summary/summary.cgi?cid=1080">1080</a>"	600720
3,6-Anhydro-D-galactose 4	73	17.1192	765	74342	14122-18-0	<a href=http://www.genome.jp/dbget-bin/www_bget?cpd+C06474">C06474</a>"	<a href=http://pubchem.ncbi.nlm.nih.gov/summary/summary.cgi?cid=441040">441040</a>"	607263	603149	3,6-Anhydro-D-galactose 4	765	14122-18-0	<a href=http://www.genome.jp/dbget-bin/www_bget?cpd+C06474">C06474</a>"	<a href=http://pubchem.ncbi.nlm.nih.gov/summary/summary.cgi?cid=441040">441040</a>"	603149	2-Deoxy-D-galactose 2	465	1949-89-9		<a href=http://pubchem.ncbi.nlm.nih.gov/summary/summary.cgi?cid=225612">225612</a>"	607287	2-deoxy-D-glucose 2	455	154-17-6		<a href=http://pubchem.ncbi.nlm.nih.gov/summary/summary.cgi?cid=108223">108223</a>"	605527	2-deoxy-D-glucose 1	454	154-17-6		<a href=http://pubchem.ncbi.nlm.nih.gov/summary/summary.cgi?cid=108223">108223</a>"	604918	2-Deoxy-D-galactose 1	437	1949-89-9		<a href=http://pubchem.ncbi.nlm.nih.gov/summary/summary.cgi?cid=225612">225612</a>"	606002
2-Deoxy-D-galactose 2	217	17.1667	351	5394.4	1949-89-9		<a href=http://pubchem.ncbi.nlm.nih.gov/summary/summary.cgi?cid=225612">225612</a>"	609186	607287	2-Deoxy-D-galactose 2	351	1949-89-9		<a href=http://pubchem.ncbi.nlm.nih.gov/summary/summary.cgi?cid=225612">225612</a>"	607287	2-deoxy-D-glucose 2	315	154-17-6		<a href=http://pubchem.ncbi.nlm.nih.gov/summary/summary.cgi?cid=108223">108223</a>"	605527	2-Deoxy-D-galactose 1	247	1949-89-9		<a href=http://pubchem.ncbi.nlm.nih.gov/summary/summary.cgi?cid=225612">225612</a>"	606002	2-deoxy-D-glucose 1	204	154-17-6		<a href=http://pubchem.ncbi.nlm.nih.gov/summary/summary.cgi?cid=108223">108223</a>"	604918
9-Fluorenone 2	263	17.1725	295	6575.0	486-25-9	<a href=http://www.genome.jp/dbget-bin/www_bget?cpd+C06712">C06712</a>"	<a href=http://pubchem.ncbi.nlm.nih.gov/summary/summary.cgi?cid=10241">10241</a>"	609423	611167	9-Fluorenone 2	295	486-25-9	<a href=http://www.genome.jp/dbget-bin/www_bget?cpd+C06712">C06712</a>"	<a href=http://pubchem.ncbi.nlm.nih.gov/summary/summary.cgi?cid=10241">10241</a>"	611167	carbamoyl-aspartic acid 2	210	923-37-5	<a href=http://www.genome.jp/dbget-bin/www_bget?cpd+C00438">C00438</a>"	<a href=http://pubchem.ncbi.nlm.nih.gov/summary/summary.cgi?cid=279">279</a>"	611792	2-deoxy-D-glucose 2	203	154-17-6		<a href=http://pubchem.ncbi.nlm.nih.gov/summary/summary.cgi?cid=108223">108223</a>"	605527
Methoxamedrine 1	116	17.1975	263	5392.8	61-16-5	<a href=http://www.genome.jp/dbget-bin/www_bget?cpd+C07513">C07513</a>"	<a href=http://pubchem.ncbi.nlm.nih.gov/summary/summary.cgi?cid=6082">6082</a>"	610435	606369	Methoxamedrine 1	263	61-16-5	<a href=http://www.genome.jp/dbget-bin/www_bget?cpd+C07513">C07513</a>"	<a href=http://pubchem.ncbi.nlm.nih.gov/summary/summary.cgi?cid=6082">6082</a>"	606369	N-Acetyl-L-glutamic acid 2	246	1188-37-0	<a href=http://www.genome.jp/dbget-bin/www_bget?cpd+C00624">C00624</a>"	<a href=http://pubchem.ncbi.nlm.nih.gov/summary/summary.cgi?cid=70914">70914</a>"	605633	2-Deoxy-D-galactose 2	243	1949-89-9		<a href=http://pubchem.ncbi.nlm.nih.gov/summary/summary.cgi?cid=225612">225612</a>"	607287
terephthalic acid	295	17.205	844	152384	100-21-0	<a href=http://www.genome.jp/dbget-bin/www_bget?cpd+C06337">C06337</a>"	<a href=http://pubchem.ncbi.nlm.nih.gov/summary/summary.cgi?cid=7489">7489</a>"	610738	611795	terephthalic acid	844	100-21-0	<a href=http://www.genome.jp/dbget-bin/www_bget?cpd+C06337">C06337</a>"	<a href=http://pubchem.ncbi.nlm.nih.gov/summary/summary.cgi?cid=7489">7489</a>"	611795	Dehydroshikimic acid 2	389	2922-42-1		<a href=http://pubchem.ncbi.nlm.nih.gov/summary/summary.cgi?cid=4635868">4635868</a>"	609196	5-Aminoimidazole-4-carboxamide 2	339	360-97-4	<a href=http://www.genome.jp/dbget-bin/www_bget?cpd+C04051">C04051</a>"	<a href=http://pubchem.ncbi.nlm.nih.gov/summary/summary.cgi?cid=9679">9679</a>"	605836
azelaic acid	55	17.2425	875	324866	123-99-9	<a href=http://www.genome.jp/dbget-bin/www_bget?cpd+C08261">C08261</a>"	<a href=http://pubchem.ncbi.nlm.nih.gov/summary/summary.cgi?cid=2266">2266</a>"	612257	610000	azelaic acid	875	123-99-9	<a href=http://www.genome.jp/dbget-bin/www_bget?cpd+C08261">C08261</a>"	<a href=http://pubchem.ncbi.nlm.nih.gov/summary/summary.cgi?cid=2266">2266</a>"	610000	10-Hydroxydecanoic acid	674	1679-53-4	<a href=http://www.genome.jp/dbget-bin/www_bget?cpd+C02774">C02774</a>"	<a href=http://pubchem.ncbi.nlm.nih.gov/summary/summary.cgi?cid=74300">74300</a>"	616357	9-Fluorenone 2	466	486-25-9	<a href=http://www.genome.jp/dbget-bin/www_bget?cpd+C06712">C06712</a>"	<a href=http://pubchem.ncbi.nlm.nih.gov/summary/summary.cgi?cid=10241">10241</a>"	611167	2-Deoxy-D-galactose 2	450	1949-89-9		<a href=http://pubchem.ncbi.nlm.nih.gov/summary/summary.cgi?cid=225612">225612</a>"	607287
azelaic acid	185	17.2475	312	15851	123-99-9	<a href=http://www.genome.jp/dbget-bin/www_bget?cpd+C08261">C08261</a>"	<a href=http://pubchem.ncbi.nlm.nih.gov/summary/summary.cgi?cid=2266">2266</a>"	612459	610000	azelaic acid	312	123-99-9	<a href=http://www.genome.jp/dbget-bin/www_bget?cpd+C08261">C08261</a>"	<a href=http://pubchem.ncbi.nlm.nih.gov/summary/summary.cgi?cid=2266">2266</a>"	610000
5-Aminoimidazole-4-carboxamide	292	17.265	240	13236	360-97-4	<a href=http://www.genome.jp/dbget-bin/www_bget?cpd+C04051">C04051</a>"	<a href=http://pubchem.ncbi.nlm.nih.gov/summary/summary.cgi?cid=9679">9679</a>"	613168	613239	5-Aminoimidazole-4-carboxamide	240	360-97-4	<a href=http://www.genome.jp/dbget-bin/www_bget?cpd+C04051">C04051</a>"	<a href=http://pubchem.ncbi.nlm.nih.gov/summary/summary.cgi?cid=9679">9679</a>"	613239
Unknown 291	221	17.3075	135	7699.4	100-21-0	<a href=http://www.genome.jp/dbget-bin/www_bget?cpd+C06337">C06337</a>"	<a href=http://pubchem.ncbi.nlm.nih.gov/summary/summary.cgi?cid=7489">7489</a>"	614888	611795	terephthalic acid	135	100-21-0	<a href=http://www.genome.jp/dbget-bin/www_bget?cpd+C06337">C06337</a>"	<a href=http://pubchem.ncbi.nlm.nih.gov/summary/summary.cgi?cid=7489">7489</a>"	611795	Hippuric acid 1	126	495-69-2	<a href=http://www.genome.jp/dbget-bin/www_bget?cpd+C01586">C01586</a>"	<a href=http://pubchem.ncbi.nlm.nih.gov/summary/summary.cgi?cid=464">464</a>"	617614
Unknown 292	231	17.3267		31030				615664
Cysteinylglycine 3	287	17.3717	303	7564.7	19246-18-5		<a href=http://pubchem.ncbi.nlm.nih.gov/summary/summary.cgi?cid=65270">65270</a>"	617486	619538	Cysteinylglycine 3	303	19246-18-5		<a href=http://pubchem.ncbi.nlm.nih.gov/summary/summary.cgi?cid=65270">65270</a>"	619538	O-phosphonothreonine 2	298	1114-81-4		<a href=http://pubchem.ncbi.nlm.nih.gov/summary/summary.cgi?cid=1016">1016</a>"	619653
ornithine 1	131	17.435	388	55884	70-26-8	<a href=http://www.genome.jp/dbget-bin/www_bget?cpd+C00077">C00077</a>"	<a href=http://pubchem.ncbi.nlm.nih.gov/summary/summary.cgi?cid=6262">6262</a>"	620050	619743	ornithine 1	388	70-26-8	<a href=http://www.genome.jp/dbget-bin/www_bget?cpd+C00077">C00077</a>"	<a href=http://pubchem.ncbi.nlm.nih.gov/summary/summary.cgi?cid=6262">6262</a>"	619743	Adipamide 5	380	628-94-4		<a href=http://pubchem.ncbi.nlm.nih.gov/summary/summary.cgi?cid=12364">12364</a>"	615335	Cysteinylglycine 3	380	19246-18-5		<a href=http://pubchem.ncbi.nlm.nih.gov/summary/summary.cgi?cid=65270">65270</a>"	619538
ornithine 1	142	17.4375	888	361866	70-26-8	<a href=http://www.genome.jp/dbget-bin/www_bget?cpd+C00077">C00077</a>"	<a href=http://pubchem.ncbi.nlm.nih.gov/summary/summary.cgi?cid=6262">6262</a>"	620152	619743	ornithine 1	888	70-26-8	<a href=http://www.genome.jp/dbget-bin/www_bget?cpd+C00077">C00077</a>"	<a href=http://pubchem.ncbi.nlm.nih.gov/summary/summary.cgi?cid=6262">6262</a>"	619743	citrulline 1	425	372-75-8	<a href=http://www.genome.jp/dbget-bin/www_bget?cpd+C00327">C00327</a>"	<a href=http://pubchem.ncbi.nlm.nih.gov/summary/summary.cgi?cid=833">833</a>"	621977	N-(3-aminopropyl)-morpholine 2	317	123-00-2		<a href=http://pubchem.ncbi.nlm.nih.gov/summary/summary.cgi?cid=61055">61055</a>"	624045	Cysteinylglycine 3	314	19246-18-5		<a href=http://pubchem.ncbi.nlm.nih.gov/summary/summary.cgi?cid=65270">65270</a>"	619538	Quinaldic Acid	311	93-10-7	<a href=http://www.genome.jp/dbget-bin/www_bget?cpd+C06325">C06325</a>"	<a href=http://pubchem.ncbi.nlm.nih.gov/summary/summary.cgi?cid=7124">7124</a>"	622039
Unknown 293	103	17.4467		37884				620523
2-Amino-3-methoxybenzoic acid 1	160	17.4583	249	13430	3177-80-8	<a href=http://www.genome.jp/dbget-bin/www_bget?cpd+C05831">C05831</a>"	<a href=http://pubchem.ncbi.nlm.nih.gov/summary/summary.cgi?cid=255720">255720</a>"	620995	621744	2-Amino-3-methoxybenzoic acid 1	249	3177-80-8	<a href=http://www.genome.jp/dbget-bin/www_bget?cpd+C05831">C05831</a>"	<a href=http://pubchem.ncbi.nlm.nih.gov/summary/summary.cgi?cid=255720">255720</a>"	621744	O-phosphonothreonine 2	241	1114-81-4		<a href=http://pubchem.ncbi.nlm.nih.gov/summary/summary.cgi?cid=1016">1016</a>"	619653	3,4-dihydroxybenzoic acid	239	99-50-3	<a href=http://www.genome.jp/dbget-bin/www_bget?cpd+C00230">C00230</a>"	<a href=http://pubchem.ncbi.nlm.nih.gov/summary/summary.cgi?cid=72">72</a>"	621745	3,4-Dihydroxyphenylacetic acid	227	102-32-9	<a href=http://www.genome.jp/dbget-bin/www_bget?cpd+C01161">C01161</a>"	<a href=http://pubchem.ncbi.nlm.nih.gov/summary/summary.cgi?cid=547">547</a>"	625860	Synephrine 1	221	94-07-5	<a href=http://www.genome.jp/dbget-bin/www_bget?cpd+C04548">C04548</a>"	<a href=http://pubchem.ncbi.nlm.nih.gov/summary/summary.cgi?cid=7172">7172</a>"	622157	O-Phosphoserine 1	216	407-41-0	<a href=http://www.genome.jp/dbget-bin/www_bget?cpd+C01005">C01005</a>"	<a href=http://pubchem.ncbi.nlm.nih.gov/summary/summary.cgi?cid=68841">68841</a>"	625397
hypoxanthine 1	281	17.465	315	34680	68-94-0	<a href=http://www.genome.jp/dbget-bin/www_bget?cpd+C00262">C00262</a>"	<a href=http://pubchem.ncbi.nlm.nih.gov/summary/summary.cgi?cid=790">790</a>"	621265	620090	hypoxanthine 1	315	68-94-0	<a href=http://www.genome.jp/dbget-bin/www_bget?cpd+C00262">C00262</a>"	<a href=http://pubchem.ncbi.nlm.nih.gov/summary/summary.cgi?cid=790">790</a>"	620090	3,4-Dihydroxyphenylacetic acid	254	102-32-9	<a href=http://www.genome.jp/dbget-bin/www_bget?cpd+C01161">C01161</a>"	<a href=http://pubchem.ncbi.nlm.nih.gov/summary/summary.cgi?cid=547">547</a>"	625860	2-Amino-3-methoxybenzoic acid 1	231	3177-80-8	<a href=http://www.genome.jp/dbget-bin/www_bget?cpd+C05831">C05831</a>"	<a href=http://pubchem.ncbi.nlm.nih.gov/summary/summary.cgi?cid=255720">255720</a>"	621744
3,4-dihydroxybenzoic acid	193	17.4733	294	27684	99-50-3	<a href=http://www.genome.jp/dbget-bin/www_bget?cpd+C00230">C00230</a>"	<a href=http://pubchem.ncbi.nlm.nih.gov/summary/summary.cgi?cid=72">72</a>"	621602	621745	3,4-dihydroxybenzoic acid	294	99-50-3	<a href=http://www.genome.jp/dbget-bin/www_bget?cpd+C00230">C00230</a>"	<a href=http://pubchem.ncbi.nlm.nih.gov/summary/summary.cgi?cid=72">72</a>"	621745	O-phosphonothreonine 2	204	1114-81-4		<a href=http://pubchem.ncbi.nlm.nih.gov/summary/summary.cgi?cid=1016">1016</a>"	619653	Synephrine 1	195	94-07-5	<a href=http://www.genome.jp/dbget-bin/www_bget?cpd+C04548">C04548</a>"	<a href=http://pubchem.ncbi.nlm.nih.gov/summary/summary.cgi?cid=7172">7172</a>"	622157	hypoxanthine 1	164	68-94-0	<a href=http://www.genome.jp/dbget-bin/www_bget?cpd+C00262">C00262</a>"	<a href=http://pubchem.ncbi.nlm.nih.gov/summary/summary.cgi?cid=790">790</a>"	620090
2,8-Dihydroxyquinoline	134	17.4942	528	33467	15450-76-7	<a href=http://www.genome.jp/dbget-bin/www_bget?cpd+C06342">C06342</a>"	<a href=http://pubchem.ncbi.nlm.nih.gov/summary/summary.cgi?cid=97250">97250</a>"	622446	627420	2,8-Dihydroxyquinoline	528	15450-76-7	<a href=http://www.genome.jp/dbget-bin/www_bget?cpd+C06342">C06342</a>"	<a href=http://pubchem.ncbi.nlm.nih.gov/summary/summary.cgi?cid=97250">97250</a>"	627420	N-(2-hydroxyethyl)-iminodiacetic acid 2	324	93-62-9		<a href=http://pubchem.ncbi.nlm.nih.gov/summary/summary.cgi?cid=7152">7152</a>"	619849	alpha-D-glucosamine 1-phosphate	249	2152-75-2	<a href=http://www.genome.jp/dbget-bin/www_bget?cpd+C06156">C06156</a>"	<a href=http://pubchem.ncbi.nlm.nih.gov/summary/summary.cgi?cid=740">740</a>"	618347
2,8-Dihydroxyquinoline	202	17.5033	871	93330	15450-76-7	<a href=http://www.genome.jp/dbget-bin/www_bget?cpd+C06342">C06342</a>"	<a href=http://pubchem.ncbi.nlm.nih.gov/summary/summary.cgi?cid=97250">97250</a>"	622817	627420	2,8-Dihydroxyquinoline	871	15450-76-7	<a href=http://www.genome.jp/dbget-bin/www_bget?cpd+C06342">C06342</a>"	<a href=http://pubchem.ncbi.nlm.nih.gov/summary/summary.cgi?cid=97250">97250</a>"	627420	N-(2-hydroxyethyl)-iminodiacetic acid 2	462	93-62-9		<a href=http://pubchem.ncbi.nlm.nih.gov/summary/summary.cgi?cid=7152">7152</a>"	619849	Thioctamide 2	246	3206-73-3	<a href=http://www.genome.jp/dbget-bin/www_bget?cpd+C00248">C00248</a>"	<a href=http://pubchem.ncbi.nlm.nih.gov/summary/summary.cgi?cid=863">863</a>"	626300	N-Acetylisatin 2	225	574-17-4	<a href=http://www.genome.jp/dbget-bin/www_bget?cpd+C02172">C02172</a>"	<a href=http://pubchem.ncbi.nlm.nih.gov/summary/summary.cgi?cid=11321">11321</a>"	627383
alpha-D-glucosamine 1-phosphate	127	17.5075	356	7628.9	2152-75-2	<a href=http://www.genome.jp/dbget-bin/www_bget?cpd+C06156">C06156</a>"	<a href=http://pubchem.ncbi.nlm.nih.gov/summary/summary.cgi?cid=740">740</a>"	622986	618347	alpha-D-glucosamine 1-phosphate	356	2152-75-2	<a href=http://www.genome.jp/dbget-bin/www_bget?cpd+C06156">C06156</a>"	<a href=http://pubchem.ncbi.nlm.nih.gov/summary/summary.cgi?cid=740">740</a>"	618347
citrulline 1	157	17.5175	764	67559	372-75-8	<a href=http://www.genome.jp/dbget-bin/www_bget?cpd+C00327">C00327</a>"	<a href=http://pubchem.ncbi.nlm.nih.gov/summary/summary.cgi?cid=833">833</a>"	623391	621977	citrulline 1	764	372-75-8	<a href=http://www.genome.jp/dbget-bin/www_bget?cpd+C00327">C00327</a>"	<a href=http://pubchem.ncbi.nlm.nih.gov/summary/summary.cgi?cid=833">833</a>"	621977
Unknown 294	160	17.5492		17238				624673
Unknown 295	147	17.5533		66547				624841
isocitric acid 2	179	17.5592	208	18591	320-77-4	<a href=http://www.genome.jp/dbget-bin/www_bget?cpd+C00451">C00451</a>"	<a href=http://pubchem.ncbi.nlm.nih.gov/summary/summary.cgi?cid=5318532">5318532</a>"	625078	620292	isocitric acid 2	208	320-77-4	<a href=http://www.genome.jp/dbget-bin/www_bget?cpd+C00451">C00451</a>"	<a href=http://pubchem.ncbi.nlm.nih.gov/summary/summary.cgi?cid=5318532">5318532</a>"	620292
Tagatose 1	206	17.6517	228	7125.2	87-81-0		<a href=http://pubchem.ncbi.nlm.nih.gov/summary/summary.cgi?cid=92092">92092</a>"	628823	630199	Tagatose 1	228	87-81-0		<a href=http://pubchem.ncbi.nlm.nih.gov/summary/summary.cgi?cid=92092">92092</a>"	630199	2,8-Dihydroxyquinoline	223	15450-76-7	<a href=http://www.genome.jp/dbget-bin/www_bget?cpd+C06342">C06342</a>"	<a href=http://pubchem.ncbi.nlm.nih.gov/summary/summary.cgi?cid=97250">97250</a>"	627420	N-Carbamylglutamate 2	221	1188-38-1	<a href=http://www.genome.jp/dbget-bin/www_bget?cpd+C05829">C05829</a>"	<a href=http://pubchem.ncbi.nlm.nih.gov/summary/summary.cgi?cid=121396">121396</a>"	627025	1,5-Anhydroglucitol	217	154-58-5	<a href=http://www.genome.jp/dbget-bin/www_bget?cpd+C07326">C07326</a>"	<a href=http://pubchem.ncbi.nlm.nih.gov/summary/summary.cgi?cid=64960">64960</a>"	633471	beta-Mannosylglycerate 2	216	164324-35-0		<a href=http://pubchem.ncbi.nlm.nih.gov/summary/summary.cgi?cid=5460194">5460194</a>"	633066
N(alpha),N(alpha)-dimethyl-L-histidine	174	17.6758	400	1949770	24940-57-6	<a href=http://www.genome.jp/dbget-bin/www_bget?cpd+C04259">C04259</a>"	<a href=http://pubchem.ncbi.nlm.nih.gov/summary/summary.cgi?cid=440274">440274</a>"	629801	625533	N(alpha),N(alpha)-dimethyl-L-histidine	400	24940-57-6	<a href=http://www.genome.jp/dbget-bin/www_bget?cpd+C04259">C04259</a>"	<a href=http://pubchem.ncbi.nlm.nih.gov/summary/summary.cgi?cid=440274">440274</a>"	625533	phenanthrene	163	85-01-8	<a href=http://www.genome.jp/dbget-bin/www_bget?cpd+C11422">C11422</a>"	<a href=http://pubchem.ncbi.nlm.nih.gov/summary/summary.cgi?cid=995">995</a>"	632219
Tagatose 1	217	17.7242	792	42683	87-81-0		<a href=http://pubchem.ncbi.nlm.nih.gov/summary/summary.cgi?cid=92092">92092</a>"	631758	630199	Tagatose 1	792	87-81-0		<a href=http://pubchem.ncbi.nlm.nih.gov/summary/summary.cgi?cid=92092">92092</a>"	630199	beta-Mannosylglycerate 2	556	164324-35-0		<a href=http://pubchem.ncbi.nlm.nih.gov/summary/summary.cgi?cid=5460194">5460194</a>"	633066	1,5-Anhydroglucitol	554	154-58-5	<a href=http://www.genome.jp/dbget-bin/www_bget?cpd+C07326">C07326</a>"	<a href=http://pubchem.ncbi.nlm.nih.gov/summary/summary.cgi?cid=64960">64960</a>"	633471
1,5-Anhydroglucitol	68	17.7475	385	21276	154-58-5	<a href=http://www.genome.jp/dbget-bin/www_bget?cpd+C07326">C07326</a>"	<a href=http://pubchem.ncbi.nlm.nih.gov/summary/summary.cgi?cid=64960">64960</a>"	632703	633471	1,5-Anhydroglucitol	385	154-58-5	<a href=http://www.genome.jp/dbget-bin/www_bget?cpd+C07326">C07326</a>"	<a href=http://pubchem.ncbi.nlm.nih.gov/summary/summary.cgi?cid=64960">64960</a>"	633471
adrenaline 2	221	17.7558	435	564377	51-43-4		<a href=http://pubchem.ncbi.nlm.nih.gov/summary/summary.cgi?cid=838">838</a>"	633040	632158	adrenaline 2	435	51-43-4		<a href=http://pubchem.ncbi.nlm.nih.gov/summary/summary.cgi?cid=838">838</a>"	632158
Methyl-beta-D-galactopyranoside	204	17.7783	452	6595.1	1824-94-8		<a href=http://pubchem.ncbi.nlm.nih.gov/summary/summary.cgi?cid=17751029">17751029</a>"	633951	631868	Methyl-beta-D-galactopyranoside	452	1824-94-8		<a href=http://pubchem.ncbi.nlm.nih.gov/summary/summary.cgi?cid=17751029">17751029</a>"	631868	1,5-Anhydroglucitol	221	154-58-5	<a href=http://www.genome.jp/dbget-bin/www_bget?cpd+C07326">C07326</a>"	<a href=http://pubchem.ncbi.nlm.nih.gov/summary/summary.cgi?cid=64960">64960</a>"	633471	Tagatose 2	219	87-81-0		<a href=http://pubchem.ncbi.nlm.nih.gov/summary/summary.cgi?cid=92092">92092</a>"	638444
Myristic Acid	83	17.825	536	14333	544-63-8	<a href=http://www.genome.jp/dbget-bin/www_bget?cpd+ C06424"> C06424</a>"	<a href=http://pubchem.ncbi.nlm.nih.gov/summary/summary.cgi?cid=11005">11005</a>"	635840	635876	Myristic Acid	536	544-63-8	<a href=http://www.genome.jp/dbget-bin/www_bget?cpd+ C06424"> C06424</a>"	<a href=http://pubchem.ncbi.nlm.nih.gov/summary/summary.cgi?cid=11005">11005</a>"	635876	2,6-Diaminopimelic acid 2	228	583-93-7	<a href=http://www.genome.jp/dbget-bin/www_bget?cpd+C00680">C00680</a>"	<a href=http://pubchem.ncbi.nlm.nih.gov/summary/summary.cgi?cid=865">865</a>"	639657
Myristic Acid	117	17.8283	804	299120	544-63-8	<a href=http://www.genome.jp/dbget-bin/www_bget?cpd+ C06424"> C06424</a>"	<a href=http://pubchem.ncbi.nlm.nih.gov/summary/summary.cgi?cid=11005">11005</a>"	635975	635876	Myristic Acid	804	544-63-8	<a href=http://www.genome.jp/dbget-bin/www_bget?cpd+ C06424"> C06424</a>"	<a href=http://pubchem.ncbi.nlm.nih.gov/summary/summary.cgi?cid=11005">11005</a>"	635876
quinic acid	84	17.84	362	19280	77-95-2	<a href=http://www.genome.jp/dbget-bin/www_bget?cpd+C00296">C00296</a>"	<a href=http://pubchem.ncbi.nlm.nih.gov/summary/summary.cgi?cid=1064">1064</a>"	636448	635606	quinic acid	362	77-95-2	<a href=http://www.genome.jp/dbget-bin/www_bget?cpd+C00296">C00296</a>"	<a href=http://pubchem.ncbi.nlm.nih.gov/summary/summary.cgi?cid=1064">1064</a>"	635606
Guanidinosuccinic acid 2	167	17.8517	388	10660	6133-30-8		<a href=http://pubchem.ncbi.nlm.nih.gov/summary/summary.cgi?cid=97856">97856</a>"	636920	640156	Guanidinosuccinic acid 2	388	6133-30-8		<a href=http://pubchem.ncbi.nlm.nih.gov/summary/summary.cgi?cid=97856">97856</a>"	640156
fructose 1	217	17.905	527	106475	57-48-7	<a href=http://www.genome.jp/dbget-bin/www_bget?cpd+C10906">C10906</a>"	<a href=http://pubchem.ncbi.nlm.nih.gov/summary/summary.cgi?cid=5984">5984</a>"	639079	639953	fructose 1	527	57-48-7	<a href=http://www.genome.jp/dbget-bin/www_bget?cpd+C10906">C10906</a>"	<a href=http://pubchem.ncbi.nlm.nih.gov/summary/summary.cgi?cid=5984">5984</a>"	639953	fructose 2	522	57-48-7	<a href=http://www.genome.jp/dbget-bin/www_bget?cpd+C10906">C10906</a>"	<a href=http://pubchem.ncbi.nlm.nih.gov/summary/summary.cgi?cid=5984">5984</a>"	643817	sorbose 2	519	3615-56-3		<a href=http://pubchem.ncbi.nlm.nih.gov/summary/summary.cgi?cid=6904">6904</a>"	641418	sorbose 1	509	3615-56-3		<a href=http://pubchem.ncbi.nlm.nih.gov/summary/summary.cgi?cid=6904">6904</a>"	639323	Tagatose 2	507	87-81-0		<a href=http://pubchem.ncbi.nlm.nih.gov/summary/summary.cgi?cid=92092">92092</a>"	638444
Guanidinosuccinic acid 2	307	17.9117	402	5663.2	6133-30-8		<a href=http://pubchem.ncbi.nlm.nih.gov/summary/summary.cgi?cid=97856">97856</a>"	639349	640156	Guanidinosuccinic acid 2	402	6133-30-8		<a href=http://pubchem.ncbi.nlm.nih.gov/summary/summary.cgi?cid=97856">97856</a>"	640156	O-phosphonothreonine 4	402	1114-81-4		<a href=http://pubchem.ncbi.nlm.nih.gov/summary/summary.cgi?cid=1016">1016</a>"	634624
quinic acid	202	17.9342	222	50446	77-95-2	<a href=http://www.genome.jp/dbget-bin/www_bget?cpd+C00296">C00296</a>"	<a href=http://pubchem.ncbi.nlm.nih.gov/summary/summary.cgi?cid=1064">1064</a>"	640260	635606	quinic acid	222	77-95-2	<a href=http://www.genome.jp/dbget-bin/www_bget?cpd+C00296">C00296</a>"	<a href=http://pubchem.ncbi.nlm.nih.gov/summary/summary.cgi?cid=1064">1064</a>"	635606
fructose 1	103	17.9675	930	462309	57-48-7	<a href=http://www.genome.jp/dbget-bin/www_bget?cpd+C10906">C10906</a>"	<a href=http://pubchem.ncbi.nlm.nih.gov/summary/summary.cgi?cid=5984">5984</a>"	641610	639953	fructose 1	930	57-48-7	<a href=http://www.genome.jp/dbget-bin/www_bget?cpd+C10906">C10906</a>"	<a href=http://pubchem.ncbi.nlm.nih.gov/summary/summary.cgi?cid=5984">5984</a>"	639953	sorbose 1	923	3615-56-3		<a href=http://pubchem.ncbi.nlm.nih.gov/summary/summary.cgi?cid=6904">6904</a>"	639323	sorbose 2	907	3615-56-3		<a href=http://pubchem.ncbi.nlm.nih.gov/summary/summary.cgi?cid=6904">6904</a>"	641418	fructose 2	892	57-48-7	<a href=http://www.genome.jp/dbget-bin/www_bget?cpd+C10906">C10906</a>"	<a href=http://pubchem.ncbi.nlm.nih.gov/summary/summary.cgi?cid=5984">5984</a>"	643817	Tagatose 2	865	87-81-0		<a href=http://pubchem.ncbi.nlm.nih.gov/summary/summary.cgi?cid=92092">92092</a>"	638444	mannose 1	635	3458-28-4	<a href=http://www.genome.jp/dbget-bin/www_bget?cpd+C01662">C01662</a>"	<a href=http://pubchem.ncbi.nlm.nih.gov/summary/summary.cgi?cid=24749">24749</a>"	646178
adenine	264	18.0275	821	101413	73-24-5	<a href=http://www.genome.jp/dbget-bin/www_bget?cpd+C00147">C00147</a>"	<a href=http://pubchem.ncbi.nlm.nih.gov/summary/summary.cgi?cid=190">190</a>"	644039	647936	adenine	821	73-24-5	<a href=http://www.genome.jp/dbget-bin/www_bget?cpd+C00147">C00147</a>"	<a href=http://pubchem.ncbi.nlm.nih.gov/summary/summary.cgi?cid=190">190</a>"	647936	3-Hydroxyanthranilic acid	317	548-93-6	<a href=http://www.genome.jp/dbget-bin/www_bget?cpd+C00632">C00632</a>"	<a href=http://pubchem.ncbi.nlm.nih.gov/summary/summary.cgi?cid=86">86</a>"	642075	3,4-Dihydroxyphenylglycol	241	28822-73-3	<a href=http://www.genome.jp/dbget-bin/www_bget?cpd+C05576">C05576</a>"	<a href=http://pubchem.ncbi.nlm.nih.gov/summary/summary.cgi?cid=91528">91528</a>"	642009	2'-Deoxycytidine 5'-triphosphate degr prod	201	102783-51-7	<a href=http://www.genome.jp/dbget-bin/www_bget?cpd+C00458">C00458</a>"	<a href=http://pubchem.ncbi.nlm.nih.gov/summary/summary.cgi?cid=65091">65091</a>"	639095	Tyrosine, methyl ester	201	1080-06-4		<a href=http://pubchem.ncbi.nlm.nih.gov/summary/summary.cgi?cid=76957">76957</a>"	639095
D-Talose 1	157	18.05	507	55342	2595-98-4		<a href=http://pubchem.ncbi.nlm.nih.gov/summary/summary.cgi?cid=99459">99459</a>"	644950	648920	D-Talose 1	507	2595-98-4		<a href=http://pubchem.ncbi.nlm.nih.gov/summary/summary.cgi?cid=99459">99459</a>"	648920	mannose 1	507	3458-28-4	<a href=http://www.genome.jp/dbget-bin/www_bget?cpd+C01662">C01662</a>"	<a href=http://pubchem.ncbi.nlm.nih.gov/summary/summary.cgi?cid=24749">24749</a>"	646178	galactose 1	493	59-23-4	<a href=http://www.genome.jp/dbget-bin/www_bget?cpd+C00124">C00124</a>"	<a href=http://pubchem.ncbi.nlm.nih.gov/summary/summary.cgi?cid=6036">6036</a>"	648681	Dehydroascorbic Acid 2	453	490-83-5	<a href=http://www.genome.jp/dbget-bin/www_bget?cpd+C05422">C05422</a>"	<a href=http://pubchem.ncbi.nlm.nih.gov/summary/summary.cgi?cid=440667">440667</a>"	645569	Gluconic lactone 1	377	90-80-2		<a href=http://pubchem.ncbi.nlm.nih.gov/summary/summary.cgi?cid=736">736</a>"	647005	panthenol 1	329	16485-10-2	<a href=http://www.genome.jp/dbget-bin/www_bget?cpd+D03726">D03726</a>"	<a href=http://pubchem.ncbi.nlm.nih.gov/summary/summary.cgi?cid=4678">4678</a>"	640449
Unknown 296	149	18.0608		2158311				645389
fructose 2	103	18.0675	898	363269	57-48-7	<a href=http://www.genome.jp/dbget-bin/www_bget?cpd+C10906">C10906</a>"	<a href=http://pubchem.ncbi.nlm.nih.gov/summary/summary.cgi?cid=5984">5984</a>"	645659	643817	fructose 2	898	57-48-7	<a href=http://www.genome.jp/dbget-bin/www_bget?cpd+C10906">C10906</a>"	<a href=http://pubchem.ncbi.nlm.nih.gov/summary/summary.cgi?cid=5984">5984</a>"	643817	sorbose 2	890	3615-56-3		<a href=http://pubchem.ncbi.nlm.nih.gov/summary/summary.cgi?cid=6904">6904</a>"	641418	2-Keto-L-gulonic acid	729	342385-52-8		<a href=http://pubchem.ncbi.nlm.nih.gov/summary/summary.cgi?cid=102424">102424</a>"	648583	galactose 1	645	59-23-4	<a href=http://www.genome.jp/dbget-bin/www_bget?cpd+C00124">C00124</a>"	<a href=http://pubchem.ncbi.nlm.nih.gov/summary/summary.cgi?cid=6036">6036</a>"	648681	mannose 1	606	3458-28-4	<a href=http://www.genome.jp/dbget-bin/www_bget?cpd+C01662">C01662</a>"	<a href=http://pubchem.ncbi.nlm.nih.gov/summary/summary.cgi?cid=24749">24749</a>"	646178
glucose 1	73	18.1217	920	831670	50-99-7	<a href=http://www.genome.jp/dbget-bin/www_bget?cpd+C01662">C01662</a>"	<a href=http://pubchem.ncbi.nlm.nih.gov/summary/summary.cgi?cid=24749">24749</a>"	647852	650947	glucose 1	920	50-99-7	<a href=http://www.genome.jp/dbget-bin/www_bget?cpd+C01662">C01662</a>"	<a href=http://pubchem.ncbi.nlm.nih.gov/summary/summary.cgi?cid=24749">24749</a>"	650947	galactose 1	912	59-23-4	<a href=http://www.genome.jp/dbget-bin/www_bget?cpd+C00124">C00124</a>"	<a href=http://pubchem.ncbi.nlm.nih.gov/summary/summary.cgi?cid=6036">6036</a>"	648681	mannose 1	893	3458-28-4	<a href=http://www.genome.jp/dbget-bin/www_bget?cpd+C01662">C01662</a>"	<a href=http://pubchem.ncbi.nlm.nih.gov/summary/summary.cgi?cid=24749">24749</a>"	646178	D-Talose 1	890	2595-98-4		<a href=http://pubchem.ncbi.nlm.nih.gov/summary/summary.cgi?cid=99459">99459</a>"	648920	D-Altrose 1	829	1990-29-0		<a href=http://pubchem.ncbi.nlm.nih.gov/summary/summary.cgi?cid=94780">94780</a>"	651250	Gluconic lactone 1	778	90-80-2		<a href=http://pubchem.ncbi.nlm.nih.gov/summary/summary.cgi?cid=736">736</a>"	647005	Gluconic lactone 2	671	90-80-2
glucose 1	160	18.1708	917	93060	50-99-7	<a href=http://www.genome.jp/dbget-bin/www_bget?cpd+C01662">C01662</a>"	<a href=http://pubchem.ncbi.nlm.nih.gov/summary/summary.cgi?cid=24749">24749</a>"	649842	650947	glucose 1	917	50-99-7	<a href=http://www.genome.jp/dbget-bin/www_bget?cpd+C01662">C01662</a>"	<a href=http://pubchem.ncbi.nlm.nih.gov/summary/summary.cgi?cid=24749">24749</a>"	650947	mannose 2	916	3458-28-4	<a href=http://www.genome.jp/dbget-bin/www_bget?cpd+C01662">C01662</a>"	<a href=http://pubchem.ncbi.nlm.nih.gov/summary/summary.cgi?cid=24749">24749</a>"	654030	galactose 1	900	59-23-4	<a href=http://www.genome.jp/dbget-bin/www_bget?cpd+C00124">C00124</a>"	<a href=http://pubchem.ncbi.nlm.nih.gov/summary/summary.cgi?cid=6036">6036</a>"	648681	allose 2	894	2595-97-3		<a href=http://pubchem.ncbi.nlm.nih.gov/summary/summary.cgi?cid=102288">102288</a>"	654496	D-Altrose 2	891	1990-29-0		<a href=http://pubchem.ncbi.nlm.nih.gov/summary/summary.cgi?cid=94780">94780</a>"	654699	D-Talose 1	885	2595-98-4		<a href=http://pubchem.ncbi.nlm.nih.gov/summary/summary.cgi?cid=99459">99459</a>"	648920	mannose 1	883	3458-28-4	<a href=http://www.genome.jp/dbget-bin/www_bget?cpd+C01662">C01662</a>"
galactose 1	31	18.1742	350	12800	59-23-4	<a href=http://www.genome.jp/dbget-bin/www_bget?cpd+C00124">C00124</a>"	<a href=http://pubchem.ncbi.nlm.nih.gov/summary/summary.cgi?cid=6036">6036</a>"	649977	648681	galactose 1	350	59-23-4	<a href=http://www.genome.jp/dbget-bin/www_bget?cpd+C00124">C00124</a>"	<a href=http://pubchem.ncbi.nlm.nih.gov/summary/summary.cgi?cid=6036">6036</a>"	648681	D-Talose 1	348	2595-98-4		<a href=http://pubchem.ncbi.nlm.nih.gov/summary/summary.cgi?cid=99459">99459</a>"	648920	mannose 1	345	3458-28-4	<a href=http://www.genome.jp/dbget-bin/www_bget?cpd+C01662">C01662</a>"	<a href=http://pubchem.ncbi.nlm.nih.gov/summary/summary.cgi?cid=24749">24749</a>"	646178	2-Keto-L-gulonic acid	337	342385-52-8		<a href=http://pubchem.ncbi.nlm.nih.gov/summary/summary.cgi?cid=102424">102424</a>"	648583	mannose 2	328	3458-28-4	<a href=http://www.genome.jp/dbget-bin/www_bget?cpd+C01662">C01662</a>"	<a href=http://pubchem.ncbi.nlm.nih.gov/summary/summary.cgi?cid=24749">24749</a>"	654030	D-Altrose 2	316	1990-29-0		<a href=http://pubchem.ncbi.nlm.nih.gov/summary/summary.cgi?cid=94780">94780</a>"	654699	allose 2	313	2595-97-3
Unknown 297	79	18.2275		26090				652136
D-Talose 1	319	18.2483	947	11009424	2595-98-4		<a href=http://pubchem.ncbi.nlm.nih.gov/summary/summary.cgi?cid=99459">99459</a>"	652980	648920	D-Talose 1	947	2595-98-4		<a href=http://pubchem.ncbi.nlm.nih.gov/summary/summary.cgi?cid=99459">99459</a>"	648920	glucose 1	935	50-99-7	<a href=http://www.genome.jp/dbget-bin/www_bget?cpd+C01662">C01662</a>"	<a href=http://pubchem.ncbi.nlm.nih.gov/summary/summary.cgi?cid=24749">24749</a>"	650947	galactose 1	925	59-23-4	<a href=http://www.genome.jp/dbget-bin/www_bget?cpd+C00124">C00124</a>"	<a href=http://pubchem.ncbi.nlm.nih.gov/summary/summary.cgi?cid=6036">6036</a>"	648681	D-Talose 2	916	2595-98-4		<a href=http://pubchem.ncbi.nlm.nih.gov/summary/summary.cgi?cid=99459">99459</a>"	657503	mannose 2	914	3458-28-4	<a href=http://www.genome.jp/dbget-bin/www_bget?cpd+C01662">C01662</a>"	<a href=http://pubchem.ncbi.nlm.nih.gov/summary/summary.cgi?cid=24749">24749</a>"	654030	D-Altrose 2	899	1990-29-0		<a href=http://pubchem.ncbi.nlm.nih.gov/summary/summary.cgi?cid=94780">94780</a>"	654699	allose 2	897	2595-97-3
Allantoic acid 1	268	18.2517	225	147043	99-16-1	<a href=http://www.genome.jp/dbget-bin/www_bget?cpd+C00499">C00499</a>"	<a href=http://pubchem.ncbi.nlm.nih.gov/summary/summary.cgi?cid=203">203</a>"	653115	648840	Allantoic acid 1	225	99-16-1	<a href=http://www.genome.jp/dbget-bin/www_bget?cpd+C00499">C00499</a>"	<a href=http://pubchem.ncbi.nlm.nih.gov/summary/summary.cgi?cid=203">203</a>"	648840
galactose 1	52	18.2583	829	411477	59-23-4	<a href=http://www.genome.jp/dbget-bin/www_bget?cpd+C00124">C00124</a>"	<a href=http://pubchem.ncbi.nlm.nih.gov/summary/summary.cgi?cid=6036">6036</a>"	653385	648681	galactose 1	829	59-23-4	<a href=http://www.genome.jp/dbget-bin/www_bget?cpd+C00124">C00124</a>"	<a href=http://pubchem.ncbi.nlm.nih.gov/summary/summary.cgi?cid=6036">6036</a>"	648681	D-Altrose 1	828	1990-29-0		<a href=http://pubchem.ncbi.nlm.nih.gov/summary/summary.cgi?cid=94780">94780</a>"	651250	glucose 1	826	50-99-7	<a href=http://www.genome.jp/dbget-bin/www_bget?cpd+C01662">C01662</a>"	<a href=http://pubchem.ncbi.nlm.nih.gov/summary/summary.cgi?cid=24749">24749</a>"	650947	mannose 2	820	3458-28-4	<a href=http://www.genome.jp/dbget-bin/www_bget?cpd+C01662">C01662</a>"	<a href=http://pubchem.ncbi.nlm.nih.gov/summary/summary.cgi?cid=24749">24749</a>"	654030	D-Altrose 2	806	1990-29-0		<a href=http://pubchem.ncbi.nlm.nih.gov/summary/summary.cgi?cid=94780">94780</a>"	654699	allose 2	804	2595-97-3		<a href=http://pubchem.ncbi.nlm.nih.gov/summary/summary.cgi?cid=102288">102288</a>"	654496	D-Talose 2	792	2595-98-4
D-Talose 1	79	18.2633	251	199772	2595-98-4		<a href=http://pubchem.ncbi.nlm.nih.gov/summary/summary.cgi?cid=99459">99459</a>"	653587	648920	D-Talose 1	251	2595-98-4		<a href=http://pubchem.ncbi.nlm.nih.gov/summary/summary.cgi?cid=99459">99459</a>"	648920	galactose 1	238	59-23-4	<a href=http://www.genome.jp/dbget-bin/www_bget?cpd+C00124">C00124</a>"	<a href=http://pubchem.ncbi.nlm.nih.gov/summary/summary.cgi?cid=6036">6036</a>"	648681
glucuronic acid 1	417	18.2967	225	3940.4	6556-12-3	<a href=http://www.genome.jp/dbget-bin/www_bget?cpd+C00191">C00191</a>"	<a href=http://pubchem.ncbi.nlm.nih.gov/summary/summary.cgi?cid=94715">94715</a>"	654937	656275	glucuronic acid 1	225	6556-12-3	<a href=http://www.genome.jp/dbget-bin/www_bget?cpd+C00191">C00191</a>"	<a href=http://pubchem.ncbi.nlm.nih.gov/summary/summary.cgi?cid=94715">94715</a>"	656275
Unknown 298	174	18.2992		22297				655038
Tryptophol	202	18.3067	400	48422	526-55-6	<a href=http://www.genome.jp/dbget-bin/www_bget?cpd+C00995">C00995</a>"	<a href=http://pubchem.ncbi.nlm.nih.gov/summary/summary.cgi?cid=10685">10685</a>"	655342	658467	Tryptophol	400	526-55-6	<a href=http://www.genome.jp/dbget-bin/www_bget?cpd+C00995">C00995</a>"	<a href=http://pubchem.ncbi.nlm.nih.gov/summary/summary.cgi?cid=10685">10685</a>"	658467	glucose 1	200	50-99-7	<a href=http://www.genome.jp/dbget-bin/www_bget?cpd+C01662">C01662</a>"	<a href=http://pubchem.ncbi.nlm.nih.gov/summary/summary.cgi?cid=24749">24749</a>"	650947	D-Talose 2	194	2595-98-4		<a href=http://pubchem.ncbi.nlm.nih.gov/summary/summary.cgi?cid=99459">99459</a>"	657503	mannose 2	188	3458-28-4	<a href=http://www.genome.jp/dbget-bin/www_bget?cpd+C01662">C01662</a>"	<a href=http://pubchem.ncbi.nlm.nih.gov/summary/summary.cgi?cid=24749">24749</a>"	654030	allose 2	185	2595-97-3		<a href=http://pubchem.ncbi.nlm.nih.gov/summary/summary.cgi?cid=102288">102288</a>"	654496	galactose 2	185	59-23-4	<a href=http://www.genome.jp/dbget-bin/www_bget?cpd+C00124">C00124</a>"	<a href=http://pubchem.ncbi.nlm.nih.gov/summary/summary.cgi?cid=6036">6036</a>"	658715
Gluconic lactone 2	102	18.3375	350	56518	90-80-2		<a href=http://pubchem.ncbi.nlm.nih.gov/summary/summary.cgi?cid=736">736</a>"	656590	652213	Gluconic lactone 2	350	90-80-2		<a href=http://pubchem.ncbi.nlm.nih.gov/summary/summary.cgi?cid=736">736</a>"	652213	galactose 2	320	59-23-4	<a href=http://www.genome.jp/dbget-bin/www_bget?cpd+C00124">C00124</a>"	<a href=http://pubchem.ncbi.nlm.nih.gov/summary/summary.cgi?cid=6036">6036</a>"	658715
Nicotinoylglycine 2	183	18.395	230	6859.8	583-08-4	<a href=http://www.genome.jp/dbget-bin/www_bget?cpd+C05380">C05380</a>"	<a href=http://pubchem.ncbi.nlm.nih.gov/summary/summary.cgi?cid=68499">68499</a>"	658918	657798	Nicotinoylglycine 2	230	583-08-4	<a href=http://www.genome.jp/dbget-bin/www_bget?cpd+C05380">C05380</a>"	<a href=http://pubchem.ncbi.nlm.nih.gov/summary/summary.cgi?cid=68499">68499</a>"	657798	urocanic acid 2	227	104-98-3	<a href=http://www.genome.jp/dbget-bin/www_bget?cpd+C00785">C00785</a>"	<a href=http://pubchem.ncbi.nlm.nih.gov/summary/summary.cgi?cid=736715">736715</a>"	659295	2-amino-3-(4-hydroxyphenyl)propanoic acid 1	217	556-03-6	<a href=http://www.genome.jp/dbget-bin/www_bget?cpd+C01536">C01536</a>"	<a href=http://pubchem.ncbi.nlm.nih.gov/summary/summary.cgi?cid=1153">1153</a>"	657482
D-Talose 2	205	18.4442	965	3196776	2595-98-4		<a href=http://pubchem.ncbi.nlm.nih.gov/summary/summary.cgi?cid=99459">99459</a>"	660909	657503	D-Talose 2	965	2595-98-4		<a href=http://pubchem.ncbi.nlm.nih.gov/summary/summary.cgi?cid=99459">99459</a>"	657503	glucose 2	959	50-99-7	<a href=http://www.genome.jp/dbget-bin/www_bget?cpd+C01662">C01662</a>"	<a href=http://pubchem.ncbi.nlm.nih.gov/summary/summary.cgi?cid=24749">24749</a>"	659936	galactose 2	957	59-23-4	<a href=http://www.genome.jp/dbget-bin/www_bget?cpd+C00124">C00124</a>"	<a href=http://pubchem.ncbi.nlm.nih.gov/summary/summary.cgi?cid=6036">6036</a>"	658715	mannitol	831	87-78-5	<a href=http://www.genome.jp/dbget-bin/www_bget?cpd+D00062">D00062</a>"	<a href=http://pubchem.ncbi.nlm.nih.gov/summary/summary.cgi?cid=6251">6251</a>"	665262	Gluconic lactone 3	651	90-80-2		<a href=http://pubchem.ncbi.nlm.nih.gov/summary/summary.cgi?cid=736">736</a>"	662967	gluconic acid 2	644	526-95-4		<a href=http://pubchem.ncbi.nlm.nih.gov/summary/summary.cgi?cid=10690">10690</a>"	663635	L-Gulonolactone	640	1128-23-0	<a href=http://www.genome.jp/dbget-bin/www_bget?cpd+C05410">C05410</a>"
Unknown 299	51	18.4483		55440				661077
Unknown 300	299	18.4608		17176				661583
tyramine	174	18.4842	905	1479869	51-67-2	<a href=http://www.genome.jp/dbget-bin/www_bget?cpd+C00483">C00483</a>"	<a href=http://pubchem.ncbi.nlm.nih.gov/summary/summary.cgi?cid=5610">5610</a>"	662528	664464	tyramine	905	51-67-2	<a href=http://www.genome.jp/dbget-bin/www_bget?cpd+C00483">C00483</a>"	<a href=http://pubchem.ncbi.nlm.nih.gov/summary/summary.cgi?cid=5610">5610</a>"	664464	8-Aminocaprylic acid	773	1002-57-9		<a href=http://pubchem.ncbi.nlm.nih.gov/summary/summary.cgi?cid=66085">66085</a>"	666332	lysine	497	56-87-1	<a href=http://www.genome.jp/dbget-bin/www_bget?cpd+C00047">C00047</a>"	<a href=http://pubchem.ncbi.nlm.nih.gov/summary/summary.cgi?cid=5962">5962</a>"	663425
conduritol b epoxide 1	320	18.5275	338	4606.1	6090-95-5		<a href=http://pubchem.ncbi.nlm.nih.gov/summary/summary.cgi?cid=2859">2859</a>"	664283	668450	conduritol b epoxide 1	338	6090-95-5		<a href=http://pubchem.ncbi.nlm.nih.gov/summary/summary.cgi?cid=2859">2859</a>"	668450	N-Carbamylglutamate 3	304	1188-38-1	<a href=http://www.genome.jp/dbget-bin/www_bget?cpd+C05829">C05829</a>"	<a href=http://pubchem.ncbi.nlm.nih.gov/summary/summary.cgi?cid=121396">121396</a>"	668787
lysine	156	18.5317	909	655257	56-87-1	<a href=http://www.genome.jp/dbget-bin/www_bget?cpd+C00047">C00047</a>"	<a href=http://pubchem.ncbi.nlm.nih.gov/summary/summary.cgi?cid=5962">5962</a>"	664451	663425	lysine	909	56-87-1	<a href=http://www.genome.jp/dbget-bin/www_bget?cpd+C00047">C00047</a>"	<a href=http://pubchem.ncbi.nlm.nih.gov/summary/summary.cgi?cid=5962">5962</a>"	663425	8-Aminocaprylic acid	564	1002-57-9		<a href=http://pubchem.ncbi.nlm.nih.gov/summary/summary.cgi?cid=66085">66085</a>"	666332	tyramine	449	51-67-2	<a href=http://www.genome.jp/dbget-bin/www_bget?cpd+C00483">C00483</a>"	<a href=http://pubchem.ncbi.nlm.nih.gov/summary/summary.cgi?cid=5610">5610</a>"	664464	arginine	341	74-79-3	<a href=http://www.genome.jp/dbget-bin/www_bget?cpd+C00062">C00062</a>"	<a href=http://pubchem.ncbi.nlm.nih.gov/summary/summary.cgi?cid=6322">6322</a>"	663436
gluconic acid 2	132	18.5408	343	145110	526-95-4		<a href=http://pubchem.ncbi.nlm.nih.gov/summary/summary.cgi?cid=10690">10690</a>"	664822	663635	gluconic acid 2	343	526-95-4		<a href=http://pubchem.ncbi.nlm.nih.gov/summary/summary.cgi?cid=10690">10690</a>"	663635
arginine	281	18.5467	374	17493	74-79-3	<a href=http://www.genome.jp/dbget-bin/www_bget?cpd+C00062">C00062</a>"	<a href=http://pubchem.ncbi.nlm.nih.gov/summary/summary.cgi?cid=6322">6322</a>"	665059	663436	arginine	374	74-79-3	<a href=http://www.genome.jp/dbget-bin/www_bget?cpd+C00062">C00062</a>"	<a href=http://pubchem.ncbi.nlm.nih.gov/summary/summary.cgi?cid=6322">6322</a>"	663436
sorbitol	217	18.58	906	87179	50-70-4	<a href=http://www.genome.jp/dbget-bin/www_bget?cpd+D00096">D00096</a>"	<a href=http://pubchem.ncbi.nlm.nih.gov/summary/summary.cgi?cid=5780">5780</a>"	666408	668181	sorbitol	906	50-70-4	<a href=http://www.genome.jp/dbget-bin/www_bget?cpd+D00096">D00096</a>"	<a href=http://pubchem.ncbi.nlm.nih.gov/summary/summary.cgi?cid=5780">5780</a>"	668181	mannitol	893	87-78-5	<a href=http://www.genome.jp/dbget-bin/www_bget?cpd+D00062">D00062</a>"	<a href=http://pubchem.ncbi.nlm.nih.gov/summary/summary.cgi?cid=6251">6251</a>"	665262	Gluconic lactone 3	671	90-80-2		<a href=http://pubchem.ncbi.nlm.nih.gov/summary/summary.cgi?cid=736">736</a>"	662967	gluconic acid 2	664	526-95-4		<a href=http://pubchem.ncbi.nlm.nih.gov/summary/summary.cgi?cid=10690">10690</a>"	663635	L-Gulonolactone	661	1128-23-0	<a href=http://www.genome.jp/dbget-bin/www_bget?cpd+C05410">C05410</a>"	<a href=http://pubchem.ncbi.nlm.nih.gov/summary/summary.cgi?cid=439373">439373</a>"	663165	Sedoheptulose	595	3019-74-7		<a href=http://pubchem.ncbi.nlm.nih.gov/summary/summary.cgi?cid=5459879">5459879</a>"	668383
mannitol	159	18.625	596	73674	87-78-5	<a href=http://www.genome.jp/dbget-bin/www_bget?cpd+D00062">D00062</a>"	<a href=http://pubchem.ncbi.nlm.nih.gov/summary/summary.cgi?cid=6251">6251</a>"	668230	665262	mannitol	596	87-78-5	<a href=http://www.genome.jp/dbget-bin/www_bget?cpd+D00062">D00062</a>"	<a href=http://pubchem.ncbi.nlm.nih.gov/summary/summary.cgi?cid=6251">6251</a>"	665262	sorbitol	586	50-70-4	<a href=http://www.genome.jp/dbget-bin/www_bget?cpd+D00096">D00096</a>"	<a href=http://pubchem.ncbi.nlm.nih.gov/summary/summary.cgi?cid=5780">5780</a>"	668181	gluconic acid 2	431	526-95-4		<a href=http://pubchem.ncbi.nlm.nih.gov/summary/summary.cgi?cid=10690">10690</a>"	663635	Sedoheptulose	428	3019-74-7		<a href=http://pubchem.ncbi.nlm.nih.gov/summary/summary.cgi?cid=5459879">5459879</a>"	668383
glucuronic acid 2	74	18.6292	227	3958.1	6556-12-3	<a href=http://www.genome.jp/dbget-bin/www_bget?cpd+C00191">C00191</a>"	<a href=http://pubchem.ncbi.nlm.nih.gov/summary/summary.cgi?cid=94715">94715</a>"	668399	667638	glucuronic acid 2	227	6556-12-3	<a href=http://www.genome.jp/dbget-bin/www_bget?cpd+C00191">C00191</a>"	<a href=http://pubchem.ncbi.nlm.nih.gov/summary/summary.cgi?cid=94715">94715</a>"	667638	8-Aminocaprylic acid	227	1002-57-9		<a href=http://pubchem.ncbi.nlm.nih.gov/summary/summary.cgi?cid=66085">66085</a>"	666332	Sedoheptulose	208	3019-74-7		<a href=http://pubchem.ncbi.nlm.nih.gov/summary/summary.cgi?cid=5459879">5459879</a>"	668383	carbamoyl-aspartic acid 1	207	923-37-5	<a href=http://www.genome.jp/dbget-bin/www_bget?cpd+C00438">C00438</a>"	<a href=http://pubchem.ncbi.nlm.nih.gov/summary/summary.cgi?cid=279">279</a>"	668109
Hydantoin, 5-(4-hydroxybutyl)- 1	231	18.6417	278	26312	5458-06-0		<a href=http://pubchem.ncbi.nlm.nih.gov/summary/summary.cgi?cid=95514">95514</a>"	668905	666466	Hydantoin, 5-(4-hydroxybutyl)- 1	278	5458-06-0		<a href=http://pubchem.ncbi.nlm.nih.gov/summary/summary.cgi?cid=95514">95514</a>"	666466	conduritol b epoxide 1	277	6090-95-5		<a href=http://pubchem.ncbi.nlm.nih.gov/summary/summary.cgi?cid=2859">2859</a>"	668450
sorbitol	42	18.6442	377	13745	50-70-4	<a href=http://www.genome.jp/dbget-bin/www_bget?cpd+D00096">D00096</a>"	<a href=http://pubchem.ncbi.nlm.nih.gov/summary/summary.cgi?cid=5780">5780</a>"	669006	668181	sorbitol	377	50-70-4	<a href=http://www.genome.jp/dbget-bin/www_bget?cpd+D00096">D00096</a>"	<a href=http://pubchem.ncbi.nlm.nih.gov/summary/summary.cgi?cid=5780">5780</a>"	668181	mannitol	361	87-78-5	<a href=http://www.genome.jp/dbget-bin/www_bget?cpd+D00062">D00062</a>"	<a href=http://pubchem.ncbi.nlm.nih.gov/summary/summary.cgi?cid=6251">6251</a>"	665262
panthenol 2	180	18.6517	335	23666	16485-10-2	<a href=http://www.genome.jp/dbget-bin/www_bget?cpd+D03727">D03727</a>"	<a href=http://pubchem.ncbi.nlm.nih.gov/summary/summary.cgi?cid=4678">4678</a>"	669310	671035	panthenol 2	335	16485-10-2	<a href=http://www.genome.jp/dbget-bin/www_bget?cpd+D03727">D03727</a>"	<a href=http://pubchem.ncbi.nlm.nih.gov/summary/summary.cgi?cid=4678">4678</a>"	671035	coniferyl alcohol	328	458-35-5	<a href=http://www.genome.jp/dbget-bin/www_bget?cpd+C00590">C00590</a>"	<a href=http://pubchem.ncbi.nlm.nih.gov/summary/summary.cgi?cid=1549095">1549095</a>"	673826	tyramine	315	51-67-2	<a href=http://www.genome.jp/dbget-bin/www_bget?cpd+C00483">C00483</a>"	<a href=http://pubchem.ncbi.nlm.nih.gov/summary/summary.cgi?cid=5610">5610</a>"	664464	tyrosine 1	306	60-18-4	<a href=http://www.genome.jp/dbget-bin/www_bget?cpd+C01536">C01536</a>"	<a href=http://pubchem.ncbi.nlm.nih.gov/summary/summary.cgi?cid=1153">1153</a>"	671841
panthenol 2	204	18.685	398	35046	16485-10-2	<a href=http://www.genome.jp/dbget-bin/www_bget?cpd+D03727">D03727</a>"	<a href=http://pubchem.ncbi.nlm.nih.gov/summary/summary.cgi?cid=4678">4678</a>"	670660	671035	panthenol 2	398	16485-10-2	<a href=http://www.genome.jp/dbget-bin/www_bget?cpd+D03727">D03727</a>"	<a href=http://pubchem.ncbi.nlm.nih.gov/summary/summary.cgi?cid=4678">4678</a>"	671035	sorbitol	391	50-70-4	<a href=http://www.genome.jp/dbget-bin/www_bget?cpd+D00096">D00096</a>"	<a href=http://pubchem.ncbi.nlm.nih.gov/summary/summary.cgi?cid=5780">5780</a>"	668181	Sedoheptulose	383	3019-74-7		<a href=http://pubchem.ncbi.nlm.nih.gov/summary/summary.cgi?cid=5459879">5459879</a>"	668383
sorbitol	159	18.6942	711	297807	50-70-4	<a href=http://www.genome.jp/dbget-bin/www_bget?cpd+D00096">D00096</a>"	<a href=http://pubchem.ncbi.nlm.nih.gov/summary/summary.cgi?cid=5780">5780</a>"	671031	668181	sorbitol	711	50-70-4	<a href=http://www.genome.jp/dbget-bin/www_bget?cpd+D00096">D00096</a>"	<a href=http://pubchem.ncbi.nlm.nih.gov/summary/summary.cgi?cid=5780">5780</a>"	668181	Sedoheptulose	496	3019-74-7		<a href=http://pubchem.ncbi.nlm.nih.gov/summary/summary.cgi?cid=5459879">5459879</a>"	668383	ascorbate	493	50-81-7	<a href=http://www.genome.jp/dbget-bin/www_bget?cpd+C00072">C00072</a>"	<a href=http://pubchem.ncbi.nlm.nih.gov/summary/summary.cgi?cid=235">235</a>"	673715
tyrosine 1	55	18.7042	340	90619	60-18-4	<a href=http://www.genome.jp/dbget-bin/www_bget?cpd+C01536">C01536</a>"	<a href=http://pubchem.ncbi.nlm.nih.gov/summary/summary.cgi?cid=1153">1153</a>"	671436	671841	tyrosine 1	340	60-18-4	<a href=http://www.genome.jp/dbget-bin/www_bget?cpd+C01536">C01536</a>"	<a href=http://pubchem.ncbi.nlm.nih.gov/summary/summary.cgi?cid=1153">1153</a>"	671841	pentadecanoic acid	331	1002-84-2		<a href=http://pubchem.ncbi.nlm.nih.gov/summary/summary.cgi?cid=13849">13849</a>"	675352
tyrosine 1	218	18.7092	822	208377	60-18-4	<a href=http://www.genome.jp/dbget-bin/www_bget?cpd+C01536">C01536</a>"	<a href=http://pubchem.ncbi.nlm.nih.gov/summary/summary.cgi?cid=1153">1153</a>"	671639	671841	tyrosine 1	822	60-18-4	<a href=http://www.genome.jp/dbget-bin/www_bget?cpd+C01536">C01536</a>"	<a href=http://pubchem.ncbi.nlm.nih.gov/summary/summary.cgi?cid=1153">1153</a>"	671841
4-Pyridoxic acid	266	18.7183	296	4677.5	82-82-6	<a href=http://www.genome.jp/dbget-bin/www_bget?cpd+C00847">C00847</a>"	<a href=http://pubchem.ncbi.nlm.nih.gov/summary/summary.cgi?cid=6723">6723</a>"	672010	673487	4-Pyridoxic acid	296	82-82-6	<a href=http://www.genome.jp/dbget-bin/www_bget?cpd+C00847">C00847</a>"	<a href=http://pubchem.ncbi.nlm.nih.gov/summary/summary.cgi?cid=6723">6723</a>"	673487	coniferyl alcohol	219	458-35-5	<a href=http://www.genome.jp/dbget-bin/www_bget?cpd+C00590">C00590</a>"	<a href=http://pubchem.ncbi.nlm.nih.gov/summary/summary.cgi?cid=1549095">1549095</a>"	673826	tyrosine 1	218	60-18-4	<a href=http://www.genome.jp/dbget-bin/www_bget?cpd+C01536">C01536</a>"	<a href=http://pubchem.ncbi.nlm.nih.gov/summary/summary.cgi?cid=1153">1153</a>"	671841	4-hydroxycinnamic acid	182	501-98-4	<a href=http://www.genome.jp/dbget-bin/www_bget?cpd+C00811">C00811</a>"	<a href=http://pubchem.ncbi.nlm.nih.gov/summary/summary.cgi?cid=637542">637542</a>"	675005	Gallic acid	145	149-91-7	<a href=http://www.genome.jp/dbget-bin/www_bget?cpd+C01424">C01424</a>"	<a href=http://pubchem.ncbi.nlm.nih.gov/summary/summary.cgi?cid=370">370</a>"	675522
9-Fluorenone 1	179	18.7658	328	38179	486-25-9	<a href=http://www.genome.jp/dbget-bin/www_bget?cpd+C06712">C06712</a>"	<a href=http://pubchem.ncbi.nlm.nih.gov/summary/summary.cgi?cid=10241">10241</a>"	673933	674890	9-Fluorenone 1	328	486-25-9	<a href=http://www.genome.jp/dbget-bin/www_bget?cpd+C06712">C06712</a>"	<a href=http://pubchem.ncbi.nlm.nih.gov/summary/summary.cgi?cid=10241">10241</a>"	674890	o-Hydroxyhippuric acid 1	324	487-54-7	<a href=http://www.genome.jp/dbget-bin/www_bget?cpd+C07588">C07588</a>"	<a href=http://pubchem.ncbi.nlm.nih.gov/summary/summary.cgi?cid=10253">10253</a>"	676856
4-hydroxycinnamic acid	219	18.7817	418	18189	501-98-4	<a href=http://www.genome.jp/dbget-bin/www_bget?cpd+C00811">C00811</a>"	<a href=http://pubchem.ncbi.nlm.nih.gov/summary/summary.cgi?cid=637542">637542</a>"	674575	675005	4-hydroxycinnamic acid	418	501-98-4	<a href=http://www.genome.jp/dbget-bin/www_bget?cpd+C00811">C00811</a>"	<a href=http://pubchem.ncbi.nlm.nih.gov/summary/summary.cgi?cid=637542">637542</a>"	675005	panthenol 2	242	16485-10-2	<a href=http://www.genome.jp/dbget-bin/www_bget?cpd+D03727">D03727</a>"	<a href=http://pubchem.ncbi.nlm.nih.gov/summary/summary.cgi?cid=4678">4678</a>"	671035	coniferyl alcohol	242	458-35-5	<a href=http://www.genome.jp/dbget-bin/www_bget?cpd+C00590">C00590</a>"	<a href=http://pubchem.ncbi.nlm.nih.gov/summary/summary.cgi?cid=1549095">1549095</a>"	673826
conduritol b epoxide 2	217	18.7867	319	6918.7	6090-95-5		<a href=http://pubchem.ncbi.nlm.nih.gov/summary/summary.cgi?cid=2859">2859</a>"	674777	674206	conduritol b epoxide 2	319	6090-95-5		<a href=http://pubchem.ncbi.nlm.nih.gov/summary/summary.cgi?cid=2859">2859</a>"	674206
L-Cysteic acid	315	18.8158	312	12138	498-40-8	<a href=http://www.genome.jp/dbget-bin/www_bget?cpd+C00506">C00506</a>"	<a href=http://pubchem.ncbi.nlm.nih.gov/summary/summary.cgi?cid=72886">72886</a>"	675958	675998	L-Cysteic acid	312	498-40-8	<a href=http://www.genome.jp/dbget-bin/www_bget?cpd+C00506">C00506</a>"	<a href=http://pubchem.ncbi.nlm.nih.gov/summary/summary.cgi?cid=72886">72886</a>"	675998
pentadecanoic acid	117	18.83	753	403203	1002-84-2		<a href=http://pubchem.ncbi.nlm.nih.gov/summary/summary.cgi?cid=13849">13849</a>"	676532	675352	pentadecanoic acid	753	1002-84-2		<a href=http://pubchem.ncbi.nlm.nih.gov/summary/summary.cgi?cid=13849">13849</a>"	675352
conduritol b epoxide 2	217	18.845	427	36822	6090-95-5		<a href=http://pubchem.ncbi.nlm.nih.gov/summary/summary.cgi?cid=2859">2859</a>"	677140	674206	conduritol b epoxide 2	427	6090-95-5		<a href=http://pubchem.ncbi.nlm.nih.gov/summary/summary.cgi?cid=2859">2859</a>"	674206	D-galacturonic acid 2	309	685-73-4		<a href=http://pubchem.ncbi.nlm.nih.gov/summary/summary.cgi?cid=152867">152867</a>"	678932
conduritol b epoxide 2	218	18.8492	518	11483	6090-95-5		<a href=http://pubchem.ncbi.nlm.nih.gov/summary/summary.cgi?cid=2859">2859</a>"	677308	674206	conduritol b epoxide 2	518	6090-95-5		<a href=http://pubchem.ncbi.nlm.nih.gov/summary/summary.cgi?cid=2859">2859</a>"	674206
1-Hexadecanol	299	18.955	770	14500	36653-82-4	<a href=http://www.genome.jp/dbget-bin/www_bget?cpd+C00823">C00823</a>"	<a href=http://pubchem.ncbi.nlm.nih.gov/summary/summary.cgi?cid=2682">2682</a>"	681594	680078	1-Hexadecanol	770	36653-82-4	<a href=http://www.genome.jp/dbget-bin/www_bget?cpd+C00823">C00823</a>"	<a href=http://pubchem.ncbi.nlm.nih.gov/summary/summary.cgi?cid=2682">2682</a>"	680078
1-Hexadecanol	43	18.9633	256	21984	36653-82-4	<a href=http://www.genome.jp/dbget-bin/www_bget?cpd+C00823">C00823</a>"	<a href=http://pubchem.ncbi.nlm.nih.gov/summary/summary.cgi?cid=2682">2682</a>"	681932	680078	1-Hexadecanol	256	36653-82-4	<a href=http://www.genome.jp/dbget-bin/www_bget?cpd+C00823">C00823</a>"	<a href=http://pubchem.ncbi.nlm.nih.gov/summary/summary.cgi?cid=2682">2682</a>"	680078
Unknown 301	175	18.9767		5050.2				682472
indole-3-acetic acid	202	18.9983	795	119180	87-51-4	<a href=http://www.genome.jp/dbget-bin/www_bget?cpd+C00954">C00954</a>"	<a href=http://pubchem.ncbi.nlm.nih.gov/summary/summary.cgi?cid=802">802</a>"	683349	686867	indole-3-acetic acid	795	87-51-4	<a href=http://www.genome.jp/dbget-bin/www_bget?cpd+C00954">C00954</a>"	<a href=http://pubchem.ncbi.nlm.nih.gov/summary/summary.cgi?cid=802">802</a>"	686867
Unknown 302	205	19.0383		8169.5				684969
Unknown 303	188	19.045		7674.3				685239
Unknown 304	318	19.0642		7051.8				686015
2,6-Diaminopimelic acid 1	200	19.17	271	8385.2	583-93-7	<a href=http://www.genome.jp/dbget-bin/www_bget?cpd+C00680">C00680</a>"	<a href=http://pubchem.ncbi.nlm.nih.gov/summary/summary.cgi?cid=865">865</a>"	690301	687900	2,6-Diaminopimelic acid 1	271	583-93-7	<a href=http://www.genome.jp/dbget-bin/www_bget?cpd+C00680">C00680</a>"	<a href=http://pubchem.ncbi.nlm.nih.gov/summary/summary.cgi?cid=865">865</a>"	687900	indole-3-acetic acid	130	87-51-4	<a href=http://www.genome.jp/dbget-bin/www_bget?cpd+C00954">C00954</a>"	<a href=http://pubchem.ncbi.nlm.nih.gov/summary/summary.cgi?cid=802">802</a>"	686867
gly-pro	174	19.1933	286	10561	704-15-4		<a href=http://pubchem.ncbi.nlm.nih.gov/summary/summary.cgi?cid=79101">79101</a>"	691246	693526	gly-pro	286	704-15-4		<a href=http://pubchem.ncbi.nlm.nih.gov/summary/summary.cgi?cid=79101">79101</a>"	693526
Unknown 305	116	19.1992		55858				691483
pantothenic acid	157	19.2183	793	20883	79-83-4	<a href=http://www.genome.jp/dbget-bin/www_bget?cpd+C00864">C00864</a>"	<a href=http://pubchem.ncbi.nlm.nih.gov/summary/summary.cgi?cid=6613">6613</a>"	692259	692108	pantothenic acid	793	79-83-4	<a href=http://www.genome.jp/dbget-bin/www_bget?cpd+C00864">C00864</a>"	<a href=http://pubchem.ncbi.nlm.nih.gov/summary/summary.cgi?cid=6613">6613</a>"	692108	3-Hydroxypropionic acid 4	554	503-66-2	<a href=http://www.genome.jp/dbget-bin/www_bget?cpd+C01013">C01013</a>"	<a href=http://pubchem.ncbi.nlm.nih.gov/summary/summary.cgi?cid=68152">68152</a>"	697244	gluconic acid 1	544	526-95-4		<a href=http://pubchem.ncbi.nlm.nih.gov/summary/summary.cgi?cid=10690">10690</a>"	694407	Galactonic acid	536	576-36-3		<a href=http://pubchem.ncbi.nlm.nih.gov/summary/summary.cgi?cid=128869">128869</a>"	692039
gluconic acid 1	221	19.2417	399	396138	526-95-4		<a href=http://pubchem.ncbi.nlm.nih.gov/summary/summary.cgi?cid=10690">10690</a>"	693204	694407	gluconic acid 1	399	526-95-4		<a href=http://pubchem.ncbi.nlm.nih.gov/summary/summary.cgi?cid=10690">10690</a>"	694407	Galactonic acid	391	576-36-3		<a href=http://pubchem.ncbi.nlm.nih.gov/summary/summary.cgi?cid=128869">128869</a>"	692039
gluconic acid 1	109	19.2783	565	6014.0	526-95-4		<a href=http://pubchem.ncbi.nlm.nih.gov/summary/summary.cgi?cid=10690">10690</a>"	694689	694407	gluconic acid 1	565	526-95-4		<a href=http://pubchem.ncbi.nlm.nih.gov/summary/summary.cgi?cid=10690">10690</a>"	694407	Galactonic acid	547	576-36-3		<a href=http://pubchem.ncbi.nlm.nih.gov/summary/summary.cgi?cid=128869">128869</a>"	692039
Unknown 306	170	19.3367		17465				697051
Unknown 307	205	19.3842		6735.5				698975
Unknown 308	116	19.4117		36065				700088
Unknown 309	218	19.425		4189.2				700628
Unknown 310	217	19.4275		17409				700730
Unknown 311	129	19.4392		33676				701202
xanthine	57	19.4917	294	10096	69-89-6	<a href=http://www.genome.jp/dbget-bin/www_bget?cpd+C00385">C00385</a>"	<a href=http://pubchem.ncbi.nlm.nih.gov/summary/summary.cgi?cid=1188">1188</a>"	703328	703020	xanthine	294	69-89-6	<a href=http://www.genome.jp/dbget-bin/www_bget?cpd+C00385">C00385</a>"	<a href=http://pubchem.ncbi.nlm.nih.gov/summary/summary.cgi?cid=1188">1188</a>"	703020	beta-Hydroxymyristic acid	244	1961-72-4		<a href=http://pubchem.ncbi.nlm.nih.gov/summary/summary.cgi?cid=16064">16064</a>"	705394
Unknown 312	204	19.5308		11003				704915
Glucosaminic acid	129	19.5358	262	6600.5	3646-68-2		<a href=http://pubchem.ncbi.nlm.nih.gov/summary/summary.cgi?cid=73563">73563</a>"	705117	710000	Glucosaminic acid	262	3646-68-2		<a href=http://pubchem.ncbi.nlm.nih.gov/summary/summary.cgi?cid=73563">73563</a>"	710000	xanthine	239	69-89-6	<a href=http://www.genome.jp/dbget-bin/www_bget?cpd+C00385">C00385</a>"	<a href=http://pubchem.ncbi.nlm.nih.gov/summary/summary.cgi?cid=1188">1188</a>"	703020
Unknown 313	217	19.5733		12657				706636
beta-Hydroxymyristic acid	117	19.6208	442	96311	1961-72-4		<a href=http://pubchem.ncbi.nlm.nih.gov/summary/summary.cgi?cid=16064">16064</a>"	708559	705394	beta-Hydroxymyristic acid	442	1961-72-4		<a href=http://pubchem.ncbi.nlm.nih.gov/summary/summary.cgi?cid=16064">16064</a>"	705394
Glucosaminic acid	183	19.6442	304	9214.6	3646-68-2		<a href=http://pubchem.ncbi.nlm.nih.gov/summary/summary.cgi?cid=73563">73563</a>"	709504	710000	Glucosaminic acid	304	3646-68-2		<a href=http://pubchem.ncbi.nlm.nih.gov/summary/summary.cgi?cid=73563">73563</a>"	710000	mucic acid	298	526-99-8	<a href=http://www.genome.jp/dbget-bin/www_bget?cpd+C01807">C01807</a>"	<a href=http://pubchem.ncbi.nlm.nih.gov/summary/summary.cgi?cid=607">607</a>"	711358
Unknown 314	117	19.6767		87301				710820
palmitic acid	117	19.79	971	7554665	57-10-3	<a href=http://www.genome.jp/dbget-bin/www_bget?cpd+C00249">C00249</a>"	<a href=http://pubchem.ncbi.nlm.nih.gov/summary/summary.cgi?cid=985">985</a>"	715410	714610	palmitic acid	971	57-10-3	<a href=http://www.genome.jp/dbget-bin/www_bget?cpd+C00249">C00249</a>"	<a href=http://pubchem.ncbi.nlm.nih.gov/summary/summary.cgi?cid=985">985</a>"	714610
Unknown 315	272	19.7933		10196				715545
N-Acetyl-beta-D-mannosamine 1	134	19.8817	491	16578	7772-94-3		<a href=http://pubchem.ncbi.nlm.nih.gov/summary/summary.cgi?cid=3084028">3084028</a>"	719123	723226	N-Acetyl-beta-D-mannosamine 1	491	7772-94-3		<a href=http://pubchem.ncbi.nlm.nih.gov/summary/summary.cgi?cid=3084028">3084028</a>"	723226	N-Acetyl-D-galactosamine 2	472	14215-68-0	<a href=http://www.genome.jp/dbget-bin/www_bget?cpd+C01132">C01132</a>"	<a href=http://pubchem.ncbi.nlm.nih.gov/summary/summary.cgi?cid=35717">35717</a>"	722747	Glucoheptonic acid 2	459	23351-51-1		<a href=http://pubchem.ncbi.nlm.nih.gov/summary/summary.cgi?cid=25588">25588</a>"	716104
Unknown 316	221	19.915		12433				720473
N-Acetyl-D-galactosamine 1	73	19.9967	727	121504	14215-68-0	<a href=http://www.genome.jp/dbget-bin/www_bget?cpd+C01132">C01132</a>"	<a href=http://pubchem.ncbi.nlm.nih.gov/summary/summary.cgi?cid=35717">35717</a>"	723780	726136	N-Acetyl-D-galactosamine 1	727	14215-68-0	<a href=http://www.genome.jp/dbget-bin/www_bget?cpd+C01132">C01132</a>"	<a href=http://pubchem.ncbi.nlm.nih.gov/summary/summary.cgi?cid=35717">35717</a>"	726136	N-Acetyl-beta-D-mannosamine 1	692	7772-94-3		<a href=http://pubchem.ncbi.nlm.nih.gov/summary/summary.cgi?cid=3084028">3084028</a>"	723226	N-Acetyl-D-galactosamine 3	623	14215-68-0	<a href=http://www.genome.jp/dbget-bin/www_bget?cpd+C01132">C01132</a>"	<a href=http://pubchem.ncbi.nlm.nih.gov/summary/summary.cgi?cid=35717">35717</a>"	728102	N-Acetyl-D-galactosamine 2	603	14215-68-0	<a href=http://www.genome.jp/dbget-bin/www_bget?cpd+C01132">C01132</a>"	<a href=http://pubchem.ncbi.nlm.nih.gov/summary/summary.cgi?cid=35717">35717</a>"	722747	N-Acetyl-beta-D-mannosamine 2	583	7772-94-3		<a href=http://pubchem.ncbi.nlm.nih.gov/summary/summary.cgi?cid=3084028">3084028</a>"	727711
N-Acetyl-D-galactosamine 1	115	20.0292	514	9188.2	14215-68-0	<a href=http://www.genome.jp/dbget-bin/www_bget?cpd+C01132">C01132</a>"	<a href=http://pubchem.ncbi.nlm.nih.gov/summary/summary.cgi?cid=35717">35717</a>"	725096	726136	N-Acetyl-D-galactosamine 1	514	14215-68-0	<a href=http://www.genome.jp/dbget-bin/www_bget?cpd+C01132">C01132</a>"	<a href=http://pubchem.ncbi.nlm.nih.gov/summary/summary.cgi?cid=35717">35717</a>"	726136	N-Acetyl-beta-D-mannosamine 1	474	7772-94-3		<a href=http://pubchem.ncbi.nlm.nih.gov/summary/summary.cgi?cid=3084028">3084028</a>"	723226	N-Acetyl-beta-D-mannosamine 2	462	7772-94-3		<a href=http://pubchem.ncbi.nlm.nih.gov/summary/summary.cgi?cid=3084028">3084028</a>"	727711	N-Acetyl-D-galactosamine 2	458	14215-68-0	<a href=http://www.genome.jp/dbget-bin/www_bget?cpd+C01132">C01132</a>"	<a href=http://pubchem.ncbi.nlm.nih.gov/summary/summary.cgi?cid=35717">35717</a>"	722747	N-Acetyl-D-galactosamine 3	445	14215-68-0	<a href=http://www.genome.jp/dbget-bin/www_bget?cpd+C01132">C01132</a>"	<a href=http://pubchem.ncbi.nlm.nih.gov/summary/summary.cgi?cid=35717">35717</a>"	728102	Isopropyl-beta-D-thiogalactopyranoside	390	367-93-1		<a href=http://pubchem.ncbi.nlm.nih.gov/summary/summary.cgi?cid=552632">552632</a>"	722857	4-oxo-1H-quinoline-2-carboxylic acid	368	492-27-3	<a href=http://www.genome.jp/dbget-bin/www_bget?cpd+C01717">C01717</a>"
N-Acetyl-beta-D-mannosamine 1	205	20.0367	871	79028	7772-94-3		<a href=http://pubchem.ncbi.nlm.nih.gov/summary/summary.cgi?cid=3084028">3084028</a>"	725400	723226	N-Acetyl-beta-D-mannosamine 1	871	7772-94-3		<a href=http://pubchem.ncbi.nlm.nih.gov/summary/summary.cgi?cid=3084028">3084028</a>"	723226	N-Acetyl-D-galactosamine 1	859	14215-68-0	<a href=http://www.genome.jp/dbget-bin/www_bget?cpd+C01132">C01132</a>"	<a href=http://pubchem.ncbi.nlm.nih.gov/summary/summary.cgi?cid=35717">35717</a>"	726136	N-Acetyl-D-galactosamine 3	755	14215-68-0	<a href=http://www.genome.jp/dbget-bin/www_bget?cpd+C01132">C01132</a>"	<a href=http://pubchem.ncbi.nlm.nih.gov/summary/summary.cgi?cid=35717">35717</a>"	728102	N-Acetyl-D-galactosamine 2	742	14215-68-0	<a href=http://www.genome.jp/dbget-bin/www_bget?cpd+C01132">C01132</a>"	<a href=http://pubchem.ncbi.nlm.nih.gov/summary/summary.cgi?cid=35717">35717</a>"	722747	N-Acetyl-beta-D-mannosamine 2	725	7772-94-3		<a href=http://pubchem.ncbi.nlm.nih.gov/summary/summary.cgi?cid=3084028">3084028</a>"	727711	Isopropyl-beta-D-thiogalactopyranoside	525	367-93-1		<a href=http://pubchem.ncbi.nlm.nih.gov/summary/summary.cgi?cid=552632">552632</a>"	722857
Unknown 317	221	20.0517		14892				726007
N-Acetyl-beta-D-mannosamine 2	408	20.145	276	11586	7772-94-3		<a href=http://pubchem.ncbi.nlm.nih.gov/summary/summary.cgi?cid=3084028">3084028</a>"	729787	727711	N-Acetyl-beta-D-mannosamine 2	276	7772-94-3		<a href=http://pubchem.ncbi.nlm.nih.gov/summary/summary.cgi?cid=3084028">3084028</a>"	727711	N-Acetyl-D-galactosamine 3	244	14215-68-0	<a href=http://www.genome.jp/dbget-bin/www_bget?cpd+C01132">C01132</a>"	<a href=http://pubchem.ncbi.nlm.nih.gov/summary/summary.cgi?cid=35717">35717</a>"	728102	myo-inositol	241	87-89-8	<a href=http://www.genome.jp/dbget-bin/www_bget?cpd+C06153">C06153</a>"	<a href=http://pubchem.ncbi.nlm.nih.gov/summary/summary.cgi?cid=892">892</a>"	729867	N-Acetyl-D-galactosamine 1	233	14215-68-0	<a href=http://www.genome.jp/dbget-bin/www_bget?cpd+C01132">C01132</a>"	<a href=http://pubchem.ncbi.nlm.nih.gov/summary/summary.cgi?cid=35717">35717</a>"	726136	N-Acetyl-beta-D-mannosamine 3	232	7772-94-3		<a href=http://pubchem.ncbi.nlm.nih.gov/summary/summary.cgi?cid=3084028">3084028</a>"	730497	4-oxo-1H-quinoline-2-carboxylic acid	222	492-27-3	<a href=http://www.genome.jp/dbget-bin/www_bget?cpd+C01717">C01717</a>"	<a href=http://pubchem.ncbi.nlm.nih.gov/summary/summary.cgi?cid=3845">3845</a>"	728655
myo-inositol	217	20.1692	937	934658	87-89-8	<a href=http://www.genome.jp/dbget-bin/www_bget?cpd+C06153">C06153</a>"	<a href=http://pubchem.ncbi.nlm.nih.gov/summary/summary.cgi?cid=892">892</a>"	730766	729867	myo-inositol	937	87-89-8	<a href=http://www.genome.jp/dbget-bin/www_bget?cpd+C06153">C06153</a>"	<a href=http://pubchem.ncbi.nlm.nih.gov/summary/summary.cgi?cid=892">892</a>"	729867	N-Acetyl-D-galactosamine 3	557	14215-68-0	<a href=http://www.genome.jp/dbget-bin/www_bget?cpd+C01132">C01132</a>"	<a href=http://pubchem.ncbi.nlm.nih.gov/summary/summary.cgi?cid=35717">35717</a>"	728102	N-Acetyl-beta-D-mannosamine 2	553	7772-94-3		<a href=http://pubchem.ncbi.nlm.nih.gov/summary/summary.cgi?cid=3084028">3084028</a>"	727711
N-Acetyl-beta-D-mannosamine 2	359	20.1742	353	7597.1	7772-94-3		<a href=http://pubchem.ncbi.nlm.nih.gov/summary/summary.cgi?cid=3084028">3084028</a>"	730968	727711	N-Acetyl-beta-D-mannosamine 2	353	7772-94-3		<a href=http://pubchem.ncbi.nlm.nih.gov/summary/summary.cgi?cid=3084028">3084028</a>"	727711	N-Acetyl-beta-D-mannosamine 3	337	7772-94-3		<a href=http://pubchem.ncbi.nlm.nih.gov/summary/summary.cgi?cid=3084028">3084028</a>"	730497	N-Acetyl-D-galactosamine 1	336	14215-68-0	<a href=http://www.genome.jp/dbget-bin/www_bget?cpd+C01132">C01132</a>"	<a href=http://pubchem.ncbi.nlm.nih.gov/summary/summary.cgi?cid=35717">35717</a>"	726136	N-Acetyl-beta-D-mannosamine 4	336	7772-94-3		<a href=http://pubchem.ncbi.nlm.nih.gov/summary/summary.cgi?cid=3084028">3084028</a>"	734847	N-Acetyl-D-galactosamine 3	321	14215-68-0	<a href=http://www.genome.jp/dbget-bin/www_bget?cpd+C01132">C01132</a>"	<a href=http://pubchem.ncbi.nlm.nih.gov/summary/summary.cgi?cid=35717">35717</a>"	728102
N-Acetyl-beta-D-mannosamine 3	205	20.2325	609	12294	7772-94-3		<a href=http://pubchem.ncbi.nlm.nih.gov/summary/summary.cgi?cid=3084028">3084028</a>"	733331	730497	N-Acetyl-beta-D-mannosamine 3	609	7772-94-3		<a href=http://pubchem.ncbi.nlm.nih.gov/summary/summary.cgi?cid=3084028">3084028</a>"	730497	N-Acetyl-beta-D-mannosamine 4	557	7772-94-3		<a href=http://pubchem.ncbi.nlm.nih.gov/summary/summary.cgi?cid=3084028">3084028</a>"	734847	myo-inositol	387	87-89-8	<a href=http://www.genome.jp/dbget-bin/www_bget?cpd+C06153">C06153</a>"	<a href=http://pubchem.ncbi.nlm.nih.gov/summary/summary.cgi?cid=892">892</a>"	729867
Unknown 318	73	20.3783		345221				739237
Glucoheptonic acid 3	129	20.3808	270	19905	23351-51-1		<a href=http://pubchem.ncbi.nlm.nih.gov/summary/summary.cgi?cid=25588">25588</a>"	739338	743422	Glucoheptonic acid 3	270	23351-51-1		<a href=http://pubchem.ncbi.nlm.nih.gov/summary/summary.cgi?cid=25588">25588</a>"	743422
Unknown 319	117	20.4658		34610				742780
cis-Phytol	113	20.4792	260	13350	7541-49-3		<a href=http://pubchem.ncbi.nlm.nih.gov/summary/summary.cgi?cid=6430833">6430833</a>"	743320	747761	cis-Phytol	260	7541-49-3		<a href=http://pubchem.ncbi.nlm.nih.gov/summary/summary.cgi?cid=6430833">6430833</a>"	747761
cis-Phytol	57	20.4833	331	76928	7541-49-3		<a href=http://pubchem.ncbi.nlm.nih.gov/summary/summary.cgi?cid=6430833">6430833</a>"	743489	747761	cis-Phytol	331	7541-49-3		<a href=http://pubchem.ncbi.nlm.nih.gov/summary/summary.cgi?cid=6430833">6430833</a>"	747761	Glucoheptonic acid 3	291	23351-51-1		<a href=http://pubchem.ncbi.nlm.nih.gov/summary/summary.cgi?cid=25588">25588</a>"	743422
d-Glucoheptose 1	73	20.5358	699	301413	62475-58-5		<a href=http://pubchem.ncbi.nlm.nih.gov/summary/summary.cgi?cid=219662">219662</a>"	745615	743234	d-Glucoheptose 1	699	62475-58-5		<a href=http://pubchem.ncbi.nlm.nih.gov/summary/summary.cgi?cid=219662">219662</a>"	743234	Glucoheptonic acid 3	672	23351-51-1		<a href=http://pubchem.ncbi.nlm.nih.gov/summary/summary.cgi?cid=25588">25588</a>"	743422
d-Glucoheptose 1	205	20.5983	717	105589	62475-58-5		<a href=http://pubchem.ncbi.nlm.nih.gov/summary/summary.cgi?cid=219662">219662</a>"	748148	743234	d-Glucoheptose 1	717	62475-58-5		<a href=http://pubchem.ncbi.nlm.nih.gov/summary/summary.cgi?cid=219662">219662</a>"	743234	Glucoheptonic acid 3	692	23351-51-1		<a href=http://pubchem.ncbi.nlm.nih.gov/summary/summary.cgi?cid=25588">25588</a>"	743422
Unknown 320	221	20.6117		311059				748689
caffeic acid	219	20.6317	537	30571	331-39-5	<a href=http://www.genome.jp/dbget-bin/www_bget?cpd+C01197">C01197</a>"	<a href=http://pubchem.ncbi.nlm.nih.gov/summary/summary.cgi?cid=689043">689043</a>"	749500	749457	caffeic acid	537	331-39-5	<a href=http://www.genome.jp/dbget-bin/www_bget?cpd+C01197">C01197</a>"	<a href=http://pubchem.ncbi.nlm.nih.gov/summary/summary.cgi?cid=689043">689043</a>"	749457	3,4-dihydroxycinnamic acid	531	331-39-5	<a href=http://www.genome.jp/dbget-bin/www_bget?cpd+C01197">C01197</a>"	<a href=http://pubchem.ncbi.nlm.nih.gov/summary/summary.cgi?cid=2518">2518</a>"	749342
heptadecanoic acid	117	20.7208	900	108971	506-12-7		<a href=http://pubchem.ncbi.nlm.nih.gov/summary/summary.cgi?cid=10465">10465</a>"	753118	751387	heptadecanoic acid	900	506-12-7		<a href=http://pubchem.ncbi.nlm.nih.gov/summary/summary.cgi?cid=10465">10465</a>"	751387
Octadecanol	57	20.8275	889	14368	112-92-5	<a href=http://www.genome.jp/dbget-bin/www_bget?cpd+D01924">D01924</a>"	<a href=http://pubchem.ncbi.nlm.nih.gov/summary/summary.cgi?cid=8221">8221</a>"	757446	755073	Octadecanol	889	112-92-5	<a href=http://www.genome.jp/dbget-bin/www_bget?cpd+D01924">D01924</a>"	<a href=http://pubchem.ncbi.nlm.nih.gov/summary/summary.cgi?cid=8221">8221</a>"	755073	6-hydroxy caproic acid dimer	358	1191-25-9	<a href=http://www.genome.jp/dbget-bin/www_bget?cpd+C06103">C06103</a>"	<a href=http://pubchem.ncbi.nlm.nih.gov/summary/summary.cgi?cid=14490">14490</a>"	758453
d-Glucoheptose 2	159	20.8508	464	14894	62475-58-5		<a href=http://pubchem.ncbi.nlm.nih.gov/summary/summary.cgi?cid=219662">219662</a>"	758392	755108	d-Glucoheptose 2	464	62475-58-5		<a href=http://pubchem.ncbi.nlm.nih.gov/summary/summary.cgi?cid=219662">219662</a>"	755108
Indolelactate 1	221	20.9225	362	14165	1821-52-9	<a href=http://www.genome.jp/dbget-bin/www_bget?cpd+C02043">C02043</a>"	<a href=http://pubchem.ncbi.nlm.nih.gov/summary/summary.cgi?cid=92904">92904</a>"	761300	757103	Indolelactate 1	362	1821-52-9	<a href=http://www.genome.jp/dbget-bin/www_bget?cpd+C02043">C02043</a>"	<a href=http://pubchem.ncbi.nlm.nih.gov/summary/summary.cgi?cid=92904">92904</a>"	757103
Phytol	143	20.9708	824	159736	150-86-7		<a href=http://pubchem.ncbi.nlm.nih.gov/summary/summary.cgi?cid=5320547">5320547</a>"	763261	762621	Phytol	824	150-86-7		<a href=http://pubchem.ncbi.nlm.nih.gov/summary/summary.cgi?cid=5320547">5320547</a>"	762621
Indolelactate 2	149	20.9867	287	10662	1821-52-9	<a href=http://www.genome.jp/dbget-bin/www_bget?cpd+C02044">C02044</a>"	<a href=http://pubchem.ncbi.nlm.nih.gov/summary/summary.cgi?cid=92904">92904</a>"	763904	766086	Indolelactate 2	287	1821-52-9	<a href=http://www.genome.jp/dbget-bin/www_bget?cpd+C02044">C02044</a>"	<a href=http://pubchem.ncbi.nlm.nih.gov/summary/summary.cgi?cid=92904">92904</a>"	766086
Phytol	143	21.0625	485	31782	150-86-7		<a href=http://pubchem.ncbi.nlm.nih.gov/summary/summary.cgi?cid=5320547">5320547</a>"	766980	762621	Phytol	485	150-86-7		<a href=http://pubchem.ncbi.nlm.nih.gov/summary/summary.cgi?cid=5320547">5320547</a>"	762621	Fructose 2,6-biphosphate degr prod 1	358	79082-92-1	<a href=http://www.genome.jp/dbget-bin/www_bget?cpd+C00665">C00665</a>"	<a href=http://pubchem.ncbi.nlm.nih.gov/summary/summary.cgi?cid=105021">105021</a>"	765677
Unknown 321	204	21.0925		11567				768198
Unknown 322	243	21.1242		27719				769482
Phytanic acid	117	21.1833	886	169922	14721-66-5		<a href=http://pubchem.ncbi.nlm.nih.gov/summary/summary.cgi?cid=468706">468706</a>"	771883	771072	Phytanic acid	886	14721-66-5		<a href=http://pubchem.ncbi.nlm.nih.gov/summary/summary.cgi?cid=468706">468706</a>"	771072
Thioctamide 1	56	21.1892	353	21272	3206-73-3	<a href=http://www.genome.jp/dbget-bin/www_bget?cpd+C00248">C00248</a>"	<a href=http://pubchem.ncbi.nlm.nih.gov/summary/summary.cgi?cid=863">863</a>"	772120	768672	Thioctamide 1	353	3206-73-3	<a href=http://www.genome.jp/dbget-bin/www_bget?cpd+C00248">C00248</a>"	<a href=http://pubchem.ncbi.nlm.nih.gov/summary/summary.cgi?cid=863">863</a>"	768672	spermidine 2	306	124-20-9	<a href=http://www.genome.jp/dbget-bin/www_bget?cpd+C00315">C00315</a>"	<a href=http://pubchem.ncbi.nlm.nih.gov/summary/summary.cgi?cid=1102">1102</a>"	774700
L-kynurenine 1	86	21.2025	275	10233	2922-83-0	<a href=http://www.genome.jp/dbget-bin/www_bget?cpd+C00328">C00328</a>"	<a href=http://pubchem.ncbi.nlm.nih.gov/summary/summary.cgi?cid=161166">161166</a>"	772661	770422	L-kynurenine 1	275	2922-83-0	<a href=http://www.genome.jp/dbget-bin/www_bget?cpd+C00328">C00328</a>"	<a href=http://pubchem.ncbi.nlm.nih.gov/summary/summary.cgi?cid=161166">161166</a>"	770422	spermidine 2	268	124-20-9	<a href=http://www.genome.jp/dbget-bin/www_bget?cpd+C00315">C00315</a>"	<a href=http://pubchem.ncbi.nlm.nih.gov/summary/summary.cgi?cid=1102">1102</a>"	774700
linolenic acid	117	21.2792	220	5422.2	463-40-1	<a href=http://www.genome.jp/dbget-bin/www_bget?cpd+C06427">C06427</a>"	<a href=http://pubchem.ncbi.nlm.nih.gov/summary/summary.cgi?cid=5280934">5280934</a>"	775771	780147	linolenic acid	220	463-40-1	<a href=http://www.genome.jp/dbget-bin/www_bget?cpd+C06427">C06427</a>"	<a href=http://pubchem.ncbi.nlm.nih.gov/summary/summary.cgi?cid=5280934">5280934</a>"	780147	Phytanic acid	211	14721-66-5		<a href=http://pubchem.ncbi.nlm.nih.gov/summary/summary.cgi?cid=468706">468706</a>"	771072	oleic acid	196	112-80-1	<a href=http://www.genome.jp/dbget-bin/www_bget?cpd+C00712">C00712</a>"	<a href=http://pubchem.ncbi.nlm.nih.gov/summary/summary.cgi?cid=965">965</a>"	780313
linoleic acid	67	21.325	921	202322	60-33-3		<a href=http://pubchem.ncbi.nlm.nih.gov/summary/summary.cgi?cid=3931">3931</a>"	777631	777515	linoleic acid	921	60-33-3		<a href=http://pubchem.ncbi.nlm.nih.gov/summary/summary.cgi?cid=3931">3931</a>"	777515	linolenic acid	754	463-40-1	<a href=http://www.genome.jp/dbget-bin/www_bget?cpd+C06427">C06427</a>"	<a href=http://pubchem.ncbi.nlm.nih.gov/summary/summary.cgi?cid=5280934">5280934</a>"	780147	Elaidic acid	683	112-79-8	<a href=http://www.genome.jp/dbget-bin/www_bget?cpd+C01712">C01712</a>"	<a href=http://pubchem.ncbi.nlm.nih.gov/summary/summary.cgi?cid=637517">637517</a>"	781663	oleic acid	673	112-80-1	<a href=http://www.genome.jp/dbget-bin/www_bget?cpd+C00712">C00712</a>"	<a href=http://pubchem.ncbi.nlm.nih.gov/summary/summary.cgi?cid=965">965</a>"	780313
oleic acid	145	21.3775	934	83451	112-80-1	<a href=http://www.genome.jp/dbget-bin/www_bget?cpd+C00712">C00712</a>"	<a href=http://pubchem.ncbi.nlm.nih.gov/summary/summary.cgi?cid=965">965</a>"	779761	780313	oleic acid	934	112-80-1	<a href=http://www.genome.jp/dbget-bin/www_bget?cpd+C00712">C00712</a>"	<a href=http://pubchem.ncbi.nlm.nih.gov/summary/summary.cgi?cid=965">965</a>"	780313	Elaidic acid	930	112-79-8	<a href=http://www.genome.jp/dbget-bin/www_bget?cpd+C01712">C01712</a>"	<a href=http://pubchem.ncbi.nlm.nih.gov/summary/summary.cgi?cid=637517">637517</a>"	781663	linoleic acid	678	60-33-3		<a href=http://pubchem.ncbi.nlm.nih.gov/summary/summary.cgi?cid=3931">3931</a>"	777515	linolenic acid	607	463-40-1	<a href=http://www.genome.jp/dbget-bin/www_bget?cpd+C06427">C06427</a>"	<a href=http://pubchem.ncbi.nlm.nih.gov/summary/summary.cgi?cid=5280934">5280934</a>"	780147
linoleic acid	329	21.3942	229	7793.7	60-33-3		<a href=http://pubchem.ncbi.nlm.nih.gov/summary/summary.cgi?cid=3931">3931</a>"	780437	777515	linoleic acid	229	60-33-3		<a href=http://pubchem.ncbi.nlm.nih.gov/summary/summary.cgi?cid=3931">3931</a>"	777515
2-aminoethanethiol	174	21.4375	697	87726	60-23-1	<a href=http://www.genome.jp/dbget-bin/www_bget?cpd+C01678">C01678</a>"	<a href=http://pubchem.ncbi.nlm.nih.gov/summary/summary.cgi?cid=6058">6058</a>"	782195	778041	2-aminoethanethiol	697	60-23-1	<a href=http://www.genome.jp/dbget-bin/www_bget?cpd+C01678">C01678</a>"	<a href=http://pubchem.ncbi.nlm.nih.gov/summary/summary.cgi?cid=6058">6058</a>"	778041
Elaidic acid	227	21.4617	901	5826.0	112-79-8	<a href=http://www.genome.jp/dbget-bin/www_bget?cpd+C01712">C01712</a>"	<a href=http://pubchem.ncbi.nlm.nih.gov/summary/summary.cgi?cid=637517">637517</a>"	783176	781663	Elaidic acid	901	112-79-8	<a href=http://www.genome.jp/dbget-bin/www_bget?cpd+C01712">C01712</a>"	<a href=http://pubchem.ncbi.nlm.nih.gov/summary/summary.cgi?cid=637517">637517</a>"	781663	oleic acid	898	112-80-1	<a href=http://www.genome.jp/dbget-bin/www_bget?cpd+C00712">C00712</a>"	<a href=http://pubchem.ncbi.nlm.nih.gov/summary/summary.cgi?cid=965">965</a>"	780313	stearic acid	669	57-11-4	<a href=http://www.genome.jp/dbget-bin/www_bget?cpd+C01530">C01530</a>"	<a href=http://pubchem.ncbi.nlm.nih.gov/summary/summary.cgi?cid=5281">5281</a>"	787954	linolenic acid	542	463-40-1	<a href=http://www.genome.jp/dbget-bin/www_bget?cpd+C06427">C06427</a>"	<a href=http://pubchem.ncbi.nlm.nih.gov/summary/summary.cgi?cid=5280934">5280934</a>"	780147
Elaidic acid	217	21.4792	643	11556	112-79-8	<a href=http://www.genome.jp/dbget-bin/www_bget?cpd+C01712">C01712</a>"	<a href=http://pubchem.ncbi.nlm.nih.gov/summary/summary.cgi?cid=637517">637517</a>"	783886	781663	Elaidic acid	643	112-79-8	<a href=http://www.genome.jp/dbget-bin/www_bget?cpd+C01712">C01712</a>"	<a href=http://pubchem.ncbi.nlm.nih.gov/summary/summary.cgi?cid=637517">637517</a>"	781663	oleic acid	628	112-80-1	<a href=http://www.genome.jp/dbget-bin/www_bget?cpd+C00712">C00712</a>"	<a href=http://pubchem.ncbi.nlm.nih.gov/summary/summary.cgi?cid=965">965</a>"	780313	stearic acid	533	57-11-4	<a href=http://www.genome.jp/dbget-bin/www_bget?cpd+C01530">C01530</a>"	<a href=http://pubchem.ncbi.nlm.nih.gov/summary/summary.cgi?cid=5281">5281</a>"	787954	linolenic acid	417	463-40-1	<a href=http://www.genome.jp/dbget-bin/www_bget?cpd+C06427">C06427</a>"	<a href=http://pubchem.ncbi.nlm.nih.gov/summary/summary.cgi?cid=5280934">5280934</a>"	780147
stearic acid	132	21.6067	970	4090987	57-11-4	<a href=http://www.genome.jp/dbget-bin/www_bget?cpd+C01530">C01530</a>"	<a href=http://pubchem.ncbi.nlm.nih.gov/summary/summary.cgi?cid=5281">5281</a>"	789059	787954	stearic acid	970	57-11-4	<a href=http://www.genome.jp/dbget-bin/www_bget?cpd+C01530">C01530</a>"	<a href=http://pubchem.ncbi.nlm.nih.gov/summary/summary.cgi?cid=5281">5281</a>"	787954
Unknown 323	197	21.6125		5391.2				789296
spermidine 1	156	21.6833	444	19745	124-20-9	<a href=http://www.genome.jp/dbget-bin/www_bget?cpd+C00315">C00315</a>"	<a href=http://pubchem.ncbi.nlm.nih.gov/summary/summary.cgi?cid=1102">1102</a>"	792170	793225	spermidine 1	444	124-20-9	<a href=http://www.genome.jp/dbget-bin/www_bget?cpd+C00315">C00315</a>"	<a href=http://pubchem.ncbi.nlm.nih.gov/summary/summary.cgi?cid=1102">1102</a>"	793225
Glucoheptonic acid 1	147	21.8	311	15446	23351-51-1		<a href=http://pubchem.ncbi.nlm.nih.gov/summary/summary.cgi?cid=25588">25588</a>"	796903	795098	Glucoheptonic acid 1	311	23351-51-1		<a href=http://pubchem.ncbi.nlm.nih.gov/summary/summary.cgi?cid=25588">25588</a>"	795098
Unknown 324	204	21.8417		9373.2				798594
Unknown 325	117	21.8642		36286				799507
Glucoheptonic acid 1	221	21.8667	367	252497	23351-51-1		<a href=http://pubchem.ncbi.nlm.nih.gov/summary/summary.cgi?cid=25588">25588</a>"	799608	795098	Glucoheptonic acid 1	367	23351-51-1		<a href=http://pubchem.ncbi.nlm.nih.gov/summary/summary.cgi?cid=25588">25588</a>"	795098
Unknown 326	204	22.0017		10171				805085
fructose-6-phosphate	233	22.0767	321	20958	643-13-0		<a href=http://pubchem.ncbi.nlm.nih.gov/summary/summary.cgi?cid=69507">69507</a>"	808128	805030	fructose-6-phosphate	321	643-13-0		<a href=http://pubchem.ncbi.nlm.nih.gov/summary/summary.cgi?cid=69507">69507</a>"	805030
Unknown 327	204	22.1233		15391				810022
Unknown 328	103	22.3508		8627.2				819252
Unknown 329	180	22.4158		19677				821874
1-Methyladenosine 2	174	22.6025	351	2910.2	15763-06-1	<a href=http://www.genome.jp/dbget-bin/www_bget?cpd+C02494">C02494</a>"	<a href=http://pubchem.ncbi.nlm.nih.gov/summary/summary.cgi?cid=27476">27476</a>"	829398	832910	1-Methyladenosine 2	351	15763-06-1	<a href=http://www.genome.jp/dbget-bin/www_bget?cpd+C02494">C02494</a>"	<a href=http://pubchem.ncbi.nlm.nih.gov/summary/summary.cgi?cid=27476">27476</a>"	832910
Unknown 330	267	22.7267	158	20407	550-33-4	<a href=http://www.genome.jp/dbget-bin/www_bget?cpd+C01736">C01736</a>"	<a href=http://pubchem.ncbi.nlm.nih.gov/summary/summary.cgi?cid=68368">68368</a>"	834403	832910	Purine riboside	158	550-33-4	<a href=http://www.genome.jp/dbget-bin/www_bget?cpd+C01736">C01736</a>"	<a href=http://pubchem.ncbi.nlm.nih.gov/summary/summary.cgi?cid=68368">68368</a>"	832910
Unknown 331	357	22.8942		6054.1				841154
Unknown 332	205	22.9442		56690				843169
1-Hydroxyanthraquinone 2	281	23.0417	402	43806	129-43-1	<a href=http://www.genome.jp/dbget-bin/www_bget?cpd+C02980">C02980</a>"	<a href=http://pubchem.ncbi.nlm.nih.gov/summary/summary.cgi?cid=8512">8512</a>"	847099	847952	1-Hydroxyanthraquinone 2	402	129-43-1	<a href=http://www.genome.jp/dbget-bin/www_bget?cpd+C02980">C02980</a>"	<a href=http://pubchem.ncbi.nlm.nih.gov/summary/summary.cgi?cid=8512">8512</a>"	847952
Unknown 333	204	23.0617		7906.1				847905
Unknown 334	173	23.2425		45367				855194
Unknown 335	221	23.2708		4309.5				856336
salicin	73	23.6583	743	112060	138-52-3		<a href=http://pubchem.ncbi.nlm.nih.gov/summary/summary.cgi?cid=5145">5145</a>"	871954	874720	salicin	743	138-52-3		<a href=http://pubchem.ncbi.nlm.nih.gov/summary/summary.cgi?cid=5145">5145</a>"	874720	Neohesperidin	577	13241-33-3		<a href=http://pubchem.ncbi.nlm.nih.gov/summary/summary.cgi?cid=232990">232990</a>"	870466
salicin	73	23.7375	537	60422	138-52-3		<a href=http://pubchem.ncbi.nlm.nih.gov/summary/summary.cgi?cid=5145">5145</a>"	875145	874720	salicin	537	138-52-3		<a href=http://pubchem.ncbi.nlm.nih.gov/summary/summary.cgi?cid=5145">5145</a>"	874720	Neohesperidin	494	13241-33-3		<a href=http://pubchem.ncbi.nlm.nih.gov/summary/summary.cgi?cid=232990">232990</a>"	870466
salicin	204	23.8117	677	36008	138-52-3		<a href=http://pubchem.ncbi.nlm.nih.gov/summary/summary.cgi?cid=5145">5145</a>"	878134	874720	salicin	677	138-52-3		<a href=http://pubchem.ncbi.nlm.nih.gov/summary/summary.cgi?cid=5145">5145</a>"	874720
Unknown 336	204	23.9533		14999				883844
Unknown 337	331	23.9933		4863.7				885457
Unknown 338	205	24.035		52813				887137
Unknown 339	221	24.1392		140872				891341
arbutin	204	24.15	389	34598	497-76-7		<a href=http://pubchem.ncbi.nlm.nih.gov/summary/summary.cgi?cid=346">346</a>"	891778	893257	arbutin	389	497-76-7		<a href=http://pubchem.ncbi.nlm.nih.gov/summary/summary.cgi?cid=346">346</a>"	893257
2-Monopalmitin	129	24.1517	579	28680	23470-00-0		<a href=http://pubchem.ncbi.nlm.nih.gov/summary/summary.cgi?cid=123409">123409</a>"	891846	889141	2-Monopalmitin	579	23470-00-0		<a href=http://pubchem.ncbi.nlm.nih.gov/summary/summary.cgi?cid=123409">123409</a>"	889141	arbutin	554	497-76-7		<a href=http://pubchem.ncbi.nlm.nih.gov/summary/summary.cgi?cid=346">346</a>"	893257
inosine	73	24.2725	658	158258	58-63-9	<a href=http://www.genome.jp/dbget-bin/www_bget?cpd+C00294">C00294</a>"	<a href=http://pubchem.ncbi.nlm.nih.gov/summary/summary.cgi?cid=804">804</a>"	896723	896905	inosine	658	58-63-9	<a href=http://www.genome.jp/dbget-bin/www_bget?cpd+C00294">C00294</a>"	<a href=http://pubchem.ncbi.nlm.nih.gov/summary/summary.cgi?cid=804">804</a>"	896905	arbutin	459	497-76-7		<a href=http://pubchem.ncbi.nlm.nih.gov/summary/summary.cgi?cid=346">346</a>"	893257
kyotorphin 2	180	24.3758	369	31349	70904-56-2	<a href=http://www.genome.jp/dbget-bin/www_bget?cpd+C02993">C02993</a>"	<a href=http://pubchem.ncbi.nlm.nih.gov/summary/summary.cgi?cid=123804">123804</a>"	900894	896473	kyotorphin 2	369	70904-56-2	<a href=http://www.genome.jp/dbget-bin/www_bget?cpd+C02993">C02993</a>"	<a href=http://pubchem.ncbi.nlm.nih.gov/summary/summary.cgi?cid=123804">123804</a>"	896473
1-Monopalmitin	147	24.42	835	36949	542-44-9		<a href=http://pubchem.ncbi.nlm.nih.gov/summary/summary.cgi?cid=14900">14900</a>"	902677	901207	1-Monopalmitin	835	542-44-9		<a href=http://pubchem.ncbi.nlm.nih.gov/summary/summary.cgi?cid=14900">14900</a>"	901207
phytosphingosine 2	73	24.5167	503	49299	554-62-1	<a href=http://www.genome.jp/dbget-bin/www_bget?cpd+C12144">C12144</a>"	<a href=http://pubchem.ncbi.nlm.nih.gov/summary/summary.cgi?cid=122121">122121</a>"	906578	911553	phytosphingosine 2	503	554-62-1	<a href=http://www.genome.jp/dbget-bin/www_bget?cpd+C12144">C12144</a>"	<a href=http://pubchem.ncbi.nlm.nih.gov/summary/summary.cgi?cid=122121">122121</a>"	911553
Unknown 340	73	24.56		60083				908327
androsterone 2	204	24.5925	323	3421.3	53-41-8		<a href=http://pubchem.ncbi.nlm.nih.gov/summary/summary.cgi?cid=225">225</a>"	909639	909817	androsterone 2	323	53-41-8		<a href=http://pubchem.ncbi.nlm.nih.gov/summary/summary.cgi?cid=225">225</a>"	909817
Alizarin	179	24.6	333	5887.0	72-48-0	<a href=http://www.genome.jp/dbget-bin/www_bget?cpd+C01474">C01474</a>"	<a href=http://pubchem.ncbi.nlm.nih.gov/summary/summary.cgi?cid=6293">6293</a>"	909942	910294	Alizarin	333	72-48-0	<a href=http://www.genome.jp/dbget-bin/www_bget?cpd+C01474">C01474</a>"	<a href=http://pubchem.ncbi.nlm.nih.gov/summary/summary.cgi?cid=6293">6293</a>"	910294
phytosphingosine 2	257	24.6825	363	7210.4	554-62-1	<a href=http://www.genome.jp/dbget-bin/www_bget?cpd+C12144">C12144</a>"	<a href=http://pubchem.ncbi.nlm.nih.gov/summary/summary.cgi?cid=122121">122121</a>"	913272	911553	phytosphingosine 2	363	554-62-1	<a href=http://www.genome.jp/dbget-bin/www_bget?cpd+C12144">C12144</a>"	<a href=http://pubchem.ncbi.nlm.nih.gov/summary/summary.cgi?cid=122121">122121</a>"	911553	sucrose	308	57-50-1	<a href=http://www.genome.jp/dbget-bin/www_bget?cpd+C00089">C00089</a>"	<a href=http://pubchem.ncbi.nlm.nih.gov/summary/summary.cgi?cid=5988">5988</a>"	914209
adenosine	73	24.7617	724	42778	58-61-7	<a href=http://www.genome.jp/dbget-bin/www_bget?cpd+C00212">C00212</a>"	<a href=http://pubchem.ncbi.nlm.nih.gov/summary/summary.cgi?cid=191">191</a>"	916467	917309	adenosine	724	58-61-7	<a href=http://www.genome.jp/dbget-bin/www_bget?cpd+C00212">C00212</a>"	<a href=http://pubchem.ncbi.nlm.nih.gov/summary/summary.cgi?cid=191">191</a>"	917309	2'-deoxyadenosine	509	958-09-8	<a href=http://www.genome.jp/dbget-bin/www_bget?cpd+C00559">C00559</a>"	<a href=http://pubchem.ncbi.nlm.nih.gov/summary/summary.cgi?cid=636">636</a>"	916450	sucrose	484	57-50-1	<a href=http://www.genome.jp/dbget-bin/www_bget?cpd+C00089">C00089</a>"	<a href=http://pubchem.ncbi.nlm.nih.gov/summary/summary.cgi?cid=5988">5988</a>"	914209
adenosine	268	24.785	410	7605.2	58-61-7	<a href=http://www.genome.jp/dbget-bin/www_bget?cpd+C00212">C00212</a>"	<a href=http://pubchem.ncbi.nlm.nih.gov/summary/summary.cgi?cid=191">191</a>"	917409	917309	adenosine	410	58-61-7	<a href=http://www.genome.jp/dbget-bin/www_bget?cpd+C00212">C00212</a>"	<a href=http://pubchem.ncbi.nlm.nih.gov/summary/summary.cgi?cid=191">191</a>"	917309	sucrose	361	57-50-1	<a href=http://www.genome.jp/dbget-bin/www_bget?cpd+C00089">C00089</a>"	<a href=http://pubchem.ncbi.nlm.nih.gov/summary/summary.cgi?cid=5988">5988</a>"	914209
Unknown 341	69	24.9		44265				922051
Unknown 342	204	24.9183		114550				922791
Unknown 343	117	24.9592		4264.8				924439
lactose 2	205	25.0783	683	32853	63-42-3		<a href=http://pubchem.ncbi.nlm.nih.gov/summary/summary.cgi?cid=493593">493593</a>"	929249	931089	lactose 2	683	63-42-3		<a href=http://pubchem.ncbi.nlm.nih.gov/summary/summary.cgi?cid=493593">493593</a>"	931089	cellobiose 1	679	528-50-7	<a href=http://www.genome.jp/dbget-bin/www_bget?cpd+C06422">C06422</a>"	<a href=http://pubchem.ncbi.nlm.nih.gov/summary/summary.cgi?cid=10712">10712</a>"	933726	lactulose 1	661	4618-18-2	<a href=http://www.genome.jp/dbget-bin/www_bget?cpd+C07064">C07064</a>"	<a href=http://pubchem.ncbi.nlm.nih.gov/summary/summary.cgi?cid=11333">11333</a>"	932385	lactulose 2	654	4618-18-2	<a href=http://www.genome.jp/dbget-bin/www_bget?cpd+C07064">C07064</a>"	<a href=http://pubchem.ncbi.nlm.nih.gov/summary/summary.cgi?cid=11333">11333</a>"	933817
Unknown 344	221	25.1717		118351				933016
cellobiose 1	204	25.2292	815	44182	528-50-7	<a href=http://www.genome.jp/dbget-bin/www_bget?cpd+C06422">C06422</a>"	<a href=http://pubchem.ncbi.nlm.nih.gov/summary/summary.cgi?cid=10712">10712</a>"	935337	933726	cellobiose 1	815	528-50-7	<a href=http://www.genome.jp/dbget-bin/www_bget?cpd+C06422">C06422</a>"	<a href=http://pubchem.ncbi.nlm.nih.gov/summary/summary.cgi?cid=10712">10712</a>"	933726	lactose 2	808	63-42-3		<a href=http://pubchem.ncbi.nlm.nih.gov/summary/summary.cgi?cid=493593">493593</a>"	931089	lactulose 1	804	4618-18-2	<a href=http://www.genome.jp/dbget-bin/www_bget?cpd+C07064">C07064</a>"	<a href=http://pubchem.ncbi.nlm.nih.gov/summary/summary.cgi?cid=11333">11333</a>"	932385	lactose 1	803	63-42-3		<a href=http://pubchem.ncbi.nlm.nih.gov/summary/summary.cgi?cid=493593">493593</a>"	936954	lactulose 2	780	4618-18-2	<a href=http://www.genome.jp/dbget-bin/www_bget?cpd+C07064">C07064</a>"	<a href=http://pubchem.ncbi.nlm.nih.gov/summary/summary.cgi?cid=11333">11333</a>"	933817
lactose 1	204	25.3383	873	48145	63-42-3		<a href=http://pubchem.ncbi.nlm.nih.gov/summary/summary.cgi?cid=493593">493593</a>"	939744	936954	lactose 1	873	63-42-3		<a href=http://pubchem.ncbi.nlm.nih.gov/summary/summary.cgi?cid=493593">493593</a>"	936954	cellobiose 2	868	528-50-7	<a href=http://www.genome.jp/dbget-bin/www_bget?cpd+C06422">C06422</a>"	<a href=http://pubchem.ncbi.nlm.nih.gov/summary/summary.cgi?cid=10712">10712</a>"	943410
cellobiose 2	103	25.4333	812	27841	528-50-7	<a href=http://www.genome.jp/dbget-bin/www_bget?cpd+C06422">C06422</a>"	<a href=http://pubchem.ncbi.nlm.nih.gov/summary/summary.cgi?cid=10712">10712</a>"	943578	943410	cellobiose 2	812	528-50-7	<a href=http://www.genome.jp/dbget-bin/www_bget?cpd+C06422">C06422</a>"	<a href=http://pubchem.ncbi.nlm.nih.gov/summary/summary.cgi?cid=10712">10712</a>"	943410	Turanose 1	745	547-25-1		<a href=http://pubchem.ncbi.nlm.nih.gov/summary/summary.cgi?cid=5460935">5460935</a>"	948412	maltose	744	69-79-4	<a href=http://www.genome.jp/dbget-bin/www_bget?cpd+C01971">C01971</a>"	<a href=http://pubchem.ncbi.nlm.nih.gov/summary/summary.cgi?cid=6255">6255</a>"	946639	trehalose	712	99-20-7	<a href=http://www.genome.jp/dbget-bin/www_bget?cpd+C01083">C01083</a>"	<a href=http://pubchem.ncbi.nlm.nih.gov/summary/summary.cgi?cid=7427">7427</a>"	947579	2-Monoolein	574	3443-84-3		<a href=http://pubchem.ncbi.nlm.nih.gov/summary/summary.cgi?cid=5319879">5319879</a>"	941599
maltose	361	25.5225	944	10051360	69-79-4	<a href=http://www.genome.jp/dbget-bin/www_bget?cpd+C01971">C01971</a>"	<a href=http://pubchem.ncbi.nlm.nih.gov/summary/summary.cgi?cid=6255">6255</a>"	947177	946639	maltose	944	69-79-4	<a href=http://www.genome.jp/dbget-bin/www_bget?cpd+C01971">C01971</a>"	<a href=http://pubchem.ncbi.nlm.nih.gov/summary/summary.cgi?cid=6255">6255</a>"	946639	cellobiose 2	916	528-50-7	<a href=http://www.genome.jp/dbget-bin/www_bget?cpd+C06422">C06422</a>"	<a href=http://pubchem.ncbi.nlm.nih.gov/summary/summary.cgi?cid=10712">10712</a>"	943410	trehalose	852	99-20-7	<a href=http://www.genome.jp/dbget-bin/www_bget?cpd+C01083">C01083</a>"	<a href=http://pubchem.ncbi.nlm.nih.gov/summary/summary.cgi?cid=7427">7427</a>"	947579	Lactobionic Acid 3	767	96-82-2		<a href=http://pubchem.ncbi.nlm.nih.gov/summary/summary.cgi?cid=7314">7314</a>"	951742	Turanose 1	737	547-25-1		<a href=http://pubchem.ncbi.nlm.nih.gov/summary/summary.cgi?cid=5460935">5460935</a>"	948412
Unknown 345	40	25.5342		43729				947648
Lactobionic Acid 1	204	25.6175	820	124502	96-82-2		<a href=http://pubchem.ncbi.nlm.nih.gov/summary/summary.cgi?cid=7314">7314</a>"	951012	953631	Lactobionic Acid 1	820	96-82-2		<a href=http://pubchem.ncbi.nlm.nih.gov/summary/summary.cgi?cid=7314">7314</a>"	953631	lactitol	776	585-86-4		<a href=http://pubchem.ncbi.nlm.nih.gov/summary/summary.cgi?cid=91476">91476</a>"	955160	Lactobionic Acid 3	758	96-82-2		<a href=http://pubchem.ncbi.nlm.nih.gov/summary/summary.cgi?cid=7314">7314</a>"	951742	maltose	730	69-79-4	<a href=http://www.genome.jp/dbget-bin/www_bget?cpd+C01971">C01971</a>"	<a href=http://pubchem.ncbi.nlm.nih.gov/summary/summary.cgi?cid=6255">6255</a>"	946639	maltose	722	69-79-4	<a href=http://www.genome.jp/dbget-bin/www_bget?cpd+C01971">C01971</a>"	<a href=http://pubchem.ncbi.nlm.nih.gov/summary/summary.cgi?cid=6255">6255</a>"	955335	trehalose	685	99-20-7	<a href=http://www.genome.jp/dbget-bin/www_bget?cpd+C01083">C01083</a>"	<a href=http://pubchem.ncbi.nlm.nih.gov/summary/summary.cgi?cid=7427">7427</a>"	947579	Digalacturonic acid 4	670	5894-59-7	<a href=http://www.genome.jp/dbget-bin/www_bget?cpd+C02273">C02273</a>"
maltose	73	25.7242	956	13150426	69-79-4	<a href=http://www.genome.jp/dbget-bin/www_bget?cpd+C01971">C01971</a>"	<a href=http://pubchem.ncbi.nlm.nih.gov/summary/summary.cgi?cid=6255">6255</a>"	955317	955335	maltose	956	69-79-4	<a href=http://www.genome.jp/dbget-bin/www_bget?cpd+C01971">C01971</a>"	<a href=http://pubchem.ncbi.nlm.nih.gov/summary/summary.cgi?cid=6255">6255</a>"	955335	Cellobiotol	832	535-94-4		<a href=http://pubchem.ncbi.nlm.nih.gov/summary/summary.cgi?cid=160514">160514</a>"	956412	lactitol	824	585-86-4		<a href=http://pubchem.ncbi.nlm.nih.gov/summary/summary.cgi?cid=91476">91476</a>"	955160	Sophorose 1	808	534-46-3		<a href=http://pubchem.ncbi.nlm.nih.gov/summary/summary.cgi?cid=92797">92797</a>"	954609	Lactobionic Acid 3	806	96-82-2		<a href=http://pubchem.ncbi.nlm.nih.gov/summary/summary.cgi?cid=7314">7314</a>"	951742	Lactobionic Acid 1	800	96-82-2		<a href=http://pubchem.ncbi.nlm.nih.gov/summary/summary.cgi?cid=7314">7314</a>"	953631	Turanose 2	766	547-25-1
maltose	166	25.8133	369	5040.6	69-79-4	<a href=http://www.genome.jp/dbget-bin/www_bget?cpd+C01971">C01971</a>"	<a href=http://pubchem.ncbi.nlm.nih.gov/summary/summary.cgi?cid=6255">6255</a>"	958916	955335	maltose	369	69-79-4	<a href=http://www.genome.jp/dbget-bin/www_bget?cpd+C01971">C01971</a>"	<a href=http://pubchem.ncbi.nlm.nih.gov/summary/summary.cgi?cid=6255">6255</a>"	955335	Turanose 2	368	547-25-1		<a href=http://pubchem.ncbi.nlm.nih.gov/summary/summary.cgi?cid=5460935">5460935</a>"	956453	Sophorose 1	365	534-46-3		<a href=http://pubchem.ncbi.nlm.nih.gov/summary/summary.cgi?cid=92797">92797</a>"	954609	Leucrose 1	349	7158-70-5		<a href=http://pubchem.ncbi.nlm.nih.gov/summary/summary.cgi?cid=165577">165577</a>"	957028
Cellobiotol	204	25.8275	577	10835	535-94-4		<a href=http://pubchem.ncbi.nlm.nih.gov/summary/summary.cgi?cid=160514">160514</a>"	959488	956412	Cellobiotol	577	535-94-4		<a href=http://pubchem.ncbi.nlm.nih.gov/summary/summary.cgi?cid=160514">160514</a>"	956412	lactitol	551	585-86-4		<a href=http://pubchem.ncbi.nlm.nih.gov/summary/summary.cgi?cid=91476">91476</a>"	955160	maltose	502	69-79-4	<a href=http://www.genome.jp/dbget-bin/www_bget?cpd+C01971">C01971</a>"	<a href=http://pubchem.ncbi.nlm.nih.gov/summary/summary.cgi?cid=6255">6255</a>"	955335	Turanose 2	480	547-25-1		<a href=http://pubchem.ncbi.nlm.nih.gov/summary/summary.cgi?cid=5460935">5460935</a>"	956453	Leucrose 1	465	7158-70-5		<a href=http://pubchem.ncbi.nlm.nih.gov/summary/summary.cgi?cid=165577">165577</a>"	957028	Sophorose 1	447	534-46-3		<a href=http://pubchem.ncbi.nlm.nih.gov/summary/summary.cgi?cid=92797">92797</a>"	954609	Digalacturonic acid 4	438	5894-59-7	<a href=http://www.genome.jp/dbget-bin/www_bget?cpd+C02273">C02273</a>"
Sophorose 2	73	25.8875	704	68248	534-46-3		<a href=http://pubchem.ncbi.nlm.nih.gov/summary/summary.cgi?cid=92797">92797</a>"	961910	964906	Sophorose 2	704	534-46-3		<a href=http://pubchem.ncbi.nlm.nih.gov/summary/summary.cgi?cid=92797">92797</a>"	964906	Leucrose 1	679	7158-70-5		<a href=http://pubchem.ncbi.nlm.nih.gov/summary/summary.cgi?cid=165577">165577</a>"	957028
Cetadiol 2	356	25.9625	231	3444.3	3642-89-5	<a href=http://www.genome.jp/dbget-bin/www_bget?cpd+C14631">C14631</a>"	<a href=http://pubchem.ncbi.nlm.nih.gov/summary/summary.cgi?cid=19274">19274</a>"	964937	964422	Cetadiol 2	231	3642-89-5	<a href=http://www.genome.jp/dbget-bin/www_bget?cpd+C14631">C14631</a>"	<a href=http://pubchem.ncbi.nlm.nih.gov/summary/summary.cgi?cid=19274">19274</a>"	964422	Cetadiol 1	211	3642-89-5	<a href=http://www.genome.jp/dbget-bin/www_bget?cpd+C14631">C14631</a>"	<a href=http://pubchem.ncbi.nlm.nih.gov/summary/summary.cgi?cid=19274">19274</a>"	961923	Prostaglandin E2 1	152	363-24-6		<a href=http://pubchem.ncbi.nlm.nih.gov/summary/summary.cgi?cid=158">158</a>"	966935	Sophorose 2	87	534-46-3		<a href=http://pubchem.ncbi.nlm.nih.gov/summary/summary.cgi?cid=92797">92797</a>"	964906
Gentiobiose 1	204	26.0175	264	5122.8	554-91-6		<a href=http://pubchem.ncbi.nlm.nih.gov/summary/summary.cgi?cid=92807">92807</a>"	967157	967297	Gentiobiose 1	264	554-91-6		<a href=http://pubchem.ncbi.nlm.nih.gov/summary/summary.cgi?cid=92807">92807</a>"	967297	Sophorose 2	247	534-46-3		<a href=http://pubchem.ncbi.nlm.nih.gov/summary/summary.cgi?cid=92797">92797</a>"	964906
Unknown 346	166	26.0417		4451.5				968133
4',7-dihyroxyflavanone 1	180	26.1267	516	10696	578-86-9		<a href=http://pubchem.ncbi.nlm.nih.gov/summary/summary.cgi?cid=1889">1889</a>"	971563	967410	4',7-dihyroxyflavanone 1	516	578-86-9		<a href=http://pubchem.ncbi.nlm.nih.gov/summary/summary.cgi?cid=1889">1889</a>"	967410	Prostaglandin E2 1	503	363-24-6		<a href=http://pubchem.ncbi.nlm.nih.gov/summary/summary.cgi?cid=158">158</a>"	966935
Unknown 347	221	26.13		95304				971698
melibiose 1	204	26.425	292	5191.3	66009-10-7	<a href=http://www.genome.jp/dbget-bin/www_bget?cpd+C05402">C05402</a>"	<a href=http://pubchem.ncbi.nlm.nih.gov/summary/summary.cgi?cid=440658">440658</a>"	983605	981697	melibiose 1	292	66009-10-7	<a href=http://www.genome.jp/dbget-bin/www_bget?cpd+C05402">C05402</a>"	<a href=http://pubchem.ncbi.nlm.nih.gov/summary/summary.cgi?cid=440658">440658</a>"	981697	Isomaltose 1	275	499-40-1		<a href=http://pubchem.ncbi.nlm.nih.gov/summary/summary.cgi?cid=5460022">5460022</a>"	984060	Digalacturonic acid 1	220	5894-59-7	<a href=http://www.genome.jp/dbget-bin/www_bget?cpd+C02273">C02273</a>"	<a href=http://pubchem.ncbi.nlm.nih.gov/summary/summary.cgi?cid=439694">439694</a>"	980384
Isomaltose 1	73	26.4817	779	50750	499-40-1		<a href=http://pubchem.ncbi.nlm.nih.gov/summary/summary.cgi?cid=5460022">5460022</a>"	985892	984060	Isomaltose 1	779	499-40-1		<a href=http://pubchem.ncbi.nlm.nih.gov/summary/summary.cgi?cid=5460022">5460022</a>"	984060	melibiose 1	767	66009-10-7	<a href=http://www.genome.jp/dbget-bin/www_bget?cpd+C05402">C05402</a>"	<a href=http://pubchem.ncbi.nlm.nih.gov/summary/summary.cgi?cid=440658">440658</a>"	981697	Digalacturonic acid 2	574	5894-59-7	<a href=http://www.genome.jp/dbget-bin/www_bget?cpd+C02273">C02273</a>"	<a href=http://pubchem.ncbi.nlm.nih.gov/summary/summary.cgi?cid=439694">439694</a>"	989469
Unknown 348	73	26.6583	148	27940	5894-59-7	<a href=http://www.genome.jp/dbget-bin/www_bget?cpd+C02273">C02273</a>"	<a href=http://pubchem.ncbi.nlm.nih.gov/summary/summary.cgi?cid=439694">439694</a>"	993023	989469	Digalacturonic acid 2	148	5894-59-7	<a href=http://www.genome.jp/dbget-bin/www_bget?cpd+C02273">C02273</a>"	<a href=http://pubchem.ncbi.nlm.nih.gov/summary/summary.cgi?cid=439694">439694</a>"	989469
Isomaltose 2	73	26.705	599	29888	499-40-1		<a href=http://pubchem.ncbi.nlm.nih.gov/summary/summary.cgi?cid=5460022">5460022</a>"	994907	993954	Isomaltose 2	599	499-40-1		<a href=http://pubchem.ncbi.nlm.nih.gov/summary/summary.cgi?cid=5460022">5460022</a>"	993954	melibiose 2	591	66009-10-7	<a href=http://www.genome.jp/dbget-bin/www_bget?cpd+C05402">C05402</a>"	<a href=http://pubchem.ncbi.nlm.nih.gov/summary/summary.cgi?cid=440658">440658</a>"	991006	palatinitol 1	576	64519-82-0		<a href=http://pubchem.ncbi.nlm.nih.gov/summary/summary.cgi?cid=3034828">3034828</a>"	995702	palatinitol 2	575	64519-82-0		<a href=http://pubchem.ncbi.nlm.nih.gov/summary/summary.cgi?cid=3034828">3034828</a>"	998738	Loganin	540	18524-94-2	<a href=http://www.genome.jp/dbget-bin/www_bget?cpd+C01433">C01433</a>"	<a href=http://pubchem.ncbi.nlm.nih.gov/summary/summary.cgi?cid=87691">87691</a>"	998088	Galactinol 2	489	3687-64-7	<a href=http://www.genome.jp/dbget-bin/www_bget?cpd+C01236">C01236</a>"	<a href=http://pubchem.ncbi.nlm.nih.gov/summary/summary.cgi?cid=439451">439451</a>"	993776
Unknown 349	73	26.8342		25664				1000121
(+/-)-Taxifolin	74	27.0392	422	10534	480-18-2	<a href=http://www.genome.jp/dbget-bin/www_bget?cpd+C01617">C01617</a>"	<a href=http://pubchem.ncbi.nlm.nih.gov/summary/summary.cgi?cid=471">471</a>"	1008395	1009859	(+/-)-Taxifolin	422	480-18-2	<a href=http://www.genome.jp/dbget-bin/www_bget?cpd+C01617">C01617</a>"	<a href=http://pubchem.ncbi.nlm.nih.gov/summary/summary.cgi?cid=471">471</a>"	1009859	4',5-dihyrroxy-7-methoxyisoflavone	313	552-59-0	<a href=http://www.genome.jp/dbget-bin/www_bget?cpd+C10521">C10521</a>"	<a href=http://pubchem.ncbi.nlm.nih.gov/summary/summary.cgi?cid=5281804">5281804</a>"	1005409
Unknown 350	221	27.0425		68009				1008530
3'-adenylic acid	73	27.2917	326	35097	84-21-9	<a href=http://www.genome.jp/dbget-bin/www_bget?cpd+C01367">C01367</a>"	<a href=http://pubchem.ncbi.nlm.nih.gov/summary/summary.cgi?cid=41211">41211</a>"	1018587	1014881	3'-adenylic acid	326	84-21-9	<a href=http://www.genome.jp/dbget-bin/www_bget?cpd+C01367">C01367</a>"	<a href=http://pubchem.ncbi.nlm.nih.gov/summary/summary.cgi?cid=41211">41211</a>"	1014881	Chlorogenic Acid 2	325	327-97-9		<a href=http://pubchem.ncbi.nlm.nih.gov/summary/summary.cgi?cid=9476">9476</a>"	1017094	inosine 5'-monophosphate	319	131-99-7	<a href=http://www.genome.jp/dbget-bin/www_bget?cpd+C00130">C00130</a>"	<a href=http://pubchem.ncbi.nlm.nih.gov/summary/summary.cgi?cid=8582">8582</a>"	1017826	Sucrose-6-Phosphate	299	36064-19-4	<a href=http://www.genome.jp/dbget-bin/www_bget?cpd+C02591">C02591</a>"	<a href=http://pubchem.ncbi.nlm.nih.gov/summary/summary.cgi?cid=439762">439762</a>"	1022085
Unknown 351	223	27.4217		14033				1023834
Unknown 352	221	27.9375		58101				1044655
Unknown 353	204	28.1617		5950.9				1053703
7-alpha-Hydroxycholesterol	192	28.3117	426	5389.1	566-26-7	<a href=http://www.genome.jp/dbget-bin/www_bget?cpd+C03594">C03594</a>"	<a href=http://pubchem.ncbi.nlm.nih.gov/summary/summary.cgi?cid=107722">107722</a>"	1059757	1062256	7-alpha-Hydroxycholesterol	426	566-26-7	<a href=http://www.genome.jp/dbget-bin/www_bget?cpd+C03594">C03594</a>"	<a href=http://pubchem.ncbi.nlm.nih.gov/summary/summary.cgi?cid=107722">107722</a>"	1062256	Cortexolone 2	393	152-58-9		<a href=http://pubchem.ncbi.nlm.nih.gov/summary/summary.cgi?cid=9050">9050</a>"	1064412
alpha-Tocopherol	73	28.415	374	42113	10191-41-0		<a href=http://pubchem.ncbi.nlm.nih.gov/summary/summary.cgi?cid=9698">9698</a>"	1063928	1068540	alpha-Tocopherol	374	10191-41-0		<a href=http://pubchem.ncbi.nlm.nih.gov/summary/summary.cgi?cid=9698">9698</a>"	1068540
Cholestan-3beta-ol	55	28.8008	360	14870	80-97-7		<a href=http://pubchem.ncbi.nlm.nih.gov/summary/summary.cgi?cid=6665">6665</a>"	1079502	1082034	Cholestan-3beta-ol	360	80-97-7		<a href=http://pubchem.ncbi.nlm.nih.gov/summary/summary.cgi?cid=6665">6665</a>"	1082034
Unknown 354	295	28.8108		17381				1079906
5-alpha-Cholestan-3-one 1	81	29.2392	431	24592	566-88-1	<a href=http://www.genome.jp/dbget-bin/www_bget?cpd+C03238">C03238</a>"	<a href=http://pubchem.ncbi.nlm.nih.gov/summary/summary.cgi?cid=92128">92128</a>"	1097195	1097865	5-alpha-Cholestan-3-one 1	431	566-88-1	<a href=http://www.genome.jp/dbget-bin/www_bget?cpd+C03238">C03238</a>"	<a href=http://pubchem.ncbi.nlm.nih.gov/summary/summary.cgi?cid=92128">92128</a>"	1097865	5-alpha-Cholestan-3-one 2	429	566-88-1	<a href=http://www.genome.jp/dbget-bin/www_bget?cpd+C03238">C03238</a>"	<a href=http://pubchem.ncbi.nlm.nih.gov/summary/summary.cgi?cid=92128">92128</a>"	1101505	4-Cholesten-3-one 3	345	601-57-0		<a href=http://pubchem.ncbi.nlm.nih.gov/summary/summary.cgi?cid=440">440</a>"	1095704	luteolin	343	491-70-3	<a href=http://www.genome.jp/dbget-bin/www_bget?cpd+C01514">C01514</a>"	<a href=http://pubchem.ncbi.nlm.nih.gov/summary/summary.cgi?cid=5280445">5280445</a>"	1102150
Unknown 355	135	29.2425		8485.8				1097329
5-alpha-Cholestan-3-one 1	215	29.375	456	27272	566-88-1	<a href=http://www.genome.jp/dbget-bin/www_bget?cpd+C03238">C03238</a>"	<a href=http://pubchem.ncbi.nlm.nih.gov/summary/summary.cgi?cid=92128">92128</a>"	1102677	1097865	5-alpha-Cholestan-3-one 1	456	566-88-1	<a href=http://www.genome.jp/dbget-bin/www_bget?cpd+C03238">C03238</a>"	<a href=http://pubchem.ncbi.nlm.nih.gov/summary/summary.cgi?cid=92128">92128</a>"	1097865	5-alpha-Cholestan-3-one 2	455	566-88-1	<a href=http://www.genome.jp/dbget-bin/www_bget?cpd+C03238">C03238</a>"	<a href=http://pubchem.ncbi.nlm.nih.gov/summary/summary.cgi?cid=92128">92128</a>"	1101505	6-methylprevitamin D	396	0-00-0		<a href=http://pubchem.ncbi.nlm.nih.gov/summary/summary.cgi?cid=5283772">5283772</a>"	1102986	Corticosterone 4	358	50-22-6	<a href=http://www.genome.jp/dbget-bin/www_bget?cpd+C02140">C02140</a>"	<a href=http://pubchem.ncbi.nlm.nih.gov/summary/summary.cgi?cid=5753">5753</a>"	1102733
Unknown 356	221	29.8508		36880				1121883
Cholestane-3,5,6-triol, (3�,5�,6�)-	81	30.0317	548	24154	1253-84-5		<a href=http://pubchem.ncbi.nlm.nih.gov/summary/summary.cgi?cid=537036">537036</a>"	1129183	1129781	Cholestane-3,5,6-triol, (3�,5�,6�)-	548	1253-84-5		<a href=http://pubchem.ncbi.nlm.nih.gov/summary/summary.cgi?cid=537036">537036</a>"	1129781	lanosterol	527	79-63-0	<a href=http://www.genome.jp/dbget-bin/www_bget?cpd+C01724">C01724</a>"	<a href=http://pubchem.ncbi.nlm.nih.gov/summary/summary.cgi?cid=246983">246983</a>"	1127634	�-Sitosterol	516	83-46-5		<a href=http://pubchem.ncbi.nlm.nih.gov/summary/summary.cgi?cid=6432744">6432744</a>"	1127553
Unknown 357	204	30.2792		111014				1139172
Unknown 358	55	30.2825		17045				1139307
Unknown 359	218	30.285		24651				1139408
Unknown 360	306	30.6283		8889.3				1153266
Unknown 361	217	30.6375		11366				1153636
Unknown 362	218	30.6842		6399.2				1155520
Unknown 363	203	31.0533		23036				1170420
Unknown 364	204	31.9033		460628				1204729
Unknown 365	291	31.9242		43215				1205570
Unknown 366	121	31.9275		10739				1205705
Unknown 367	204	32.275		77657				1219731
Unknown 368	362	32.2792		9643.4				1219899
[truncated: 20 more columns]
